# Supplementary material for: Parallels and contrasts between the cnidarian and bilaterian maternal-to-zygotic transition are revealed in Hydractinia embryos
Source: PLoS Genet. 2023 Jul 13;19(7):e1010845. doi: 10.1371/journal.pgen.1010845 (PMC10368294; doi:10.1371/journal.pgen.1010845)
Supplement: S1 Table — (XLSX) [file pgen.1010845.s009.xlsx]

## Sheet: Fig 1b - biplots
Geneid	egg_pa_A	X30m_pa_A	X1h_pa_A	X2h_pa_A	X3h_pa_A	X4h_pa_A	egg_ribo_A	X30m_ribo_A	X1h_ribo_A	X2h_ribo_A	X3h_ribo_A	X4h_ribo_A	pa.1.diffexp	pa.2.diffexp	pa.3.diffexp	pa.4.diffexp	pa.5.diffexp	ribo.1.diffexp	ribo.2.diffexp	ribo.3.diffexp	ribo.4.diffexp	ribo.5.diffexp
HyS0001.1	-0.965	-1.023	-1.014	-0.93	-1.096	-0.933	-0.955	-0.927	-1.06	-0.986	-1.033	-1.073	.	.	.	.	.	.	.	.	.	.
HyS0001.2	-0.992	-0.945	-1.048	-0.993	-0.916	-0.278	-0.945	-1.052	-0.978	-1.048	-1.005	-0.955	.	.	.	.	.	.	.	.	.	.
HyS0001.3	-0.294	1.304	-0.309	-0.975	-1.042	0.324	-0.919	-0.934	-0.908	-0.984	-1.035	-1.08	.	.	.	.	.	.	.	.	.	.
HyS0001.4	6.906	7.335	7.084	7.185	7.372	7.403	6.937	6.936	6.855	6.884	6.783	6.36	.	.	.	.	.	.	.	.	.	.
HyS0001.5	-0.932	-1.092	-1.013	-0.973	-0.982	-0.902	-0.928	-0.963	-1.004	-0.916	-1.047	-1.032	.	.	.	.	.	.	.	.	.	.
HyS0001.6	-0.915	-0.942	-1.046	-1.058	-1.03	-0.907	-0.994	-0.999	-0.921	-1.07	-0.975	-1.072	.	.	.	.	.	.	.	.	.	.
HyS0001.7	-1.065	-1.01	-0.965	-1.024	-1.034	-0.845	-1.042	-0.994	-0.955	-1.04	-0.929	-0.19	.	.	.	.	.	.	.	.	.	.
HyS0001.8	-0.93	-0.856	-1.035	-1.034	-0.942	-0.25	-1.086	-1.012	-1.043	-1.085	-0.993	1.013	.	.	.	.	.	.	.	.	.	.
HyS0001.9	4.045	4.153	4.428	4.549	4.771	4.732	5.166	5.211	4.892	5.007	4.954	4.41	.	.	.	.	.	.	.	.	.	.
HyS0001.10	-1.048	-1.054	-1.099	-1.044	-1.085	-0.227	-0.944	-1.02	-1.04	-0.962	-1.007	-1.068	.	.	.	.	.	.	.	.	.	.
HyS0001.11	-1.072	-1.051	-1.043	-0.991	-1.083	-0.93	-1.004	-0.946	-0.972	-0.962	-0.938	-0.913	.	.	.	.	.	.	.	.	.	.
HyS0001.12	5.638	5.486	5.719	5.488	5.349	5.394	5.594	5.861	5.612	5.802	5.737	5.091	.	.	.	.	.	.	.	.	.	.
HyS0001.13	-0.941	-1.029	-1.031	-0.985	-0.916	-1.072	-0.954	-1.097	-0.934	-0.906	-0.982	-1.074	.	.	.	.	.	.	.	.	.	.
HyS0001.14	-0.985	-0.959	-1.02	-0.931	-1.043	-0.678	-1.039	-1.09	-0.971	-0.999	-1.047	-0.056	.	.	.	.	.	.	.	.	.	.
HyS0001.15	-0.999	-0.987	-1.035	-1.025	-1.012	-0.675	-0.744	-0.912	-0.475	-1.069	-0.973	-0.634	.	.	.	.	.	.	.	.	.	.
HyS0001.16	3.898	4.075	4.077	4.107	4.14	4.288	4.911	4.954	4.955	5.001	4.868	4.201	.	.	.	.	.	.	.	.	.	.
HyS0001.17	-0.951	-1.017	-0.961	-1.056	-0.989	-0.967	-0.919	-1.092	-0.929	-1.089	-0.987	-1.003	.	.	.	.	.	.	.	.	.	.
HyS0001.18	-0.334	-0.496	-0.604	-1.067	-0.959	-0.497	-0.057	-0.964	-0.121	-0.322	-0.423	-0.571	.	.	.	.	.	.	.	.	.	.
HyS0001.19	-1.069	-0.929	-0.945	-0.943	-0.96	-0.948	-1.089	-1.021	-1.021	-1.074	-0.956	-0.304	.	.	.	.	.	.	.	.	.	.
HyS0001.20	-1.003	-1.05	-1.081	-1.085	-1.097	-0.907	-0.957	-0.979	-0.973	-1.03	-1.087	-1.081	.	.	.	.	.	.	.	.	.	.
HyS0001.21	-1.091	-0.993	-1.08	-1.04	-0.964	-0.905	-0.933	-1.091	-1.083	-0.999	-1.062	-1.079	.	.	.	.	.	.	.	.	.	.
HyS0001.22	3.097	2.641	2.883	3.01	2.704	1.946	0.588	3.35	2.104	1.85	2.468	1.864	.	.	.	.	.	.	.	.	.	.
HyS0001.23	-0.977	-0.979	-0.904	-0.953	-0.916	-0.548	-0.439	-0.413	0.271	-0.852	-1	-0.413	.	.	.	.	.	.	.	.	.	.
HyS0001.24	-0.975	-0.924	-0.901	-0.901	-1.052	0.847	-0.677	-1.065	-1.023	-0.966	-0.841	1.357	.	.	.	.	X	.	.	.	.	.
HyS0001.25	-0.918	-0.945	-1.021	-0.944	-1.082	-0.981	-0.927	-0.942	-0.965	-1.025	-1.095	-0.314	.	.	.	.	.	.	.	.	.	.
HyS0001.26	-1.007	-1.062	-1.049	-0.914	-1.069	0.094	-0.918	-0.909	-1.013	-0.935	-0.406	0.414	.	.	.	.	.	.	.	.	.	.
HyS0001.27	7.567	7.827	7.605	7.612	7.622	7.416	7.337	7.291	7.175	7.33	7.362	6.721	.	.	.	.	.	.	.	.	.	.
HyS0001.28	-1.035	-0.979	-0.963	-0.934	-0.931	-1.061	-0.959	-0.997	-0.913	-1.009	-0.816	-0.906	.	.	.	.	.	.	.	.	.	.
HyS0001.29	-0.924	-0.982	-1.046	-1.056	-1.049	-1.029	-0.934	-1.026	-1.038	-0.877	-1.086	-0.959	.	.	.	.	.	.	.	.	.	.
HyS0001.30	-0.599	-0.99	-1.054	-0.926	-0.98	-1.037	-0.732	-0.975	-0.963	-1.031	-1.006	-1.033	.	.	.	.	.	.	.	.	.	.
HyS0001.31	5.313	5.49	5.595	5.466	5.441	5.436	5.906	6.117	6.139	6.029	6.073	5.449	.	.	.	.	.	.	.	.	.	.
HyS0001.32	-0.986	-0.988	-0.905	-0.949	-0.925	-0.498	-0.967	-0.922	-1.057	-0.96	-0.999	-0.987	.	.	.	.	.	.	.	.	.	.
HyS0001.33	5.114	5.362	5.197	5.339	5.324	5.153	5.308	5.652	5.297	5.37	5.338	4.755	.	.	.	.	.	.	.	.	.	.
HyS0001.34	5.615	5.667	5.336	4.689	4.465	3.826	6.167	6.218	6.166	6.149	5.96	4.899	.	.	X	X	X	.	.	.	.	.
HyS0001.35	8.112	8.004	8.224	8.177	8.1	8.125	7.825	7.635	7.691	7.871	7.855	7.188	.	.	.	.	.	.	.	.	.	.
HyS0001.36	5.249	5.38	5.315	5.397	5.258	5.356	5.043	4.928	4.878	4.969	4.975	4.426	.	.	.	.	.	.	.	.	.	.
HyS0001.37	-0.914	-1.08	-1.025	-1.048	-1.002	-0.917	-0.996	-0.925	-1.031	-1.004	-0.978	-1.016	.	.	.	.	.	.	.	.	.	.
HyS0001.38	0.902	0.629	1.109	0.471	0.432	0.346	-0.065	-0.99	0.942	0.448	1.235	0.562	.	.	.	.	.	.	.	.	.	.
HyS0001.39	6.471	6.688	6.536	5.817	5.735	5.707	7.158	7.196	7.209	7.248	7.286	6.405	.	.	.	.	.	.	.	.	.	.
HyS0001.40	6.475	6.539	6.162	5.63	5.278	5.158	6.276	6.39	6.377	6.354	6.282	5.497	.	.	X	X	X	.	.	.	.	.
HyS0001.41	6.398	6.551	6.665	6.461	6.686	6.676	5.968	6.322	6.093	6.161	6.112	5.688	.	.	.	.	.	.	.	.	.	.
HyS0001.42	-1.033	-0.947	-0.947	-0.962	-1.075	-1.025	-0.901	-0.905	-1.004	-1.042	-0.948	-0.595	.	.	.	.	.	.	.	.	.	.
HyS0001.43	-0.902	-1.032	-1.048	-1.091	-0.996	-0.912	-1.065	-0.979	-0.969	-1.006	-0.643	-0.932	.	.	.	.	.	.	.	.	.	.
HyS0001.44	6.253	6.084	5.818	5.24	5.371	5.159	6.181	6.4	6.396	6.205	6.233	5.285	.	.	.	.	.	.	.	.	.	.
HyS0001.45	-1.062	-0.932	-1.01	-0.932	-0.915	-1.032	-0.941	-1.099	-1.097	-1.092	-0.901	0.592	.	.	.	.	.	.	.	.	.	.
HyS0001.46	3.51	3.493	3.353	2.206	1.771	1.967	3.223	4.044	2.787	2.792	3.085	2.82	.	.	X	X	X	.	.	.	.	.
HyS0001.47	-0.83	-0.861	-1.049	-0.633	-0.527	-0.509	-0.762	0.276	-1.078	-0.845	-0.663	-0.929	.	.	.	.	.	.	.	.	.	.
HyS0001.48	-0.925	-0.834	-0.757	-0.682	-0.618	-1.044	-0.648	-1.069	-0.595	-0.288	-0.313	-0.643	.	.	.	.	.	.	.	.	.	.
HyS0001.49	-0.528	-0.904	-0.037	1.338	0.555	0.813	1.338	2.364	1.739	0.725	0.795	1.807	.	.	.	.	.	.	.	.	.	.
HyS0001.50	0.748	1.07	1.124	1.06	0.997	0.96	0.681	0.519	0.866	0.875	0.839	0.619	.	.	.	.	.	.	.	.	.	.
HyS0001.51	-0.619	-0.567	-1.088	-0.984	-0.52	-0.981	-1.039	-0.94	-0.946	-1.056	-0.608	-0.935	.	.	.	.	.	.	.	.	.	.
HyS0001.52	-1.019	-1.1	-0.912	-0.952	-1	-1.063	-0.999	-0.984	-1.066	-0.981	-0.926	-0.996	.	.	.	.	.	.	.	.	.	.
HyS0001.53	-1.086	-1.001	-1.009	-0.958	-0.901	0.389	-1.093	-0.913	-0.911	-0.923	-0.934	0.046	.	.	.	.	.	.	.	.	.	.
HyS0001.54	-0.946	-0.989	-0.922	-1.093	-0.531	-1.002	-1.067	-0.917	-1.088	-0.904	-0.969	-1.083	.	.	.	.	.	.	.	.	.	.
HyS0001.55	-0.785	-1.086	-0.907	-1.091	-1.014	-0.719	-0.92	-0.931	-1.02	-0.919	-1.067	-1.024	.	.	.	.	.	.	.	.	.	.
HyS0001.56	2.556	2.757	2.69	2.769	2.725	3.096	3.199	3.046	3.282	3.214	3.201	2.847	.	.	.	.	.	.	.	.	.	.
HyS0001.57	4.258	4.269	4.342	3.903	3.773	3.627	4.435	4.352	4.391	4.59	4.361	3.635	.	.	.	.	.	.	.	.	.	.
HyS0001.58	-1.055	-0.968	-0.941	-1.089	-0.947	-0.572	-0.918	-0.913	-0.949	-0.978	-1.028	-0.854	.	.	.	.	.	.	.	.	.	.
HyS0001.59	0.391	0.654	0.777	1.019	0.86	1.163	1.391	1.287	1.475	1.207	1.338	1.533	.	.	.	.	.	.	.	.	.	.
HyS0001.60	7.168	7.231	7.13	6.992	7.061	7.345	6.822	7.009	6.791	6.714	6.767	6.32	.	.	.	.	.	.	.	.	.	.
HyS0001.61	6.071	5.906	6.094	6.158	5.941	6.143	6.508	6.373	6.509	6.547	6.428	5.981	.	.	.	.	.	.	.	.	.	.
HyS0001.62	6.777	6.804	6.549	6.703	6.613	6.399	6.474	6.397	6.468	6.228	6.377	5.958	.	.	.	.	.	.	.	.	.	.
HyS0001.63	-1.004	-0.747	-0.695	-0.719	-1.057	1.237	-0.538	-1.005	-0.319	-0.229	-1.015	1.19	.	.	.	.	X	.	.	.	.	.
HyS0001.64	-1.019	-1.05	-0.947	-0.134	-0.724	1.586	-0.936	-0.947	-1.022	-0.656	0.709	1.259	.	.	.	.	X	.	.	.	.	.
HyS0001.65	6.438	6.508	6.435	5.824	5.427	4.855	6.263	6.354	6.225	6.319	6.431	5.918	.	.	.	.	X	.	.	.	.	.
HyS0001.66	3.554	3.687	3.873	3.994	4.251	4.333	5.446	5.159	5.549	5.582	5.388	4.802	.	.	.	.	.	.	.	.	.	.
HyS0001.67	6.098	6.096	6.26	6.356	5.853	6.034	6.229	6	6.239	6.19	6.181	5.664	.	.	.	.	.	.	.	.	.	.
HyS0001.68	8.602	8.418	8.629	8.785	8.733	9.028	8.13	8.026	8.193	8.109	8.129	7.76	.	.	.	.	.	.	.	.	.	.
HyS0001.69	-0.536	-1.027	-1.061	-0.959	0.217	-0.393	-1.013	-0.947	-0.957	-0.913	-0.999	-1.089	.	.	.	.	.	.	.	.	.	.
HyS0001.70	2.924	2.712	3.028	2.637	3.545	4.586	4.75	4.84	4.755	4.69	5.046	4.361	.	.	.	.	.	.	.	.	.	.
HyS0001.71	6.343	6.212	5.829	5.202	4.718	4.698	6.257	5.901	6.13	5.765	5.979	5.375	.	.	.	X	X	.	.	.	.	.
HyS0001.72	4.393	4.449	4.61	4.586	4.836	4.507	5.754	5.506	5.67	5.628	5.544	5.061	.	.	.	.	.	.	.	.	.	.
HyS0001.73	2.644	2.722	2.595	2.43	2.402	2.394	3.894	3.814	3.936	3.746	3.743	3.345	.	.	.	.	.	.	.	.	.	.
HyS0001.74	-0.954	-0.996	-0.967	-1.08	-0.996	-1.053	-0.97	-1.081	-0.94	-0.947	-0.953	-1.058	.	.	.	.	.	.	.	.	.	.
HyS0001.75	3.255	3.639	3.7	3.533	3.696	3.957	4.638	4.76	4.359	4.448	4.417	4.136	.	.	.	.	.	.	.	.	.	.
HyS0001.76	-1.003	-1.06	-0.84	-0.99	-0.916	-0.955	-0.961	-1.088	-0.905	-0.905	-0.759	-0.79	.	.	.	.	.	.	.	.	.	.
HyS0001.77	4.285	3.899	4.348	4.406	4.042	4.228	4.218	4.181	4.279	4.352	4.217	3.836	.	.	.	.	.	.	.	.	.	.
HyS0001.78	7.44	7.158	7.228	7.305	7.289	7.26	7.092	7.062	7.232	7.003	7.052	6.35	.	.	.	.	.	.	.	.	.	.
HyS0001.79	6.991	7.4	7.088	6.87	6.8	6.849	7.381	7.11	7.26	7.11	7.226	6.752	.	.	.	.	.	.	.	.	.	.
HyS0001.80	-0.947	-1.022	-1.079	-0.933	-0.908	-0.903	-0.957	-1.059	-0.97	-1.041	-0.869	-0.901	.	.	.	.	.	.	.	.	.	.
HyS0001.81	-0.918	-1.078	-1.073	-0.949	-1.096	-1.023	-1.018	-0.959	-1.078	-1.064	-0.936	-1.024	.	.	.	.	.	.	.	.	.	.
HyS0001.82	0.042	0.335	0.011	0.121	0.433	0.255	1.148	1.207	0.902	1.302	0.969	0.671	.	.	.	.	.	.	.	.	.	.
HyS0001.83	-0.851	-0.85	-0.682	-0.641	-0.906	3.511	1.989	-0.268	2.227	1.569	1.145	3.651	.	.	.	.	X	.	.	.	.	X
HyS0001.84	-1.023	-1.064	-1.083	-0.929	-1.032	0.196	-0.82	-0.958	-1.075	-1.01	-0.749	1.974	.	.	.	.	X	.	.	.	.	X
HyS0001.85	-1.014	-0.927	-0.956	-1.015	-0.593	-0.494	-1.013	-0.903	-0.257	-0.585	-0.45	0.443	.	.	.	.	.	.	.	.	.	.
HyS0001.86	4.797	5.015	5.086	5.416	5.626	5.96	6.148	6.098	6.113	6.129	5.983	5.302	.	.	.	.	.	.	.	.	.	.
HyS0001.87	-0.55	-0.786	-0.542	-0.592	-0.69	0.156	-0.359	-0.642	0.072	-0.302	-0.209	1.529	.	.	.	.	X	.	.	.	.	X
HyS0001.88	6.279	6.426	6.212	5.838	6.144	5.999	6.716	6.784	6.773	6.736	6.602	6.165	.	.	.	.	.	.	.	.	.	.
HyS0001.89	6.837	7.258	6.663	6.478	7.105	7.198	8.221	8.258	8.296	8.224	8.292	7.938	.	.	.	.	.	.	.	.	.	.
HyS0001.90	-1.038	-0.959	-0.911	-1.065	-1.019	-1.015	-1.083	-1.073	-0.934	-0.96	-0.967	-1.067	.	.	.	.	.	.	.	.	.	.
HyS0001.91	-0.974	-1.065	-0.983	-1.029	-0.941	-0.958	-1.009	-0.903	-0.909	-1.089	-0.919	-1.029	.	.	.	.	.	.	.	.	.	.
HyS0001.92	-0.834	-0.982	-0.984	-0.977	-0.944	-0.996	-0.95	-1.017	-1.014	-0.904	-0.919	-0.966	.	.	.	.	.	.	.	.	.	.
HyS0001.93	-1.067	-1.094	-1.008	-0.945	-1.008	-0.714	0.783	-0.94	-1.024	-0.538	-0.534	-0.99	.	.	.	.	.	.	.	.	.	.
HyS0001.94	-0.931	-0.999	-1.014	-1.058	-1.045	-0.902	-0.904	-1.014	-0.995	-0.96	-0.934	-0.811	.	.	.	.	.	.	.	.	.	.
HyS0001.95	-0.923	-1.074	-0.927	-1.042	-1.086	-1.083	-0.971	-0.972	-1.082	-0.905	-0.947	-0.801	.	.	.	.	.	.	.	.	.	.
HyS0001.96	-0.68	-0.909	-0.602	-0.907	-0.536	-1.064	-1.09	-0.969	-1.07	-1.05	-0.962	-0.784	.	.	.	.	.	.	.	.	.	.
HyS0001.97	-1.073	-0.943	-1.092	-1.084	-0.959	-0.918	-0.998	-0.943	-0.9	-0.965	-0.938	-1.067	.	.	.	.	.	.	.	.	.	.
HyS0001.98	2.348	2.523	2.122	1.373	0.857	0.986	4.274	3.879	3.936	4.038	4.147	3.154	.	.	X	X	X	.	.	.	.	.
HyS0001.99	5.472	5.837	5.662	5.642	5.639	5.195	6.096	6.038	6.201	6.185	6.151	5.479	.	.	.	.	.	.	.	.	.	.
HyS0001.100	6.661	6.453	6.575	6.333	6.388	6.532	6.361	6.286	6.424	6.422	6.302	5.937	.	.	.	.	.	.	.	.	.	.
HyS0001.101	4.893	5.038	4.718	4.272	4.121	3.654	5.958	5.826	5.841	5.875	5.904	5.279	.	.	.	.	X	.	.	.	.	.
HyS0001.102	6.487	6.357	6.393	6.245	6.164	5.854	6.34	6.399	6.33	6.466	6.414	5.753	.	.	.	.	.	.	.	.	.	.
HyS0001.103	5.222	5.166	5.157	4.807	5.099	5.372	5.3	5.468	5.295	5.351	5.37	4.819	.	.	.	.	.	.	.	.	.	.
HyS0001.104	6.495	6.478	6.494	6.481	6.545	6.625	5.712	5.755	5.974	5.773	5.79	5.136	.	.	.	.	.	.	.	.	.	.
HyS0001.105	4.98	5.241	5.482	5.583	5.555	5.595	6.08	6.222	6.155	6.337	5.989	5.558	.	.	.	.	.	.	.	.	.	.
HyS0001.106	8.084	8.275	7.997	7.836	7.722	7.473	7.939	7.928	7.914	7.908	7.895	7.307	.	.	.	.	.	.	.	.	.	.
HyS0001.107	5.4	5.239	5.487	5.267	5.139	4.865	6.19	5.965	6.068	6.149	6.015	5.538	.	.	.	.	.	.	.	.	.	.
HyS0001.108	4.261	4.261	4.068	3.323	3.772	4.263	4.259	3.384	4.046	4.09	4.459	3.912	.	.	.	.	.	.	.	.	.	.
HyS0001.109	-0.682	-1.078	-0.83	-0.844	-0.677	-0.763	-1.012	-1.098	-0.982	-0.464	-0.72	-0.917	.	.	.	.	.	.	.	.	.	.
HyS0001.110	-0.931	-0.893	-0.907	-0.905	-0.833	-0.726	-0.406	-0.178	-1.034	-0.711	-0.755	-0.386	.	.	.	.	.	.	.	.	.	.
HyS0001.111	7.924	8.316	7.975	7.968	7.823	7.612	7.932	7.966	7.723	7.583	7.854	7.403	.	.	.	.	.	.	.	.	.	.
HyS0001.112	5.352	5.32	5.373	5.584	5.318	5.171	5.319	4.969	5.135	5.373	5.199	4.714	.	.	.	.	.	.	.	.	.	.
HyS0001.113	0.511	-0.9	-1.098	-1.017	-1.041	-1.014	-0.917	-1.016	-0.913	-0.908	-0.941	-0.956	.	.	.	.	.	.	.	.	.	.
HyS0001.114	4.341	4.394	4.265	3.918	4.517	4.758	6.248	6.394	6.342	6.371	6.357	5.791	.	.	.	.	.	.	.	.	.	.
HyS0001.115	9.663	9.567	9.47	9.581	9.632	9.507	9.07	9.212	8.949	9.062	8.921	8.441	.	.	.	.	.	.	.	.	.	.
HyS0001.116	4.303	4.646	4.915	5.046	4.976	5.318	6.061	6.013	5.914	6.127	6.052	5.304	.	.	.	.	.	.	.	.	.	.
HyS0001.117	3.808	4.08	4.191	4.386	4.704	4.794	4.797	4.965	4.942	5.007	4.846	4.293	.	.	.	.	.	.	.	.	.	.
HyS0001.118	5.942	6.025	6.021	5.943	5.923	6.204	5.72	5.678	5.523	5.518	5.534	4.97	.	.	.	.	.	.	.	.	.	.
HyS0001.119	4.98	5.157	5.173	5.099	5.268	5.261	4.793	4.735	4.767	4.688	4.602	4.319	.	.	.	.	.	.	.	.	.	.
HyS0001.120	7.223	7.294	7.263	7.459	7.207	7.11	6.675	6.565	6.613	6.622	6.54	5.904	.	.	.	.	.	.	.	.	.	.
HyS0001.121	4.785	5.197	4.767	4.353	4.294	4.482	6.124	5.932	5.914	5.972	5.753	5.229	.	.	.	.	.	.	.	.	.	.
HyS0001.122	2.962	3.281	3.296	2.964	3.011	3.141	3.667	3.538	3.699	3.657	3.515	3.138	.	.	.	.	.	.	.	.	.	.
HyS0001.123	7.88	7.845	7.715	7.668	7.7	7.681	7.412	6.948	7.531	7.367	7.377	6.906	.	.	.	.	.	.	.	.	.	.
HyS0001.124	9.483	8.96	9.481	9.414	9.482	9.663	8.694	8.586	8.503	8.93	8.824	8.204	.	.	.	.	.	.	.	.	.	.
HyS0001.125	5.913	6.086	5.96	6.03	6.21	6.167	5.964	5.976	6.032	5.975	6.167	5.294	.	.	.	.	.	.	.	.	.	.
HyS0001.126	6.239	6.364	6.321	6.467	6.623	6.8	6.701	6.648	6.701	6.621	6.764	6.174	.	.	.	.	.	.	.	.	.	.
HyS0001.127	6.609	6.579	6.581	6.3	6.055	6.048	6.737	6.762	6.529	6.626	6.335	5.622	.	.	.	.	.	.	.	.	.	.
HyS0001.128	0.342	0.156	0.034	0.424	0.806	0.068	0.132	0.726	-0.308	0.267	-0.111	0.088	.	.	.	.	.	.	.	.	.	.
HyS0001.129	6.959	6.728	7.017	6.91	6.995	7.304	6.21	6.512	6.36	6.273	6.371	5.875	.	.	.	.	.	.	.	.	.	.
HyS0001.130	6.533	6.686	5.878	5.439	5.939	5.813	6.943	6.843	6.801	6.738	6.795	6.006	.	.	X	.	.	.	.	.	.	.
HyS0001.131	5.868	5.988	5.248	4.535	3.983	3.426	6.083	6.302	6.257	6.134	6.208	5.584	.	.	X	X	X	.	.	.	.	.
HyS0001.132	2.268	2.526	2.44	2.469	2.456	2.831	2.881	2.547	2.741	2.899	2.785	2.432	.	.	.	.	.	.	.	.	.	.
HyS0001.133	2.939	3.259	3.074	3.178	2.782	2.804	3.903	4.049	3.982	3.918	4.043	3.373	.	.	.	.	.	.	.	.	.	.
HyS0001.134	1.575	2.148	1.789	1.528	2.147	1.69	3.952	3.79	3.864	3.763	3.925	3.422	.	.	.	.	.	.	.	.	.	.
HyS0001.135	2.542	2.674	2.293	1.474	1.529	1.578	3.968	3.803	4.008	3.955	3.756	3.553	.	.	X	X	X	.	.	.	.	.
HyS0001.136	6.079	6.278	6.148	6.248	5.951	5.836	5.763	5.795	5.771	5.7	5.606	4.93	.	.	.	.	.	.	.	.	.	.
HyS0001.137	3.312	4.151	4.31	4.654	5.376	5.223	6.068	6.19	6.103	6.141	6.047	5.612	.	.	.	X	X	.	.	.	.	.
HyS0001.138	-1.074	-0.969	-1.094	-1.085	-1.032	-0.919	-1.024	-0.937	-0.998	-1.017	-0.938	-1.002	.	.	.	.	.	.	.	.	.	.
HyS0001.139	1.282	1.491	1.629	1.265	1.851	1.735	2.842	2.946	2.8	2.588	2.406	2.218	.	.	.	.	.	.	.	.	.	.
HyS0001.140	-1.053	-0.91	-1.075	-1.005	-0.992	-1.01	-0.979	-0.923	-0.917	-0.992	-1.051	-0.983	.	.	.	.	.	.	.	.	.	.
HyS0001.141	-1.077	-0.904	-1.094	-0.917	-0.94	2.353	-1.02	-0.364	-0.971	-1.04	-0.92	2.887	.	.	.	.	X	.	.	.	.	X
HyS0001.142	-0.989	-0.86	-0.823	-0.903	-0.928	-0.983	-0.986	-0.985	-0.982	-1.067	-0.924	-0.912	.	.	.	.	.	.	.	.	.	.
HyS0001.143	4.061	4.356	4.569	4.621	4.889	5.202	5.163	4.879	5.075	5.223	5.343	4.523	.	.	.	.	.	.	.	.	.	.
HyS0001.144	-0.948	-1.085	-0.991	-1.006	-1.033	-0.983	-1.021	-1.035	-0.981	-0.954	-0.948	-0.894	.	.	.	.	.	.	.	.	.	.
HyS0001.145	4.098	4.653	4.384	4.062	3.859	3.62	6.239	6.274	6.185	6.347	6.045	5.329	.	.	.	.	.	.	.	.	.	.
HyS0001.146	4.243	4.397	4.226	4.523	4.358	4.509	4.046	4.497	4.409	4.37	4.337	3.599	.	.	.	.	.	.	.	.	.	.
HyS0001.147	5.697	5.237	5.653	5.248	5.101	5.079	5.827	5.83	5.719	5.855	5.613	5.105	.	.	.	.	.	.	.	.	.	.
HyS0001.148	6.486	6.617	6.365	6.066	6.253	6.032	7	6.946	7.011	6.892	6.859	6.285	.	.	.	.	.	.	.	.	.	.
HyS0001.149	-0.975	-1.086	-0.968	-1.071	-0.964	-1.06	-0.951	-1.031	-0.969	-0.921	-1.097	-1.004	.	.	.	.	.	.	.	.	.	.
HyS0001.150	-1.073	-1.048	-1.007	-0.824	-1.085	-0.926	-0.851	-1.042	-0.958	-0.986	-1.05	-1.063	.	.	.	.	.	.	.	.	.	.
HyS0001.151	-0.469	-0.489	-0.516	-0.369	-0.607	-0.262	-0.462	-0.126	-0.614	-0.452	-0.326	-0.188	.	.	.	.	.	.	.	.	.	.
HyS0001.152	7.205	7.134	7.046	7.231	7.279	7.489	6.57	6.866	6.717	6.654	6.544	6.045	.	.	.	.	.	.	.	.	.	.
HyS0001.153	-1.046	-1.062	-0.11	-1.06	-0.913	1.756	-1.001	2.326	1.452	1.871	-0.987	3.134	.	.	.	.	.	.	.	.	.	.
HyS0001.154	-0.283	-0.024	-0.051	-0.045	0.063	0.746	0.277	1.356	0.408	-0.038	1.038	1.427	.	.	.	.	.	.	.	.	.	.
HyS0001.155	-1.054	-0.594	-0.781	-0.916	-0.745	-0.916	-0.779	-0.998	-1	-1.005	-0.977	-1.08	.	.	.	.	.	.	.	.	.	.
HyS0001.156	-1.071	-0.617	-0.875	-0.739	-0.806	-0.867	-1.081	-1.032	-1.056	-0.904	-0.598	-1.059	.	.	.	.	.	.	.	.	.	.
HyS0001.157	-0.296	-1.068	-0.996	-1.089	-0.939	-1.005	-1.012	-0.962	-0.953	-1.088	-0.925	-1.027	.	.	.	.	.	.	.	.	.	.
HyS0001.158	6.454	6.05	6.176	6.134	6.019	6.49	5.943	6.064	6.146	6.185	5.974	5.343	.	.	.	.	.	.	.	.	.	.
HyS0001.159	7.781	8.217	7.94	8.09	8.25	8.25	8.058	7.96	8.098	8.079	8.034	7.735	.	.	.	.	.	.	.	.	.	.
HyS0001.160	6.823	6.822	6.683	6.685	6.622	6.644	6.393	6.378	6.435	6.192	6.235	6.13	.	.	.	.	.	.	.	.	.	.
HyS0001.161	7.573	7.614	7.728	7.87	8.042	7.853	7.536	7.442	7.524	7.494	7.503	6.818	.	.	.	.	.	.	.	.	.	.
HyS0001.162	4.606	4.711	4.561	4.643	4.734	4.702	4.808	5.074	5.111	4.917	4.958	4.59	.	.	.	.	.	.	.	.	.	.
HyS0001.163	-1.039	-1.064	-0.991	-0.97	-1.099	-1.042	-0.91	-0.977	-1	-0.967	-1.015	-1.068	.	.	.	.	.	.	.	.	.	.
HyS0001.164	4.701	4.53	4.458	3.924	3.697	3.47	5.542	5.619	5.432	5.345	5.327	4.33	.	.	.	X	X	.	.	.	.	.
HyS0001.165	2.289	2.504	2.397	2.888	3.131	3.296	3.101	2.48	2.888	2.934	3.152	2.741	.	.	.	.	.	.	.	.	.	.
HyS0001.166	-1.087	-0.984	-1.078	-0.912	-1.055	-0.913	-0.868	-1.022	-1.088	-0.957	-1.051	-0.747	.	.	.	.	.	.	.	.	.	.
HyS0001.167	-0.946	-1.056	-1.029	-0.993	-1.007	-0.827	-1.037	-0.976	-0.995	-0.968	-1.015	-1.078	.	.	.	.	.	.	.	.	.	.
HyS0001.168	-0.617	-0.846	-0.875	-0.825	-1.005	-0.924	-0.818	-0.982	-0.908	-0.542	-0.969	-0.714	.	.	.	.	.	.	.	.	.	.
HyS0001.169	6.503	6.662	6.795	6.728	6.965	7.254	6.982	7.141	6.983	7.055	6.989	6.35	.	.	.	.	.	.	.	.	.	.
HyS0001.170	7.734	7.559	7.702	7.653	7.504	7.256	7.449	7.421	7.489	7.409	7.361	6.799	.	.	.	.	.	.	.	.	.	.
HyS0001.171	7.054	6.879	6.955	6.864	6.773	6.815	6.69	6.508	6.482	6.538	6.621	5.961	.	.	.	.	.	.	.	.	.	.
HyS0001.172	4.864	4.865	5.096	5.199	5.236	5.261	5.906	5.84	6.036	5.873	5.911	5.4	.	.	.	.	.	.	.	.	.	.
HyS0001.173	6.04	6.586	6.344	6.374	6.519	6.714	6.538	6.332	6.269	6.073	6.189	5.526	.	.	.	.	.	.	.	.	.	.
HyS0001.174	5.625	5.68	5.472	5.297	5.22	4.954	5.584	5.675	5.701	5.648	5.617	5.205	.	.	.	.	.	.	.	.	.	.
HyS0001.175	7.658	7.669	7.64	7.885	7.729	7.729	7.761	7.848	7.813	7.699	7.754	7.129	.	.	.	.	.	.	.	.	.	.
HyS0001.176	-0.978	-1.068	-0.953	-1.089	-0.913	-1.051	-0.953	-0.994	-1.063	-1.008	-1.097	-0.33	.	.	.	.	.	.	.	.	.	.
HyS0001.177	5.78	5.858	5.962	5.941	5.822	5.858	5.584	5.908	5.795	5.674	5.697	5.063	.	.	.	.	.	.	.	.	.	.
HyS0001.178	6.557	6.5	6.532	6.515	6.568	6.558	6.453	6.605	6.485	6.414	6.332	5.798	.	.	.	.	.	.	.	.	.	.
HyS0001.179	3.513	3.318	3.637	3.645	3.673	3.841	3.198	3.46	3.523	3.363	3.615	3.256	.	.	.	.	.	.	.	.	.	.
HyS0001.180	4.884	5.028	4.839	4.341	4.638	4.41	5.378	5.543	5.518	5.545	5.503	4.922	.	.	.	.	.	.	.	.	.	.
HyS0001.181	1.705	1.606	2.221	3.12	1.918	2.116	1.604	3.92	-0.96	1.435	2.776	0.727	.	.	.	.	.	.	.	.	.	.
HyS0001.182	5.89	6.043	5.706	5.722	5.998	5.899	5.946	5.89	5.866	5.98	6.015	5.587	.	.	.	.	.	.	.	.	.	.
HyS0001.183	-0.905	-0.922	-0.934	-1.051	-1.064	-1.067	-0.989	-1.094	-0.981	-0.901	-0.991	-0.959	.	.	.	.	.	.	.	.	.	.
HyS0001.184	-0.965	-0.951	-0.729	-0.897	-0.964	-0.929	-0.991	-1.072	-0.817	-0.726	-0.697	-0.856	.	.	.	.	.	.	.	.	.	.
HyS0001.185	-0.964	-0.767	-0.765	-0.963	-0.687	-0.929	-0.857	-0.912	-1.062	-0.947	-0.975	-1.089	.	.	.	.	.	.	.	.	.	.
HyS0001.186	-0.93	-0.938	-1.016	-0.932	-0.772	-0.801	-1.016	-1.012	-0.933	-0.92	-1.004	-0.954	.	.	.	.	.	.	.	.	.	.
HyS0001.187	-1.007	-0.929	-0.93	-0.993	-0.962	-0.968	-0.966	-1.067	-0.976	-0.991	-1.06	-1.024	.	.	.	.	.	.	.	.	.	.
HyS0001.188	-0.709	-0.905	-0.931	-0.806	-0.733	-0.7	-0.752	-1.014	-0.407	-0.325	-0.717	-0.697	.	.	.	.	.	.	.	.	.	.
HyS0001.189	-1.02	-0.942	-0.936	-1.002	-0.973	-1.049	-1.02	-0.956	-0.955	-0.992	-0.954	-1.028	.	.	.	.	.	.	.	.	.	.
HyS0001.190	-1.084	-1.017	-0.974	-0.991	-0.962	-1.04	-1.046	-1.093	-0.955	-0.906	-1.03	-1.087	.	.	.	.	.	.	.	.	.	.
HyS0001.191	-1.007	-0.51	-1.012	-1.081	-0.733	-0.891	-0.908	-0.339	-0.95	-0.594	-0.495	-0.941	.	.	.	.	.	.	.	.	.	.
HyS0001.192	-1.007	-0.928	-0.928	-0.918	-0.95	-0.983	-0.926	-0.909	-0.998	-0.964	-1.083	-1.003	.	.	.	.	.	.	.	.	.	.
HyS0001.193	-0.771	-0.738	-0.343	-0.216	-0.247	-0.435	-0.093	-0.7	-0.258	-0.081	-0.034	-0.659	.	.	.	.	.	.	.	.	.	.
HyS0001.194	3.029	3.206	2.926	2.526	2.472	3.298	3.601	3.978	3.737	3.812	3.715	3.195	.	.	.	.	.	.	.	.	.	.
HyS0001.195	-0.789	-0.639	-0.603	-0.488	-0.615	0.132	-0.485	-0.982	-0.898	-0.8	-0.441	-0.005	.	.	.	.	X	.	.	.	.	.
HyS0001.196	-1.083	-0.567	-0.984	-1.001	-1.014	-0.856	-1.028	-0.935	-1.037	-1.02	-0.972	-0.911	.	.	.	.	.	.	.	.	.	.
HyS0001.197	-1.009	-0.99	-0.966	-1.012	-0.98	-0.998	-1.045	-1.034	-1.051	-1.073	-1.074	-1.03	.	.	.	.	.	.	.	.	.	.
HyS0001.198	-0.951	-1.032	-0.427	-0.931	-1.087	-0.927	-1.004	-1.056	-1.068	-0.968	-1.076	-1.097	.	.	.	.	.	.	.	.	.	.
HyS0001.199	-0.933	-0.917	-0.962	-1.047	-0.921	-0.971	-1.006	-1.014	-0.949	-1.051	-0.924	-0.974	.	.	.	.	.	.	.	.	.	.
HyS0001.200	3.331	3.558	3.6	3.557	3.575	2.875	4.208	4.418	4.372	4.398	4.403	4.035	.	.	.	.	.	.	.	.	.	.
HyS0001.201	4.457	4.97	4.567	4.714	4.875	4.838	5.02	4.841	4.814	4.702	5.078	4.555	.	.	.	.	.	.	.	.	.	.
HyS0001.202	3.568	3.578	3.873	3.879	4.132	4.169	4.172	4.319	4.015	4.387	4.033	3.487	.	.	.	.	.	.	.	.	.	.
HyS0001.203	4.474	4.512	4.575	4.535	4.916	4.918	5.025	4.879	4.897	4.936	4.869	4.316	.	.	.	.	.	.	.	.	.	.
HyS0001.204	2.554	2.781	2.456	1.745	2.016	2.116	4.952	4.889	4.917	4.911	4.907	4.042	.	.	X	.	.	.	.	.	.	.
HyS0001.205	2.822	3.169	3.194	2.583	2.935	3.221	4.063	3.875	4.213	4.117	4.012	3.494	.	.	.	.	.	.	.	.	.	.
HyS0001.206	-0.947	-0.991	-1.089	-1.068	-0.987	0.859	-1.017	-0.928	-1.064	-0.91	-0.349	1.37	.	.	.	.	X	.	.	.	.	.
HyS0001.207	3.372	3.731	3.545	3.757	4.072	4.493	4.676	5.147	4.867	4.277	4.694	4.128	.	.	.	.	.	.	.	.	.	.
HyS0001.208	4.942	5.329	5.235	5.046	5.043	5.048	5.35	5.412	5.167	5.279	5.37	4.817	.	.	.	.	.	.	.	.	.	.
HyS0001.209	5.549	5.471	5.378	4.765	4.826	4.923	5.569	5.225	5.536	5.367	5.489	4.948	.	.	.	.	.	.	.	.	.	.
HyS0001.210	5.305	5.579	5.031	4.714	4.538	4.44	5.404	5.684	5.638	5.523	5.462	4.984	.	.	.	.	.	.	.	.	.	.
HyS0001.211	3.076	3.412	3.363	3.352	3.71	3.235	3.969	3.954	3.958	4.022	3.797	3.339	.	.	.	.	.	.	.	.	.	.
HyS0001.212	2.928	2.951	3.072	3.12	3.181	3.442	3.287	2.943	3.407	3.476	3.35	2.905	.	.	.	.	.	.	.	.	.	.
HyS0001.213	5.889	6.052	5.985	5.977	6.317	6.436	6.694	6.639	6.696	6.725	6.734	6.269	.	.	.	.	.	.	.	.	.	.
HyS0001.214	3.933	4.019	4.113	4.265	4.278	4.402	4.594	4.408	4.882	4.909	4.431	3.791	.	.	.	.	.	.	.	.	.	.
HyS0001.215	-1.098	-0.942	-1.075	-1.024	-0.902	-0.998	-0.944	-1.066	-1.007	-0.993	-0.999	-1.023	.	.	.	.	.	.	.	.	.	.
HyS0001.216	4.238	4.646	4.543	4.525	4.97	5.147	5.306	4.978	5.287	5.233	5.426	4.884	.	.	.	.	.	.	.	.	.	.
HyS0001.217	3.084	3.28	2.898	2.99	2.666	3.243	4.304	3.879	4.181	4.354	4.15	3.756	.	.	.	.	.	.	.	.	.	.
HyS0001.218	3.589	3.037	3.917	3.613	3.733	3.957	4.238	4.467	3.842	4.064	4.143	3.563	.	.	.	.	.	.	.	.	.	.
HyS0001.219	3.265	3.067	3.739	3.768	3.357	3.729	3.852	2.568	3.984	4.014	3.645	3.577	.	.	.	.	.	.	.	.	.	.
HyS0001.220	5.096	4.989	5.201	5.413	5.688	5.783	5.22	5.817	5.83	5.63	5.284	5.113	.	.	.	.	.	.	.	.	.	.
HyS0001.221	-0.998	-0.998	-0.922	-0.952	-0.99	-0.503	-1.023	-0.995	-1.097	-0.928	-1.079	-0.92	.	.	.	.	.	.	.	.	.	.
HyS0001.222	-0.991	-1.073	-0.719	-0.426	-1.006	-0.909	-0.959	-0.957	-0.974	-1.051	-1.096	-0.999	.	.	.	.	.	.	.	.	.	.
HyS0001.223	-0.71	-0.778	-0.981	-1.007	-0.815	-0.827	-1.068	-1.063	-0.928	-1.085	-0.967	-1.057	.	.	.	.	.	.	.	.	.	.
HyS0001.224	4.572	4.598	5.077	5.541	5.501	5.478	6.061	5.92	6.018	6.163	5.799	5.334	.	.	.	X	.	.	.	.	.	.
HyS0001.225	4.376	4.51	4.728	4.561	4.596	4.272	6.065	5.995	6.102	5.955	5.872	5.386	.	.	.	.	.	.	.	.	.	.
HyS0001.226	-1.027	-0.954	-0.936	-0.998	-0.916	-1.063	-1.02	-0.965	-1.089	-0.972	-1.018	0.164	.	.	.	.	.	.	.	.	.	.
HyS0001.227	-0.931	-0.981	-1.083	-1.006	-0.906	-1.022	-1.053	-1.001	-1.015	-0.958	-1.091	-1.001	.	.	.	.	.	.	.	.	.	.
HyS0001.228	7.059	7.162	7.12	7.053	7.004	6.913	6.991	7.002	7.066	7.011	6.985	6.283	.	.	.	.	.	.	.	.	.	.
HyS0001.229	-0.926	-1.037	-0.998	-0.939	-1.077	-0.962	-0.791	-1.03	-0.941	-1.052	-1.099	-0.58	.	.	.	.	.	.	.	.	.	.
HyS0001.230	1.851	1.829	2.296	2.045	2.05	2.041	1.808	0.928	2.214	2.138	2.018	0.442	.	.	.	.	.	.	.	.	.	.
HyS0001.231	-0.978	-1.018	-0.888	-0.7	-0.911	-0.698	-0.989	-1.09	-1.055	-0.956	-0.944	-0.629	.	.	.	.	.	.	.	.	.	.
HyS0001.232	4.019	4.22	3.946	4.057	4.124	3.619	3.959	3.855	3.953	3.949	3.996	3.718	.	.	.	.	.	.	.	.	.	.
HyS0001.233	-1.072	-1.089	-1.097	-0.91	-1.025	-1.021	-1.088	-1.092	-1.094	-0.976	-1.086	-1.002	.	.	.	.	.	.	.	.	.	.
HyS0001.234	4.104	4.089	3.479	2.444	2.59	2.762	5.305	5.117	5.303	5.325	5.404	4.44	.	.	X	X	X	.	.	.	.	.
HyS0001.235	4.702	4.799	4.763	4.447	4.638	4.472	4.929	4.575	4.857	4.821	4.734	4.284	.	.	.	.	.	.	.	.	.	.
HyS0001.236	-0.985	-0.967	-1.079	-1.095	-0.995	-0.183	-1.002	-1.04	-0.927	-0.97	-1.037	-0.247	.	.	.	.	.	.	.	.	.	.
HyS0001.237	4.466	4.712	4.7	4.541	4.863	4.681	5.768	5.73	5.795	5.793	5.857	4.94	.	.	.	.	.	.	.	.	.	.
HyS0001.238	4.734	5.209	4.236	2.573	2.748	2.88	6.138	6.008	5.979	6.032	5.97	4.965	.	.	X	X	X	.	.	.	.	.
HyS0001.239	1.052	1.215	1.08	0.82	0.425	0.514	2.276	2.642	2.135	2.11	1.78	0.692	.	.	.	.	.	.	.	.	.	X
HyS0001.240	1.801	2.041	1.744	1.41	1.388	0.358	2.603	2.48	2.412	2.295	2.171	0.895	.	.	.	.	X	.	.	.	.	.
HyS0001.241	-1.033	-0.918	-0.849	-0.844	-0.911	-0.687	-1.005	-1.018	-0.914	-0.788	-0.946	-0.799	.	.	.	.	.	.	.	.	.	.
HyS0001.242	-0.97	-0.844	-1.093	-0.917	-0.906	-0.932	-0.936	-1.034	-0.932	-1.065	-0.999	-1.069	.	.	.	.	.	.	.	.	.	.
HyS0001.243	-0.91	-0.992	-0.931	-0.905	-1.021	-1.099	-0.909	-1.024	-0.911	-1.078	-1.058	-1.018	.	.	.	.	.	.	.	.	.	.
HyS0001.244	6.171	6.056	5.838	5.132	4.945	5.319	6.341	6.454	6.368	6.403	6.371	5.86	.	.	.	X	.	.	.	.	.	.
HyS0001.245	6.158	6.505	6.458	6.369	6.383	6.515	6.336	6.614	6.354	6.256	6.388	5.752	.	.	.	.	.	.	.	.	.	.
HyS0001.246	6.459	6.654	6.426	6.239	6.271	6.603	6.201	6.099	6.412	6.179	6.225	5.684	.	.	.	.	.	.	.	.	.	.
HyS0001.247	5.614	5.764	5.862	6.049	6.044	6.213	5.696	5.736	5.779	5.739	5.591	5.138	.	.	.	.	.	.	.	.	.	.
HyS0001.248	5.397	5.521	5.62	5.853	6.03	6.083	6.425	6.363	6.365	6.409	6.341	5.771	.	.	.	.	.	.	.	.	.	.
HyS0001.249	6.594	6.498	6.533	6.531	6.74	6.565	5.811	5.965	5.726	5.705	5.575	5.294	.	.	.	.	.	.	.	.	.	.
HyS0001.250	3.582	3.812	3.387	3.061	3.612	4.035	5.433	5.611	5.484	5.619	5.547	4.986	.	.	.	.	.	.	.	.	.	.
HyS0001.251	-1.049	-0.977	-0.917	-1.008	-1.053	-0.972	-0.952	-1.082	-0.968	-1.084	-0.908	-0.99	.	.	.	.	.	.	.	.	.	.
HyS0001.252	-0.916	-1.012	-1.1	-1.052	-0.917	-1.021	-1.048	-1.093	-0.906	-0.971	-1.01	-0.996	.	.	.	.	.	.	.	.	.	.
HyS0001.253	8.814	8.442	8.815	8.902	8.872	9.146	8.108	7.993	8.056	8.059	7.984	7.428	.	.	.	.	.	.	.	.	.	.
HyS0001.254	6.316	6.412	6.393	6.452	6.557	6.732	6.001	5.479	6.321	5.867	6.114	5.349	.	.	.	.	.	.	.	.	.	.
HyS0001.255	2.046	2.18	2.442	2.279	2.305	2.34	3.607	3.417	3.653	3.481	3.517	3.174	.	.	.	.	.	.	.	.	.	.
HyS0001.256	5.263	5.297	5.341	5.176	5.219	5.38	6.008	5.852	5.917	5.732	5.838	5.294	.	.	.	.	.	.	.	.	.	.
HyS0001.257	4.828	5.207	4.995	4.869	5.49	5.168	7.146	7.373	7.136	7.058	7.079	6.642	.	.	.	.	.	.	.	.	.	.
HyS0001.258	9.28	9.595	9.559	9.527	9.455	9.606	9.208	9.267	9.243	9.292	9.2	8.754	.	.	.	.	.	.	.	.	.	.
HyS0001.259	9.681	9.93	9.78	9.645	9.694	9.491	9.861	9.719	9.717	9.78	9.75	9.132	.	.	.	.	.	.	.	.	.	.
HyS0001.260	5.23	5.417	5.582	5.842	5.631	5.7	5.907	5.918	6.027	5.935	5.865	5.285	.	.	.	.	.	.	.	.	.	.
HyS0001.261	0.26	-0.378	0.116	0.078	0.339	0.581	0.36	-0.98	0.168	0.388	-0.388	0.765	.	.	.	.	.	.	.	.	.	.
HyS0001.262	6.184	6.361	6.333	6.543	7.042	6.871	6.926	7.126	7.016	6.839	6.896	6.487	.	.	.	.	.	.	.	.	.	.
HyS0001.263	5.693	5.539	5.547	5.341	5.093	5.279	5.324	5.258	5.267	5.21	5.008	4.479	.	.	.	.	.	.	.	.	.	.
HyS0001.264	-1.01	-0.918	-1.082	-1.095	-1.023	-0.928	-1.03	-0.997	-0.967	-0.959	-0.902	-0.977	.	.	.	.	.	.	.	.	.	.
HyS0001.265	-1.019	-0.704	-1.053	-1.088	-0.966	-1.095	-1.092	-0.937	-1.084	-0.769	-0.854	-0.901	.	.	.	.	.	.	.	.	.	.
HyS0001.266	3.256	3.322	3.158	2.43	2.766	2.748	3.762	2.825	3.334	3.351	3.539	3.144	.	.	.	.	.	.	.	.	.	.
HyS0001.267	0.376	-0.073	0.627	0.169	0.958	0.462	1.056	0.094	0.991	0.933	0.849	-0.04	.	.	.	.	.	.	.	.	.	.
HyS0001.268	2.234	2.053	1.755	1.13	1.639	1.778	3.152	2.004	3.15	2.955	3.164	2.24	.	.	X	.	.	.	.	.	.	.
HyS0001.269	0.619	0.417	0.223	-0.334	0.152	0.303	1.083	0.85	1.01	0.79	0.832	0.553	.	.	.	.	.	.	.	.	.	.
HyS0001.270	3.766	4.147	3.795	3.905	4.046	4.219	5.097	5.095	5.342	5.181	5.027	4.603	.	.	.	.	.	.	.	.	.	.
HyS0001.271	-0.172	-0.555	-0.838	-0.633	-0.669	-0.155	-0.643	0.663	-0.105	-0.79	-0.899	0.544	.	.	.	.	.	.	.	.	.	.
HyS0001.272	4.245	4.147	4.299	3.223	3.213	2.853	4.39	4.911	4.436	4.498	4.464	3.966	.	.	X	X	X	.	.	.	.	.
HyS0001.273	5.196	5.51	5.216	5.135	4.748	4.687	5.481	5.604	5.495	5.569	5.362	4.882	.	.	.	.	.	.	.	.	.	.
HyS0001.274	4.723	4.442	4.727	4.755	4.874	4.724	4.427	4.269	4.696	4.58	4.69	4.207	.	.	.	.	.	.	.	.	.	.
HyS0001.275	7.266	7.134	7.408	7.218	7.172	7.152	7.282	7.2	7.159	7.483	7.16	6.643	.	.	.	.	.	.	.	.	.	.
HyS0001.276	-1.059	-0.896	-0.89	-0.882	-0.963	-0.98	-0.564	-1.043	-0.928	-0.871	-0.919	-0.761	.	.	.	.	.	.	.	.	.	.
HyS0001.277	-0.925	-0.992	-0.924	-1.043	-0.992	-0.581	-1.002	-1.096	-0.944	-1.003	-0.992	-1.072	.	.	.	.	.	.	.	.	.	.
HyS0001.278	-0.861	-1.034	-1.01	-0.972	-1.061	-1.084	-1.085	-0.97	-0.952	-1.085	-0.92	-0.98	.	.	.	.	.	.	.	.	.	.
HyS0001.279	-0.573	-0.987	-0.427	-1.013	-1.015	-0.966	-0.967	-1.044	-1.031	-0.988	-0.985	-0.964	.	.	.	.	.	.	.	.	.	.
HyS0001.280	0.007	-0.698	-0.623	-0.943	-0.638	-0.778	-0.96	-0.953	0.215	-0.549	-1.099	-0.53	.	.	.	.	.	.	.	.	.	.
HyS0001.281	-0.433	-0.373	-0.172	0.003	-0.031	0.169	0.001	-0.173	-0.1	0.017	-0.53	-0.234	.	.	.	.	.	.	.	.	.	.
HyS0001.282	-0.487	-0.305	-0.612	-0.556	-0.591	-0.375	-0.008	-0.509	-0.387	-0.414	-0.592	-0.395	.	.	.	.	.	.	.	.	.	.
HyS0001.283	2.938	3.082	3.153	2.868	3.129	3.123	3.209	2.783	2.944	3.076	3.058	2.862	.	.	.	.	.	.	.	.	.	.
HyS0001.284	-0.965	-1.09	-1.006	-1.064	-1.092	-1.059	-1.025	2.029	1.668	-1	-1.092	-0.09	.	.	.	.	.	.	.	.	.	.
HyS0001.285	0.203	0.131	0.065	0.536	0.4	0.341	0.919	1.537	0.937	0.513	0.914	0.297	.	.	.	.	.	.	.	.	.	.
HyS0001.286	1.071	1.22	1.212	1.287	1.479	1.216	1.682	0.04	2.274	2.196	2.531	1.548	.	.	.	.	.	.	.	.	.	.
HyS0001.287	-0.941	-0.782	-0.744	-0.859	-0.925	-0.394	-0.699	-0.784	-0.875	-0.593	-0.595	-0.851	.	.	.	.	.	.	.	.	.	.
HyS0001.288	6.938	7.009	6.516	5.745	6.056	6.064	8.056	8.1	7.97	7.987	8.022	7.541	.	.	.	.	.	.	.	.	.	.
HyS0001.289	1.814	1.731	1.991	2.48	2.688	3.302	3.629	3.187	3.728	3.739	3.435	3.374	.	.	.	.	X	.	.	.	.	.
HyS0001.290	2.039	1.926	1.847	2.258	2.359	2.455	2.915	2.636	2.34	2.758	2.455	2.162	.	.	.	.	.	.	.	.	.	.
HyS0001.291	5.254	4.945	5.154	5.217	5.071	5.001	4.905	4.672	4.787	4.884	4.758	4.478	.	.	.	.	.	.	.	.	.	.
HyS0001.292	6.927	6.929	6.921	6.888	7.063	6.989	7.053	6.633	6.94	6.838	6.833	6.344	.	.	.	.	.	.	.	.	.	.
HyS0001.293	5.622	5.859	5.009	4.317	4.148	4.197	7.027	7.112	6.895	6.962	7.071	6.262	.	.	X	X	X	.	.	.	.	.
HyS0001.294	-0.967	-1.022	-1.086	-0.912	-1.011	-0.951	-0.961	-0.983	-0.99	-0.936	-1.092	-1.073	.	.	.	.	.	.	.	.	.	.
HyS0001.295	-1.033	-0.963	-1.086	-1.04	-0.924	-1.006	-0.919	-1.034	-0.946	-1.005	-0.926	-0.744	.	.	.	.	.	.	.	.	.	.
HyS0001.296	-1.083	-0.975	-0.884	-0.354	-1.066	-1.023	-1.016	-0.92	-0.963	-0.615	-0.711	-0.956	.	.	.	.	.	.	.	.	.	.
HyS0001.297	-0.704	-0.862	-0.589	-0.75	-0.784	-1.003	-0.759	-0.969	-1.09	-0.856	-0.637	-1.045	.	.	.	.	.	.	.	.	.	.
HyS0001.298	-0.991	-0.959	-0.807	-0.907	-1.097	-0.961	-0.904	-1.016	-0.917	-1.006	-0.733	-1.067	.	.	.	.	.	.	.	.	.	.
HyS0001.299	-0.53	-0.539	-0.365	-0.891	-0.657	-0.301	-0.9	-1.032	-1.071	-0.88	-0.78	-0.563	.	.	.	.	.	.	.	.	.	.
HyS0001.300	-0.964	-0.959	-0.904	-0.99	-0.921	-0.986	-0.814	-1.043	-1.075	-0.994	-0.901	-0.93	.	.	.	.	.	.	.	.	.	.
HyS0001.301	2.425	1.917	1.497	2.177	2.388	2.044	1.597	1.372	1.463	1.721	1.962	1.614	.	.	.	.	.	.	.	.	.	.
HyS0001.302	-0.88	-0.864	-0.368	-1.091	-0.888	-0.826	-0.74	0.683	-0.563	-0.485	-0.073	-0.953	.	.	.	.	.	.	.	.	.	.
HyS0001.303	6.726	6.886	6.843	6.961	6.956	6.762	6.468	6.45	6.195	6.41	6.152	5.641	.	.	.	.	.	.	.	.	.	.
HyS0001.304	4.924	5.001	4.998	5.176	5.321	5.221	5.282	5.284	5.29	5.202	5.421	4.702	.	.	.	.	.	.	.	.	.	.
HyS0001.305	1.759	2.081	1.438	0.819	0.63	0.534	3.175	3.392	3.154	3.124	3.278	2.23	.	.	X	X	X	.	.	.	.	.
HyS0001.306	5.029	5.045	5.121	4.84	5.093	5.191	5.845	5.735	5.725	5.793	5.583	5.017	.	.	.	.	.	.	.	.	.	.
HyS0001.307	6.611	6.554	6.653	6.894	6.881	7.224	6.6	6.256	6.462	6.52	6.525	5.863	.	.	.	.	.	.	.	.	.	.
HyS0001.308	-1.074	-0.92	-0.999	-1.015	-0.934	-0.797	-0.924	-1.092	-0.934	-0.971	-1.006	-0.908	.	.	.	.	.	.	.	.	.	.
HyS0001.309	5.272	5.169	5.082	4.938	5.131	5.187	5.071	5.044	5.133	4.934	5.082	4.404	.	.	.	.	.	.	.	.	.	.
HyS0001.310	3.053	3.217	2.934	2.329	2.099	2.091	4.046	4.095	4.133	4.026	3.979	3.626	.	.	.	X	X	.	.	.	.	.
HyS0001.311	3.18	3.247	3.261	3.541	3.46	3.472	3.677	3.469	3.409	3.665	3.236	3.279	.	.	.	.	.	.	.	.	.	.
HyS0001.312	5.784	5.924	5.914	5.732	5.599	5.815	5.921	5.71	5.802	5.842	5.928	5.542	.	.	.	.	.	.	.	.	.	.
HyS0001.313	6.473	6.678	6.72	6.857	7.006	6.955	7.072	7.162	7.099	7.07	7.039	6.438	.	.	.	.	.	.	.	.	.	.
HyS0001.314	4.668	4.757	5.118	5.185	5.023	5.113	5.868	5.933	5.95	5.991	5.838	5.071	.	.	.	.	.	.	.	.	.	.
HyS0001.315	-0.572	-0.615	-0.644	-0.399	-0.459	-0.1	-0.439	-0.494	-0.021	-0.479	0.087	-0.446	.	.	.	.	.	.	.	.	.	.
HyS0001.316	1.11	0.65	-0.958	-0.936	-0.998	-1.03	-0.947	-1.065	-1.09	0.078	0.054	-0.062	.	.	.	.	.	.	.	.	.	.
HyS0001.317	-0.732	-1.071	-0.483	-1.006	-1.024	-0.994	-0.996	-0.976	-0.959	-1.008	-1.079	-0.971	.	.	.	.	.	.	.	.	.	.
HyS0001.318	6.124	5.911	6.094	6.344	6.131	6.489	5.735	5.586	5.781	5.426	5.438	4.897	.	.	.	.	.	.	.	.	.	.
HyS0001.319	8.779	8.48	8.799	8.517	8.455	8.636	8.644	8.532	8.759	8.888	8.614	8.19	.	.	.	.	.	.	.	.	.	.
HyS0001.320	7.034	6.702	7.258	7.232	7.222	7.362	6.884	6.796	6.905	6.968	6.76	6.434	.	.	.	.	.	.	.	.	.	.
HyS0001.321	4.546	4.866	4.732	4.962	4.879	4.971	5.41	4.833	5.223	5.088	5.133	4.681	.	.	.	.	.	.	.	.	.	.
HyS0001.322	0.427	0.135	0.608	0.613	0.737	0.811	0.714	1.747	0.625	0.68	0.876	0.427	.	.	.	.	.	.	.	.	.	.
HyS0001.323	-1.006	-0.969	-0.935	-0.909	-1.028	-1.1	-0.957	-0.939	-1.016	-1.023	-1.07	-0.988	.	.	.	.	.	.	.	.	.	.
HyS0001.324	-1.033	-1.004	-0.975	-1.02	-0.769	-0.878	-0.65	-0.505	-0.575	-0.879	-0.628	-0.218	.	.	.	.	.	.	.	.	.	.
HyS0001.325	-0.642	-0.524	-0.487	-0.673	-0.468	-0.607	-0.243	-0.491	-0.283	-0.343	-0.092	-0.276	.	.	.	.	.	.	.	.	.	.
HyS0001.326	1.842	2.702	3.092	1.852	2.675	2.333	1.018	2.912	3.285	2.816	3.223	1.523	.	.	.	.	.	.	.	.	.	.
HyS0001.327	-0.974	-0.952	-0.984	-0.967	-0.91	-0.841	-0.543	-1.099	-0.978	-0.863	-0.701	-0.834	.	.	.	.	.	.	.	.	.	.
HyS0001.328	-0.921	-0.963	-0.936	-1.03	-0.899	-0.797	-0.719	-1.07	-0.611	-0.691	-0.81	-0.85	.	.	.	.	.	.	.	.	.	.
HyS0001.329	-0.169	-0.616	-0.09	-0.439	-0.17	0.644	-0.298	-1.044	-1.017	-0.164	0.17	0.265	.	.	.	.	.	.	.	.	.	.
HyS0001.330	0.264	0.509	0.585	0.676	-0.076	1.432	-0.219	1.129	1.029	0.076	1.932	1.017	.	.	.	.	.	.	.	.	.	.
HyS0001.331	-0.521	-0.763	-0.819	-0.712	-0.633	-0.561	-0.948	-1.046	-0.321	-0.902	-0.902	-0.835	.	.	.	.	.	.	.	.	.	.
HyS0001.332	-0.939	-0.885	-1.07	-1.01	-0.8	-0.954	-1.033	-0.999	-0.799	-1.07	-0.801	-0.858	.	.	.	.	.	.	.	.	.	.
HyS0001.333	0.798	0.48	0.671	0.282	0.341	0.454	0.701	0.311	0.596	0.715	0.608	0.359	.	.	.	.	.	.	.	.	.	.
HyS0001.334	4.101	4.453	4.427	3.85	4.384	4.556	5.673	5.369	5.579	5.443	5.509	4.947	.	.	.	.	.	.	.	.	.	.
HyS0001.335	2.446	2.848	2.558	2.365	2.65	1.883	4.231	4.51	4.319	4.094	4.18	3.351	.	.	.	.	.	.	.	.	.	.
HyS0001.336	0.074	0.297	-0.144	0.273	0.254	0.802	-0.109	-0.919	0.506	0.324	0.119	0.029	.	.	.	.	.	.	.	.	.	.
HyS0001.337	-0.36	-0.441	0.18	0.269	0.485	0.696	0.803	-0.329	1.035	0.013	0.053	0.634	.	.	.	.	.	.	.	.	.	.
HyS0001.338	3.109	3.233	3.211	3.388	3.429	3.726	5.309	5.334	5.143	5.437	5.194	4.581	.	.	.	.	.	.	.	.	.	.
HyS0001.339	1.943	2.108	2.058	1.739	1.432	0.914	2.612	2.637	2.655	2.494	2.103	1.402	.	.	.	.	X	.	.	.	.	.
HyS0001.340	-0.649	-0.72	-0.818	-0.705	-0.631	0.269	-0.144	0.051	-0.261	-0.251	-0.014	1.527	.	.	.	.	X	.	.	.	.	X
HyS0001.341	6.908	7.134	7.019	7.107	6.976	6.986	6.983	7.215	7.137	7.078	7.017	6.688	.	.	.	.	.	.	.	.	.	.
HyS0001.342	-0.877	-0.976	-1.095	-0.781	-0.912	-0.807	-0.804	-0.986	-0.86	-0.588	-0.97	-0.765	.	.	.	.	.	.	.	.	.	.
HyS0001.343	7.08	7.074	7.07	7.187	7.157	7.024	6.822	6.747	6.81	6.79	6.711	6.257	.	.	.	.	.	.	.	.	.	.
HyS0001.344	6.013	6.019	5.963	5.796	5.718	5.776	6.777	6.633	6.635	6.868	6.52	6.206	.	.	.	.	.	.	.	.	.	.
HyS0001.345	5.424	5.331	5.378	5.317	5.234	5.577	5.473	4.981	5.186	5.18	5.197	4.471	.	.	.	.	.	.	.	.	.	.
HyS0001.346	5.468	5.491	4.479	3.569	3.714	4.642	6.522	6.365	6.483	6.358	6.394	5.727	.	X	X	X	X	.	.	.	.	.
HyS0001.347	0.354	-0.104	-0.352	-0.104	-0.388	0.469	0.285	-1.007	0.698	0.042	0.467	-0.403	.	.	.	.	.	.	.	.	.	.
HyS0001.348	-0.057	1.312	0.888	0.649	1.184	0.689	-0.94	-0.982	-0.984	-0.354	0.04	-0.265	.	.	.	.	.	.	.	.	.	.
HyS0001.349	1.201	1.169	0.786	0.753	1.431	1.832	1.884	1.851	1.812	2.002	1.781	1.579	.	.	.	.	.	.	.	.	.	.
HyS0001.350	-0.892	-0.955	-0.903	-1.054	-0.956	-0.9	-0.839	-1.059	-1.012	-0.955	-0.919	-0.916	.	.	.	.	.	.	.	.	.	.
HyS0001.351	-0.987	-1.023	-1.083	-1.007	-1.043	-0.772	-0.971	-0.912	-1.055	-0.903	-0.928	-1.032	.	.	.	.	.	.	.	.	.	.
HyS0001.352	-1.017	-1.097	-0.999	-0.94	-1.035	-0.943	-0.981	-0.921	-0.937	-0.914	-1.066	-0.987	.	.	.	.	.	.	.	.	.	.
HyS0001.353	4.497	4.083	4.575	4.911	5.166	5.235	4.941	4.677	4.9	4.787	4.653	4.173	.	.	.	.	.	.	.	.	.	.
HyS0001.354	-0.978	-1.049	-0.864	-1.032	-0.956	-0.925	-0.985	-1.089	-1.023	-1.04	-0.931	-0.863	.	.	.	.	.	.	.	.	.	.
HyS0001.355	5.849	5.984	5.635	5.426	5.196	4.524	6.873	6.75	6.929	6.692	6.75	6.106	.	.	.	.	X	.	.	.	.	.
HyS0001.356	-1.075	-1.056	-1.051	-0.913	-1.023	-1.092	-1.004	-0.913	-0.936	-0.981	-1.003	-0.938	.	.	.	.	.	.	.	.	.	.
HyS0001.357	3.923	4.161	3.776	3.465	3.808	3.798	6.541	6.598	6.629	6.477	6.646	5.816	.	.	.	.	.	.	.	.	.	.
HyS0001.358	-1.099	-1.058	-0.755	-0.946	-0.925	-0.714	-1.083	-1.074	-1.021	-0.487	-1.028	-0.937	.	.	.	.	.	.	.	.	.	.
HyS0001.359	-0.943	-1.069	-1.053	-0.952	-1.014	-1.05	-0.971	-1.1	-1.067	0.001	-1.028	-1.008	.	.	.	.	.	.	.	.	.	.
HyS0001.360	-0.89	-0.917	-0.988	-0.977	-1.061	-1.01	-0.937	-1.087	-1.096	-0.979	-0.825	-1.052	.	.	.	.	.	.	.	.	.	.
HyS0001.361	-0.911	-0.913	-0.863	-0.842	-0.953	-0.897	-0.682	-0.8	-0.782	-0.902	-0.843	-0.738	.	.	.	.	.	.	.	.	.	.
HyS0001.362	2.558	2.29	2.256	2.313	2.348	1.832	2.321	3.153	2.574	2.792	2.301	1.514	.	.	.	.	.	.	.	.	.	.
HyS0001.363	1.215	1.392	1.5	1.329	0.898	1.209	0.837	-0.967	0.506	0.379	0.453	0.435	.	.	.	.	.	.	.	.	.	.
HyS0001.364	-0.777	-0.88	-1.036	-0.978	-1.096	-0.75	-0.667	-1.078	-1.006	-1.093	-0.906	-0.907	.	.	.	.	.	.	.	.	.	.
HyS0001.365	8.417	8.498	8.404	8.28	8.396	8.264	8.283	8.345	8.348	8.139	8.43	7.809	.	.	.	.	.	.	.	.	.	.
HyS0001.366	-0.997	-0.937	-0.942	-1.005	-0.927	-0.363	-1.082	-0.916	-0.967	-1.099	-0.935	-0.48	.	.	.	.	.	.	.	.	.	.
HyS0001.367	2.598	2.86	2.538	2.559	2.768	2.615	3.18	3.012	3.252	3.202	2.891	2.594	.	.	.	.	.	.	.	.	.	.
HyS0001.368	2.057	1.477	1.931	1.897	1.542	1.106	0.839	-1.08	1.044	1.26	0.52	1.617	.	.	.	.	.	.	.	.	.	.
HyS0001.369	4.982	4.762	4.426	3.784	3.732	4.014	5.869	5.973	5.921	5.777	5.848	5.264	.	.	X	X	.	.	.	.	.	.
HyS0001.370	6.471	6.423	6.482	6.197	6.18	5.776	6.74	6.746	6.62	6.719	6.661	5.987	.	.	.	.	.	.	.	.	.	.
HyS0001.371	6	6.017	6.116	6.027	5.847	6.086	5.816	5.441	5.796	5.808	5.564	5.236	.	.	.	.	.	.	.	.	.	.
HyS0001.372	4.334	4.467	4.388	3.468	3.765	4.015	4.855	5.199	4.502	4.899	4.595	4.257	.	.	.	.	.	.	.	.	.	.
HyS0001.373	9.758	9.856	9.869	9.832	9.82	10.12	9.38	9.203	9.371	9.312	9.326	8.89	.	.	.	.	.	.	.	.	.	.
HyS0001.374	4.664	4.758	4.764	4.151	4.239	4.433	6.715	6.557	6.67	6.592	6.664	6.066	.	.	.	.	.	.	.	.	.	.
HyS0001.375	5.874	6.102	6.271	6.284	6.293	6.413	6.338	6.318	6.396	6.465	6.39	5.932	.	.	.	.	.	.	.	.	.	.
HyS0001.376	5.6	5.828	5.793	5.762	6.012	5.702	5.806	5.833	5.832	5.887	5.859	5.318	.	.	.	.	.	.	.	.	.	.
HyS0001.377	-1.066	-1.067	-1.001	-1.01	-1.059	-1.004	-1.021	-0.916	-1.013	-0.903	-0.963	-1.08	.	.	.	.	.	.	.	.	.	.
HyS0001.378	5.059	5.076	5.483	5.385	5.661	5.759	5.228	5.044	5.168	5.159	5.073	4.532	.	.	.	.	.	.	.	.	.	.
HyS0001.379	7.58	7.665	7.498	7.133	7.232	7.111	8.441	8.458	8.633	8.454	8.629	7.895	.	.	.	.	.	.	.	.	.	.
HyS0001.380	-1.076	-1.056	-1.073	-0.949	-0.85	-0.995	-0.97	-1.027	-0.948	-0.98	-0.926	-0.905	.	.	.	.	.	.	.	.	.	.
HyS0001.381	0.357	-0.228	0.39	0.874	0.49	0.902	0.262	-0.113	0.28	0.381	-0.449	0.827	.	.	.	.	.	.	.	.	.	.
HyS0001.382	1.613	1.696	1.629	2.005	2.181	1.95	1.954	2.266	2.54	2.217	2.41	1.665	.	.	.	.	.	.	.	.	.	.
HyS0001.383	-0.92	-0.959	-0.961	-1.099	-0.951	-1.093	-0.976	-1.065	-1.061	-0.944	-1.082	-0.901	.	.	.	.	.	.	.	.	.	.
HyS0001.384	-1.059	-0.929	-0.93	-0.98	-0.949	-0.928	-1.06	-1.049	-0.985	-1.076	-1.049	-0.933	.	.	.	.	.	.	.	.	.	.
HyS0001.385	4.312	4.461	5.264	6.108	6.451	6.456	6.334	6.233	6.337	6.365	6.157	5.687	.	.	X	X	X	.	.	.	.	.
HyS0001.386	-1.015	-0.978	-1.042	-0.922	-0.53	-0.591	-1.06	-1.081	-1.056	-1.067	-0.083	-1.043	.	.	.	.	.	.	.	.	.	.
HyS0001.387	2.361	2.691	2.877	2.986	3.344	3.496	3.746	3.781	3.937	3.715	3.852	3.012	.	.	.	.	.	.	.	.	.	.
HyS0001.388	-0.99	-0.933	-1.091	-1.029	-1.02	-1.097	-0.905	-1.066	-0.977	-0.954	-1.003	-1.01	.	.	.	.	.	.	.	.	.	.
HyS0001.389	-0.158	0.023	0.146	0.434	0.156	0.006	-0.09	-1.025	-0.154	0.012	-0.451	-0.341	.	.	.	.	.	.	.	.	.	.
HyS0001.390	1.253	1.269	1.4	1.348	1.188	1.289	1.413	1.666	1.258	1.215	1.486	0.735	.	.	.	.	.	.	.	.	.	.
HyS0001.391	-0.996	-0.956	-1.024	-1.075	-0.989	-1.005	-1.019	-1.012	-0.979	-0.946	-1.022	-0.924	.	.	.	.	.	.	.	.	.	.
HyS0001.392	-0.944	-0.968	-0.951	-0.962	-1.057	-1.009	-1.095	-1.05	-0.979	-0.949	-1.019	-1.041	.	.	.	.	.	.	.	.	.	.
HyS0001.393	-0.366	-0.06	-0.36	-0.23	-0.287	0.06	-1.069	-1.086	-0.483	-0.185	-0.539	-0.398	.	.	.	.	.	.	.	.	.	.
HyS0001.394	-0.27	-0.265	0.288	-0.258	-0.065	-0.192	0.464	-0.398	-0.111	0.199	-0.013	-0.242	.	.	.	.	.	.	.	.	.	.
HyS0001.395	-0.397	-0.248	-0.519	-0.096	0.172	-0.352	0.258	0.375	-0.257	0.122	-0.153	-0.636	.	.	.	.	.	.	.	.	.	.
HyS0001.396	3.385	3.436	3.416	3.647	3.728	3.619	2.858	3.553	2.864	3.056	2.921	2.3	.	.	.	.	.	.	.	.	.	.
HyS0001.397	-0.968	-0.918	-0.933	-0.997	-0.907	-0.416	-1.078	-1.054	-1.083	-0.942	-0.597	-1.085	.	.	.	.	.	.	.	.	.	.
HyS0001.398	4.23	4.621	3.606	2.307	2.137	2.095	6.294	6.379	6.302	6.349	6.284	5.749	.	X	X	X	X	.	.	.	.	.
HyS0001.399	5.054	4.931	4.799	4.845	5.078	5.1	4.516	4.682	4.597	4.428	4.884	4.184	.	.	.	.	.	.	.	.	.	.
HyS0001.400	6.244	6.305	6.072	6.222	6.232	6.025	6.135	6.069	6.188	6.192	6.072	5.584	.	.	.	.	.	.	.	.	.	.
HyS0001.401	-1.083	-0.961	-0.821	-1.064	-0.969	-0.901	-1.072	-0.975	-1.061	-1.029	-0.794	-0.79	.	.	.	.	.	.	.	.	.	.
HyS0001.402	7.478	7.44	7.691	7.721	7.631	7.961	6.963	6.427	6.508	6.665	6.792	6.17	.	.	.	.	.	.	.	.	.	.
HyS0001.403	5.278	5.645	5.517	5.603	5.811	6.029	6.911	6.933	6.91	6.762	6.859	6.258	.	.	.	.	.	.	.	.	.	.
HyS0001.404	5.145	5.336	5.185	5.133	5.15	5.128	6.201	6.219	6.127	6.093	6	5.364	.	.	.	.	.	.	.	.	.	.
HyS0001.405	6.357	6.366	6.354	6.327	6.338	6.327	6.813	6.766	6.834	6.805	6.848	6.296	.	.	.	.	.	.	.	.	.	.
HyS0001.406	7.075	7.062	7.041	7.121	7.121	7.01	6.691	6.619	6.529	6.561	6.422	5.848	.	.	.	.	.	.	.	.	.	.
HyS0001.407	1.072	1.551	1.387	1.196	0.962	1.64	1.76	2.503	0.206	0.768	1.412	1.039	.	.	.	.	.	.	.	.	.	.
HyS0001.408	5.046	5.017	5.188	5.1	5.07	5.042	4.881	4.817	4.731	4.862	4.836	4.3	.	.	.	.	.	.	.	.	.	.
HyS0001.409	3.942	4.225	4.084	3.565	3.865	3.979	4.108	4.212	4.532	4.224	4.371	3.954	.	.	.	.	.	.	.	.	.	.
HyS0001.410	4.847	4.669	4.739	4.799	4.671	5.117	4.086	3.743	4.354	4.416	4.306	3.655	.	.	.	.	.	.	.	.	.	.
HyS0001.411	4.928	4.565	4.836	4.772	4.831	5.375	3.824	4.632	4.217	4.416	4.519	3.731	.	.	.	.	.	.	.	.	.	.
HyS0001.412	1.604	1.985	2.094	2.713	3.207	3.118	4.338	4.196	4.412	4.293	4.233	3.832	.	.	X	X	X	.	.	.	.	.
HyS0001.413	4.677	4.874	4.672	4.732	4.454	4.614	5.178	5.034	5.09	5.112	4.971	4.715	.	.	.	.	.	.	.	.	.	.
HyS0001.414	-1.024	-1	-0.904	-0.994	-1.038	-1.072	-0.969	-1.047	-1.021	-1.089	-1.072	-1.02	.	.	.	.	.	.	.	.	.	.
HyS0001.415	4.422	4.84	4.577	4.327	3.676	3.008	5.672	5.52	5.554	5.712	5.581	4.813	.	.	.	.	X	.	.	.	.	.
HyS0001.416	5.273	5.5	5.528	5.407	5.659	6.052	5.931	5.684	5.91	5.558	5.478	5.326	.	.	.	.	.	.	.	.	.	.
HyS0001.417	1.442	1.865	2.063	2.252	2.105	1.918	2.475	2.377	2.28	2.485	2.723	2.009	.	.	.	.	.	.	.	.	.	.
HyS0001.418	-0.938	-1.042	-0.891	-0.943	-0.943	-0.937	-0.989	-1.096	-0.983	-0.937	-1.055	-1.061	.	.	.	.	.	.	.	.	.	.
HyS0001.419	-0.714	-0.792	-0.544	-1.005	-0.534	-0.331	-0.802	-1.067	-0.938	-0.751	-0.573	-1.035	.	.	.	.	.	.	.	.	.	.
HyS0001.420	5.118	5.681	5.905	5.895	6.114	6.173	7.029	6.964	6.98	7.143	6.867	6.384	.	.	.	.	.	.	.	.	.	.
HyS0001.421	-0.074	0.374	-0.03	0.191	-1.059	1.029	-1.088	-1.079	-1.018	-0.168	1.081	-0.288	.	.	.	.	.	.	.	.	.	.
HyS0001.422	6.271	6.22	6.106	5.835	5.656	5.614	6.3	6.268	6.219	6.285	6.23	5.652	.	.	.	.	.	.	.	.	.	.
HyS0001.423	1.279	1.28	0.653	0.773	1.083	1.689	1.437	1.813	1.911	1.454	1.8	1.924	.	.	.	.	.	.	.	.	.	.
HyS0001.424	6.681	6.571	6.674	6.603	6.806	6.727	7.346	7.271	7.298	7.306	7.279	6.82	.	.	.	.	.	.	.	.	.	.
HyS0001.425	7.59	7.362	7.703	7.695	7.632	7.67	6.967	6.716	6.931	6.957	6.979	6.128	.	.	.	.	.	.	.	.	.	.
HyS0001.426	-0.683	-0.01	-0.249	-0.563	-0.384	-0.872	-0.959	-1.08	-0.317	-0.792	-0.294	-0.385	.	.	.	.	.	.	.	.	.	.
HyS0001.427	-0.499	-0.674	-1.054	-0.967	-0.929	-0.969	-0.91	-1.079	-1.077	-0.931	-0.828	-0.898	.	.	.	.	.	.	.	.	.	.
HyS0001.428	7.118	6.808	6.856	6.99	6.873	6.884	6.525	6.474	6.248	6.53	6.494	5.937	.	.	.	.	.	.	.	.	.	.
HyS0001.429	6.132	6.129	5.903	5.672	5.936	5.632	6.71	6.67	6.732	6.512	6.653	5.821	.	.	.	.	.	.	.	.	.	.
HyS0001.430	-0.971	-0.987	-1.055	-0.937	-0.944	-0.932	-0.905	-0.978	-1.054	-0.91	-0.941	-0.961	.	.	.	.	.	.	.	.	.	.
HyS0001.431	-1.051	-0.976	-0.987	-1.052	-1.044	-1.055	-1.039	-0.974	-0.911	-0.537	-0.174	2.146	.	.	.	.	.	.	.	.	.	.
HyS0001.432	-1.041	-1.051	-0.215	-1.018	-0.911	-1.014	-1.023	-0.912	-0.913	-0.988	-0.909	1.454	.	.	.	.	.	.	.	.	.	.
HyS0001.433	-1.046	-1.06	-1.006	-0.947	-1.099	-0.747	-0.993	-0.968	-0.91	-0.9	0.377	2.577	.	.	.	.	.	.	.	.	.	.
HyS0001.434	-0.513	-0.492	-0.428	-0.424	-0.292	-0.176	-0.224	0.16	-0.311	-0.36	-0.166	-0.22	.	.	.	.	.	.	.	.	.	.
HyS0001.435	1.996	2.116	1.543	1.282	1.317	1.545	4.24	4.325	4.222	4.263	4.185	3.549	.	.	X	.	.	.	.	.	.	.
HyS0001.436	0.195	0.397	0.291	-0.292	0.039	-0.151	1.961	1.899	2.095	2.212	1.808	1.368	.	.	.	.	.	.	.	.	.	.
HyS0001.437	5.838	6.04	5.761	5.782	5.756	5.867	5.278	5.372	5.32	5.365	5.473	4.896	.	.	.	.	.	.	.	.	.	.
HyS0001.438	-1.083	-0.956	-1.018	-1.024	-0.998	-0.92	-0.974	-1.059	-0.683	-1.03	-1.005	-1.042	.	.	.	.	.	.	.	.	.	.
HyS0001.439	-0.95	-0.97	-0.934	-1.053	-1.009	-1.009	-0.926	-0.932	-1.093	-1.009	-0.905	-1.005	.	.	.	.	.	.	.	.	.	.
HyS0001.440	5.569	5.569	5.596	5.813	5.605	6.009	5.535	5.109	5.11	5.3	5.142	4.507	.	.	.	.	.	.	.	.	.	.
HyS0001.441	8.922	8.792	9.037	9.131	8.892	8.991	8.707	8.622	8.488	8.557	8.571	7.937	.	.	.	.	.	.	.	.	.	.
HyS0001.442	6.473	6.461	6.477	6.312	6.233	6.07	5.851	5.811	5.923	5.87	6.043	5.457	.	.	.	.	.	.	.	.	.	.
HyS0001.443	4.165	4.287	3.136	1.905	1.444	1.052	5.603	5.639	5.614	5.464	5.456	4.019	.	X	X	X	X	.	.	.	.	.
HyS0001.444	-0.965	-0.956	-0.919	-0.992	-1.098	-1.072	-0.915	-1.078	-0.923	-0.974	-1.086	-0.985	.	.	.	.	.	.	.	.	.	.
HyS0001.445	5.064	4.803	5.079	4.637	4.159	3.459	5.647	5.6	5.512	5.705	5.538	5.039	.	.	.	.	X	.	.	.	.	.
HyS0001.446	7.798	7.913	7.805	8.027	8.038	7.94	8.087	8.372	8.12	8.08	8.255	7.733	.	.	.	.	.	.	.	.	.	.
HyS0001.447	-0.875	-0.931	-0.888	-0.784	-0.885	-0.873	-0.54	-0.916	-1.069	-1.052	-1.079	-1.013	.	.	.	.	.	.	.	.	.	.
HyS0001.448	-0.893	-1.059	-0.902	-1.097	-0.968	-1.091	-0.904	-0.986	-0.908	-1.065	-1.086	-0.992	.	.	.	.	.	.	.	.	.	.
HyS0001.449	9.215	9.017	9.125	9.087	9.009	9.008	8.464	8.465	8.301	8.266	8.264	7.781	.	.	.	.	.	.	.	.	.	.
HyS0001.450	5.304	5.254	5.48	5.11	4.599	4.23	5.104	5.238	5.108	5.279	5.103	4.658	.	.	.	.	X	.	.	.	.	.
HyS0001.451	7.052	7.32	7.089	7.289	7.322	7.103	7.101	6.805	6.737	6.847	6.931	6.692	.	.	.	.	.	.	.	.	.	.
HyS0001.452	5.927	5.855	5.384	4.603	4.936	5.491	6.782	6.86	6.795	6.807	6.918	6.137	.	.	X	.	.	.	.	.	.	.
HyS0001.453	0.566	0.847	0.166	0.624	-0.023	2.103	1.921	2.581	1.304	1.641	1.127	2.059	.	.	.	.	X	.	.	.	.	.
HyS0001.454	5.111	4.789	5.073	4.679	4.273	4.884	4.657	4.962	4.593	5.093	4.712	4.059	.	.	.	.	.	.	.	.	.	.
HyS0001.455	4.908	5.019	4.904	4.721	4.779	4.743	5.626	5.648	5.614	5.684	5.581	5.139	.	.	.	.	.	.	.	.	.	.
HyS0001.456	4.832	4.669	4.832	4.654	4.926	4.649	5.03	4.903	4.95	5.291	4.747	4.306	.	.	.	.	.	.	.	.	.	.
HyS0001.457	5.984	6.228	6.259	6.509	6.599	6.502	6.312	6.406	6.288	6.2	6.303	5.732	.	.	.	.	.	.	.	.	.	.
HyS0001.458	4.521	4.552	4.572	4.588	4.8	4.861	5.932	6.12	5.976	6.039	6.033	5.658	.	.	.	.	.	.	.	.	.	.
HyS0001.459	0.242	0.417	0.468	0.981	0.738	1.267	1.045	1.774	1.036	1.464	1.124	0.993	.	.	.	.	.	.	.	.	.	.
HyS0001.460	-0.057	-0.296	-0.186	-0.198	-0.221	0.869	-0.708	-0.739	-0.337	-0.679	-0.842	0.825	.	.	.	.	.	.	.	.	.	X
HyS0001.461	-0.931	-0.932	-1.052	-0.908	-1.075	-0.948	-1.028	-1.082	-1.075	-0.993	-0.955	-0.453	.	.	.	.	.	.	.	.	.	.
HyS0001.462	4.464	4.624	4.524	4.589	4.448	4.621	4.786	4.602	4.414	4.391	4.479	3.907	.	.	.	.	.	.	.	.	.	.
HyS0001.463	5.473	5.456	5.547	5.423	5.299	5.344	5.504	5.755	5.607	5.596	5.443	5.03	.	.	.	.	.	.	.	.	.	.
HyS0001.464	7.092	7.199	6.971	6.911	7.386	7.593	7.533	7.522	7.507	7.452	7.341	6.999	.	.	.	.	.	.	.	.	.	.
HyS0001.465	-1.041	-0.353	-1.026	-1.088	-0.493	-0.872	-1.082	-1.074	-1.064	-1.035	-0.717	-0.741	.	.	.	.	.	.	.	.	.	.
HyS0001.466	4.443	4.536	4.252	4.031	4.278	4.271	5.58	5.605	5.592	5.435	5.668	4.812	.	.	.	.	.	.	.	.	.	.
HyS0001.467	5.875	5.719	5.82	5.982	5.859	6.07	5.639	5.238	5.574	5.491	5.452	4.914	.	.	.	.	.	.	.	.	.	.
HyS0001.468	-1.06	-1.034	-1.041	-1.096	-0.974	0.388	-0.92	-0.973	-1.041	-1.084	-0.947	1.527	.	.	.	.	X	.	.	.	.	.
HyS0001.469	4.342	4.214	4.431	4.452	3.83	3.817	4.48	4.683	4.632	4.454	4.589	4.242	.	.	.	.	.	.	.	.	.	.
HyS0001.470	-0.983	-1.1	-1.01	-0.972	-1.088	-0.894	-1.011	-1.024	-0.939	-0.916	-0.953	-0.903	.	.	.	.	.	.	.	.	.	.
HyS0001.471	11.995	11.816	11.935	11.84	11.882	11.639	11.374	11.44	11.351	11.345	11.532	10.761	.	.	.	.	.	.	.	.	.	.
HyS0001.472	5.353	5.431	5.267	5.235	5.079	4.731	5.701	5.535	5.602	5.595	5.543	4.848	.	.	.	.	.	.	.	.	.	.
HyS0001.473	-0.921	-1	-1.026	-1.053	-0.457	-0.551	-1.027	-1.092	-0.433	-1.001	-0.006	2.498	.	.	.	.	.	.	.	.	.	X
HyS0001.474	6.944	6.988	6.414	5.758	5.4	5.159	7.212	7.305	7.257	7.141	7.285	6.786	.	.	X	X	X	.	.	.	.	.
HyS0001.475	-0.799	-0.926	-0.77	-0.703	-0.852	-0.761	-0.838	-1.078	-0.89	-0.761	-0.93	-0.87	.	.	.	.	.	.	.	.	.	.
HyS0001.476	5.149	5.17	4.35	3.345	3.809	4.812	5.944	6.372	6.082	6.141	6.106	5.213	.	.	X	X	.	.	.	.	.	.
HyS0001.477	7.137	7.195	7.385	7.302	7.431	7.274	6.726	6.49	6.544	6.65	6.686	5.96	.	.	.	.	.	.	.	.	.	.
HyS0001.478	5.271	5.288	5.45	5.615	5.774	5.815	5.998	5.902	5.968	5.939	5.875	5.546	.	.	.	.	.	.	.	.	.	.
HyS0001.479	-0.967	-0.972	-1.074	-0.938	-1.028	-0.98	-0.913	-1.089	-1.016	-1.001	-1.048	-1.063	.	.	.	.	.	.	.	.	.	.
HyS0001.480	6.826	6.42	6.743	6.725	6.658	6.846	6.206	6.326	6.292	6.349	6.266	5.729	.	.	.	.	.	.	.	.	.	.
HyS0001.481	4.885	5.521	5.503	5.739	5.984	5.706	6.52	6.595	6.57	6.576	6.497	5.935	.	.	.	.	.	.	.	.	.	.
HyS0001.482	4.122	4.813	4.652	4.942	5.505	5.213	5.503	5.601	5.454	5.602	5.544	4.872	.	.	.	.	.	.	.	.	.	.
HyS0001.483	5.997	6.027	5.524	4.461	4.316	4.597	6.276	6.301	6.336	6.331	6.286	5.543	.	.	X	X	X	.	.	.	.	.
HyS0001.484	3.966	4.525	3.883	3.447	3.661	3.487	6.555	6.634	6.513	6.551	6.581	6.054	.	.	.	.	.	.	.	.	.	.
HyS0001.485	6.419	6.535	6.418	6.432	6.172	6.484	6.274	5.668	5.919	6.163	6.056	5.44	.	.	.	.	.	.	.	.	.	.
HyS0001.486	5.402	5.444	5.579	5.524	5.579	5.465	5.311	5.566	5.424	5.478	5.26	4.684	.	.	.	.	.	.	.	.	.	.
HyS0001.487	3.699	3.874	3.823	3.651	3.858	4.058	4.985	5.049	4.964	5.148	4.806	4.387	.	.	.	.	.	.	.	.	.	.
HyS0001.488	5.618	5.849	6.136	6.318	6.001	5.952	6.221	6.387	6.293	6.071	5.989	5.696	.	.	.	.	.	.	.	.	.	.
HyS0001.489	-1.08	-1.005	-0.904	-0.981	-0.912	-0.999	-1.027	-1.01	-0.912	-1.094	-1.062	-0.829	.	.	.	.	.	.	.	.	.	.
HyS0001.490	-1.098	-1.041	-1.055	-1.008	-1.01	-0.904	-0.958	-0.934	-0.934	-1.021	-0.932	-0.923	.	.	.	.	.	.	.	.	.	.
HyS0001.491	-0.454	0.139	0.128	0.029	-0.257	0.464	0.362	0.4	-0.325	-0.393	0.512	0.03	.	.	.	.	.	.	.	.	.	.
HyS0001.492	-0.974	-0.946	-1.024	-0.985	-1.007	-1.006	-1.062	-1.031	-1.022	-1.061	-1.044	-1.079	.	.	.	.	.	.	.	.	.	.
HyS0001.493	-0.979	-1.097	-1.039	-1.086	-1.043	-1.097	-1.021	-0.952	-1.065	-0.953	-1.068	-1.096	.	.	.	.	.	.	.	.	.	.
HyS0001.494	5.702	5.626	5.519	5.591	5.643	5.564	5.008	5.547	5.165	5.275	5.086	4.597	.	.	.	.	.	.	.	.	.	.
HyS0001.495	5.643	5.745	5.139	3.762	3.549	3.983	5.795	5.778	6.029	5.898	5.859	5.126	.	.	X	X	X	.	.	.	.	.
HyS0001.496	5.382	5.508	5.097	4.546	4.614	4.598	6.291	6.145	6.101	6.247	6.106	5.451	.	.	.	.	.	.	.	.	.	.
HyS0001.497	4.269	4.438	4.382	4.204	4.073	4.313	5.076	5.244	5.096	5.001	5.105	4.348	.	.	.	.	.	.	.	.	.	.
HyS0001.498	7.194	7.352	7.346	7.528	7.605	7.802	7.972	7.689	7.934	8.013	7.804	7.167	.	.	.	.	.	.	.	.	.	.
HyS0001.499	5.456	5.328	5.593	5.754	5.457	5.799	4.81	4.754	4.9	5.166	5.065	4.294	.	.	.	.	.	.	.	.	.	.
HyS0001.500	-1.038	-0.745	-0.433	-0.697	-0.958	-1.088	-0.967	-1.069	-0.978	-0.934	-0.924	-0.87	.	.	.	.	.	.	.	.	.	.
HyS0001.501	-1.016	-0.989	-1.02	-0.837	-1.035	-1.073	-0.903	-0.985	-0.985	-0.924	-0.939	-1.064	.	.	.	.	.	.	.	.	.	.
HyS0001.502	-0.951	-0.93	-0.957	-0.816	-0.876	-0.94	-0.835	-0.607	-1.02	-0.905	-0.834	-0.927	.	.	.	.	.	.	.	.	.	.
HyS0001.503	0.822	0.847	0.889	0.785	0.77	0.981	2.625	2.45	2.514	2.58	2.503	2.044	.	.	.	.	.	.	.	.	.	.
HyS0001.504	-0.838	-0.742	-0.779	-0.664	-0.81	-0.143	-0.481	-1.076	-0.43	-0.457	-0.511	0.435	.	.	.	.	.	.	.	.	.	X
HyS0001.505	-0.851	-0.879	-0.776	-0.855	-0.929	-0.541	-0.11	0.18	-0.25	-0.188	-0.388	-0.046	.	.	.	.	.	.	.	.	.	.
HyS0001.506	4.56	5.045	5.01	5.289	5.616	6.019	6.043	5.899	6.097	5.938	6.004	5.514	.	.	.	.	X	.	.	.	.	.
HyS0001.507	7.098	7.307	7.194	7.143	7.318	7.429	7.379	7.552	7.137	7.459	7.385	6.996	.	.	.	.	.	.	.	.	.	.
HyS0001.508	4.523	4.6	3.327	2.759	2.972	3.075	5.841	5.655	5.93	5.87	5.786	5.184	.	X	X	X	X	.	.	.	.	.
HyS0001.509	1.692	2.348	1.981	2.247	3.486	3.784	4.616	4.494	4.565	4.72	4.698	4.175	.	.	.	X	X	.	.	.	.	.
HyS0001.510	2.913	3.314	2.578	1.743	1.935	2.542	4.899	4.742	4.829	4.75	4.827	4.398	.	.	X	X	.	.	.	.	.	.
HyS0001.511	4.377	4.366	4.304	4.354	4.472	4.464	4.692	4.678	4.689	4.58	4.547	3.777	.	.	.	.	.	.	.	.	.	.
HyS0001.512	-0.117	0.057	0.08	-0.014	-0.48	-0.228	-0.081	-1.037	-0.982	0.067	-0.33	-0.521	.	.	.	.	.	.	.	.	.	.
HyS0001.513	6.315	6.403	6.325	6.268	6.038	5.973	6.16	6.176	6.323	6.063	6.399	5.64	.	.	.	.	.	.	.	.	.	.
HyS0001.514	5.419	5.399	5.291	5.322	5.143	4.937	5.838	5.912	5.83	5.821	5.748	5.226	.	.	.	.	.	.	.	.	.	.
HyS0001.515	4.48	4.487	4.531	4.322	4.476	4.324	5.285	5.134	5.184	5.185	5.221	4.673	.	.	.	.	.	.	.	.	.	.
HyS0001.516	6.641	6.765	7.036	7.407	7.043	7.085	7.536	7.31	7.432	7.351	7.288	6.905	.	.	.	.	.	.	.	.	.	.
HyS0001.517	5.269	5.457	5.225	4.646	4.653	4.74	6.956	7.011	7.026	7.019	6.854	6.215	.	.	.	.	.	.	.	.	.	.
HyS0001.518	4.724	4.553	4.836	4.351	4.369	4.001	5.817	5.717	5.777	5.895	5.397	4.836	.	.	.	.	.	.	.	.	.	.
HyS0001.519	0.313	0.392	0.447	0.56	0.604	0.675	0.262	0.628	0.097	-0.124	0.454	-0.423	.	.	.	.	.	.	.	.	.	.
HyS0001.520	6.187	6.753	6.78	6.824	7.288	7.272	7.768	7.739	7.765	7.713	7.823	7.169	.	.	.	.	.	.	.	.	.	.
HyS0001.521	5.065	5.554	4.89	3.899	3.652	3.636	6.343	6.241	6.307	6.45	6.456	5.307	.	.	X	X	X	.	.	.	.	.
HyS0001.522	6.708	7.13	6.975	7.134	7.148	7.108	6.811	6.737	6.767	6.562	6.569	6.005	.	.	.	.	.	.	.	.	.	.
HyS0001.523	-0.963	-0.963	-0.942	-1.088	-1.077	-0.959	-1.076	-1.021	-1.044	-1.034	-1.013	-0.976	.	.	.	.	.	.	.	.	.	.
HyS0001.524	6.358	6.219	6.159	5.642	5.309	4.787	6.575	6.553	6.54	6.599	6.601	5.867	.	.	.	X	X	.	.	.	.	.
HyS0001.525	6.775	6.65	6.791	7.029	6.79	7.041	6.32	6.344	6.327	6.583	6.095	5.679	.	.	.	.	.	.	.	.	.	.
HyS0001.526	5.853	6.199	6.109	6.126	6.365	6.218	6.786	6.864	6.91	6.705	6.763	6.304	.	.	.	.	.	.	.	.	.	.
HyS0001.527	3.627	3.939	4.029	4.125	4.27	4.416	4.467	4.394	4.399	4.573	4.441	3.958	.	.	.	.	.	.	.	.	.	.
HyS0001.528	2.055	2.267	2.56	2.551	2.514	2.37	1.682	2.124	1.956	2.274	1.894	1.719	.	.	.	.	.	.	.	.	.	.
HyS0001.529	7.004	7.417	7.59	7.837	8.082	8.525	8.736	8.665	8.693	8.657	8.561	8.004	.	.	.	.	.	.	.	.	.	.
HyS0001.530	5.939	6.414	5.997	5.609	5.092	4.536	6.893	6.658	6.955	6.683	6.792	6.167	.	.	.	X	X	.	.	.	.	.
HyS0001.531	5.159	5.367	5.374	5.446	5.538	5.692	6.143	6.073	5.986	6.111	6.101	5.591	.	.	.	.	.	.	.	.	.	.
HyS0001.532	4.488	4.589	4.65	4.72	4.885	4.777	5.816	5.7	5.684	5.695	5.58	5.182	.	.	.	.	.	.	.	.	.	.
HyS0001.533	4.956	5.415	5.564	5.805	6.055	5.988	6.671	6.641	6.592	6.711	6.503	6.025	.	.	.	.	.	.	.	.	.	.
HyS0001.534	0.816	0.558	0.312	0.562	0.34	0.432	0.901	1.105	0.178	1.198	0.732	0.519	.	.	.	.	.	.	.	.	.	.
HyS0001.535	-0.88	-0.956	-0.87	-0.927	-0.975	-1.048	-0.533	-1.047	-0.988	-0.894	-0.839	-1.094	.	.	.	.	.	.	.	.	.	.
HyS0001.536	5.798	6.204	6.07	6.349	6.7	6.533	6.514	6.584	6.597	6.301	6.53	5.933	.	.	.	.	.	.	.	.	.	.
HyS0001.537	5.432	5.274	5.422	5.494	5.318	5.435	5.229	5.27	5.117	5.126	5.168	4.671	.	.	.	.	.	.	.	.	.	.
HyS0001.538	-1.078	-0.922	-1.056	-0.996	-0.951	-0.992	-1	-1.045	-1.033	-0.94	-0.96	-0.876	.	.	.	.	.	.	.	.	.	.
HyS0001.539	-0.964	-0.956	-0.873	-0.967	-0.902	-1.037	0.578	-1.087	-1.083	-0.912	-0.639	-0.919	.	.	.	.	.	.	.	.	.	.
HyS0001.540	6.058	6.15	6.103	6.171	6.049	6.02	6.307	6.005	6.26	6.155	6.245	5.707	.	.	.	.	.	.	.	.	.	.
HyS0001.541	-0.904	-1.061	-0.925	-1.002	-1.057	4.906	-0.994	-0.927	-0.97	-1.054	-1.002	-1.068	.	.	.	.	.	.	.	.	.	.
HyS0001.542	0.695	1.58	1.417	-1	0.965	-1.033	1.264	4.99	4.238	3.619	-0.532	-1.025	.	.	.	.	.	.	.	.	.	.
HyS0001.543	6.258	6.57	6.44	6.675	6.702	6.762	6.099	6.29	6.073	6.066	6.115	5.607	.	.	.	.	.	.	.	.	.	.
HyS0001.544	1.1	1.612	1.64	1.616	1.347	1.752	1.219	1.624	1.869	1.67	1.421	1.721	.	.	.	.	.	.	.	.	.	.
HyS0001.545	8.034	8.186	7.944	8.041	8.194	7.844	7.697	7.83	7.635	7.586	7.593	7.08	.	.	.	.	.	.	.	.	.	.
HyS0001.546	7.423	7.399	7.253	7.457	7.457	7.167	6.908	6.676	6.684	6.644	6.685	6.113	.	.	.	.	.	.	.	.	.	.
HyS0001.547	3.947	4.273	3.774	3.175	3.601	3.575	5.661	5.682	5.817	5.826	5.772	4.962	.	.	.	.	.	.	.	.	.	.
HyS0001.548	-0.909	-1.026	-0.958	-1.07	-0.929	-0.988	-1.003	-1.02	-0.909	-0.999	-0.994	-0.918	.	.	.	.	.	.	.	.	.	.
HyS0001.549	7.434	7.706	7.274	7.044	6.896	6.958	7.789	7.544	7.536	7.662	7.745	7.272	.	.	.	.	.	.	.	.	.	.
HyS0001.550	1.96	2.415	2.056	2.062	2.299	2.257	2.969	2.997	2.944	2.89	2.793	2.171	.	.	.	.	.	.	.	.	.	.
HyS0001.551	-0.911	-0.974	-0.811	-0.927	-0.984	-0.789	-1.065	0.33	-0.381	-0.929	-0.967	-1.015	.	.	.	.	.	.	.	.	.	.
HyS0001.552	-0.913	-0.988	-1.088	-0.915	-0.96	-0.961	-1.026	-0.925	-1.037	-0.968	-1.056	-0.94	.	.	.	.	.	.	.	.	.	.
HyS0001.553	2.82	2.876	2.869	2.555	2.744	3.527	3.403	3.613	3.588	3.806	3.575	2.967	.	.	.	.	.	.	.	.	.	.
HyS0001.554	-0.951	-1.04	-0.957	-1.043	-0.925	-1.042	-0.968	-1.002	-1.006	-1.019	-0.901	-1.066	.	.	.	.	.	.	.	.	.	.
HyS0001.555	0.916	1.848	0.781	1.435	1.662	1.332	1.598	1.93	1.427	1.545	1.228	1.453	.	.	.	.	.	.	.	.	.	.
HyS0001.556	-0.902	-1.099	-1.026	-0.897	-1.014	-0.938	-0.921	-0.925	-0.939	-1.047	-1	-1.057	.	.	.	.	.	.	.	.	.	.
HyS0001.557	6.509	6.653	6.646	6.564	6.655	6.752	6.155	6.433	6.177	6.202	6.115	5.701	.	.	.	.	.	.	.	.	.	.
HyS0001.558	5.149	5.272	5.284	5.11	5.115	5.363	5.446	5.701	5.411	5.33	5.288	4.994	.	.	.	.	.	.	.	.	.	.
HyS0001.559	3.127	1.896	3.349	2.887	3.658	3.492	3.293	2.634	4.041	3.476	4.064	2.495	.	.	.	.	.	.	.	.	.	.
HyS0001.560	0.841	-0.902	0.183	-0.114	-1.054	0.117	-0.205	-1.06	-0.441	-0.922	0.745	-0.911	.	.	.	.	.	.	.	.	.	.
HyS0001.561	-1.068	-1.035	-0.935	-1.026	-0.861	-0.992	-0.919	-0.934	-1.086	-1.015	-0.943	-0.921	.	.	.	.	.	.	.	.	.	.
HyS0001.562	5.213	5.796	6.456	6.467	6.962	7.122	7.222	7.041	6.915	7.437	6.839	6.31	.	.	.	X	X	.	.	.	.	.
HyS0001.563	4.84	5.195	4.869	5.013	5.028	5.16	5.137	5.029	5.304	5.163	5.337	4.517	.	.	.	.	.	.	.	.	.	.
HyS0001.564	-0.96	-1.03	-0.982	-0.922	-0.968	-0.904	-1.081	-0.945	-0.949	-0.931	-0.965	-1.078	.	.	.	.	.	.	.	.	.	.
HyS0001.565	3.951	4.043	4.271	4.031	4.003	3.685	5.301	5.195	5.091	5.239	5.218	4.378	.	.	.	.	.	.	.	.	.	.
HyS0001.566	-0.916	-0.989	-1.099	-1.002	-0.98	-1.078	-1.033	-1.065	-1.03	-1.068	-1.021	-0.968	.	.	.	.	.	.	.	.	.	.
HyS0001.567	7.01	7.101	6.559	5.865	5.467	5.228	7.244	7.361	7.301	7.146	7.209	6.729	.	.	X	X	X	.	.	.	.	.
HyS0001.568	5.223	5.839	5.623	5.657	5.611	5.424	6.286	6.3	6.429	6.441	6.336	5.757	.	.	.	.	.	.	.	.	.	.
HyS0001.569	2.525	2.739	2.681	2.908	2.938	3.336	3.283	3.392	3.498	3.212	3.408	2.751	.	.	.	.	.	.	.	.	.	.
HyS0001.570	6.88	7.005	6.845	6.789	6.724	6.605	6.882	7.123	7.012	6.925	6.998	6.226	.	.	.	.	.	.	.	.	.	.
HyS0001.571	6.868	6.858	6.726	6.671	6.771	6.601	6.61	6.803	6.647	6.72	6.608	6.186	.	.	.	.	.	.	.	.	.	.
HyS0001.572	4.349	4.346	3.916	2.804	2.87	3.318	4.506	4.644	4.419	4.742	4.372	3.934	.	.	X	X	X	.	.	.	.	.
HyS0001.573	5.581	5.58	4.811	3.971	3.779	3.899	5.941	5.637	5.832	5.918	6.002	5.119	.	.	X	X	X	.	.	.	.	.
HyS0001.574	8.371	8.175	8.088	8.243	8.176	7.911	7.875	7.668	7.888	7.756	8.029	7.485	.	.	.	.	.	.	.	.	.	.
HyS0001.575	5.265	5.44	5.595	5.615	5.496	5.182	6.065	5.826	6.125	6.058	6.014	5.441	.	.	.	.	.	.	.	.	.	.
HyS0001.576	6.086	6.038	6.233	6.469	6.627	6.642	6.439	6.451	6.281	6.453	6.409	5.87	.	.	.	.	.	.	.	.	.	.
HyS0001.577	5.847	6.155	6.065	6.215	6.246	5.929	6.875	6.938	6.83	6.937	6.743	6.339	.	.	.	.	.	.	.	.	.	.
HyS0001.578	4.947	5.153	3.994	2.96	2.831	2.609	6.455	6.399	6.343	6.394	6.412	5.463	.	.	X	X	X	.	.	.	.	.
HyS0001.579	-0.941	-1.013	-0.96	-0.917	-1.03	-1.023	-0.938	-0.979	-1.027	-0.994	-1.021	-1.078	.	.	.	.	.	.	.	.	.	.
HyS0001.580	-0.959	-0.984	-1.008	-0.925	-0.96	-1.082	-0.979	-0.996	-1.046	-0.956	-1.086	-0.753	.	.	.	.	.	.	.	.	.	.
HyS0001.581	0.032	0.67	0.482	0.151	0.484	0.397	0.236	-0.155	0.694	0.763	0.904	0.676	.	.	.	.	X	.	.	.	.	.
HyS0001.582	-1.069	-1.088	-0.952	-1.065	-1.067	-0.936	-0.994	-0.979	-0.905	-0.908	-1.003	-0.911	.	.	.	.	.	.	.	.	.	.
HyS0001.583	-1.053	-0.916	-1.039	-1.011	-1.006	-1.042	-0.94	-1.088	-0.997	-0.986	-1.082	-1.019	.	.	.	.	.	.	.	.	.	.
HyS0001.584	-0.923	-0.943	-0.97	-0.933	-1.072	-1.014	-1.007	-1.046	-1.096	-1.018	-0.99	-0.994	.	.	.	.	.	.	.	.	.	.
HyS0001.585	-0.965	-1.089	-0.925	-1.022	-1.073	-0.981	-1.05	-0.97	-1.059	-0.961	-0.696	-0.915	.	.	.	.	.	.	.	.	.	.
HyS0001.586	-0.074	0.069	-0.363	0.557	-0.367	-0.498	-1.001	1.606	0.178	-0.201	-0.114	-1.01	.	.	.	.	.	.	.	.	.	.
HyS0001.587	0.604	0.57	-0.118	-0.476	0.223	0.757	-0.197	-0.936	-0.923	-0.977	-0.378	-0.488	.	.	.	.	.	.	.	.	.	.
HyS0001.588	7.077	7.033	6.999	6.951	7.138	6.862	6.049	6.197	5.786	6.005	5.571	5.554	.	.	.	.	.	.	.	.	.	.
HyS0001.589	6.015	5.922	6.277	6.203	6.13	5.685	6.054	6.225	6.308	6.24	6.196	5.585	.	.	.	.	.	.	.	.	.	.
HyS0001.590	-0.93	-1.011	-1.002	-0.924	-1.048	-1.007	-0.886	-1.096	-0.895	-1.057	-0.906	-0.901	.	.	.	.	.	.	.	.	.	.
HyS0001.591	-1.052	-1.075	-1.082	-0.969	-0.985	-0.463	-1.036	-1.038	-0.931	-0.901	-0.981	-1.055	.	.	.	.	.	.	.	.	.	.
HyS0001.592	0.45	-0.371	0.225	-0.292	0.25	0.297	0.412	0.886	0.871	0.913	0.115	0.352	.	.	.	.	.	.	.	.	.	.
HyS0001.593	-0.982	-1.048	-1.094	-0.944	-0.959	-1.05	-0.945	-1.078	-0.931	-1.058	-1.093	-0.981	.	.	.	.	.	.	.	.	.	.
HyS0001.594	-1.021	-0.939	-0.92	-1.032	-1.042	-1.049	-1.007	-1.056	-1.076	-1.063	-1.07	-1.035	.	.	.	.	.	.	.	.	.	.
HyS0001.595	-0.902	-0.943	-1.086	-0.991	-0.938	-0.96	-1.098	-1.086	-0.98	-0.97	-1.018	-0.999	.	.	.	.	.	.	.	.	.	.
HyS0001.596	-1.023	-0.986	-1.079	-0.927	-0.956	-1.061	-0.959	-0.905	-1.046	-0.936	-0.938	-0.911	.	.	.	.	.	.	.	.	.	.
HyS0001.597	-1.027	-1.069	-0.953	-0.946	-1.005	-1.041	-0.917	-1.097	-0.96	-0.948	-1.077	-0.975	.	.	.	.	.	.	.	.	.	.
HyS0001.598	-0.989	-0.985	-0.985	-0.94	-0.949	-0.907	-1.037	-1.096	-1.081	-0.923	-1.067	-0.954	.	.	.	.	.	.	.	.	.	.
HyS0001.599	-0.914	-1.07	-1.048	-0.994	-1.001	-0.901	-0.916	-1.092	-0.954	-1.018	-1.022	-1.05	.	.	.	.	.	.	.	.	.	.
HyS0001.600	-0.872	-1.027	-0.974	-0.957	-0.752	-0.999	-0.591	-1.051	-1.095	-1.085	-0.901	-0.941	.	.	.	.	.	.	.	.	.	.
HyS0001.601	-1.015	-1.039	-1.097	-1.02	-0.984	-0.956	-0.903	-0.99	-0.967	-0.916	-1.055	-1.06	.	.	.	.	.	.	.	.	.	.
HyS0001.602	-1	-1.01	-0.916	-1.1	-0.999	-1.073	-1.054	-1.024	-0.973	-0.99	-1.045	-0.987	.	.	.	.	.	.	.	.	.	.
HyS0001.603	-1.042	-1.029	-1.089	-1.066	-1.018	-1.01	-1.029	-0.919	-0.795	-0.724	-1.086	-0.913	.	.	.	.	.	.	.	.	.	.
HyS0001.604	-1.009	-0.964	-1.072	-0.927	-1.016	-0.313	-1.093	-1.046	-0.9	-1.052	-1.096	-0.535	.	.	.	.	.	.	.	.	.	.
HyS0001.605	-1.098	-1.083	-1.091	-1.071	-0.928	-0.949	-0.979	-1.021	-0.962	-1.019	-1.047	-0.982	.	.	.	.	.	.	.	.	.	.
HyS0001.606	-1.072	-0.911	-0.987	-0.94	-1.023	-0.928	-0.903	-0.919	-0.995	-0.998	-0.991	-1.034	.	.	.	.	.	.	.	.	.	.
HyS0001.607	6.815	6.677	6.417	5.835	6.046	6.152	6.523	6.533	6.971	6.507	6.453	5.825	.	.	.	.	.	.	.	.	.	.
HyS0001.608	5.692	5.853	4.697	3.946	3.779	4.195	6.215	6.351	6.397	6.194	6.122	5.546	.	X	X	X	X	.	.	.	.	.
HyS0001.609	2.357	2.4	2.24	1.781	1.814	1.9	2.739	2.218	2.632	2.705	2.614	1.814	.	.	.	.	.	.	.	.	.	.
HyS0001.610	4.084	4.526	4.914	5.544	5.651	5.588	6.02	5.644	6.061	5.818	5.887	5.109	.	.	X	X	X	.	.	.	.	.
HyS0001.611	-0.983	-1.015	-1.036	-0.954	-0.952	-1.01	-1.083	-1.089	-1.041	-0.922	-1.01	-0.72	.	.	.	.	.	.	.	.	.	.
HyS0001.612	0.859	0.049	0.826	0.736	1.081	0.992	1.719	0.469	0.562	0.853	1.464	0.55	.	.	.	.	.	.	.	.	.	.
HyS0001.613	-0.997	-1.032	-0.968	-0.975	-0.982	-0.979	-1.013	-0.961	-0.903	-0.975	-0.941	-0.996	.	.	.	.	.	.	.	.	.	.
HyS0001.614	-1.011	-0.965	-0.931	-0.988	-0.944	-1.094	-1.088	-1.063	-1.087	-1.02	-0.906	-0.971	.	.	.	.	.	.	.	.	.	.
HyS0001.615	-0.822	-0.859	-0.922	-1.06	-0.803	-0.784	-1.007	-0.957	-0.99	-1.045	-0.994	-0.987	.	.	.	.	.	.	.	.	.	.
HyS0001.616	-0.926	-1.039	-1.093	-1.007	-0.982	-0.907	-0.906	-1.1	-0.957	-1.057	-0.956	-0.996	.	.	.	.	.	.	.	.	.	.
HyS0001.617	-1.008	-0.903	-0.943	-0.963	-1.025	-1.033	-1.099	-1.09	-1.087	-1.055	-1.008	-1.061	.	.	.	.	.	.	.	.	.	.
HyS0001.618	-1.025	-1.004	-0.998	-1.046	-1.003	-0.975	-1.02	-0.918	-1.054	-1.003	-0.912	-1.094	.	.	.	.	.	.	.	.	.	.
HyS0001.619	-1.09	-0.934	-1.065	-0.942	-0.991	-1.034	-0.962	-1.038	-1.017	-0.906	-0.94	-0.961	.	.	.	.	.	.	.	.	.	.
HyS0001.620	-0.94	-1.022	-1.034	-1.019	-1.064	-0.928	-1.043	-0.976	-1.034	-0.937	-0.962	-1.076	.	.	.	.	.	.	.	.	.	.
HyS0001.621	-1.004	-0.935	-0.901	-0.947	-0.906	-1.079	-0.914	-1.091	-1.048	-0.975	-0.919	-0.962	.	.	.	.	.	.	.	.	.	.
HyS0001.622	-0.92	-1.034	-0.929	-0.979	-0.949	-0.607	-1.004	-0.9	-0.968	-1.015	-1.063	-0.989	.	.	.	.	.	.	.	.	.	.
HyS0001.623	-1.098	-1.082	-1.006	-0.989	-1.041	-0.717	-1.047	-0.906	-1.033	-0.94	-1.074	-0.979	.	.	.	.	.	.	.	.	.	.
HyS0001.624	-1.046	-0.926	-1.075	-1.02	-0.874	-0.82	-0.908	-0.951	-0.969	-1.053	-0.974	-0.865	.	.	.	.	.	.	.	.	.	.
HyS0001.625	4.168	4.185	4.575	4.71	4.916	4.891	5.133	5.293	5.24	5.25	5.218	4.544	.	.	.	.	.	.	.	.	.	.
HyS0001.626	4.799	4.917	4.9	4.815	4.812	5.016	5.034	4.526	4.863	4.95	4.851	4.307	.	.	.	.	.	.	.	.	.	.
HyS0001.627	9.566	9.349	9.642	9.742	9.657	9.983	8.863	8.691	8.767	8.855	8.909	8.343	.	.	.	.	.	.	.	.	.	.
HyS0001.628	6.451	6.643	6.431	6.305	6.315	6.139	6.438	6.565	6.399	6.304	6.554	5.761	.	.	.	.	.	.	.	.	.	.
HyS0001.629	0.638	0.6	0.7	0.495	0.429	0.792	0.961	-0.018	1.546	0.775	0.836	0.875	.	.	.	.	.	.	.	.	.	.
HyS0001.630	-0.845	-0.965	-0.876	-1.014	-1.038	-0.708	-0.954	-1.042	-0.753	-0.815	-0.867	-1.1	.	.	.	.	.	.	.	.	.	.
HyS0001.631	-0.753	-1.055	-1.025	-0.772	-0.93	1.378	-0.781	-1.023	-1.096	-0.945	-0.721	0.968	.	.	.	.	X	.	.	.	.	.
HyS0001.632	2.7	2.744	2.858	2.991	2.697	3.14	3.067	2.245	2.459	2.644	2.641	2.385	.	.	.	.	.	.	.	.	.	.
HyS0001.633	6.09	6.235	6.416	6.339	6.414	6.534	5.829	5.665	5.583	5.912	5.907	5.438	.	.	.	.	.	.	.	.	.	.
HyS0001.634	-1.033	-0.97	-1.051	-0.547	-0.811	-0.72	-0.861	-0.961	-0.933	-0.902	-0.925	-0.448	.	.	.	.	.	.	.	.	.	.
HyS0001.635	5.405	5.633	5.482	5.105	5.037	4.729	5.685	5.736	5.73	5.613	5.778	5.203	.	.	.	.	.	.	.	.	.	.
HyS0001.636	0.375	-0.001	0.305	0.216	-0.103	0.45	0.313	0.406	-0.944	-0.965	-0.197	0.102	.	.	.	.	.	.	.	.	.	.
HyS0001.637	5.896	6.192	5.952	5.949	6.037	5.765	5.904	5.568	5.789	5.898	5.824	5.552	.	.	.	.	.	.	.	.	.	.
HyS0001.638	-1	-1.063	-1.094	-0.917	-0.936	-0.939	-0.945	-1.086	-1.066	-1.087	-0.917	-1.002	.	.	.	.	.	.	.	.	.	.
HyS0001.639	-1.091	-1.072	-1.076	-0.963	-0.953	-1.026	-0.992	-1.07	-0.972	-1.022	-1.008	-0.969	.	.	.	.	.	.	.	.	.	.
HyS0001.640	-0.978	-0.939	-1.007	-0.99	-1.038	-0.903	-0.959	-1.027	-1.084	-1.023	-0.992	-0.994	.	.	.	.	.	.	.	.	.	.
HyS0001.641	-0.808	-0.869	-0.952	-0.973	-0.928	-1.042	-0.678	-1.015	-0.622	-1.026	-1.041	-0.924	.	.	.	.	.	.	.	.	.	.
HyS0001.642	-0.923	-1.061	-0.965	-1.1	-0.942	-0.965	-0.923	-0.969	-1.057	-0.976	-1.001	-1.077	.	.	.	.	.	.	.	.	.	.
HyS0001.643	-0.927	-0.931	-0.907	-1.046	-0.947	-0.938	-0.929	-0.995	-1.084	-1.007	-1.022	-0.225	.	.	.	.	.	.	.	.	.	.
HyS0001.644	-0.737	-0.955	-1.028	-0.965	-1.006	-0.776	-1.031	-1.007	-0.92	-1.059	-1.009	-0.911	.	.	.	.	.	.	.	.	.	.
HyS0001.645	7.868	7.986	7.917	7.895	7.92	8.036	6.435	6.551	6.538	6.619	6.278	5.68	.	.	.	.	.	.	.	.	.	.
HyS0001.646	-0.227	-0.789	-0.348	-0.049	-0.183	-0.551	0.106	-0.966	0.243	-0.035	0.029	-0.102	.	.	.	.	.	.	.	.	.	.
HyS0001.647	5.959	5.728	4.998	3.43	2.622	3.428	6.243	6.359	6.346	6.456	6.331	5.145	.	X	X	X	X	.	.	.	.	.
HyS0001.648	6.332	6.345	6.499	6.195	6.285	6.512	6.527	6.408	6.223	6.509	6.543	6.056	.	.	.	.	.	.	.	.	.	.
HyS0001.649	5.359	5.736	5.666	5.506	5.798	5.507	6.242	6.134	6.283	6.201	6.055	5.542	.	.	.	.	.	.	.	.	.	.
HyS0001.650	6.987	7.296	6.962	5.997	4.972	4.26	8.286	8.4	8.212	8.251	8.212	7.128	.	.	X	X	X	.	.	.	.	.
HyS0001.651	10.255	9.825	10.178	10.14	9.916	9.829	9.788	9.784	9.794	9.779	9.824	9.176	.	.	.	.	.	.	.	.	.	.
HyS0001.652	5.435	5.613	5.21	5.1	5.303	5.155	6.185	5.945	6.182	5.973	6.131	5.758	.	.	.	.	.	.	.	.	.	.
HyS0001.653	-1.084	-0.9	-0.924	-0.939	-0.995	-1.089	-1.074	-0.925	-0.982	-1.017	-0.397	-1.054	.	.	.	.	.	.	.	.	.	.
HyS0001.654	5.178	5.277	5.292	5.327	5.377	5.651	6.241	6.094	6.33	6.297	6.225	5.768	.	.	.	.	.	.	.	.	.	.
HyS0001.655	5.581	5.602	5.754	5.479	5.672	5.509	5.999	5.863	5.616	5.608	5.803	5.102	.	.	.	.	.	.	.	.	.	.
HyS0001.656	5.017	5.184	4.742	4.358	4.554	4.544	5.81	5.941	5.886	5.786	5.779	5.323	.	.	.	.	.	.	.	.	.	.
HyS0001.657	-0.977	-0.921	-0.947	-0.983	-0.93	-0.871	-1.009	-0.99	-0.911	-0.95	-0.917	-1.064	.	.	.	.	.	.	.	.	.	.
HyS0001.658	1.627	1.926	1.8	1.661	2.095	2.301	2.635	2.571	2.731	2.42	2.409	2.282	.	.	.	.	.	.	.	.	.	.
HyS0001.659	-1.022	-1.064	-1.058	-0.99	-0.977	-0.93	-0.97	-0.94	-0.989	-1.017	-0.976	-1.077	.	.	.	.	.	.	.	.	.	.
HyS0001.660	2.8	2.955	2.819	3.112	3.228	3.562	2.582	2.663	2.71	2.502	2.821	2.074	.	.	.	.	.	.	.	.	.	.
HyS0001.661	2.322	2.205	2.315	2.295	2.188	2.722	2.922	2.359	3.69	3.194	2.665	2.62	.	.	.	.	.	.	.	.	.	.
HyS0001.662	5.603	5.525	5.512	5.528	5.775	5.43	5.742	5.964	5.703	5.643	5.63	5.035	.	.	.	.	.	.	.	.	.	.
HyS0001.663	4.92	4.992	4.971	4.913	5.036	5.086	4.933	4.587	5.009	4.966	4.946	4.019	.	.	.	.	.	.	.	.	.	.
HyS0001.664	6.837	7.027	6.893	6.863	7.134	7.018	7.445	7.252	7.285	7.281	7.208	6.752	.	.	.	.	.	.	.	.	.	.
HyS0001.665	-0.306	-0.397	-0.33	-0.593	-0.722	-0.333	-0.964	-0.946	-0.334	-0.627	-0.43	0.514	.	.	.	.	.	.	.	.	.	.
HyS0001.666	2.318	2.648	2.736	2.8	2.476	2.094	2.222	1.529	2.625	2.111	1.875	1.209	.	.	.	.	.	.	.	.	.	.
HyS0001.667	0.899	0.703	0.937	0.544	0.417	0.112	0.413	0.434	0.714	0.471	0.861	-0.56	.	.	.	.	.	.	.	.	.	.
HyS0001.668	5.654	5.613	5.524	5.579	5.482	5.562	5.907	5.909	5.732	5.862	5.86	5.18	.	.	.	.	.	.	.	.	.	.
HyS0001.669	3.337	3.508	3.169	2.914	2.628	2.918	4.109	4.295	4.108	4.242	4.209	3.711	.	.	.	.	.	.	.	.	.	.
HyS0001.670	5.855	6.2	6.012	6.238	6.13	6.216	5.923	5.685	6.077	6.053	5.876	5.335	.	.	.	.	.	.	.	.	.	.
HyS0001.671	5.379	5.517	5.411	5.32	5.651	6.045	5.913	6.061	6.128	5.792	6.022	5.358	.	.	.	.	.	.	.	.	.	.
HyS0001.672	7.281	7.115	6.807	6.405	6.512	6.388	7.499	7.308	7.476	7.506	7.363	6.739	.	.	.	.	.	.	.	.	.	.
HyS0001.673	-0.969	-1.087	-0.961	-1.023	-1.062	0.814	-0.922	-0.958	-0.961	-1.023	-0.811	1.851	.	.	.	.	X	.	.	.	.	X
HyS0001.674	5.858	5.986	5.745	5.89	5.883	5.842	5.996	6.076	5.956	5.865	5.994	5.447	.	.	.	.	.	.	.	.	.	.
HyS0001.675	7.473	7.34	7.707	7.826	7.696	7.654	7.365	7.283	7.465	7.578	7.369	6.838	.	.	.	.	.	.	.	.	.	.
HyS0001.676	6.553	6.582	6.723	6.692	6.663	6.683	6.379	6.326	6.385	6.405	6.385	5.994	.	.	.	.	.	.	.	.	.	.
HyS0001.677	4.995	5.453	5.061	4.942	5.163	5.413	5.233	5.563	5.177	5.53	5.235	4.655	.	.	.	.	.	.	.	.	.	.
HyS0001.678	2.69	3.027	2.867	3.217	3.31	3.392	3.646	3.086	3.199	2.659	3.341	2.65	.	.	.	.	.	.	.	.	.	.
HyS0001.679	5.642	5.804	5.629	5.824	5.756	5.806	5.137	5.16	5.202	5.063	5.157	4.618	.	.	.	.	.	.	.	.	.	.
HyS0001.680	-0.912	-0.742	-0.863	-0.874	-0.437	-0.876	-0.771	-0.911	-0.305	-0.081	-0.485	-0.762	.	.	.	.	.	.	.	.	.	.
HyS0001.681	0.94	0.832	1.014	1.085	1.091	0.774	1.418	-0.987	1.291	1.267	1.314	1.137	.	.	.	.	.	.	.	.	.	.
HyS0001.682	2.404	2.569	2.434	2.287	1.842	1.917	2.735	2.794	2.457	2.861	2.868	1.809	.	.	.	.	.	.	.	.	.	.
HyS0001.683	-1.086	-0.922	-0.926	-0.975	-0.909	-1.05	-1.032	-0.983	-0.906	-1.062	-0.902	-0.821	.	.	.	.	.	.	.	.	.	.
HyS0001.684	6.832	6.865	6.718	6.679	6.8	6.335	6.756	6.67	6.8	6.657	6.758	6.273	.	.	.	.	.	.	.	.	.	.
HyS0001.685	5.297	5.053	5.163	4.931	5.174	5.649	4.378	4.483	4.44	4.304	4.368	4.232	.	.	.	.	.	.	.	.	.	.
HyS0001.686	5.898	5.502	5.855	5.617	5.533	5.736	5.141	5.949	5.267	5.542	4.815	4.412	.	.	.	.	.	.	.	.	.	.
HyS0001.687	8.749	8.956	8.746	8.705	8.775	8.72	8.718	8.659	8.812	8.656	8.768	8.369	.	.	.	.	.	.	.	.	.	.
HyS0001.688	2.678	2.6	2.867	2.976	3.307	3.482	3.118	2.731	3.447	3.044	3.199	2.509	.	.	.	.	.	.	.	.	.	.
HyS0001.689	6.012	5.985	6.023	6.182	6.222	6.219	6.23	6.139	6.167	6.103	6.205	5.543	.	.	.	.	.	.	.	.	.	.
HyS0001.690	-0.285	-0.468	-0.431	-0.203	-0.276	-0.292	-0.777	-0.449	-0.933	-0.706	-0.045	-1.092	.	.	.	.	.	.	.	.	.	.
HyS0001.691	-0.988	-1.042	-1.049	-0.919	-1.007	-0.902	-0.916	-1.038	-1.056	-0.964	-0.789	-0.953	.	.	.	.	.	.	.	.	.	.
HyS0001.692	-0.944	-1.037	-0.945	-1.022	-1.08	-0.999	-0.954	-1.088	-1.034	-0.945	-1.097	-0.957	.	.	.	.	.	.	.	.	.	.
HyS0001.693	-1.049	-1.032	-0.984	-0.913	-0.936	-0.952	-0.94	-1.095	-1.054	-0.975	-0.902	-0.947	.	.	.	.	.	.	.	.	.	.
HyS0001.694	-1.008	-1.087	-1.084	-1.05	-0.941	-0.873	-1.003	-0.974	-0.945	-0.912	-0.843	-0.961	.	.	.	.	.	.	.	.	.	.
HyS0001.695	-1.031	-0.975	-0.906	-0.837	-1.016	-0.93	-0.963	-0.994	-0.743	-0.96	-1.072	-0.789	.	.	.	.	.	.	.	.	.	.
HyS0001.696	-0.989	-0.949	-1.079	-0.94	-1.07	-0.904	-1.083	-1.044	-0.926	-0.901	-0.959	-1.077	.	.	.	.	.	.	.	.	.	.
HyS0001.697	0.588	0.327	0.309	0.11	0.409	-0.519	0.321	0.578	-0.082	0.046	-0.685	-0.06	.	.	.	.	.	.	.	.	.	.
HyS0001.698	-1.026	-1.075	-1.029	-0.979	-0.107	-0.941	-1.011	-0.947	-0.911	-0.252	-0.942	-1.085	.	.	.	.	.	.	.	.	.	.
HyS0001.699	-0.969	-0.752	-1.082	-1.067	-1.039	-0.595	-0.928	-1.027	-1.091	-0.928	-1.08	-0.601	.	.	.	.	.	.	.	.	.	.
HyS0001.700	-0.9	-1.023	-1.077	-1.06	-0.929	-0.903	-0.997	-0.987	-0.958	-1.024	-0.917	-0.974	.	.	.	.	.	.	.	.	.	.
HyS0001.701	4.303	4.456	4.449	4.381	4.484	4.431	4.264	4.485	4.212	4.335	4.302	3.827	.	.	.	.	.	.	.	.	.	.
HyS0001.702	-1.001	-1.032	-1.002	-0.925	-0.762	-0.93	-1.033	-1.035	-0.924	-0.978	-0.963	-1.043	.	.	.	.	.	.	.	.	.	.
HyS0001.703	-1.1	-0.912	-1.002	-1.039	-1.049	-0.918	-1.068	-1.043	-1.039	-1.092	-0.961	-1.027	.	.	.	.	.	.	.	.	.	.
HyS0001.704	5.774	5.851	5.898	5.797	5.887	5.889	5.907	5.722	5.963	5.957	5.919	5.424	.	.	.	.	.	.	.	.	.	.
HyS0001.705	-0.909	-0.932	-0.895	-1.025	-1.078	-0.935	-0.952	-1.078	-1.078	-1.051	-1.019	-0.945	.	.	.	.	.	.	.	.	.	.
HyS0001.706	3.978	3.834	3.614	3.224	3.116	3.066	5.007	5.117	5.167	5.116	4.954	3.947	.	.	.	.	X	.	.	.	.	.
HyS0001.707	2.622	2.948	2.698	2.313	2.919	2.879	3.316	3.668	3.182	3.12	3.394	2.841	.	.	.	.	.	.	.	.	.	.
HyS0001.708	3.712	3.571	3.718	3.439	3.733	3.816	4.139	3.853	4.301	3.833	3.952	3.569	.	.	.	.	.	.	.	.	.	.
HyS0001.709	-0.115	-0.969	-1.016	-0.931	-0.905	-1.046	-0.927	-0.929	-0.953	-0.915	-1.049	1.527	.	.	.	.	.	.	.	.	.	.
HyS0001.710	-0.989	-1.063	-0.984	-0.989	-1.005	-0.727	-0.905	-1.052	-0.971	-1.033	-0.824	-0.444	.	.	.	.	.	.	.	.	.	.
HyS0001.711	-0.951	-1.005	-1.081	-1.05	-0.919	-0.331	-0.917	-1.011	-0.922	-0.974	-0.976	1.248	.	.	.	.	.	.	.	.	.	.
HyS0001.712	3.949	4.138	4.196	4.011	3.987	4.508	3.268	3.347	3.159	3.275	3.436	2.897	.	.	.	.	.	.	.	.	.	.
HyS0001.713	3.729	3.377	3.15	2.437	2.657	2.788	4.746	4.733	4.986	4.875	4.693	4.08	.	.	X	X	.	.	.	.	.	.
HyS0001.714	6.07	6.258	6.143	5.981	6.191	6.583	6.078	6.107	6.376	6.118	6.077	5.99	.	.	.	.	.	.	.	.	.	.
HyS0001.715	5.499	5.886	5.767	5.845	5.912	5.965	6.18	6.205	6.137	6.097	6.116	5.562	.	.	.	.	.	.	.	.	.	.
HyS0001.716	4.409	4.912	4.925	5.227	5.568	5.534	5.584	5.417	5.421	5.428	5.439	4.947	.	.	.	.	.	.	.	.	.	.
HyS0001.717	4.478	4.481	4.066	3.387	3.027	3.165	6.222	6.299	6.186	6.534	6.112	5.456	.	.	X	X	X	.	.	.	.	.
HyS0001.718	4.754	4.751	4.563	4.282	4.466	4.354	4.74	4.357	4.814	4.522	4.637	4.002	.	.	.	.	.	.	.	.	.	.
HyS0001.719	6.163	6.358	6.247	6.477	6.795	6.705	7.002	7.12	6.988	6.93	7.037	6.4	.	.	.	.	.	.	.	.	.	.
HyS0001.720	5.374	5.777	5.69	5.496	5.828	5.811	6.184	6.36	6.112	6.263	6.283	5.66	.	.	.	.	.	.	.	.	.	.
HyS0001.721	4.143	4.52	3.912	3.417	3.504	3.778	6.659	6.961	6.789	6.73	6.779	6.078	.	.	.	.	.	.	.	.	.	.
HyS0001.722	2.851	3.074	2.701	2.57	2.119	1.985	3.436	3.774	3.165	3.24	3.433	2.635	.	.	.	.	X	.	.	.	.	.
HyS0001.723	-0.976	-0.923	-0.95	-1.006	-1.083	-0.916	-1.034	-1.069	-0.965	-0.96	-1.049	-0.935	.	.	.	.	.	.	.	.	.	.
HyS0001.724	-0.93	-0.973	-0.915	-1.021	-0.931	-0.844	-1.064	-0.939	-0.665	-1.036	-0.99	-1.004	.	.	.	.	.	.	.	.	.	.
HyS0001.725	3.603	3.723	4.087	3.865	4.057	4.354	4.323	3.837	4.373	4.369	4.419	3.623	.	.	.	.	.	.	.	.	.	.
HyS0001.726	1.212	1.155	1.18	1.036	1.595	1.886	0.552	1.397	0.946	0.586	0.534	0.668	.	.	.	.	.	.	.	.	.	.
HyS0001.727	-1.077	-0.922	-1.031	-0.966	-0.904	-0.677	-0.958	-0.928	-0.991	-1.058	-1.039	-1.065	.	.	.	.	.	.	.	.	.	.
HyS0001.728	-0.959	-0.974	-1.073	-0.955	-0.99	-0.986	-1.07	-0.941	-0.914	-0.984	-1.049	-1.019	.	.	.	.	.	.	.	.	.	.
HyS0001.729	5.432	5.289	5.582	5.719	5.51	5.648	5.261	5.36	5.305	5.519	5.289	4.708	.	.	.	.	.	.	.	.	.	.
HyS0001.730	-0.963	-1.017	-0.95	-1.076	-0.189	-0.57	-1.089	-1.046	-1.049	-0.912	-1.022	-0.427	.	.	.	.	.	.	.	.	.	.
HyS0001.731	-0.908	-0.925	-1.085	-0.916	-1.052	-0.986	-1.092	-0.976	-1.077	-0.98	-1.055	-1.083	.	.	.	.	.	.	.	.	.	.
HyS0001.732	2.601	2.775	2.585	2.575	2.905	3.007	3.762	3.685	3.806	3.801	3.814	3.165	.	.	.	.	.	.	.	.	.	.
HyS0001.733	4.939	5.103	5.299	5.169	5.375	5.374	5.026	5.173	5.001	5.214	5.099	4.409	.	.	.	.	.	.	.	.	.	.
HyS0001.734	-1.091	-0.942	-0.957	-1.066	-1.028	-0.901	-1.091	-0.935	-0.972	-1.079	-1.064	-0.994	.	.	.	.	.	.	.	.	.	.
HyS0001.735	7.797	7.78	7.869	7.943	7.888	7.919	7.781	7.81	7.781	7.925	7.689	7.251	.	.	.	.	.	.	.	.	.	.
HyS0001.736	5.401	5.587	5.59	5.88	5.92	6.129	6	6.128	5.987	5.957	5.961	5.398	.	.	.	.	.	.	.	.	.	.
HyS0001.737	-0.918	-1.035	-0.955	-1.067	-0.918	-1.075	-0.973	-0.962	-0.965	-0.99	-0.903	-1.046	.	.	.	.	.	.	.	.	.	.
HyS0001.738	-0.918	-1.022	-0.905	-0.932	-0.895	-0.699	-0.905	-0.09	-1.068	-0.835	-1.073	0.14	.	.	.	.	.	.	.	.	.	X
HyS0001.739	-1.075	-0.965	-1.092	-1.045	-0.944	-0.789	-0.975	-1.045	-1.077	-1.065	-0.588	-0.3	.	.	.	.	.	.	.	.	.	.
HyS0001.740	-1.03	-0.971	-0.972	-1.089	-1.012	-0.961	-1.061	-0.94	-1.064	-0.934	-0.953	-1.029	.	.	.	.	.	.	.	.	.	.
HyS0001.741	-0.927	-0.964	-1.066	-0.923	-1.009	-0.965	-1.052	-0.929	-1.037	-1.027	-0.94	-0.967	.	.	.	.	.	.	.	.	.	.
HyS0001.742	3.809	4.158	3.811	3.554	3.564	3.419	4.943	4.821	4.918	4.755	4.752	4.301	.	.	.	.	.	.	.	.	.	.
HyS0001.743	-0.978	-1.086	-1.076	-0.912	-0.908	-0.913	-1.039	-1.02	-1.034	-1.012	-1.09	-1.006	.	.	.	.	.	.	.	.	.	.
HyS0001.744	4.229	4.447	4.146	3.435	4.001	3.868	4.617	4.255	4.84	4.476	4.773	3.589	.	.	.	.	.	.	.	.	.	.
HyS0001.745	-0.989	-0.958	-0.989	-1.016	-0.912	-0.427	-0.378	-0.927	-0.264	-1.061	-0.928	1.562	.	.	.	.	.	.	.	.	.	.
HyS0001.746	-0.935	-1.036	-1.057	-0.949	-1.033	-0.579	-1.083	-0.995	-1.08	-1.079	-0.967	1.255	.	.	.	.	.	.	.	.	.	.
HyS0001.747	5.816	5.711	5.737	5.8	5.868	5.811	6.023	5.883	6.269	6.089	6.164	5.557	.	.	.	.	.	.	.	.	.	.
HyS0001.748	-0.956	-1.032	-0.73	-1.066	-0.961	-0.239	-0.96	-0.911	-1.014	-0.985	-1.06	-1.039	.	.	.	.	.	.	.	.	.	.
HyS0001.749	6.258	6.062	6.289	6.244	6.175	6.302	5.821	6.204	5.884	5.938	5.871	5.444	.	.	.	.	.	.	.	.	.	.
HyS0001.750	-0.975	-0.919	-1.042	-1.095	-1.087	-0.119	-0.96	-1.05	-0.995	-1.031	-1.083	0.504	.	.	.	.	.	.	.	.	.	.
HyS0001.751	4.301	4.605	4.783	5.041	5.107	4.778	6.252	6.169	6.312	6.366	6.217	5.819	.	.	.	.	.	.	.	.	.	.
HyS0001.752	-0.901	-1.076	-1.038	-1.046	-0.936	-1.063	-0.999	-1.006	-1.069	-0.962	-1.032	0.116	.	.	.	.	.	.	.	.	.	.
HyS0001.753	-0.931	-1.053	-0.983	-0.94	-0.996	-1.054	-0.907	-1.02	-1.036	-1.067	-0.988	-1.039	.	.	.	.	.	.	.	.	.	.
HyS0001.754	-0.924	-1.097	-1.047	-1.078	-0.909	-0.987	-0.92	-1.003	-0.993	-0.947	-0.92	-1.037	.	.	.	.	.	.	.	.	.	.
HyS0001.755	-0.979	-1.064	-1.019	-1.017	-1.005	-0.92	-1.032	-0.959	-1.083	-1.068	-0.976	-0.936	.	.	.	.	.	.	.	.	.	.
HyS0001.756	-0.934	-0.976	-0.921	-1.09	-1.001	0.283	-1.019	-1.059	-0.935	-1.041	-1.078	1.271	.	.	.	.	.	.	.	.	.	.
HyS0001.757	-1.077	-1.002	-1.091	-0.954	-0.903	-1.078	-1	-0.958	-0.938	-1.022	-1.021	-0.528	.	.	.	.	.	.	.	.	.	.
HyS0001.758	-1.073	-0.959	-0.998	-0.968	-0.938	-1.094	-1.074	-0.906	-0.938	-0.943	-1.011	-0.931	.	.	.	.	.	.	.	.	.	.
HyS0001.759	-0.923	-1.015	-1.037	-1.097	-1.076	-1.091	-1.009	-0.903	-0.929	-0.939	-1.019	-1.01	.	.	.	.	.	.	.	.	.	.
HyS0001.760	5.62	5.858	5.644	5.526	5.454	5.278	5.502	5.637	5.625	5.693	5.595	5.015	.	.	.	.	.	.	.	.	.	.
HyS0002.1	-0.943	-0.933	-0.959	-0.957	-1.037	-0.273	-1.08	0.859	-1.074	-0.903	-1.05	-0.161	.	.	.	.	.	.	.	.	.	.
HyS0002.2	-0.922	-1	-0.994	-0.935	-1.016	-0.104	-1.098	-1.061	-1.025	-1.011	-0.995	-0.91	.	.	.	.	.	.	.	.	.	.
HyS0002.3	-0.806	-1.081	-0.846	-0.939	-1.099	0.124	-0.95	-1.047	-1.037	-1.022	-0.685	-1.082	.	.	.	.	.	.	.	.	.	.
HyS0002.4	2.812	2.992	3.222	3.111	3.824	4.574	6.732	6.584	6.598	6.815	6.552	5.802	.	.	.	.	X	.	.	.	.	.
HyS0002.5	-1.06	-1.01	-0.918	-0.977	-0.989	-0.941	-0.987	-0.95	-0.934	-0.929	-1.044	-1.013	.	.	.	.	.	.	.	.	.	.
HyS0002.6	6.45	6.803	6.517	6.554	6.62	6.547	6.376	6.766	6.512	6.689	6.582	6.004	.	.	.	.	.	.	.	.	.	.
HyS0002.7	-0.925	-1.079	-0.999	-1.092	-1.001	-1.054	-1.031	-1.026	-1.045	-0.9	-0.968	0.657	.	.	.	.	.	.	.	.	.	.
HyS0002.8	-0.905	-1.046	-0.911	-0.943	-0.472	0.267	-1.034	-0.965	0.112	0.205	-0.924	0.257	.	.	.	.	.	.	.	.	.	.
HyS0002.9	-1.036	-1.087	-0.973	-0.786	-0.974	-0.744	-1.095	0.187	-0.923	-0.927	-0.935	0.009	.	.	.	.	.	.	.	.	.	.
HyS0002.10	6.062	5.973	6.151	6.012	5.872	5.657	6.082	5.81	5.996	6.049	5.956	5.369	.	.	.	.	.	.	.	.	.	.
HyS0002.11	-0.951	-1.026	-1.055	-0.945	-1.033	-0.909	-1.072	-0.918	-0.904	-1.099	-1.082	-0.976	.	.	.	.	.	.	.	.	.	.
HyS0002.12	-1.036	-1.064	-1.046	-0.973	-1.038	-1.092	-0.974	-0.911	-1.036	-0.926	-0.934	-0.969	.	.	.	.	.	.	.	.	.	.
HyS0002.13	-0.9	-1.028	-1.032	-1.046	-0.955	-0.987	-1.078	-0.923	-0.962	-1.021	-0.983	-1.081	.	.	.	.	.	.	.	.	.	.
HyS0002.14	5.526	5.658	5.722	5.649	5.615	5.463	5.313	5.714	5.58	5.379	5.284	4.611	.	.	.	.	.	.	.	.	.	.
HyS0002.15	-0.957	-1	-0.966	-0.915	-1.004	0.874	-0.032	-1.006	-1.08	-1.025	-0.455	1.244	.	.	.	.	.	.	.	.	.	.
HyS0002.16	2.34	2.846	2.755	2.727	2.932	2.881	3.38	3.416	3.221	3.35	3.197	2.587	.	.	.	.	.	.	.	.	.	.
HyS0002.17	7.147	7.483	7.101	6.908	6.673	6.462	7.177	7.011	7.22	6.912	7.196	6.599	.	.	.	.	.	.	.	.	.	.
HyS0002.18	6.692	6.478	6.64	6.519	6.206	6.244	6.061	6.07	5.988	6.158	5.958	5.283	.	.	.	.	.	.	.	.	.	.
HyS0002.19	-1.089	-1.013	-1.034	-1.068	-0.945	-1.013	-1.041	-0.925	-1.009	-1.074	-0.989	-0.94	.	.	.	.	.	.	.	.	.	.
HyS0002.20	-0.915	-0.947	-0.929	-0.94	-0.929	-1.044	-1.008	-1.024	-0.927	-0.975	-0.987	-0.908	.	.	.	.	.	.	.	.	.	.
HyS0002.21	5.546	5.588	5.58	5.659	5.763	5.931	5.969	5.815	5.81	5.893	5.923	5.345	.	.	.	.	.	.	.	.	.	.
HyS0002.22	4.828	5.147	4.979	5.024	5.064	5.197	5.705	5.759	5.797	5.709	5.605	4.999	.	.	.	.	.	.	.	.	.	.
HyS0002.23	-1.031	-0.93	-1.024	-1.009	-1.056	-0.931	-1.02	-0.947	-0.929	-0.916	-0.825	-0.803	.	.	.	.	.	.	.	.	.	.
HyS0002.24	-1.039	-0.897	-1.01	-0.999	-0.87	-1.009	-0.978	-1.035	-0.882	-0.938	-0.927	-0.875	.	.	.	.	.	.	.	.	.	.
HyS0002.25	6.579	6.411	6.454	6.406	6.584	6.368	6.386	6.114	6.321	6.423	6.216	5.778	.	.	.	.	.	.	.	.	.	.
HyS0002.26	6.129	6.168	5.844	5.67	5.661	5.494	6.119	6.401	6.357	6.288	6.402	5.885	.	.	.	.	.	.	.	.	.	.
HyS0002.27	-0.934	-1.024	-1.079	-0.955	-0.994	-1.07	-1.01	-1.038	-0.936	-0.943	-1.01	-1.083	.	.	.	.	.	.	.	.	.	.
HyS0002.28	1.221	0.524	0.706	1.274	0.873	1.134	-1.037	-1.001	0.652	1.703	-0.1	-0.236	.	.	.	.	.	.	.	.	.	.
HyS0002.29	6.678	6.693	6.411	6.664	6.745	6.416	6.469	6.596	6.451	6.332	6.403	5.768	.	.	.	.	.	.	.	.	.	.
HyS0002.30	-0.47	-0.208	-0.873	-0.575	-0.222	-0.802	-0.785	-0.284	-0.982	-0.666	-0.493	-0.703	.	.	.	.	.	.	.	.	.	.
HyS0002.31	4.17	4.37	4.355	4.453	4.379	4.558	5.391	5.247	5.331	5.402	5.35	4.801	.	.	.	.	.	.	.	.	.	.
HyS0002.32	2.788	2.728	2.886	2.857	2.568	2.592	2.948	3.067	2.93	3.212	3.166	2.431	.	.	.	.	.	.	.	.	.	.
HyS0002.33	5.919	5.993	5.369	4.915	5.002	5.789	7.224	7.138	7.018	7.186	7.064	6.505	.	.	X	X	.	.	.	.	.	.
HyS0002.34	6.512	6.557	6.438	6.398	6.465	6.46	6.59	6.516	6.673	6.677	6.737	6.004	.	.	.	.	.	.	.	.	.	.
HyS0002.35	5.13	5.197	5.254	4.951	4.857	4.697	5.732	5.642	5.628	5.59	5.541	4.973	.	.	.	.	.	.	.	.	.	.
HyS0002.36	5.187	5.303	5.078	5.064	5.186	5.211	5.258	5.328	5.152	5.138	5.176	4.588	.	.	.	.	.	.	.	.	.	.
HyS0002.37	7.844	7.88	7.905	7.87	7.968	7.841	7.443	7.417	7.507	7.403	7.326	6.943	.	.	.	.	.	.	.	.	.	.
HyS0002.38	5.122	5.259	4.377	4.011	4.959	4.958	6.705	6.708	6.538	6.542	6.557	5.752	.	.	.	.	.	.	.	.	.	.
HyS0002.39	5.967	6.069	5.872	5.065	4.65	4.373	6.441	6.448	6.43	6.358	6.462	5.883	.	.	.	X	X	.	.	.	.	.
HyS0002.40	4.004	3.784	3.952	4.101	4.339	4.099	4.374	4.655	4.424	4.517	4.348	3.81	.	.	.	.	.	.	.	.	.	.
HyS0002.41	-1.088	-1.037	-1.005	-1.039	-0.96	-0.49	-0.981	-0.996	-1.007	-0.953	-1.018	-0.367	.	.	.	.	.	.	.	.	.	.
HyS0002.42	4.501	4.453	4.605	4.549	4.479	4.38	5.08	4.915	5.324	5.152	5.403	4.917	.	.	.	.	.	.	.	.	.	.
HyS0002.43	4.505	4.197	4.591	4.103	4.581	4.892	4.636	4.346	4.231	4.387	4.24	3.861	.	.	.	.	.	.	.	.	.	.
HyS0002.44	4.04	4.15	4.283	4.199	4.219	4.017	4.238	4.288	4.206	4.326	3.974	3.667	.	.	.	.	.	.	.	.	.	.
HyS0002.45	6.28	6.064	6.2	6.045	5.997	6.004	5.798	5.897	5.846	5.807	5.887	5.485	.	.	.	.	.	.	.	.	.	.
HyS0002.46	6.452	6.164	6.424	6.511	6.038	5.762	6.368	6.371	6.263	6.418	6.411	5.647	.	.	.	.	.	.	.	.	.	.
HyS0002.47	4.809	5.102	5.037	5.137	5.326	5.288	4.508	4.624	4.417	4.607	4.387	4.191	.	.	.	.	.	.	.	.	.	.
HyS0002.48	-1.014	-0.969	-0.975	-1.084	-0.912	-1.095	-0.953	-0.909	-1.002	-1.014	-1.094	-0.142	.	.	.	.	.	.	.	.	.	.
HyS0002.49	-1.093	-1.099	-0.963	-0.928	-1.062	-0.874	-0.984	-0.93	-0.98	-1.05	0.003	0.632	.	.	.	.	.	.	.	.	.	.
HyS0002.50	-0.919	-1.095	-1.085	-1.082	-0.981	-1.06	-1.009	-1.074	-1.051	-1.029	-0.657	-0.186	.	.	.	.	.	.	.	.	.	.
HyS0002.51	6.656	6.982	6.678	6.578	6.73	6.684	6.806	6.805	6.873	6.734	6.857	6.474	.	.	.	.	.	.	.	.	.	.
HyS0002.52	6.343	6.432	6.47	6.496	6.579	6.513	5.867	6.017	5.711	5.841	6.018	5.482	.	.	.	.	.	.	.	.	.	.
HyS0002.53	6.344	6.843	6.773	7.423	8.146	7.99	7.921	7.803	7.734	7.846	7.891	7.395	.	.	X	X	X	.	.	.	.	.
HyS0002.54	5.421	5.871	5.943	6.379	6.854	6.78	6.948	6.908	6.838	6.882	6.856	6.535	.	.	.	X	X	.	.	.	.	.
HyS0002.55	5.171	5.277	5.4	5.378	5.572	5.401	6.035	5.968	6.217	6.081	6.136	5.462	.	.	.	.	.	.	.	.	.	.
HyS0002.56	5.711	5.854	5.877	5.787	5.782	5.898	5.738	5.702	5.924	5.954	5.726	5.464	.	.	.	.	.	.	.	.	.	.
HyS0002.57	4.182	4.465	4.382	4.38	4.318	4.537	4.863	4.972	5.042	4.78	5.017	4.504	.	.	.	.	.	.	.	.	.	.
HyS0002.58	1.619	2.218	2.159	2.447	2.342	2.927	3.787	3.871	3.896	3.922	3.593	3.073	.	.	.	.	.	.	.	.	.	.
HyS0002.59	-0.997	-0.977	-0.957	-1.01	-0.994	-0.726	-1.074	-0.937	-1.069	-1.055	-1.029	-0.942	.	.	.	.	.	.	.	.	.	.
HyS0002.60	8.877	8.629	8.675	8.841	8.698	8.652	8.602	8.751	8.694	8.662	8.629	8.178	.	.	.	.	.	.	.	.	.	.
HyS0002.61	-1.014	-0.995	-1.041	-0.982	-1.018	-1.051	-1.052	-1.037	-0.967	-0.698	-0.826	-0.898	.	.	.	.	.	.	.	.	.	.
HyS0002.62	6.068	6.302	6.241	6.246	6.242	6.249	6.488	6.375	6.363	6.378	6.382	5.838	.	.	.	.	.	.	.	.	.	.
HyS0002.63	-0.009	0.206	-0.02	-0.3	-0.334	0.169	0.332	0.044	-0.302	0.185	-0.106	-0.039	.	.	.	.	.	.	.	.	.	.
HyS0002.64	5.656	5.58	5.992	6.108	6.398	6.85	6.592	6.582	6.752	6.509	6.629	6.014	.	.	.	.	.	.	.	.	.	.
HyS0002.65	6.603	6.656	6.556	6.737	6.596	6.821	6.612	6.877	6.748	6.465	6.572	6.003	.	.	.	.	.	.	.	.	.	.
HyS0002.66	4.169	4.478	4.368	3.824	4.121	4.354	6.381	6.389	6.418	6.467	6.382	5.719	.	.	.	.	.	.	.	.	.	.
HyS0002.67	6.032	6.241	6.41	6.347	6.389	6.542	6.562	6.561	6.501	6.526	6.462	5.901	.	.	.	.	.	.	.	.	.	.
HyS0002.68	-0.989	-1.098	-1.044	-0.983	-0.948	-1.088	-1.091	-1.012	-1.01	-0.908	-1.043	-0.967	.	.	.	.	.	.	.	.	.	.
HyS0002.69	4.616	4.734	4.6	4.574	4.742	5.029	5.206	4.887	5.06	5.155	5.18	4.688	.	.	.	.	.	.	.	.	.	.
HyS0002.70	-1.055	-0.754	-0.376	-0.985	-1.026	-0.183	-0.331	-1.05	-0.908	-0.612	-0.667	-0.576	.	.	.	.	.	.	.	.	.	.
HyS0002.71	-0.064	-0.467	0.22	-0.198	-0.014	0.182	-0.245	0.53	-0.656	-0.335	-0.514	-0.429	.	.	.	.	.	.	.	.	.	.
HyS0002.72	6.741	6.841	6.65	6.607	6.629	6.779	6.869	6.892	6.736	6.727	6.675	6.126	.	.	.	.	.	.	.	.	.	.
HyS0002.73	3.635	4.145	4.079	4.631	4.79	4.573	5.02	5.202	4.882	5.021	5.082	4.467	.	.	.	X	.	.	.	.	.	.
HyS0002.74	5.549	5.683	5.564	5.529	5.407	5.275	5.425	5.287	5.553	5.441	5.459	4.829	.	.	.	.	.	.	.	.	.	.
HyS0002.75	6.375	6.469	6.642	6.57	6.663	6.69	7.033	6.979	7.092	6.978	6.993	6.468	.	.	.	.	.	.	.	.	.	.
HyS0002.76	6.026	6.029	6.031	5.949	5.912	6.173	5.69	5.643	5.61	5.817	5.673	4.929	.	.	.	.	.	.	.	.	.	.
HyS0002.77	6.723	6.98	6.799	6.829	6.78	6.393	7.292	7.186	7.317	7.187	7.349	6.565	.	.	.	.	.	.	.	.	.	.
HyS0002.78	1.364	1.672	1.2	1.434	1.553	2.044	0.116	1.828	0.853	0.931	0.819	0.763	.	.	.	.	.	.	.	.	.	.
HyS0002.79	-1.045	-0.877	-0.905	-0.982	-1.048	-0.92	-1.069	-0.908	-0.989	-1.009	-1.065	-0.841	.	.	.	.	.	.	.	.	.	.
HyS0002.80	6.245	6.099	6.22	6.37	6.23	6.225	6.047	6.148	5.985	6.17	6.147	5.437	.	.	.	.	.	.	.	.	.	.
HyS0002.81	3.66	4.066	3.345	3.172	3.315	3.595	5.675	5.673	5.727	5.753	5.654	5.003	.	.	.	.	.	.	.	.	.	.
HyS0002.82	-0.846	-0.668	-0.943	-0.999	-0.801	-0.036	-0.694	-0.322	-0.754	-0.7	-0.845	-0.427	.	.	.	.	.	.	.	.	.	.
HyS0002.83	-0.936	-1.068	-1.1	-1.073	-1.012	-0.538	-0.932	-0.999	-0.902	-1.099	-0.712	-0.534	.	.	.	.	.	.	.	.	.	.
HyS0002.84	8.872	8.76	8.701	8.831	8.904	8.866	8.29	8.447	8.314	8.164	8.25	8.056	.	.	.	.	.	.	.	.	.	.
HyS0002.85	-0.92	-1.073	-0.97	-1.008	-0.921	-0.983	-0.946	-1.061	-0.904	-0.932	-0.849	-0.977	.	.	.	.	.	.	.	.	.	.
HyS0002.86	3.022	3.331	2.644	2.022	3.231	4.093	6.167	5.937	6.066	6.01	6.079	5.351	.	.	.	.	.	.	.	.	.	.
HyS0002.87	-0.875	-1.088	-1.086	-0.971	-0.928	-0.914	-1.07	-0.977	-1.053	-0.923	-0.931	-0.589	.	.	.	.	.	.	.	.	.	.
HyS0002.88	-0.936	-1.058	-0.962	-0.99	-0.935	-1.091	-1.029	-0.932	-1.017	-0.808	-0.901	-0.808	.	.	.	.	.	.	.	.	.	.
HyS0002.89	5.984	6.272	6.187	5.952	5.905	5.894	6.705	6.68	6.592	6.569	6.749	6.341	.	.	.	.	.	.	.	.	.	.
HyS0002.90	4.582	4.994	5.079	5.149	5.254	5.469	5.746	5.524	5.585	5.617	5.625	5.092	.	.	.	.	.	.	.	.	.	.
HyS0002.91	-1.055	-1.046	-0.35	-1	-0.098	-1.012	-0.959	-0.916	-1.041	-0.017	0.061	-0.909	.	.	.	.	.	.	.	.	.	.
HyS0002.92	-0.994	-1.071	-1.069	-1.097	-0.942	-0.765	-1.008	-0.964	-1.088	-0.702	-0.805	-0.456	.	.	.	.	.	.	.	.	.	.
HyS0002.93	5.339	5.657	5.371	5.856	6.328	6.763	6.096	6.217	6.299	5.962	6.114	5.588	.	.	.	.	X	.	.	.	.	.
HyS0002.94	3.868	4.115	4.004	4.201	4.28	4.375	4.17	3.758	4.074	3.761	3.864	3.363	.	.	.	.	.	.	.	.	.	.
HyS0002.95	6.682	6.352	6.768	6.65	6.662	6.965	5.868	6.183	5.871	6.139	5.789	5.31	.	.	.	.	.	.	.	.	.	.
HyS0002.96	4.575	4.348	4.212	3.67	3.421	3.283	5.094	4.901	4.952	4.91	4.879	4.306	.	.	.	X	X	.	.	.	.	.
HyS0002.97	8.017	8.01	7.821	7.75	7.65	7.386	7.548	7.624	7.473	7.333	7.233	6.566	.	.	.	.	.	.	.	.	.	.
HyS0002.98	6.074	6.142	6.163	6.26	6.33	6.235	6.445	6.401	6.413	6.346	6.479	6.073	.	.	.	.	.	.	.	.	.	.
HyS0002.99	5.057	4.935	4.97	5.104	5.031	4.979	4.926	4.836	4.905	4.726	4.616	4.263	.	.	.	.	.	.	.	.	.	.
HyS0002.100	-0.964	-1.019	-0.967	-0.931	-0.973	-0.933	-1.022	-0.966	-1.098	-0.924	-1.021	-0.945	.	.	.	.	.	.	.	.	.	.
HyS0002.101	8.513	8.424	8.462	8.519	8.627	8.65	7.524	7.715	7.727	7.595	7.628	6.935	.	.	.	.	.	.	.	.	.	.
HyS0002.102	-0.994	-0.946	-0.924	-0.939	-0.908	-1.006	-1.087	-0.94	-1.093	-0.987	-0.952	-1.045	.	.	.	.	.	.	.	.	.	.
HyS0002.103	-0.812	-1.071	-1.033	-0.901	-0.826	-0.931	-0.933	-0.962	-0.627	-0.945	-1.009	-0.916	.	.	.	.	.	.	.	.	.	.
HyS0002.104	-0.783	-1.02	-1.08	-1.08	-0.956	-0.902	-0.784	-0.964	-0.92	-0.101	-0.938	-0.81	.	.	.	.	.	.	.	.	.	.
HyS0002.105	-1.071	-0.779	-0.9	-0.813	-0.738	-1.07	-1.031	-1.012	-1.058	-0.648	-1.066	-1.01	.	.	.	.	.	.	.	.	.	.
HyS0002.106	-1.065	-1.03	-1.066	-0.718	-0.884	-0.865	-0.959	-0.933	-1.047	-0.731	-0.953	-1.041	.	.	.	.	.	.	.	.	.	.
HyS0002.107	-1.026	-1.056	-1.032	-1.078	-0.994	-0.933	-1.009	-1.051	-0.916	-1.099	-1.085	-0.949	.	.	.	.	.	.	.	.	.	.
HyS0002.108	-1.065	-0.974	-0.84	-0.808	-0.948	-1.056	-0.922	-0.914	-0.966	-1.069	-0.967	-1.033	.	.	.	.	.	.	.	.	.	.
HyS0002.109	-1.042	-1.062	-1.027	-0.912	-0.94	-1.001	-1.015	-0.95	-0.978	-1.047	-0.921	-1.032	.	.	.	.	.	.	.	.	.	.
HyS0002.110	-0.944	-0.857	-1.07	-0.809	-1.031	-1.027	-1.046	-0.909	-1.073	-0.946	-1.028	-0.933	.	.	.	.	.	.	.	.	.	.
HyS0002.111	5.547	5.679	5.55	5.684	5.5	5.53	5.247	5.066	5.25	5.156	5.235	4.73	.	.	.	.	.	.	.	.	.	.
HyS0002.112	-0.973	-1.1	-1.042	-1.037	-1.079	-0.966	-0.902	-0.932	-1.033	-1.057	-0.991	-1.016	.	.	.	.	.	.	.	.	.	.
HyS0002.113	2.006	2.447	2.129	2.19	2.926	3.074	3.386	3.501	3.635	3.554	3.523	2.951	.	.	.	.	.	.	.	.	.	.
HyS0002.114	0.484	0.164	0.27	1.137	0.589	0.981	0.98	-1.082	0.024	1.033	0.351	0.66	.	.	.	.	.	.	.	.	.	.
HyS0002.115	5.134	5.346	5.123	5.195	5.005	5.511	5.127	4.976	5.163	4.921	5.308	4.712	.	.	.	.	.	.	.	.	.	.
HyS0002.116	6.784	6.882	6.939	6.94	7.046	7.221	6.537	6.781	6.813	6.566	6.645	6.073	.	.	.	.	.	.	.	.	.	.
HyS0002.117	6.872	6.973	6.966	6.959	7.153	7.086	6.594	6.78	6.768	6.642	6.646	6.162	.	.	.	.	.	.	.	.	.	.
HyS0002.118	-0.001	0.493	0.329	0.377	0.537	0.426	-0.059	0.248	0.718	0.371	0.713	0.168	.	.	.	.	.	.	.	.	.	.
HyS0002.119	-0.919	-0.918	-0.969	-1.046	-0.906	-0.908	-0.951	-0.969	-0.983	-0.997	-1.041	-0.868	.	.	.	.	.	.	.	.	.	.
HyS0002.120	-0.945	-1	-0.992	-1.056	-1.007	-0.291	-1.094	-0.968	-0.997	-0.901	-0.983	-0.994	.	.	.	.	.	.	.	.	.	.
HyS0002.121	-0.911	-0.881	-0.772	-0.95	-0.942	-0.911	-0.917	-0.911	-1.051	-1.072	-0.908	-0.871	.	.	.	.	.	.	.	.	.	.
HyS0002.122	-0.985	-1.055	-1.044	-0.904	-0.591	-0.56	0.371	-0.227	0.125	-0.303	0.603	-0.267	.	.	.	.	.	.	.	.	.	.
HyS0002.123	-0.933	-0.913	-0.946	-1.09	-0.958	-1.045	-1.009	-0.93	-0.944	-0.98	-0.963	-0.928	.	.	.	.	.	.	.	.	.	.
HyS0002.124	-0.228	-0.167	-0.034	-0.062	-0.305	-0.111	0.259	0.885	0.363	0.081	0.24	0	.	.	.	.	.	.	.	.	.	.
HyS0002.125	3.903	3.987	3.433	2.819	2.891	3.336	5.046	4.907	4.95	5.033	4.866	4.323	.	.	X	X	.	.	.	.	.	.
HyS0002.126	5.777	5.649	5.69	5.788	5.773	5.514	5.329	4.706	5.389	5.204	5.261	4.782	.	.	.	.	.	.	.	.	.	.
HyS0002.127	5.814	5.989	5.668	5.302	5.695	5.615	6.209	5.889	6.184	6.084	5.98	5.467	.	.	.	.	.	.	.	.	.	.
HyS0002.128	6.037	6.257	5.731	5.726	5.821	5.867	6.165	6.03	6.364	6.073	6.487	5.709	.	.	.	.	.	.	.	.	.	.
HyS0002.129	5.501	5.393	5.635	5.011	4.596	4.279	6.038	6.048	5.951	6.155	5.854	5.261	.	.	.	.	X	.	.	.	.	.
HyS0002.130	-1.022	-0.895	-1.031	-0.978	-0.988	-0.963	-1.028	-1.094	-0.936	-0.915	-0.944	-0.903	.	.	.	.	.	.	.	.	.	.
HyS0002.131	7.732	7.982	7.893	7.741	7.896	7.685	7.603	7.487	7.546	7.518	7.519	7.012	.	.	.	.	.	.	.	.	.	.
HyS0002.132	4.956	5.011	5.012	4.803	4.965	5.221	6.093	5.869	6.092	5.933	5.801	5.212	.	.	.	.	.	.	.	.	.	.
HyS0002.133	-1.052	-1.077	-1.062	-0.969	-1.091	0.062	-0.964	-1.042	-1.075	-0.905	-0.989	-1.042	.	.	.	.	.	.	.	.	.	.
HyS0002.134	-1.037	-1.033	-1.054	-1.061	-0.982	-1.095	-0.968	-0.955	-1.078	-1.006	-0.91	-0.931	.	.	.	.	.	.	.	.	.	.
HyS0002.135	-0.994	-0.909	-0.934	-0.927	-1.008	-0.936	-1.067	-1.047	-0.963	-1.006	-0.916	-0.819	.	.	.	.	.	.	.	.	.	.
HyS0002.136	-0.242	0.224	-0.2	0.207	-0.258	-0.833	-0.725	0.336	-0.751	-0.532	-0.426	-0.464	.	.	.	.	.	.	.	.	.	.
HyS0002.137	-0.941	-1.068	-0.986	-1.057	-0.915	-0.965	-1.043	-1.046	-1.002	-1.094	-0.947	-1.04	.	.	.	.	.	.	.	.	.	.
HyS0002.138	-1.086	-0.622	-0.926	-0.915	-1.092	-0.932	-1.094	-0.939	-0.956	-0.687	-1.081	-1.066	.	.	.	.	.	.	.	.	.	.
HyS0002.139	-1.071	-1.07	-1.081	-0.927	-1.004	-0.986	-1.061	-1.049	-0.997	-0.983	-1.079	-0.466	.	.	.	.	.	.	.	.	.	.
HyS0002.140	0.427	-0.083	0.612	1.316	0.851	1.988	-0.953	-1.074	-0.915	-0.972	0.274	-0.962	.	.	.	.	.	.	.	.	.	.
HyS0002.141	-0.989	-0.968	-0.974	-1.02	-1.031	-1.07	-1.003	-0.945	-0.993	-1.044	-0.963	-0.981	.	.	.	.	.	.	.	.	.	.
HyS0002.142	-0.803	-0.96	-0.978	-1.071	-0.983	-0.915	-0.962	-1.071	-1.076	-1.039	-0.964	-1.049	.	.	.	.	.	.	.	.	.	.
HyS0002.143	1.417	1.161	1.54	1.22	1.239	1.251	1.148	0.907	1.668	1.372	0.93	1.248	.	.	.	.	.	.	.	.	.	.
HyS0002.144	-1.017	-0.931	-0.998	-0.998	-0.953	-0.95	-0.952	-0.958	-0.907	-1.029	-0.848	-0.713	.	.	.	.	.	.	.	.	.	.
HyS0002.145	-0.844	-0.873	-1.056	-1.088	-0.919	-1.024	-0.782	-0.915	-1.04	-0.984	-0.935	-0.815	.	.	.	.	.	.	.	.	.	.
HyS0002.146	6.464	6.071	5.978	5.327	4.567	4.108	6.763	6.654	6.744	6.913	6.418	5.617	.	.	X	X	X	.	.	.	.	.
HyS0002.147	1.197	1.034	1.335	1.447	1.533	1.974	1.366	1.326	1.595	1.919	0.729	1.676	.	.	.	.	.	.	.	.	.	.
HyS0002.148	9.944	9.775	9.883	9.871	9.943	9.83	9.29	9.319	9.481	9.335	9.475	8.935	.	.	.	.	.	.	.	.	.	.
HyS0002.149	8.248	8.238	8.082	8.238	8.119	7.693	8.03	7.998	8.107	7.706	8.105	7.548	.	.	.	.	.	.	.	.	.	.
HyS0002.150	2.865	2.741	1.139	0.661	0.782	1.111	3.121	2.035	2.853	2.365	2.921	1.809	.	.	X	X	X	.	.	.	.	.
HyS0002.151	-1.042	-0.979	-0.996	-0.97	-1.073	-0.009	-1.042	-1.018	-1.018	-0.967	0.054	0.303	.	.	.	.	.	.	.	.	.	.
HyS0002.152	6.21	6.463	6.351	6.492	6.77	6.639	6.282	6.333	5.997	6.257	6.227	5.677	.	.	.	.	.	.	.	.	.	.
HyS0002.153	6.963	6.693	6.567	5.736	5.412	5.128	6.787	6.299	6.557	6.576	6.712	5.874	.	.	.	X	X	.	.	.	.	.
HyS0002.154	4.423	4.392	4.636	5.16	5.577	5.895	5.53	5.439	5.506	5.354	5.41	4.723	.	.	.	X	X	.	.	.	.	.
HyS0002.155	5.069	5.438	5.248	5.13	5.27	5.38	5.731	5.502	5.688	5.611	5.555	5.01	.	.	.	.	.	.	.	.	.	.
HyS0002.156	-1.085	-1.095	-1.015	-0.932	-0.956	-0.868	-1.065	-1.018	-0.95	-0.938	-1.028	-0.995	.	.	.	.	.	.	.	.	.	.
HyS0002.157	-1.082	-0.959	-0.993	-1.009	-0.936	-0.998	-0.959	-0.993	-0.97	-0.9	-1.085	-0.927	.	.	.	.	.	.	.	.	.	.
HyS0002.158	-1.089	-1.005	-1.052	-0.976	-1.005	-0.995	-1.076	-0.905	-1.097	-0.977	-1.098	-0.955	.	.	.	.	.	.	.	.	.	.
HyS0002.159	-0.925	-0.649	-0.915	-1.002	-0.841	-0.881	-1.017	-1.089	-1.091	-0.776	-1.091	-0.839	.	.	.	.	.	.	.	.	.	.
HyS0002.160	-1.017	-1.037	-0.965	-0.827	-1.048	-1.088	-0.968	-1.085	-0.94	-0.624	-1.092	-1.095	.	.	.	.	.	.	.	.	.	.
HyS0002.161	3.374	3.831	4.341	4.821	4.823	4.912	5.04	4.623	4.921	4.915	4.996	4.431	.	.	X	X	X	.	.	.	.	.
HyS0002.162	4.933	5.016	4.594	3.874	4.25	4.706	6.228	6.148	6.198	6.285	6.259	5.46	.	.	X	.	.	.	.	.	.	.
HyS0002.163	4.426	4.543	4.56	3.953	3.482	3.481	5.669	5.778	5.813	5.598	5.582	4.754	.	.	.	.	X	.	.	.	.	.
HyS0002.164	6.462	6.403	6.639	6.354	6.322	6.241	7.259	7.177	7.177	7.386	7.161	6.611	.	.	.	.	.	.	.	.	.	.
HyS0002.165	-0.96	-0.381	-1.081	-0.976	-0.408	1.073	-1.037	-1.027	-1.061	-1.097	-0.396	2.183	.	.	.	.	X	.	.	.	.	.
HyS0002.166	6.987	6.792	6.376	5.62	5.692	6.52	6.871	6.572	6.85	6.705	6.726	6.107	.	.	X	X	.	.	.	.	.	.
HyS0002.167	2.852	3.527	2.705	2.371	2.951	3.391	5.47	5.497	5.512	5.529	5.67	4.984	.	.	.	.	.	.	.	.	.	.
HyS0002.168	7.015	6.879	6.99	7.069	7.05	7.04	6.274	6.616	6.292	6.402	6.246	5.747	.	.	.	.	.	.	.	.	.	.
HyS0002.169	-1.041	-0.915	-0.911	-0.901	-1.053	-0.984	-1.01	-1.051	-1.036	-0.954	-0.942	-0.935	.	.	.	.	.	.	.	.	.	.
HyS0002.170	-0.914	-0.979	-1.043	-1.073	-1.005	-0.91	-0.949	-0.904	-0.973	-0.905	-0.918	-1.082	.	.	.	.	.	.	.	.	.	.
HyS0002.171	0.767	0.561	1.22	1.21	0.907	0.956	1.006	0.362	0.84	0.722	0.898	1.129	.	.	.	.	.	.	.	.	.	.
HyS0002.172	-1.073	-0.927	-1.072	-1.037	-0.911	-1.082	-1.093	-1.064	-1.055	-1.043	-1.053	-0.992	.	.	.	.	.	.	.	.	.	.
HyS0002.173	5.191	5.31	5.33	5.425	5.528	5.558	5.605	5.326	5.37	5.551	5.414	4.793	.	.	.	.	.	.	.	.	.	.
HyS0002.174	-0.828	-0.166	-0.236	-0.701	-0.291	0.091	-0.552	-0.97	-0.208	-0.608	-0.423	-0.218	.	.	.	.	.	.	.	.	.	.
HyS0002.175	-1.058	-1.042	-0.966	-1.027	-0.963	-0.918	-1.063	-1.002	-1.031	-0.731	-0.968	-0.972	.	.	.	.	.	.	.	.	.	.
HyS0002.176	-0.951	-0.991	-0.712	-0.813	-0.791	-0.938	-0.779	-0.932	-0.685	-0.552	-1.034	-1.04	.	.	.	.	.	.	.	.	.	.
HyS0002.177	6.384	6.562	5.833	5.019	5.248	5.65	7.049	6.841	6.762	6.924	6.881	6.025	.	.	X	X	.	.	.	.	.	.
HyS0002.178	8.672	8.656	8.774	8.713	8.596	8.312	8.437	8.537	8.468	8.475	8.469	7.97	.	.	.	.	.	.	.	.	.	.
HyS0002.179	6.659	6.841	6.749	6.645	6.831	7.392	6.731	6.714	6.81	6.598	6.831	6.384	.	.	.	.	.	.	.	.	.	.
HyS0002.180	6.595	6.71	6.542	6.421	6.488	6.669	6.567	6.306	6.519	6.234	6.469	6.154	.	.	.	.	.	.	.	.	.	.
HyS0002.181	5.419	5.47	5.499	5.586	5.335	5.458	5.573	5.552	5.495	5.426	5.484	4.782	.	.	.	.	.	.	.	.	.	.
HyS0002.182	-0.865	-1.077	-0.871	-0.956	-1.097	-0.782	-1.077	-0.951	-1.049	-0.964	-0.642	-1.061	.	.	.	.	.	.	.	.	.	.
HyS0002.183	-1.03	-1.005	-0.945	-1.004	-1.096	-0.932	-0.955	-0.905	-0.398	-1.079	-0.901	-0.968	.	.	.	.	.	.	.	.	.	.
HyS0002.184	6.076	6.329	5.998	6.142	6.298	6.322	6.141	6.412	6.19	6.214	6.12	5.646	.	.	.	.	.	.	.	.	.	.
HyS0002.185	8.198	8.155	8.305	8.108	7.828	7.684	7.799	7.787	7.949	7.801	8.016	7.374	.	.	.	.	.	.	.	.	.	.
HyS0002.186	6.716	6.532	6.497	6.338	6.294	6.409	6.38	6.195	6.315	6.303	6.25	5.9	.	.	.	.	.	.	.	.	.	.
HyS0002.187	3.58	3.89	3.277	2.559	3.104	3.584	5.3	5.57	5.501	5.383	5.363	4.767	.	.	X	.	.	.	.	.	.	.
HyS0002.188	2.637	2.712	2.576	2.421	2.193	2.404	2.705	2.588	2.667	2.374	2.593	2.644	.	.	.	.	.	.	.	.	.	.
HyS0002.189	8.534	8.351	8.419	8.55	8.606	8.595	7.971	8.056	7.965	7.872	7.89	7.473	.	.	.	.	.	.	.	.	.	.
HyS0002.190	-1.073	-1.092	-1.045	-1.092	-0.942	-0.977	-0.911	-0.996	-0.954	-0.938	-0.955	-0.644	.	.	.	.	.	.	.	.	.	.
HyS0002.191	-1.029	-0.944	-0.933	-0.956	-1.032	-0.027	-0.941	-0.956	-0.904	-0.975	-0.956	-1.064	.	.	.	.	.	.	.	.	.	.
HyS0002.192	-0.962	-1.058	-0.912	-0.998	-1.074	-0.971	-1.015	-0.925	-0.991	-1.017	-1.047	-0.99	.	.	.	.	.	.	.	.	.	.
HyS0002.193	-0.707	-0.476	-0.685	-0.619	-0.68	-1.033	-1.072	-1.095	-0.997	-1.029	-0.165	-0.963	.	.	.	.	.	.	.	.	.	.
HyS0002.194	1.227	0.814	1.147	0.464	0.682	1.312	-0.01	0.553	0.958	0.172	0.184	0.555	.	.	.	.	.	.	.	.	.	.
HyS0002.195	-0.43	-0.677	-0.579	-0.629	-0.406	-1.031	-1.026	-1.035	-0.689	-1.022	-0.998	-1.093	.	.	.	.	.	.	.	.	.	.
HyS0002.196	-0.924	-0.911	-1.079	-1.017	-0.976	-0.959	-0.95	-0.954	-0.935	-0.949	-1.026	-0.994	.	.	.	.	.	.	.	.	.	.
HyS0002.197	0.984	-0.491	-0.009	0.931	-0.099	-0.131	0.695	-1.061	-0.39	-0.279	0.76	-1.078	.	.	.	.	.	.	.	.	.	.
HyS0002.198	-1.052	-1.032	-1.014	-1.025	-0.956	-1.084	-0.914	-1.001	-0.969	-1.059	-1.092	-0.92	.	.	.	.	.	.	.	.	.	.
HyS0002.199	-0.989	-0.929	-0.987	-0.946	-0.596	-0.72	-0.92	-1.03	-1.031	-0.71	-0.772	0.249	.	.	.	.	.	.	.	.	.	.
HyS0002.200	-0.954	-0.952	-0.924	-1.076	-0.906	-1.05	-1.078	0.22	-0.954	-1.069	-0.985	-0.374	.	.	.	.	.	.	.	.	.	.
HyS0002.201	-0.779	-1.025	-0.915	-0.997	-0.981	-0.944	-0.7	-0.972	-1.065	-1.075	-0.687	-0.965	.	.	.	.	.	.	.	.	.	.
HyS0002.202	-1	-0.977	-1.074	-0.97	-1.038	-0.824	-1.061	-0.954	-0.911	-1.05	-1.039	1.765	.	.	.	.	.	.	.	.	.	X
HyS0002.203	6.653	6.878	6.696	6.561	6.257	5.892	6.627	6.685	6.721	6.646	6.86	6.017	.	.	.	.	.	.	.	.	.	.
HyS0002.204	4.125	4.445	4.102	3.635	3.616	3.843	5.666	5.504	5.701	5.512	5.739	4.89	.	.	.	.	.	.	.	.	.	.
HyS0002.205	-1.075	-0.919	-0.972	-1.003	-1.021	-0.529	-0.91	-1.068	-0.953	-1.012	-1.073	-0.997	.	.	.	.	.	.	.	.	.	.
HyS0002.206	-1.045	-0.582	-0.846	-0.846	-0.962	-0.991	-0.846	-1.008	-0.404	-0.796	-1.06	-0.809	.	.	.	.	.	.	.	.	.	.
HyS0002.207	0.701	1.211	0.95	1.417	1.871	2.081	1.732	1.802	2.148	1.623	1.661	1.589	.	.	X	X	X	.	.	.	.	.
HyS0002.208	-1.086	-0.974	-1.01	-0.961	-1.051	-0.588	-1.029	-0.978	-0.972	-1.039	-0.492	-1.007	.	.	.	.	.	.	.	.	.	.
HyS0002.209	-1.017	-0.955	-0.975	-1.092	-0.954	-0.671	-0.983	-1.072	-0.927	-1.013	-1.08	-0.127	.	.	.	.	.	.	.	.	.	.
HyS0002.210	0.134	-0.701	-0.478	-0.518	-0.821	0.408	-0.641	-1.017	-0.5	-0.617	-0.566	-0.421	.	.	.	.	.	.	.	.	.	.
HyS0002.211	-1.005	-0.937	-0.959	-0.915	-0.986	-0.955	-1.093	-0.928	-1.06	-1.002	-1.087	-0.872	.	.	.	.	.	.	.	.	.	.
HyS0002.212	6.919	6.798	7.045	6.778	6.863	7.125	7.219	7.181	7.158	7.374	6.988	6.401	.	.	.	.	.	.	.	.	.	.
HyS0002.213	0.149	0.431	0.249	0.754	0.506	0.026	0.16	0.718	0.338	0.425	-0.136	-0.811	.	.	.	.	.	.	.	.	.	.
HyS0002.214	8.864	8.646	8.818	8.81	8.664	8.801	8.51	8.569	8.523	8.565	8.427	7.854	.	.	.	.	.	.	.	.	.	.
HyS0002.215	6.063	5.748	5.771	4.851	4.392	4.527	5.901	5.755	5.704	5.79	5.668	5.118	.	.	X	X	X	.	.	.	.	.
HyS0002.216	6.895	7.231	7.265	7.342	7.395	7.384	7.369	7.279	7.175	7.246	7.105	6.566	.	.	.	.	.	.	.	.	.	.
HyS0002.217	4.274	4.321	4.573	4.362	4.381	4.567	4.966	4.896	5.152	4.953	4.963	4.351	.	.	.	.	.	.	.	.	.	.
HyS0002.218	6.419	6.618	6.271	6.114	6.242	6.354	6.8	6.485	6.66	6.595	6.683	6.092	.	.	.	.	.	.	.	.	.	.
HyS0002.219	7.065	6.651	7.129	7.087	7.106	7.241	6.629	6.687	6.405	6.653	6.555	6.021	.	.	.	.	.	.	.	.	.	.
HyS0002.220	0.184	0.083	0.041	0.255	0.189	0.548	0.575	-0.286	0.212	0.642	0.4	0.018	.	.	.	.	.	.	.	.	.	.
HyS0002.221	6.001	5.893	5.746	5.723	5.844	5.176	6.964	6.966	6.968	6.914	6.851	6.341	.	.	.	.	.	.	.	.	.	.
HyS0002.222	5.281	5.355	5.199	5.194	5.616	5.96	5.771	5.67	5.887	5.728	5.812	5.128	.	.	.	.	.	.	.	.	.	.
HyS0002.223	-1.003	-1.006	-1.022	-1.046	-0.923	-1.015	-1.047	-1.087	-1.039	-1.04	-1.014	-0.013	.	.	.	.	.	.	.	.	.	.
HyS0002.224	-0.992	-0.936	-0.941	-1.037	-0.975	-1.084	-1.021	-1.013	-1.013	-1.002	-1.022	-1.019	.	.	.	.	.	.	.	.	.	.
HyS0002.225	0.533	0.468	0.264	0.146	0.544	0.287	0.08	0.012	0.558	0.194	0.317	-0.485	.	.	.	.	.	.	.	.	.	.
HyS0002.226	5.907	5.853	5.906	5.868	5.754	5.603	5.84	5.816	5.806	5.868	5.879	5.247	.	.	.	.	.	.	.	.	.	.
HyS0002.227	1.275	0.867	1.364	1.377	1.012	1.89	0.653	1.319	0.625	0.417	0.518	1.203	.	.	.	.	.	.	.	.	.	.
HyS0002.228	-0.296	-0.11	-0.3	-0.263	-0.223	-0.251	0.263	0.689	0.482	0.383	0.288	0.205	.	.	.	.	.	.	.	.	.	.
HyS0002.229	9.124	9.103	9.233	9.145	9.201	9.021	8.491	8.58	8.282	8.403	8.264	7.849	.	.	.	.	.	.	.	.	.	.
HyS0002.230	5.59	5.601	5.614	5.687	6.097	6.14	6.325	6.311	6.446	6.243	6.263	5.773	.	.	.	.	.	.	.	.	.	.
HyS0002.231	6.766	6.636	6.891	7.074	7.089	7.233	6.396	6.327	6.539	6.692	6.385	5.761	.	.	.	.	.	.	.	.	.	.
HyS0002.232	-0.861	-1.037	-0.972	-0.996	-0.98	-0.798	-1.05	-1.005	-0.767	-1.051	-0.739	-0.638	.	.	.	.	.	.	.	.	.	.
HyS0002.233	9.396	9.381	9.388	9.341	9.466	9.187	8.498	8.68	8.446	8.367	8.249	8.126	.	.	.	.	.	.	.	.	.	.
HyS0002.234	5.317	5.834	5.546	5.57	6.123	6.28	6.923	6.649	6.64	6.551	6.752	6.229	.	.	.	.	.	.	.	.	.	.
HyS0002.235	6.656	6.586	6.716	6.774	6.619	6.876	6.447	6.118	6.519	6.577	6.378	6.045	.	.	.	.	.	.	.	.	.	.
HyS0002.236	5.155	5.405	5.248	5.256	5.276	5.386	5.147	5.44	5.224	5.171	4.991	4.581	.	.	.	.	.	.	.	.	.	.
HyS0002.237	4.478	4.814	4.817	4.598	4.575	4.813	5.223	5.366	5.287	5.387	5.326	4.731	.	.	.	.	.	.	.	.	.	.
HyS0002.238	6.025	6.184	6.069	6.038	5.949	5.765	6.376	6.224	6.395	6.435	6.392	5.94	.	.	.	.	.	.	.	.	.	.
HyS0002.239	8.064	8.091	7.916	8.103	8.078	7.703	7.841	7.754	8.023	7.776	8.038	7.296	.	.	.	.	.	.	.	.	.	.
HyS0002.240	4.94	4.866	4.62	4.654	4.896	4.386	4.852	4.848	4.598	4.413	4.35	4.178	.	.	.	.	.	.	.	.	.	.
HyS0002.241	-0.954	-1.008	-1.03	-0.956	-0.889	-0.62	-0.953	-1.083	-1.077	-0.786	-0.683	-0.935	.	.	.	.	.	.	.	.	.	.
HyS0002.242	-0.94	-0.786	-0.982	-1.058	-1.057	-1.039	-1.07	-1.01	-0.913	-1.092	-0.934	-0.841	.	.	.	.	.	.	.	.	.	.
HyS0002.243	-1.035	-0.911	-0.915	-1.046	-1.007	-1.019	-1.012	-1.081	-0.938	-1.073	-1.093	-1.029	.	.	.	.	.	.	.	.	.	.
HyS0002.244	-0.941	-0.984	-1.032	-0.932	-1.095	-0.945	-0.99	-0.992	-1.047	-1.073	-0.99	-0.976	.	.	.	.	.	.	.	.	.	.
HyS0002.245	-0.937	-0.95	-1.084	-0.993	-1.027	-1.089	-1.008	-0.931	-0.971	-1.077	-0.953	-1.056	.	.	.	.	.	.	.	.	.	.
HyS0002.246	-0.988	-0.842	-0.983	-1.099	-0.87	-0.891	-0.584	-0.964	-0.788	-1.001	-0.972	-0.827	.	.	.	.	.	.	.	.	.	.
HyS0002.247	-0.518	-0.616	-0.401	-0.75	-0.819	-0.926	-0.828	-1.1	-0.808	-0.718	-0.522	-0.42	.	.	.	.	.	.	.	.	.	.
HyS0002.248	-0.67	-1.071	0.177	-0.94	-0.305	-0.507	0.468	-1.082	-1.008	0.26	0.202	-0.524	.	.	.	.	.	.	.	.	.	.
HyS0002.249	1.042	1.559	1.75	1.169	1.366	1.541	2.959	3.269	3.269	3.076	2.069	2.664	.	.	.	.	.	.	.	.	.	.
HyS0002.250	-0.637	-0.602	-0.539	-0.057	0.073	0.654	0.616	0.322	-0.193	0.144	-0.095	0.067	.	.	.	.	X	.	.	.	.	.
HyS0002.251	4.104	4.017	3.756	3.89	4.352	5.001	5.173	5.154	4.927	4.874	4.888	4.755	.	.	.	.	.	.	.	.	.	.
HyS0002.252	6.373	6.401	6.292	6.365	6.315	6.142	6.433	6.367	6.405	6.373	6.385	5.962	.	.	.	.	.	.	.	.	.	.
HyS0002.253	4.884	4.734	4.105	2.511	2.072	2.021	5.471	5.456	5.452	5.573	5.322	4.266	.	.	X	X	X	.	.	.	.	.
HyS0002.254	4.686	4.187	4.655	4.547	4.75	4.993	4.415	3.671	4.08	4.448	4.316	3.385	.	.	.	.	.	.	.	.	.	.
HyS0002.255	-0.923	-0.913	-0.906	-1.079	-1.1	-1.033	-1.055	-1.007	-0.934	-1.038	-0.913	-0.932	.	.	.	.	.	.	.	.	.	.
HyS0002.256	7.36	7.386	7.398	7.527	7.48	7.666	7.232	7.318	7.26	7.321	7.15	6.797	.	.	.	.	.	.	.	.	.	.
HyS0002.257	-0.873	-0.665	-1.031	-0.961	-0.956	-0.91	-0.755	-1.002	-0.941	-0.984	-0.856	-0.928	.	.	.	.	.	.	.	.	.	.
HyS0002.258	-0.931	-0.95	-0.993	-1.045	-0.976	-1.099	-1.089	-1.085	-0.937	-1.047	-0.936	-1.045	.	.	.	.	.	.	.	.	.	.
HyS0002.259	4.553	5.15	4.754	4.696	5.071	4.824	6.2	6.284	6.275	6.271	6.376	5.728	.	.	.	.	.	.	.	.	.	.
HyS0002.260	6.264	6.47	5.963	5.391	4.534	4.44	6.656	6.461	6.627	6.602	6.531	5.936	.	.	.	X	X	.	.	.	.	.
HyS0002.261	-0.913	-0.934	-1.057	-0.884	-0.887	-0.68	-0.968	-0.572	-1.067	-0.932	-0.912	-0.831	.	.	.	.	.	.	.	.	.	.
HyS0002.262	8.163	8.098	8.207	8.101	8.216	8.14	7.67	7.761	7.669	7.633	7.518	7.137	.	.	.	.	.	.	.	.	.	.
HyS0002.263	-1.043	-1.046	-1.047	-0.933	-0.991	-0.914	-1.024	-0.942	-0.498	-0.634	-0.754	-1.071	.	.	.	.	.	.	.	.	.	.
HyS0002.264	3.031	3.239	2.595	1.636	2.102	2.23	5.169	5.256	5.264	5.264	5.104	4.399	.	.	X	X	X	.	.	.	.	.
HyS0002.265	4.984	4.901	4.977	4.894	4.948	4.745	5.226	5.228	5.14	5.187	5.209	4.475	.	.	.	.	.	.	.	.	.	.
HyS0002.266	4.432	4.751	4.829	4.713	4.543	4.538	5.746	5.773	5.618	5.869	5.48	4.415	.	.	.	.	.	.	.	.	.	.
HyS0002.267	5.667	5.428	5.844	5.915	5.936	5.96	5.783	5.818	5.836	6.007	5.729	5.33	.	.	.	.	.	.	.	.	.	.
HyS0002.268	2.788	3.053	2.886	2.346	2.674	2.961	4.388	4.358	4.591	4.431	4.408	3.849	.	.	.	.	.	.	.	.	.	.
HyS0002.269	6.019	6.105	6.213	6.069	5.909	6.039	5.785	5.736	5.74	5.695	5.691	5.156	.	.	.	.	.	.	.	.	.	.
HyS0002.270	7.071	7.08	6.67	6.259	6.046	5.633	7.758	7.807	7.573	7.727	7.712	7.107	.	.	.	.	X	.	.	.	.	.
HyS0002.271	-1.092	-1.028	-0.965	-0.972	-1.003	-0.988	-1.026	-0.925	-0.904	-1.057	-1.005	-0.844	.	.	.	.	.	.	.	.	.	.
HyS0002.272	-0.949	-0.916	-0.952	-0.975	-0.93	-1.095	-1.015	-0.993	-1.019	-1.068	-1.015	-0.921	.	.	.	.	.	.	.	.	.	.
HyS0002.273	1.099	2.386	1.452	0.778	1.608	0.597	1.81	0.477	1.176	1.396	1.107	-0.403	.	.	.	.	.	.	.	.	.	.
HyS0002.274	-1.04	-1.013	-0.933	-0.939	-1.081	-0.915	-1.053	-0.991	-0.957	-1.096	-0.921	-0.99	.	.	.	.	.	.	.	.	.	.
HyS0002.275	4.87	5.09	5.006	4.962	4.955	4.879	6.281	6.4	6.292	6.264	6.302	5.685	.	.	.	.	.	.	.	.	.	.
HyS0002.276	6.914	6.984	6.989	7.093	6.961	7.098	6.931	6.927	6.951	7.058	6.995	6.448	.	.	.	.	.	.	.	.	.	.
HyS0002.277	-0.815	-0.704	-1.061	-0.914	-0.978	-0.887	-0.761	-0.687	-0.684	-0.869	-0.889	-0.503	.	.	.	.	.	.	.	.	.	.
HyS0002.278	2.054	2.024	1.402	0.39	0.419	1.178	3.4	3.079	3.129	3.433	3.101	2.605	.	X	X	X	X	.	.	.	.	.
HyS0002.279	0.385	0.718	0.587	0.175	0.081	0.783	0.657	-0.945	0.04	1.271	-0.357	-0.371	.	.	.	.	.	.	.	.	.	.
HyS0002.280	-0.828	-1.018	-0.919	-1.016	-0.858	-1.016	-0.225	-0.934	-1.007	-0.973	-1.052	-1.083	.	.	.	.	.	.	.	.	.	.
HyS0002.281	-0.909	-1.011	-0.942	-0.997	-0.795	-0.714	-1.086	-1.005	-1	-1.012	-1.1	-1.028	.	.	.	.	.	.	.	.	.	.
HyS0002.282	-1.056	-1.092	-1.018	-1.032	-0.704	-1.085	-1.071	-1.047	-1.054	-0.911	-0.953	-0.971	.	.	.	.	.	.	.	.	.	.
HyS0002.283	4.798	5.008	5.017	5.41	6.148	6.116	6.536	6.562	6.63	6.345	6.574	6.019	.	.	.	X	X	.	.	.	.	.
HyS0002.284	6.839	6.845	6.679	6.853	7.112	7.096	7.154	7.16	7.249	7.088	7.446	6.609	.	.	.	.	.	.	.	.	.	.
HyS0002.285	5.363	5.908	5.575	5.205	5.635	5.709	6.815	6.65	6.721	6.56	6.83	6.237	.	.	.	.	.	.	.	.	.	.
HyS0002.286	4.657	4.694	4.997	4.919	4.811	5.072	5.522	5.634	5.44	5.625	5.472	4.729	.	.	.	.	.	.	.	.	.	.
HyS0002.287	2.996	2.567	2.842	2.451	2.286	1.585	2.24	2.305	2.595	3.196	2.232	1.648	.	.	.	.	X	.	.	.	.	.
HyS0002.288	2.599	2.927	2.904	2.923	3.239	3.297	3.416	3.182	3.48	3.402	3.341	3.149	.	.	.	.	.	.	.	.	.	.
HyS0002.289	4.121	4.493	3.598	3.212	3.897	4.091	5.692	5.883	5.739	5.726	5.574	4.991	.	.	.	.	.	.	.	.	.	.
HyS0002.290	4.588	4.717	4.655	4.592	4.448	4.49	5.012	5.022	5.136	5.063	5.106	4.636	.	.	.	.	.	.	.	.	.	.
HyS0002.291	5.396	5.529	5.386	4.996	4.93	4.488	5.899	5.716	5.85	5.81	5.908	5.214	.	.	.	.	X	.	.	.	.	.
HyS0002.292	6.555	6.642	6.533	6.446	6.478	6.54	6.32	6.148	6.399	6.341	6.363	5.644	.	.	.	.	.	.	.	.	.	.
HyS0002.293	-0.9	-0.538	-1.03	0.083	-0.342	-0.463	1.586	1.39	1.395	-0.952	1.098	0.683	.	.	.	.	.	.	.	.	.	.
HyS0002.294	-1.058	-1.067	-0.984	-0.904	-0.919	-1.01	-0.912	-0.973	-1.049	-0.924	-0.272	-0.902	.	.	.	.	.	.	.	.	.	.
HyS0002.295	-0.925	-0.911	-0.973	-0.934	-1.096	-0.924	-0.937	-0.95	-0.955	-1.006	-1.086	-1.06	.	.	.	.	.	.	.	.	.	.
HyS0002.296	-1.064	-0.914	-1.013	-1.084	-0.973	-1.007	-0.949	-0.942	-0.931	-0.931	-1.087	-1.095	.	.	.	.	.	.	.	.	.	.
HyS0002.297	-1.028	-1.041	-1.081	-1.015	-1.054	0.421	-1.025	-0.149	-1.048	-1.085	-0.927	-0.297	.	.	.	.	X	.	.	.	.	.
HyS0002.298	-1.07	-0.987	-1.066	-1.079	-0.977	-0.981	-1.047	-1.008	-1.039	-1.051	-0.877	-0.273	.	.	.	.	.	.	.	.	.	.
HyS0002.299	-1.099	-0.923	-0.992	-0.984	-1.015	-0.997	-1.038	-1.094	-0.902	-0.981	-0.955	-1.01	.	.	.	.	.	.	.	.	.	.
HyS0002.300	2.629	2.685	2.678	2.52	2.9	2.937	3.445	3.089	3.332	3.363	3.29	2.646	.	.	.	.	.	.	.	.	.	.
HyS0002.301	-1.086	-1.059	-1.069	-1.018	-1.024	-0.996	-1.093	-1.026	-1.084	-0.973	-0.986	-0.398	.	.	.	.	.	.	.	.	.	.
HyS0002.302	-1.014	-0.939	-0.911	-1.078	-1.018	-1.016	-0.921	-1.013	-0.971	-0.933	-0.98	-0.948	.	.	.	.	.	.	.	.	.	.
HyS0002.303	-0.207	0.203	-0.256	0.388	0.457	0.4	-0.25	-0.421	-0.375	0.252	-0.408	0.075	.	.	.	.	.	.	.	.	.	.
HyS0002.304	-0.944	-0.934	-0.922	-0.924	-1.027	-0.907	-0.321	-0.952	-1.087	-1.085	-1.012	-1.057	.	.	.	.	.	.	.	.	.	.
HyS0002.305	4.034	4.175	4.109	4.188	3.959	4.366	4.184	3.795	4.076	4.027	3.815	3.661	.	.	.	.	.	.	.	.	.	.
HyS0002.306	6.24	6.378	6.219	5.88	6.214	6.143	6.952	7.13	6.811	6.9	7.036	6.587	.	.	.	.	.	.	.	.	.	.
HyS0002.307	6.327	6.172	6.319	6.352	6.195	6.142	6.248	5.919	6.286	6.061	6.271	5.493	.	.	.	.	.	.	.	.	.	.
HyS0002.308	6.988	6.864	6.933	6.97	6.869	7.075	6.613	6.523	6.644	6.425	6.613	6.156	.	.	.	.	.	.	.	.	.	.
HyS0002.309	5.415	5.896	5.925	5.764	6.285	6.795	6.044	6.11	6.253	6.25	6.233	5.706	.	.	.	.	.	.	.	.	.	.
HyS0002.310	6.507	6.396	6.88	7.233	7.777	8.723	7.368	7.075	7.383	7.753	7.779	7.215	.	.	.	.	X	.	.	.	.	.
HyS0002.311	6.338	6.286	6.259	6.332	5.961	5.6	6.471	6.208	6.396	6.363	6.404	5.512	.	.	.	.	.	.	.	.	.	.
HyS0002.312	-1.076	-1.082	-1.02	-1.029	-0.854	-0.596	-0.908	-0.488	-1.023	-0.683	-0.72	-0.3	.	.	.	.	.	.	.	.	.	.
HyS0002.313	-1.096	-1.012	-0.982	-1.072	-1.021	0.156	-0.996	-0.908	-1.083	-1.053	-0.915	-1.008	.	.	.	.	.	.	.	.	.	.
HyS0002.314	-1.084	-0.984	-0.967	-0.998	-1.039	-0.929	-1.036	-0.907	-0.97	-1.068	-0.915	-1.039	.	.	.	.	.	.	.	.	.	.
HyS0002.315	-0.494	-1.015	-0.178	-1.089	-1.03	-0.697	-0.162	-1.007	-0.998	-1.078	-0.901	-1.09	.	.	.	.	.	.	.	.	.	.
HyS0002.316	-0.661	-1.039	-0.075	-1.013	-0.902	-0.847	0.02	-0.98	-1.009	-0.973	-0.959	-0.906	.	.	.	.	.	.	.	.	.	.
HyS0002.317	-0.983	-0.541	-0.783	-0.98	-0.907	-0.297	-0.117	-0.984	-0.456	-0.813	-0.638	-0.186	.	.	.	.	.	.	.	.	.	.
HyS0002.318	6.522	6.347	6.622	6.536	6.612	6.672	6.688	6.283	6.548	6.586	6.399	6.041	.	.	.	.	.	.	.	.	.	.
HyS0002.319	2.745	2.657	2.785	2.537	2.202	2.661	2.485	1.713	2.76	2.192	2.623	1.694	.	.	.	.	.	.	.	.	.	.
HyS0002.320	4.599	4.979	4.952	5.11	5.124	5.358	5.375	5.286	5.365	5.184	5.153	4.619	.	.	.	.	.	.	.	.	.	.
HyS0002.321	4.427	4.79	4.415	4.058	4.483	4.602	5.951	5.85	5.877	5.741	5.857	5.189	.	.	.	.	.	.	.	.	.	.
HyS0002.322	1.304	1.103	1.14	1.123	1.173	1.573	1.534	1.448	1.17	1.431	1.672	1.047	.	.	.	.	.	.	.	.	.	.
HyS0002.323	8.406	8.835	8.609	8.67	8.961	8.834	8.551	8.479	8.559	8.463	8.575	7.936	.	.	.	.	.	.	.	.	.	.
HyS0002.324	3.434	3.795	3.73	4.172	4.127	4.475	4.919	4.941	4.93	4.94	4.788	4.308	.	.	.	.	.	.	.	.	.	.
HyS0002.325	6.869	6.929	6.912	7.023	7.213	7.223	7.192	7.048	7.158	7.08	7.057	6.492	.	.	.	.	.	.	.	.	.	.
HyS0002.326	-0.903	-0.999	-0.772	-0.85	-0.727	-0.588	-1.011	-0.939	-0.668	-1.013	-1.002	-0.744	.	.	.	.	.	.	.	.	.	.
HyS0002.327	6.471	6.491	6.531	6.557	6.701	6.699	6.175	6.238	6.198	6.26	6.164	5.576	.	.	.	.	.	.	.	.	.	.
HyS0002.328	-0.197	-0.038	-0.588	-0.191	-0.069	0.041	0.167	-0.962	-0.165	-0.182	0.02	-0.244	.	.	.	.	.	.	.	.	.	.
HyS0002.329	3.427	3.983	3.837	3.983	4.058	4.104	4.072	4.597	3.89	4.075	4.096	3.547	.	.	.	.	.	.	.	.	.	.
HyS0002.330	4.645	4.657	4.559	4.704	4.549	5.024	4.294	4.322	4.372	4.22	4.377	4.21	.	.	.	.	.	.	.	.	.	.
HyS0002.331	-0.914	-1.019	-1.03	-1.088	-1.027	-1.062	-0.983	-1.087	-0.943	-1.028	-1.042	-1.047	.	.	.	.	.	.	.	.	.	.
HyS0002.332	-0.91	-0.979	-1.054	-0.974	-0.947	-0.424	-0.922	-0.907	-1.095	-0.923	-1.015	-1.027	.	.	.	.	.	.	.	.	.	.
HyS0002.333	4.758	4.889	4.179	4.337	5.2	5.377	6.2	6.172	6.168	6.26	6.275	5.722	.	.	.	.	.	.	.	.	.	.
HyS0002.334	-0.469	-0.818	-0.644	-0.432	-0.598	-0.639	-0.662	-0.956	-0.323	-0.676	-0.924	-0.69	.	.	.	.	.	.	.	.	.	.
HyS0002.335	8.526	8.68	8.585	8.549	8.495	8.514	7.977	8.021	8.055	8.128	8.125	7.615	.	.	.	.	.	.	.	.	.	.
HyS0002.336	5.289	5.309	5.297	5.098	5.243	5.302	5.786	5.685	5.671	5.795	5.649	5.342	.	.	.	.	.	.	.	.	.	.
HyS0002.337	-0.941	-0.284	-1.098	-0.728	-0.942	-0.685	-1.095	-0.025	-0.904	-1.062	-0.992	-1.03	.	.	.	.	.	.	.	.	.	.
HyS0002.338	-0.919	-1.099	-1.042	-0.945	-1.034	-0.958	-0.908	-1.033	-1.026	-1.045	-0.939	-0.97	.	.	.	.	.	.	.	.	.	.
HyS0002.339	-0.491	-0.401	-0.485	-0.382	-0.738	-0.674	-0.734	-0.113	-0.665	-0.348	-0.373	-0.487	.	.	.	.	.	.	.	.	.	.
HyS0002.340	1.788	1.751	1.303	0.669	0.831	-0.193	3.301	2.775	3.061	3.032	3.113	1.009	.	.	X	X	X	.	.	.	.	X
HyS0002.341	4.641	5.017	4.978	4.824	4.99	4.905	5.556	5.6	5.768	5.532	5.762	5.135	.	.	.	.	.	.	.	.	.	.
HyS0002.342	5.757	5.945	5.841	5.639	5.751	5.893	6.102	6.119	6.09	6.194	6.015	5.793	.	.	.	.	.	.	.	.	.	.
HyS0002.343	-1.07	-1.038	-1.006	-1.096	-0.918	-1.083	-1.058	-0.917	-1.085	-0.982	-0.964	-0.935	.	.	.	.	.	.	.	.	.	.
HyS0002.344	4.435	4.089	4.226	4.585	4.142	4.249	4.34	4.114	3.996	4.126	4.048	3.411	.	.	.	.	.	.	.	.	.	.
HyS0002.345	3.884	4.256	3.529	2.851	2.007	2.23	5.112	5.339	5.268	5.474	5.19	4.552	.	.	X	X	X	.	.	.	.	.
HyS0002.346	-1.008	-1.053	-0.983	-1.009	-0.907	-0.905	-0.974	-1.01	-0.957	-1.001	-0.91	-0.946	.	.	.	.	.	.	.	.	.	.
HyS0002.347	-1.033	-0.94	-1	-0.902	-0.994	-1.042	-0.908	-1.015	-0.959	-0.907	-1.069	-0.969	.	.	.	.	.	.	.	.	.	.
HyS0002.348	-1.032	-0.974	-1.069	-0.918	-0.702	-0.64	-1.091	-1.079	-0.901	-1.09	-0.564	-0.545	.	.	.	.	.	.	.	.	.	.
HyS0002.349	5.44	5.35	5.607	5.538	5.412	5.458	5.061	5.21	4.817	4.931	4.877	4.457	.	.	.	.	.	.	.	.	.	.
HyS0002.350	6.345	6.626	6.69	6.681	6.635	6.496	6.448	6.311	6.248	6.387	6.323	5.768	.	.	.	.	.	.	.	.	.	.
HyS0002.351	5.877	5.874	5.912	6.126	6.142	6.245	5.087	4.944	5.092	5.191	5.109	4.448	.	.	.	.	.	.	.	.	.	.
HyS0002.352	4.672	4.845	4.675	4.372	4.397	4.379	6.047	6.008	6.312	6.093	6.169	5.341	.	.	.	.	.	.	.	.	.	.
HyS0002.353	5.568	5.878	5.603	5.037	5.35	5.091	6.554	6.657	6.428	6.395	6.428	5.834	.	.	.	.	.	.	.	.	.	.
HyS0002.354	6.5	6.651	6.312	5.659	5.119	4.828	7.087	6.903	6.869	6.921	6.898	6.089	.	.	X	X	X	.	.	.	.	.
HyS0002.355	5.35	5.189	5.681	5.475	5.524	5.75	5.52	5.486	5.62	5.784	5.508	4.798	.	.	.	.	.	.	.	.	.	.
HyS0002.356	-1.012	-0.948	-0.938	-0.978	-0.987	-0.967	-0.976	-1.08	-1.087	-1.06	-0.942	-1.099	.	.	.	.	.	.	.	.	.	.
HyS0002.357	-0.626	-0.276	-0.399	-0.597	-0.416	-0.361	-0.908	-1.062	-1.027	-0.544	-0.279	-0.723	.	.	.	.	.	.	.	.	.	.
HyS0002.358	4.832	5.075	4.906	4.939	4.947	4.449	6.161	5.942	6.184	6.136	6.013	5.598	.	.	.	.	.	.	.	.	.	.
HyS0002.359	4.275	4.287	4.32	4.45	4.648	5.109	5.084	5.462	5.191	5.167	5.1	4.583	.	.	.	.	.	.	.	.	.	.
HyS0002.360	4.37	4.665	4.616	4.675	4.715	5.132	5.112	4.938	5.273	5.194	5.277	4.484	.	.	.	.	.	.	.	.	.	.
HyS0002.361	-0.949	-0.905	-0.936	-0.948	-0.952	-0.941	-1.034	-0.937	-0.983	-0.945	-1.08	-0.901	.	.	.	.	.	.	.	.	.	.
HyS0002.362	-1.083	-1.019	-0.915	-0.911	-0.911	-1.06	-1.087	-1.021	-0.913	-0.943	-0.92	-1.011	.	.	.	.	.	.	.	.	.	.
HyS0002.363	-1.033	-1.093	-0.912	-0.903	-0.956	-0.916	-1.087	-0.989	-0.95	-0.981	-0.901	-1.051	.	.	.	.	.	.	.	.	.	.
HyS0002.364	-1.024	-0.919	-0.903	-1.062	-1.092	-0.939	-1.074	-0.93	-0.967	-1.006	-1.028	-1.042	.	.	.	.	.	.	.	.	.	.
HyS0002.365	-0.919	-1.037	-0.996	-1.014	-0.945	-0.996	-0.947	-1.019	-1.017	-1.047	-1.075	-1.017	.	.	.	.	.	.	.	.	.	.
HyS0002.366	3.4	3.216	3.758	3.943	4.063	3.987	4.479	4.019	4.65	4.452	4.473	3.876	.	.	.	.	.	.	.	.	.	.
HyS0002.367	0.167	-0.692	0.003	0.025	0.497	1.047	0.703	1.725	0.85	1.156	0.369	-0.372	.	.	.	.	X	.	.	.	.	.
HyS0002.368	-0.862	-0.899	-0.911	-0.92	-0.903	-1.082	-0.998	-0.902	-1.03	-0.965	-0.979	-0.916	.	.	.	.	.	.	.	.	.	.
HyS0002.369	-1.075	-1.039	-0.929	-0.933	-0.901	-1.049	-0.905	-0.95	-1.001	-1.061	-0.975	-1.046	.	.	.	.	.	.	.	.	.	.
HyS0002.370	-0.925	-0.983	-1.028	-0.962	-0.903	-1.015	-0.912	-1.071	-0.91	-1.078	-0.901	-1.078	.	.	.	.	.	.	.	.	.	.
HyS0002.371	-0.955	-0.903	-0.979	-0.911	-1.06	-0.961	-1.013	-0.961	-1.074	-0.954	-0.928	-1.038	.	.	.	.	.	.	.	.	.	.
HyS0002.372	4.94	5.188	4.973	5.447	5.593	5.712	5.907	5.538	5.714	5.856	5.752	5.251	.	.	.	.	.	.	.	.	.	.
HyS0002.373	-1.093	-1.093	-1.009	-1.068	-0.913	-0.996	-1.055	-1.038	-0.959	-0.965	-1.016	1.269	.	.	.	.	.	.	.	.	.	.
HyS0002.374	0.599	0.753	0.834	0.311	1.492	1.251	0.717	-0.941	1.023	1.229	0.489	0.752	.	.	.	.	.	.	.	.	.	.
HyS0002.375	3.831	4.324	4.45	4.442	4.425	4.583	5.206	5.236	5.132	5.311	5.066	4.631	.	.	.	.	.	.	.	.	.	.
HyS0002.376	6.516	6.293	6.229	6.186	6.206	6.114	6.227	6.34	6.272	6.536	6.287	5.664	.	.	.	.	.	.	.	.	.	.
HyS0002.377	6.196	6.306	6.414	6.515	6.497	6.413	6.628	6.673	6.544	6.626	6.435	6.025	.	.	.	.	.	.	.	.	.	.
HyS0002.378	8.78	8.432	8.669	8.81	8.702	8.891	8.085	8.127	7.922	8.094	7.829	7.275	.	.	.	.	.	.	.	.	.	.
HyS0002.379	6.258	6.359	6.141	6.336	6.301	6.296	6.017	5.712	5.979	5.915	5.946	5.348	.	.	.	.	.	.	.	.	.	.
HyS0002.380	5.77	5.633	5.761	5.91	5.866	6.249	5.74	5.691	5.639	5.452	5.527	5.076	.	.	.	.	.	.	.	.	.	.
HyS0002.381	-1.018	-0.849	-1.018	-0.991	-1.092	-1.008	-1.095	-0.903	-0.973	-1.033	-0.9	-1.011	.	.	.	.	.	.	.	.	.	.
HyS0002.382	5.827	6.199	6.03	6.12	6.272	6.477	6.667	6.619	6.732	6.589	6.674	6.107	.	.	.	.	.	.	.	.	.	.
HyS0002.383	-1.059	-1.011	-1.078	-0.919	-1.063	-0.504	-0.908	-1.009	-0.913	-0.974	-0.987	-0.423	.	.	.	.	.	.	.	.	.	.
HyS0002.384	5.413	5.423	5.408	5.069	4.99	4.814	5.454	5.254	5.668	5.319	5.582	4.911	.	.	.	.	.	.	.	.	.	.
HyS0002.385	-1.084	-0.944	-0.903	-1.024	-1.052	-1.039	-1.066	-0.966	0.353	-0.919	0.132	2.223	.	.	.	.	.	.	.	.	.	.
HyS0002.386	-1.064	-0.68	-1.079	-1.08	-1.014	-1.09	-1.076	-1.021	-0.995	-1.048	-0.986	-0.231	.	.	.	.	.	.	.	.	.	.
HyS0002.387	-0.863	-0.944	-0.851	-0.991	-0.886	-0.957	-0.704	-0.602	-0.707	-0.591	-0.74	-0.665	.	.	.	.	.	.	.	.	.	.
HyS0002.388	-0.824	-0.739	-0.811	-0.821	-0.79	-0.875	-0.48	-0.209	-0.454	-0.561	-0.691	-0.513	.	.	.	.	.	.	.	.	.	.
HyS0002.389	2.832	2.848	2.464	2.498	2.337	2.365	2.757	2.098	2.879	2.557	2.568	1.89	.	.	.	.	.	.	.	.	.	.
HyS0002.390	2.125	2.296	2.435	2.361	2.203	2.221	2.7	2.458	2.469	2.351	2.379	2.154	.	.	.	.	.	.	.	.	.	.
HyS0002.391	6.771	6.636	6.634	6.723	6.703	6.579	6.525	6.473	6.438	6.43	6.416	5.919	.	.	.	.	.	.	.	.	.	.
HyS0002.392	5.549	5.549	5.502	5.592	5.396	5.454	5.24	5.31	5.24	5.22	5.342	4.744	.	.	.	.	.	.	.	.	.	.
HyS0002.393	1.031	1.296	1.433	1.444	1.193	0.907	1.045	1.36	1.815	1.557	0.984	1.106	.	.	.	.	.	.	.	.	.	.
HyS0002.394	3.855	4.584	4.381	4.285	4.6	4.7	6.006	6.145	6.138	5.981	6.041	5.498	.	.	.	.	.	.	.	.	.	.
HyS0002.395	4.809	4.885	4.783	4.48	4.58	4.309	6.029	6.197	6.159	6.082	5.934	5.382	.	.	.	.	.	.	.	.	.	.
HyS0002.396	5.446	5.616	5.843	6.146	6.408	6.773	6.363	6.397	6.288	6.283	6.269	5.715	.	.	.	.	X	.	.	.	.	.
HyS0002.397	-0.976	-1.092	0.462	-0.96	-1.03	-0.952	-0.954	-1.093	-0.987	-0.927	-0.93	-1.042	.	.	.	.	.	.	.	.	.	.
HyS0002.398	1.185	1.226	1.213	0.96	1.146	2.658	0.196	-0.906	0.409	0.338	0.047	1.72	.	.	.	.	X	.	.	.	.	.
HyS0002.399	5.554	5.539	5.4	5.046	5.161	5.098	6.064	6.209	6.107	6.11	6.138	5.703	.	.	.	.	.	.	.	.	.	.
HyS0002.400	-0.998	-0.906	-0.915	-1.09	-0.986	-0.962	-0.932	-1.084	-1.094	-0.917	-1.088	-0.973	.	.	.	.	.	.	.	.	.	.
HyS0002.401	-0.229	-1.097	-1.01	-1.063	-0.78	-0.58	-0.94	-1.078	-0.961	-0.43	-0.557	-0.667	.	.	.	.	.	.	.	.	.	.
HyS0002.402	-1.036	-1.004	-0.909	-0.927	-0.938	-0.909	-0.983	-1.022	-1.062	-1.021	-0.89	-0.978	.	.	.	.	.	.	.	.	.	.
HyS0002.403	5.996	6.151	6.041	6.232	6.239	6.101	6.587	6.628	6.617	6.551	6.608	6.072	.	.	.	.	.	.	.	.	.	.
HyS0002.404	-0.933	-0.95	-1.054	-0.948	-1.042	-0.949	-1.025	-0.928	-0.975	-0.966	-0.943	-1.067	.	.	.	.	.	.	.	.	.	.
HyS0002.405	7.629	7.577	7.579	7.729	7.787	7.624	6.908	7.011	6.928	6.998	7.158	6.527	.	.	.	.	.	.	.	.	.	.
HyS0002.406	7.252	7.193	7.436	7.636	7.647	7.761	7.083	7.248	7.084	7.159	7.13	6.651	.	.	.	.	.	.	.	.	.	.
HyS0002.407	-0.936	-0.855	-0.798	-0.895	-0.942	-0.741	-0.692	-0.901	-0.685	-0.886	-0.717	0.62	.	.	.	.	.	.	.	.	.	X
HyS0002.408	8.334	8.212	8.124	8.178	8.211	8.243	7.339	7.067	7.252	7.174	7.414	6.99	.	.	.	.	.	.	.	.	.	.
HyS0002.409	4.838	4.565	5.002	5.065	4.811	5.145	4.894	4.597	4.894	4.959	4.668	4.305	.	.	.	.	.	.	.	.	.	.
HyS0002.410	-0.274	-0.034	-0.419	-0.103	0.164	-0.291	-0.73	0.306	-0.91	-1.024	-0.129	-0.395	.	.	.	.	.	.	.	.	.	.
HyS0002.411	6.122	6.277	6.18	6.142	6.073	5.249	6.013	6.175	6.1	5.916	5.593	4.405	.	.	.	.	.	.	.	.	.	.
HyS0002.412	7.013	7.068	6.833	6.839	7.108	7.635	7.488	7.663	7.749	7.158	7.525	7.345	.	.	.	.	.	.	.	.	.	.
HyS0002.413	7.137	7.196	7.227	7.4	7.574	8.259	7.879	7.736	7.698	7.691	7.769	7.468	.	.	.	.	.	.	.	.	.	.
HyS0002.414	-0.917	-0.902	-1.044	-1.058	-1.028	-1.037	-1.037	-0.958	-0.929	-0.955	-0.935	-0.969	.	.	.	.	.	.	.	.	.	.
HyS0002.415	-0.831	-0.869	-0.815	-0.899	-1.002	-0.804	-0.955	-1.048	-0.916	-0.982	-1.064	-0.656	.	.	.	.	.	.	.	.	.	.
HyS0002.416	-1.016	-0.946	-0.964	-1.067	-1.042	-0.954	-1.039	-0.97	-1.096	-1.018	-0.972	-1.053	.	.	.	.	.	.	.	.	.	.
HyS0002.417	-1.009	-0.923	-1.084	-0.922	-0.921	-0.943	-0.971	-0.97	-1.085	-1.091	-0.912	-0.924	.	.	.	.	.	.	.	.	.	.
HyS0002.418	-0.998	-1.055	-1.049	-1.028	-1.016	-1.002	-0.923	-0.907	-1.096	-1.039	-1.055	-0.775	.	.	.	.	.	.	.	.	.	.
HyS0002.419	-1.03	-0.962	-1.092	-0.635	-0.977	-0.908	-1.098	-1.064	-1.018	-1.029	-0.918	-0.313	.	.	.	.	.	.	.	.	.	.
HyS0002.420	-1.016	-0.945	-1.026	-0.916	-1.008	-0.991	-0.996	-0.985	-1.093	-0.94	-0.991	-0.983	.	.	.	.	.	.	.	.	.	.
HyS0002.421	-1.034	-0.963	-1.026	-0.933	-0.99	-1.043	-1.004	-1.032	-0.967	-1.055	-0.938	-0.979	.	.	.	.	.	.	.	.	.	.
HyS0002.422	-1.044	-1.098	-1.028	-0.906	-0.959	-0.941	-0.94	-1.026	-1.082	-1.044	-1.012	0.12	.	.	.	.	.	.	.	.	.	.
HyS0002.423	-0.931	-0.985	-1.092	-0.973	-1.034	-0.958	-0.997	-0.968	-1.009	-0.971	-1.064	-0.944	.	.	.	.	.	.	.	.	.	.
HyS0002.424	-1.052	-0.976	-0.917	-0.912	-0.981	-1.057	-0.945	-0.936	-0.969	-1.014	-1.09	-0.946	.	.	.	.	.	.	.	.	.	.
HyS0002.425	0.289	0.487	0.371	0.633	0.554	0.896	1.916	2.08	1.959	2.029	1.987	1.538	.	.	.	.	.	.	.	.	.	.
HyS0002.426	-0.56	-0.39	-0.076	-1.018	-1.042	-1.096	-0.902	-0.919	-0.949	-1.004	-0.175	1.551	.	.	.	.	.	.	.	.	.	.
HyS0002.427	-0.233	0.209	-0.189	0.297	0.056	-0.163	0.643	0.854	0.592	0.771	0.189	0.441	.	.	.	.	.	.	.	.	.	.
HyS0002.428	5.177	5.138	5.21	5.161	4.985	5.078	5.118	4.847	4.97	4.94	4.894	4.289	.	.	.	.	.	.	.	.	.	.
HyS0002.429	6.1	6.12	5.933	5.247	4.875	4.544	6.259	6.321	6.357	6.552	6.377	5.595	.	.	.	X	X	.	.	.	.	.
HyS0002.430	-0.982	-1.032	-1.058	-0.996	-1.073	-1.006	-0.996	-0.919	-1.09	-1.043	-1.057	-1.075	.	.	.	.	.	.	.	.	.	.
HyS0002.431	-1.044	-1.053	-1.033	-0.928	-0.94	-0.918	-1.079	-1.015	-1.071	-0.972	-0.934	-0.975	.	.	.	.	.	.	.	.	.	.
HyS0002.432	-1.057	-1.029	-0.944	-1.099	-1.043	-0.882	-0.964	-1.021	-1.033	-1.074	-0.941	-0.813	.	.	.	.	.	.	.	.	.	.
HyS0002.433	-1.081	-0.941	-1.047	-1.004	-1.046	-1.083	-1.037	-1.067	-0.989	-0.913	-1.076	-1.033	.	.	.	.	.	.	.	.	.	.
HyS0002.434	-0.771	-0.651	-0.822	-0.892	-0.547	-0.944	-0.758	-1.09	-0.981	-1.017	-0.91	-0.801	.	.	.	.	.	.	.	.	.	.
HyS0002.435	5.803	5.718	5.56	4.312	3.768	3.232	6.549	6.487	6.386	6.797	6.468	5.67	.	.	X	X	X	.	.	.	.	.
HyS0002.436	6.971	7.029	6.978	7.168	7.286	7.303	6.772	6.575	6.713	6.92	6.843	6.352	.	.	.	.	.	.	.	.	.	.
HyS0002.437	-0.318	-0.19	-0.073	0.073	0.037	0.015	0.257	0.194	0.223	0.255	0.212	0.125	.	.	.	.	.	.	.	.	.	.
HyS0002.438	4.033	4.201	4.178	4.242	4.344	4.274	4.76	4.81	4.803	4.711	4.779	4.225	.	.	.	.	.	.	.	.	.	.
HyS0002.439	-0.927	-1.022	-0.778	-0.909	-1.063	-0.902	-1.073	-0.975	-0.965	-0.983	-0.936	-0.904	.	.	.	.	.	.	.	.	.	.
HyS0002.440	-0.972	-1.074	-0.956	-0.989	-0.972	-1.012	-0.901	-0.962	-1.078	-1.065	-0.991	-1.065	.	.	.	.	.	.	.	.	.	.
HyS0002.441	-0.892	-0.778	-0.877	-0.965	-1.091	-0.547	-0.975	-1.036	-0.765	-0.889	-0.979	-0.748	.	.	.	.	.	.	.	.	.	.
HyS0002.442	5.231	5.444	5.347	5	4.939	4.697	6.088	6.025	6.122	6.062	6.086	5.53	.	.	.	.	.	.	.	.	.	.
HyS0002.443	6.683	6.347	6.667	6.64	6.374	6.479	6.238	6.291	6.252	6.483	6.08	5.532	.	.	.	.	.	.	.	.	.	.
HyS0002.444	-0.947	-1.008	-1.078	-0.903	-1.063	-1.068	-0.923	-0.939	-0.918	-0.994	-0.926	-0.935	.	.	.	.	.	.	.	.	.	.
HyS0002.445	5.216	5.305	5.392	5.276	5.706	5.708	6.412	6.525	6.26	6.482	6.509	5.754	.	.	.	.	.	.	.	.	.	.
HyS0002.446	4.809	5.03	5.135	5.293	5.249	5.268	6.004	6.116	6.15	6.142	5.948	5.466	.	.	.	.	.	.	.	.	.	.
HyS0002.447	3.606	4.15	4.236	4.339	4.944	4.789	5.416	5.378	5.497	5.376	5.393	4.879	.	.	.	.	.	.	.	.	.	.
HyS0002.448	4.37	4.494	4.358	4.112	4.561	4.41	5.084	5.098	5.001	5.074	5.122	4.488	.	.	.	.	.	.	.	.	.	.
HyS0002.449	6.453	6.314	6.293	5.625	5.443	5.168	6.545	6.566	6.458	6.462	6.372	5.824	.	.	.	X	X	.	.	.	.	.
HyS0002.450	3.839	3.904	4.053	3.788	4.107	4.463	5.15	5.211	5.065	5.221	5.013	4.478	.	.	.	.	.	.	.	.	.	.
HyS0002.451	6.018	6.174	6.201	6.126	6.369	6.532	7.029	6.86	7.034	7.082	6.986	6.462	.	.	.	.	.	.	.	.	.	.
HyS0002.452	6.899	6.863	6.799	6.623	6.66	6.575	7.101	7.086	7.03	7.191	7.094	6.732	.	.	.	.	.	.	.	.	.	.
HyS0002.453	5.472	5.434	5.522	5.481	5.638	5.604	5.467	5.532	5.487	5.577	5.502	5.023	.	.	.	.	.	.	.	.	.	.
HyS0002.454	4.239	4.351	4.019	3.818	3.56	3.451	5.468	5.621	5.538	5.667	5.459	4.94	.	.	.	.	.	.	.	.	.	.
HyS0002.455	6.36	6.579	6.514	6.618	7.048	7.439	7.482	7.514	7.511	7.473	7.473	6.945	.	.	.	.	X	.	.	.	.	.
HyS0002.456	5.375	5.314	4.977	4.169	3.435	2.804	5.753	5.687	5.927	5.815	5.755	5.022	.	.	X	X	X	.	.	.	.	.
HyS0002.457	-0.76	-0.542	-0.716	-0.839	-0.973	-1.024	-0.937	-0.967	-0.982	-0.384	-0.905	-1.062	.	.	.	.	.	.	.	.	.	.
HyS0002.458	3.396	3.678	3.699	3.725	4.107	4.381	4.949	4.96	4.911	4.805	4.86	4.297	.	.	.	.	.	.	.	.	.	.
HyS0002.459	-0.281	-0.905	-0.634	-0.945	-0.578	0.227	-0.393	-0.956	-0.326	-0.185	-0.981	-0.508	.	.	.	.	.	.	.	.	.	.
HyS0002.460	-1.093	-0.951	-0.933	-1.097	-0.99	-1.099	-1.012	-0.981	-1.026	-1.098	-1.04	-1.05	.	.	.	.	.	.	.	.	.	.
HyS0002.461	-0.918	-0.971	-0.933	-0.913	-0.926	-1.009	-0.932	-0.938	-0.956	-1.071	-0.828	-0.636	.	.	.	.	.	.	.	.	.	.
HyS0002.462	1.024	-0.396	-0.14	0.734	-0.442	0.869	0.053	-1.05	1.263	-1.032	-0.171	0.277	.	.	.	.	.	.	.	.	.	.
HyS0002.463	-0.904	-0.919	-1.078	-1.046	-1.004	-0.671	-0.904	-0.916	-0.53	-0.45	-0.936	-1.089	.	.	.	.	.	.	.	.	.	.
HyS0002.464	-0.958	-1.008	-0.906	-1.009	-0.963	-0.905	1.045	-1.045	-1.088	-1.033	-1.007	-1.032	.	.	.	.	.	.	.	.	.	.
HyS0002.465	4.522	4.702	4.562	4.014	3.478	3.017	5.546	5.354	5.446	5.648	5.405	4.918	.	.	.	X	X	.	.	.	.	.
HyS0002.466	2.076	2.568	2.63	2.66	3.115	2.879	3.929	3.879	3.98	3.94	3.992	3.158	.	.	.	.	.	.	.	.	.	.
HyS0002.467	1.523	1.611	1.559	1.319	2.098	2.025	3.96	3.964	3.847	4.031	3.78	3.382	.	.	.	.	.	.	.	.	.	.
HyS0002.468	4.591	4.244	4.715	4.547	4.549	4.526	4.76	5.395	4.551	4.642	4.555	4.065	.	.	.	.	.	.	.	.	.	.
HyS0002.469	5.754	6.118	5.819	5.72	5.768	5.806	5.797	5.484	5.535	5.609	5.702	5.303	.	.	.	.	.	.	.	.	.	.
HyS0002.470	6.312	6.197	6.307	6.027	5.913	5.573	6.577	6.299	6.748	6.722	6.748	5.943	.	.	.	.	.	.	.	.	.	.
HyS0002.471	4.349	4.73	4.428	4.447	4.734	4.408	4.461	4.437	4.754	4.459	4.728	4.229	.	.	.	.	.	.	.	.	.	.
HyS0002.472	-0.946	-0.977	-1.087	-1.035	-1.098	-0.924	-1.085	-0.97	-0.983	-1.082	-0.921	-0.978	.	.	.	.	.	.	.	.	.	.
HyS0002.473	-0.973	-0.926	-0.948	-1.084	-0.912	-0.774	-0.923	-1.056	-1.074	-0.977	-0.991	-1.049	.	.	.	.	.	.	.	.	.	.
HyS0002.474	-0.909	-1.059	-1.033	-0.944	-0.908	-1.032	-0.702	-0.943	-1.005	-1.08	-1.055	-0.948	.	.	.	.	.	.	.	.	.	.
HyS0002.475	-1.039	-1.075	-0.971	-1.011	-0.962	-0.992	-0.981	-0.92	-1.047	-0.988	-0.929	-0.967	.	.	.	.	.	.	.	.	.	.
HyS0002.476	-1.066	-0.069	-0.909	-1.071	-0.954	-0.922	0.629	-1.016	-0.929	-0.235	0.336	-1.015	.	.	.	.	.	.	.	.	.	.
HyS0002.477	7.081	6.999	7.1	7.328	7.138	7.119	6.111	6.369	5.998	6.111	5.826	5.479	.	.	.	.	.	.	.	.	.	.
HyS0002.478	3.925	3.69	3.747	3.38	3.469	3.272	3.958	3.881	3.835	3.678	3.529	3.278	.	.	.	.	.	.	.	.	.	.
HyS0002.479	5.263	5.353	5.365	5.039	4.998	5.238	5.173	5.575	5.364	5.332	5.384	4.638	.	.	.	.	.	.	.	.	.	.
HyS0002.480	-1.066	-1.046	-1.054	-0.95	-0.739	-0.786	-0.902	-1.065	-1.089	-0.763	-0.985	-1.076	.	.	.	.	.	.	.	.	.	.
HyS0002.481	6.646	6.897	6.803	6.647	6.69	6.691	6.763	6.67	6.702	6.742	6.765	6.335	.	.	.	.	.	.	.	.	.	.
HyS0002.482	-1.021	-1	-0.973	-1.095	-1.083	-0.749	-1.028	-0.928	-1.013	-0.951	-0.926	-1.031	.	.	.	.	.	.	.	.	.	.
HyS0002.483	-0.967	-1.081	-0.94	-1.08	-0.973	-0.991	-0.993	-0.938	-0.933	-1.032	-0.98	-1.088	.	.	.	.	.	.	.	.	.	.
HyS0002.484	3.554	3.402	3.395	3.36	3.516	3.523	3.43	3.679	3.433	3.28	3.283	2.831	.	.	.	.	.	.	.	.	.	.
HyS0002.485	9.642	9.478	9.422	9.514	9.178	8.712	9.208	9.116	8.998	9.01	9.136	8.369	.	.	.	.	.	.	.	.	.	.
HyS0002.486	-1.098	-1.066	-0.975	-0.92	-0.97	0.623	-0.336	-1.013	-1.005	-1.034	-0.643	2.401	.	.	.	.	X	.	.	.	.	.
HyS0002.487	3.882	4.096	4.106	4.029	4.202	4.367	5.36	5.392	5.37	5.433	5.31	4.564	.	.	.	.	.	.	.	.	.	.
HyS0002.488	5.909	6.073	6.001	5.586	5.577	5.596	5.946	6.161	6.113	6.043	6.138	5.409	.	.	.	.	.	.	.	.	.	.
HyS0002.489	5.041	5.006	4.661	4.102	4.167	4.71	5.523	5.68	5.573	5.694	5.519	4.973	.	.	.	.	.	.	.	.	.	.
HyS0002.490	6.078	6.193	6.094	6.082	6.318	6.322	6.062	6.355	6.066	6.087	6.26	5.765	.	.	.	.	.	.	.	.	.	.
HyS0002.491	4.623	4.358	4.665	4.663	4.548	4.842	4.242	4.436	4.11	4.043	3.562	3.596	.	.	.	.	.	.	.	.	.	.
HyS0002.492	-0.923	-0.908	-0.957	-1.07	-0.924	-0.777	-0.972	-1.088	-1.013	-0.967	-0.918	-0.974	.	.	.	.	.	.	.	.	.	.
HyS0002.493	8.135	7.947	8.272	8.362	8.383	8.733	7.382	7.623	7.484	7.785	7.479	6.862	.	.	.	.	.	.	.	.	.	.
HyS0002.494	6.98	7.376	7.331	7.304	7.27	7.256	6.831	6.996	6.945	6.846	6.839	6.406	.	.	.	.	.	.	.	.	.	.
HyS0002.495	-0.994	-0.97	-0.927	-1.075	-1.032	-0.974	-0.986	-1.013	-0.913	-0.998	-0.871	-0.907	.	.	.	.	.	.	.	.	.	.
HyS0002.496	-0.933	-0.994	-0.909	-0.933	-1	-0.955	-1.06	-0.962	-1.086	-0.966	-1.039	-1.021	.	.	.	.	.	.	.	.	.	.
HyS0002.497	-1.099	-0.998	-0.98	-1.097	-0.918	-0.9	-1.034	-1.054	-1.018	-1.003	-0.997	-0.916	.	.	.	.	.	.	.	.	.	.
HyS0002.498	-0.928	-0.908	-0.985	-0.925	-1.05	-1.011	-0.957	-1.097	-0.923	-1.096	-1.021	-1.005	.	.	.	.	.	.	.	.	.	.
HyS0002.499	-1.054	-0.962	-0.924	-1.064	-0.973	-0.918	-1.02	-1.002	-1.078	-1.036	-0.786	-1.042	.	.	.	.	.	.	.	.	.	.
HyS0002.500	-1.059	-0.943	-0.54	-0.948	-1.034	-1.061	-0.921	-1.098	-1.071	-1.086	-1.095	-1.02	.	.	.	.	.	.	.	.	.	.
HyS0002.501	-1.036	-0.953	-1.006	-0.937	-0.984	-0.907	-0.902	-0.916	-1.091	-0.998	-0.973	-0.941	.	.	.	.	.	.	.	.	.	.
HyS0002.502	0.296	-0.026	-0.306	-0.231	-0.207	0.516	-0.873	-0.903	-0.092	0.077	0.129	-0.207	.	.	.	.	.	.	.	.	.	.
HyS0002.503	-0.303	-0.096	0.51	0.43	0.482	0.798	-0.988	-1.016	-0.596	-0.113	-0.703	0.027	.	.	.	.	.	.	.	.	.	.
HyS0002.504	0.748	0.85	0.273	0.622	0.847	1.795	0.533	0.729	0.306	0.484	1.037	1.28	.	.	.	.	.	.	.	.	.	.
HyS0002.505	-0.959	-1.034	-1.064	-0.907	-0.929	-1.024	-1.007	-1.041	-0.922	-0.949	-1.005	-0.905	.	.	.	.	.	.	.	.	.	.
HyS0002.506	4.112	4.563	4.578	4.511	4.458	4.6	5.21	5.269	5.35	5.359	5.372	4.665	.	.	.	.	.	.	.	.	.	.
HyS0002.507	-0.259	-0.479	-0.55	-0.596	-0.626	-0.387	-0.998	-0.906	-0.073	-0.962	-0.673	-0.642	.	.	.	.	.	.	.	.	.	.
HyS0002.508	-0.972	-1.081	-1.044	-1.019	-1.012	-0.937	-1.007	-0.961	-1.05	-0.947	-1.079	-1.031	.	.	.	.	.	.	.	.	.	.
HyS0002.509	4.979	4.945	4.007	3.25	3.022	3.588	5.898	5.98	5.995	6.034	6.01	5.251	.	X	X	X	X	.	.	.	.	.
HyS0002.510	6.63	6.389	6.47	5.954	5.544	5.536	6.586	6.483	6.389	6.623	6.604	5.947	.	.	.	.	.	.	.	.	.	.
HyS0002.511	-1.097	-1.05	-0.906	-1.046	-0.933	-0.785	-0.964	-0.962	-1.021	-0.928	-0.998	-0.693	.	.	.	.	.	.	.	.	.	.
HyS0002.512	5.64	5.894	5.762	5.776	5.625	5.687	5.564	5.615	5.605	5.64	5.561	5.169	.	.	.	.	.	.	.	.	.	.
HyS0002.513	11.087	10.657	11.026	11.102	11	11.262	10.502	10.554	10.418	10.61	10.349	9.763	.	.	.	.	.	.	.	.	.	.
HyS0002.514	-1.087	-1.014	-1.031	-1.027	-0.971	-0.928	-0.962	-1.067	-0.933	-0.917	-1.053	-1.014	.	.	.	.	.	.	.	.	.	.
HyS0002.515	-0.959	-1.036	-0.87	-1.012	-0.967	-0.343	-0.967	-1.065	-1.093	-1.065	-1.06	-0.992	.	.	.	.	.	.	.	.	.	.
HyS0002.516	-1.055	-0.907	-0.957	-0.979	-1.058	-0.912	-0.962	-0.937	-0.995	-1.094	-1.074	-0.949	.	.	.	.	.	.	.	.	.	.
HyS0002.517	-0.757	-0.705	-0.924	-1.042	-1.065	-0.965	-0.987	-1.046	-1.003	-0.984	-1.077	-1.051	.	.	.	.	.	.	.	.	.	.
HyS0002.518	6.624	6.798	6.741	6.674	6.698	6.67	7.011	6.772	7.088	7	6.908	6.329	.	.	.	.	.	.	.	.	.	.
HyS0002.519	8.11	7.957	7.925	7.983	7.981	7.798	7.517	7.503	7.471	7.595	7.607	7.114	.	.	.	.	.	.	.	.	.	.
HyS0002.520	0.685	0.562	1.235	1.391	1.385	1.992	1.357	0.267	1.067	1.049	0.809	0.488	.	.	.	.	.	.	.	.	.	.
HyS0002.521	3.721	4.16	4.113	4.319	4.534	4.64	5.224	5.279	5.384	5.305	5.227	4.785	.	.	.	.	.	.	.	.	.	.
HyS0002.522	6.181	5.905	6.121	5.932	5.713	5.484	5.916	5.877	5.778	5.996	5.865	5.247	.	.	.	.	.	.	.	.	.	.
HyS0002.523	4.564	4.908	4.879	4.86	5.005	5.348	5.825	5.579	5.817	5.874	5.83	5.229	.	.	.	.	.	.	.	.	.	.
HyS0002.524	1.635	1.665	1.678	0.864	0.69	0.41	1.426	-1.062	1.516	1.743	1.884	1.65	.	.	.	.	.	.	.	.	.	.
HyS0002.525	-1.07	-0.924	-1.095	-0.957	-1.036	-0.946	-0.952	-0.958	-0.959	-1.086	-0.876	-1.042	.	.	.	.	.	.	.	.	.	.
HyS0002.526	-1.031	-1.078	-1.099	-0.974	-1.013	-0.942	-0.923	-0.929	-0.934	-1.021	-0.932	-1.059	.	.	.	.	.	.	.	.	.	.
HyS0002.527	-0.924	-1.071	-0.964	-0.99	-1.033	-0.934	-1.019	-0.979	-0.981	-0.932	-1.053	-1.065	.	.	.	.	.	.	.	.	.	.
HyS0002.528	0.74	0.534	-0.409	0.984	0.77	0.473	0.043	-1.026	-0.186	-0.015	-1.098	-1.093	.	.	.	.	.	.	.	.	.	.
HyS0002.529	6.377	6.478	6.243	5.39	5.298	5.048	6.194	6.408	6.367	6.134	6.349	5.838	.	.	.	X	X	.	.	.	.	.
HyS0002.530	3.778	4.15	3.615	2.84	2.549	1.918	5.401	5.258	5.4	5.379	5.145	4.224	.	.	X	X	X	.	.	.	.	.
HyS0002.531	5.035	5	5.004	5.077	5.015	5.391	5.427	5.17	5.285	5.168	5.476	4.426	.	.	.	.	.	.	.	.	.	.
HyS0002.532	7.391	7.228	7.166	6.844	6.894	6.858	7.492	7.356	7.392	7.282	7.433	6.825	.	.	.	.	.	.	.	.	.	.
HyS0002.533	4.981	5.249	5.153	5.338	5.197	5.7	5.577	5.792	5.622	5.734	5.708	5.067	.	.	.	.	.	.	.	.	.	.
HyS0002.534	5.166	5.383	5.458	5.278	5.323	5.445	5.855	5.871	5.843	5.895	5.887	5.192	.	.	.	.	.	.	.	.	.	.
HyS0002.535	7.468	7.455	7.65	7.544	7.597	7.945	7.731	7.764	7.637	7.704	7.73	6.917	.	.	.	.	.	.	.	.	.	.
HyS0002.536	6.452	6.509	5.768	4.899	4.244	4.668	6.614	6.43	6.56	6.532	6.58	5.907	.	.	X	X	X	.	.	.	.	.
HyS0002.537	5.387	5.704	5.5	5.519	5.417	5.472	6.249	6.176	6.109	6.088	6.173	5.521	.	.	.	.	.	.	.	.	.	.
HyS0002.538	-0.306	-0.421	-0.397	-0.583	-0.509	0.015	-0.056	0.466	-0.197	-0.241	-0.054	0.734	.	.	.	.	.	.	.	.	.	.
HyS0002.539	1.828	1.833	2.053	2.294	2.031	2.589	1.817	1.656	1.466	1.611	1.66	1.948	.	.	.	.	.	.	.	.	.	.
HyS0002.540	6.849	6.66	6.769	6.843	6.595	6.495	6.857	6.733	6.723	6.72	6.624	6.208	.	.	.	.	.	.	.	.	.	.
HyS0002.541	7.969	8.148	7.743	7.544	7.82	7.643	8.452	8.431	8.409	8.374	8.417	7.849	.	.	.	.	.	.	.	.	.	.
HyS0002.542	7.95	7.952	8.11	8.301	8.074	8.391	7.483	7.556	7.453	7.584	7.439	7.007	.	.	.	.	.	.	.	.	.	.
HyS0002.543	8.845	8.906	8.93	8.838	8.823	8.757	8.295	8.486	8.416	8.49	8.406	7.843	.	.	.	.	.	.	.	.	.	.
HyS0002.544	5.788	5.769	5.427	4.637	4.614	4.994	5.502	5.716	5.55	5.763	5.406	5.063	.	.	X	X	.	.	.	.	.	.
HyS0002.545	-0.935	-1.015	-1.009	-1.046	-1.078	-0.705	-1.053	-0.996	-0.917	-1.095	-0.986	-1.087	.	.	.	.	.	.	.	.	.	.
HyS0002.546	-0.948	-0.911	-1.01	-1.032	-1.045	-0.912	-1.014	-1.045	-1.067	-1.077	-1.086	-0.902	.	.	.	.	.	.	.	.	.	.
HyS0002.547	3.628	3.699	3.806	3.812	3.858	3.902	3.48	3.906	3.667	3.564	3.608	3.157	.	.	.	.	.	.	.	.	.	.
HyS0002.548	6.456	6.747	6.492	6.638	6.946	7.154	7.204	7.216	7.211	7.087	7.228	6.844	.	.	.	.	.	.	.	.	.	.
HyS0002.549	8.017	8.471	8.169	8.009	8.165	7.887	8.145	8.114	8.087	8.111	8.176	7.657	.	.	.	.	.	.	.	.	.	.
HyS0002.550	6.471	6.362	6.456	6.558	6.384	6.352	5.981	5.726	6.038	5.96	5.936	5.334	.	.	.	.	.	.	.	.	.	.
HyS0002.551	-0.595	-0.578	-0.927	-0.552	-0.969	-0.631	-0.695	-0.99	-0.759	-0.551	-0.813	-0.277	.	.	.	.	.	.	.	.	.	.
HyS0002.552	-0.931	-0.828	-1.042	-1.049	-0.972	-0.931	-0.96	-1.075	-1.095	-0.473	-1.074	-0.37	.	.	.	.	.	.	.	.	.	.
HyS0002.553	6.583	7.077	6.787	6.815	6.896	6.703	6.683	6.698	6.723	6.489	6.818	6.035	.	.	.	.	.	.	.	.	.	.
HyS0002.554	4.134	4.319	4.447	4.549	4.65	4.961	4.11	2.678	3.969	3.949	3.762	3.372	.	.	.	.	.	.	.	.	.	.
HyS0002.555	5.992	6.221	6.14	6.299	6.416	6.587	7.675	7.735	7.536	7.674	7.483	6.948	.	.	.	.	.	.	.	.	.	.
HyS0002.556	-0.943	-1.006	-1.014	-1.059	-1.071	-1.092	-1.051	-1.076	-1.042	-0.967	-1.05	-0.933	.	.	.	.	.	.	.	.	.	.
HyS0002.557	-0.801	-0.989	-0.993	-0.969	-0.925	-0.775	-1.003	-0.911	-1.023	-0.972	-0.904	-0.657	.	.	.	.	.	.	.	.	.	.
HyS0002.558	-0.993	-0.924	-1.073	-0.942	-0.919	-1.017	-0.986	-1.079	-0.92	-0.927	-1.042	-0.978	.	.	.	.	.	.	.	.	.	.
HyS0002.559	-1.028	-0.965	-0.956	-0.91	-1.088	-0.921	-0.902	-1.073	-0.906	-1.039	-0.935	-1	.	.	.	.	.	.	.	.	.	.
HyS0002.560	-0.726	-0.785	-0.746	-0.664	-0.795	-0.235	-0.862	-0.173	-0.86	-0.818	-0.843	0.245	.	.	.	.	.	.	.	.	.	.
HyS0002.561	5.641	5.7	5.535	5.54	5.671	6.126	5.693	5.281	5.551	5.565	5.701	4.928	.	.	.	.	.	.	.	.	.	.
HyS0002.562	5.172	4.962	5.17	5.169	5.231	5.225	5	5.21	5.157	4.977	4.984	4.648	.	.	.	.	.	.	.	.	.	.
HyS0002.563	-1.014	-0.946	-1.086	-0.903	-1.003	-0.706	-0.989	-1.014	-1.074	-0.958	-1.056	1.045	.	.	.	.	.	.	.	.	.	.
HyS0002.564	-0.883	-0.908	-0.884	-0.798	-0.826	-0.653	-0.874	-0.942	-0.672	-0.078	-0.644	-0.041	.	.	.	.	.	.	.	.	.	.
HyS0002.565	-0.638	-0.176	-0.316	-0.399	-0.418	-0.286	-0.353	0.168	0.112	-0.292	-0.146	0.118	.	.	.	.	.	.	.	.	.	.
HyS0002.566	4.346	4.496	4.219	3.793	3.468	3.299	5.292	5.122	5.084	5.116	5.277	4.593	.	.	.	.	X	.	.	.	.	.
HyS0002.567	5.718	5.241	5.599	5.588	5.487	5.411	5.42	5.452	5.172	5.493	5.228	5.008	.	.	.	.	.	.	.	.	.	.
HyS0002.568	0.453	0.292	0.525	0.566	0.493	0.746	0.682	0.99	0.555	0.591	0.463	0.735	.	.	.	.	.	.	.	.	.	.
HyS0002.569	5.051	5.455	5.475	5.578	6.124	6.189	6.581	6.589	6.619	6.535	6.598	6.133	.	.	.	.	.	.	.	.	.	.
HyS0002.570	4.877	4.859	4.777	4.903	5.028	4.905	4.575	4.384	4.318	4.465	4.442	3.914	.	.	.	.	.	.	.	.	.	.
HyS0002.571	3.588	3.873	3.701	3.392	3.696	3.794	4.105	4.273	3.953	4.007	4.039	3.579	.	.	.	.	.	.	.	.	.	.
HyS0002.572	4.075	4.162	4.191	4.378	4.366	4.595	3.71	4.251	4.149	3.838	4.056	3.573	.	.	.	.	.	.	.	.	.	.
HyS0002.573	-0.942	-0.923	-0.954	-0.914	-1.008	-1.099	-0.915	-0.991	-0.935	-1.074	-0.508	0.115	.	.	.	.	.	.	.	.	.	.
HyS0002.574	-0.957	-1.024	-1.032	-0.939	-1.029	1.197	-1.018	-1.063	-1.026	-1.09	-1.083	0.855	.	.	.	.	X	.	.	.	.	.
HyS0002.575	-0.854	-0.926	-1.015	-1.062	-1.095	-1.008	-1.04	-0.998	-0.913	-0.971	-1.05	-1.099	.	.	.	.	.	.	.	.	.	.
HyS0002.576	-1.085	-1.009	-1.024	-0.972	-0.996	-0.956	-0.978	-1.061	-1.034	-0.92	-1.07	-0.986	.	.	.	.	.	.	.	.	.	.
HyS0002.577	3.336	3.695	3.351	3.33	3.86	3.978	4.35	4.129	4.22	4.019	4.118	3.641	.	.	.	.	.	.	.	.	.	.
HyS0002.578	4.979	5.094	4.148	3.37	3.535	4.252	5.741	5.829	5.76	5.923	5.726	5.04	.	X	X	X	X	.	.	.	.	.
HyS0002.579	-1.042	-1.059	-1.064	-0.967	-0.841	-1.075	-1.043	-1.047	-1.001	-0.818	-0.639	-0.897	.	.	.	.	.	.	.	.	.	.
HyS0002.580	-1.011	-1.098	-0.945	-0.914	-0.908	-0.613	-0.93	-0.998	-0.951	-0.905	-1.054	-0.362	.	.	.	.	.	.	.	.	.	.
HyS0002.581	5.827	5.988	6.095	6.178	6.576	6.489	7.131	7.04	7.026	7.142	6.951	6.559	.	.	.	.	.	.	.	.	.	.
HyS0002.582	6.078	6.485	6.387	6.384	6.142	5.901	6.483	6.604	6.589	6.557	6.411	5.516	.	.	.	.	.	.	.	.	.	.
HyS0002.583	6.469	6.418	6.49	6.532	6.53	6.521	6.074	6.245	6.18	6.074	6.155	5.619	.	.	.	.	.	.	.	.	.	.
HyS0002.584	4.286	4.082	4.296	4.41	4.328	4.74	4.302	4.159	4.318	4.569	4.064	3.67	.	.	.	.	.	.	.	.	.	.
HyS0002.585	-1.057	-0.939	-0.929	-0.927	-1.043	-0.107	-1.055	-0.915	-1.006	-0.905	-1.012	-0.462	.	.	.	.	.	.	.	.	.	.
HyS0003.1	-1.027	-1.077	-0.944	-1.038	-1.082	-0.978	-0.934	-0.978	-0.944	-0.983	-1.011	-0.929	.	.	.	.	.	.	.	.	.	.
HyS0003.2	-1.087	-0.945	-1.053	-0.93	-1.001	-1.082	-0.969	-0.953	-0.988	-1.01	-0.981	-1.042	.	.	.	.	.	.	.	.	.	.
HyS0003.3	4.763	4.748	4.595	4.342	4.405	4.288	4.48	4.548	4.666	4.569	4.484	4.055	.	.	.	.	.	.	.	.	.	.
HyS0003.4	-1.032	-0.926	-1.061	-0.941	-0.996	-1.036	-0.992	-1.056	-0.914	-0.678	-1.022	-1.056	.	.	.	.	.	.	.	.	.	.
HyS0003.5	-0.81	-0.64	-0.75	-0.409	-0.734	-0.619	-0.614	-0.468	-0.86	-0.921	-0.768	-0.791	.	.	.	.	.	.	.	.	.	.
HyS0003.6	6.131	6.275	6.282	6.133	6.06	5.948	6.391	6.307	6.243	6.214	6.264	5.848	.	.	.	.	.	.	.	.	.	.
HyS0003.7	0.349	1.011	0.6	0.688	0.256	0.291	0.557	0.396	0.607	0.285	1.357	0.864	.	.	.	.	.	.	.	.	.	.
HyS0003.8	4.75	4.705	4.762	4.742	4.831	4.807	5.349	5.479	5.495	5.523	5.328	5.005	.	.	.	.	.	.	.	.	.	.
HyS0003.9	2.434	3.6	2.634	3.62	2.912	3.613	3.073	-0.998	2.776	3.463	3.045	2.182	.	.	.	.	.	.	.	.	.	.
HyS0003.10	-1	-1.058	-1.061	-1.008	-0.947	-1.043	-1.053	-0.95	-1.05	-1.073	-1.033	0.016	.	.	.	.	.	.	.	.	.	.
HyS0003.11	6.177	6.473	6.323	6.405	6.374	6.299	6.211	6.255	6.222	5.81	6.13	5.596	.	.	.	.	.	.	.	.	.	.
HyS0003.12	-1.099	-0.91	-1.075	-0.916	-1.077	-1.082	-0.949	-1.053	-0.97	-1.083	-0.944	-0.98	.	.	.	.	.	.	.	.	.	.
HyS0003.13	-0.914	-0.91	-0.947	-1.073	-0.911	-1.074	-1.009	-1.049	-1.086	-1.042	-1.083	-0.977	.	.	.	.	.	.	.	.	.	.
HyS0003.14	-0.906	-1.049	-1.068	-0.943	-1.017	-1.08	-1.015	-0.951	-0.908	-1.098	-0.688	-0.996	.	.	.	.	.	.	.	.	.	.
HyS0003.15	-0.919	-1.089	-0.918	-0.901	-1.045	-0.957	-1.088	-0.916	-0.922	-1.021	-1.086	-0.967	.	.	.	.	.	.	.	.	.	.
HyS0003.16	4.976	5.455	5.19	4.949	5.201	5.167	5.981	5.796	5.805	5.983	5.841	5.277	.	.	.	.	.	.	.	.	.	.
HyS0003.17	-0.948	-0.86	-1.004	-0.944	-0.972	-1.025	-1.046	-1.031	-0.91	-1.076	-0.561	-1.08	.	.	.	.	.	.	.	.	.	.
HyS0003.18	7.893	7.801	7.644	7.406	7.799	8.08	7.734	7.528	7.72	7.422	7.635	7.29	.	.	.	.	.	.	.	.	.	.
HyS0003.19	4.842	4.756	4.944	4.954	4.433	4.244	5.398	5.468	5.422	5.455	5.466	4.984	.	.	.	.	.	.	.	.	.	.
HyS0003.20	5.218	5.057	4.926	4.872	5.055	2.67	5.385	5.84	6.119	5.948	5.974	5.309	.	.	.	.	.	.	.	.	.	.
HyS0003.21	-1.058	-0.91	-1.047	-0.971	-0.978	-1.072	-0.939	-1.098	-0.948	-0.949	-1.029	-1.026	.	.	.	.	.	.	.	.	.	.
HyS0003.22	-0.994	-1.087	-0.993	-1.036	-1.011	-0.94	-0.958	-0.955	-0.941	-1.012	-1.054	-1.053	.	.	.	.	.	.	.	.	.	.
HyS0003.23	-0.996	-1.096	-1.058	-0.984	-0.97	-0.7	-1.021	-1.077	-1.07	-1.082	-1.011	-1.027	.	.	.	.	.	.	.	.	.	.
HyS0003.24	4.551	4.208	4.191	4.586	4.287	4.653	3.353	1.852	1.765	3.028	2.72	2.612	.	.	.	.	.	.	.	.	.	.
HyS0003.25	5.678	5.567	5.577	5.665	5.566	5.454	5.341	5.38	5.341	5.398	5.3	4.679	.	.	.	.	.	.	.	.	.	.
HyS0003.26	7.907	7.956	7.809	8.041	8.008	7.904	7.503	7.494	7.298	7.323	7.363	6.854	.	.	.	.	.	.	.	.	.	.
HyS0003.27	5.89	5.939	5.437	5.01	4.924	4.788	6.504	6.427	6.49	6.399	6.534	5.736	.	.	.	.	X	.	.	.	.	.
HyS0003.28	6.12	5.655	6.029	5.989	6.047	6.486	5.408	5.269	5.64	5.501	5.456	5.027	.	.	.	.	.	.	.	.	.	.
HyS0003.29	6.404	6.05	6.392	6.124	6.15	6.034	6.121	5.273	5.808	5.63	5.499	5.198	.	.	.	.	.	.	.	.	.	.
HyS0003.30	4.447	4.538	4.25	3.664	3.465	3.434	5.435	5.326	5.404	5.41	5.469	4.731	.	.	.	X	X	.	.	.	.	.
HyS0003.31	-0.979	-1.028	-0.998	0.021	-0.448	-0.986	0.418	-0.989	-1.031	-0.991	0.271	-0.318	.	.	.	.	.	.	.	.	.	.
HyS0003.32	7.807	7.756	7.813	7.975	7.789	7.903	7.231	7.222	7.343	7.295	7.34	6.931	.	.	.	.	.	.	.	.	.	.
HyS0003.33	-0.132	-0.537	0.033	-0.171	-0.643	0.284	0.237	-1.075	-1.072	0.181	-0.328	-0.403	.	.	.	.	.	.	.	.	.	.
HyS0003.34	-1.039	-0.913	-0.898	-0.935	-1.092	-1.02	-1.033	-0.937	-1.036	-1.026	-0.927	-0.946	.	.	.	.	.	.	.	.	.	.
HyS0003.35	-0.993	-0.976	-0.97	-1.043	-1.076	-0.982	-0.996	-0.997	-1	-0.986	-1.015	-0.918	.	.	.	.	.	.	.	.	.	.
HyS0003.36	7.402	7.256	7.486	7.454	7.26	7.04	6.652	6.871	6.831	6.957	6.786	6.161	.	.	.	.	.	.	.	.	.	.
HyS0003.37	-0.933	-1	-1.067	-1.032	-1.078	-1.007	-1.002	-0.998	-0.915	-0.979	-1.017	-0.99	.	.	.	.	.	.	.	.	.	.
HyS0003.38	8.792	9.239	9.16	9.385	9.433	9.323	8.863	8.897	8.74	8.562	8.618	8.079	.	.	.	.	.	.	.	.	.	.
HyS0003.39	4.133	4.12	4.327	4.305	4.379	4.742	3.768	3.866	3.933	4.056	3.924	3.53	.	.	.	.	.	.	.	.	.	.
HyS0003.40	-0.93	-0.252	-1.09	-0.993	-1.026	-1.044	-0.935	-0.934	-1.073	-0.999	-1.068	-0.978	.	.	.	.	.	.	.	.	.	.
HyS0003.41	-1.071	-1.014	-0.793	-1.075	-0.913	-0.457	-0.975	-0.996	-1.028	-0.925	-0.946	-0.9	.	.	.	.	.	.	.	.	.	.
HyS0003.42	6.517	6.577	6.513	6.681	6.762	6.883	5.822	6	6.117	6.044	6.171	5.619	.	.	.	.	.	.	.	.	.	.
HyS0003.43	-0.973	-1.027	-1.063	-1.084	-1.047	-1.088	-1.038	-1.099	-1.095	-0.937	-0.986	-0.924	.	.	.	.	.	.	.	.	.	.
HyS0003.44	7.222	7.149	7.128	7.177	7.333	7.418	6.438	6.146	6.356	6.459	6.434	5.901	.	.	.	.	.	.	.	.	.	.
HyS0003.45	7.76	7.677	7.786	8.088	8.005	7.999	7.386	6.86	7.281	7.391	7.447	6.914	.	.	.	.	.	.	.	.	.	.
HyS0003.46	7.166	6.933	7.117	6.969	6.498	6.59	6.842	6.768	6.934	6.915	6.952	6.406	.	.	.	.	.	.	.	.	.	.
HyS0003.47	-0.696	-0.463	-0.616	-0.833	-0.741	-0.643	-0.633	-0.161	-0.291	-0.701	-0.649	-0.495	.	.	.	.	.	.	.	.	.	.
HyS0003.48	-0.913	-0.904	-0.963	-1.076	-1.084	-1.047	-1.087	-0.998	-1.078	-0.946	-0.964	-0.918	.	.	.	.	.	.	.	.	.	.
HyS0003.49	3.662	3.744	4.018	4.035	4.204	4.318	3.967	4.26	4.67	4.253	4.058	3.653	.	.	.	.	.	.	.	.	.	.
HyS0003.50	3.538	3.098	3.456	3.203	3.384	3.91	3.228	3.208	3.156	2.847	3.213	2.449	.	.	.	.	.	.	.	.	.	.
HyS0003.51	-1.003	-1.062	-0.942	-0.923	-0.95	-0.78	-0.967	-1.017	-0.981	-1.049	-1.038	-0.909	.	.	.	.	.	.	.	.	.	.
HyS0003.52	-0.994	-0.941	-0.955	-1.074	-0.901	0.013	-0.957	-1.074	-0.962	-0.933	-1.039	-1.022	.	.	.	.	.	.	.	.	.	.
HyS0003.53	-0.911	-0.983	-0.921	-0.924	-1.075	-0.935	-0.948	-0.988	-1.077	-1.028	-1.048	-0.42	.	.	.	.	.	.	.	.	.	.
HyS0003.54	-0.9	-0.999	-0.917	-0.937	-1.021	-0.98	-1.085	-1.067	-0.908	-0.997	-1.046	-1.094	.	.	.	.	.	.	.	.	.	.
HyS0003.55	7.007	7.007	6.915	6.896	7.056	7.284	6.944	6.681	6.673	6.711	6.859	6.315	.	.	.	.	.	.	.	.	.	.
HyS0003.56	-1.014	-1.019	-1.065	-0.994	-1.066	-0.263	-0.962	-0.982	-0.939	-1.069	-0.172	1.629	.	.	.	.	.	.	.	.	.	.
HyS0003.57	5.244	5.476	5.387	4.987	5.247	5.204	5.548	5.351	5.493	5.438	5.602	4.856	.	.	.	.	.	.	.	.	.	.
HyS0003.58	1.765	1.863	1.924	1.658	1.61	1.65	2.631	2.581	3.03	2.689	2.741	2.361	.	.	.	.	.	.	.	.	.	.
HyS0003.59	-0.605	-0.677	-0.601	-0.504	-0.749	-0.732	-0.457	-0.958	-0.618	-0.983	-0.451	-0.663	.	.	.	.	.	.	.	.	.	.
HyS0003.60	0.189	-0.748	0.184	-0.157	-0.205	0.03	1.045	-1.053	-0.962	-0.962	-1.006	-1.081	.	.	.	.	.	.	.	.	.	.
HyS0003.61	-1.081	-0.997	-1.066	-1.009	-1.079	-0.978	-1.001	-0.958	-1.002	-1.048	-1.085	-0.93	.	.	.	.	.	.	.	.	.	.
HyS0003.62	4.84	4.716	4.961	4.716	4.776	5.005	4.489	4.812	4.198	4.21	4.395	3.876	.	.	.	.	.	.	.	.	.	.
HyS0003.63	6.205	6.249	6.197	6.292	6.167	6.282	6.037	5.936	5.986	5.884	5.879	5.354	.	.	.	.	.	.	.	.	.	.
HyS0003.64	7.602	8.229	7.491	7.645	7.82	6.7	7.768	7.743	7.718	7.282	7.788	7.214	.	.	.	.	.	.	.	.	.	.
HyS0003.65	-0.967	-0.94	-0.82	-0.52	-1.062	-1.045	-0.963	-1.068	-0.733	-1.001	-1.041	-0.06	.	.	.	.	.	.	.	.	.	.
HyS0003.66	7.961	8.116	8.065	8.113	8.198	7.948	7.8	8.051	7.751	7.735	7.776	7.186	.	.	.	.	.	.	.	.	.	.
HyS0003.67	-0.976	-0.945	-1.079	-0.927	-0.983	-0.957	-1.089	-0.904	-0.963	-0.935	-1.052	-1.024	.	.	.	.	.	.	.	.	.	.
HyS0003.68	2.66	2.949	2.949	2.814	2.709	3.077	3.612	3.724	3.765	3.742	3.678	3.204	.	.	.	.	.	.	.	.	.	.
HyS0003.69	-1.034	-1.017	-1.011	-1.023	-1.015	-0.968	-1.074	-1.02	-0.943	-1.051	-0.919	-1.052	.	.	.	.	.	.	.	.	.	.
HyS0003.70	-0.993	-0.459	-0.636	-0.802	-0.95	-0.81	-0.9	0.477	-0.705	-0.834	-0.765	-0.927	.	.	.	.	.	.	.	.	.	.
HyS0003.71	4.797	4.853	4.616	4.779	5.069	4.857	4.746	4.77	4.659	4.766	4.794	4.211	.	.	.	.	.	.	.	.	.	.
HyS0003.72	-0.965	-1.029	-0.927	-0.974	-1.071	-0.935	-0.938	-1.037	-0.983	-0.94	-1.086	0.057	.	.	.	.	.	.	.	.	.	.
HyS0003.73	3.951	3.695	3.93	4.121	3.984	4.089	3.163	2.957	3.3	3.724	3.493	2.844	.	.	.	.	.	.	.	.	.	.
HyS0003.74	8.076	6.812	8.351	8.195	8.354	8.995	6.264	6.261	6.292	7.319	6.236	5.539	X	.	.	.	.	.	.	.	.	.
HyS0003.75	-0.97	-0.942	-0.802	-0.455	-1.032	-0.923	-0.907	-0.988	-0.752	-0.973	-1.03	-1.021	.	.	.	.	.	.	.	.	.	.
HyS0003.76	-1.07	-1.05	-1.003	-0.954	-0.953	-0.932	-1.074	-1.015	-0.984	-0.98	-1.057	-0.989	.	.	.	.	.	.	.	.	.	.
HyS0003.77	-1.061	-1.053	-0.987	-0.948	-0.98	-0.876	-1.015	-0.96	-0.949	-0.87	-0.952	-0.786	.	.	.	.	.	.	.	.	.	.
HyS0003.78	8.072	7.941	8.334	8.389	8.272	8.348	8.237	8.267	8.193	8.344	8.274	7.677	.	.	.	.	.	.	.	.	.	.
HyS0003.79	2.997	3.257	2.977	2.464	2.964	3.351	5.271	4.951	5.151	5.079	5.01	4.361	.	.	.	.	.	.	.	.	.	.
HyS0003.80	5.515	5.29	5.557	5.598	5.431	5.305	5.744	5.802	5.631	5.759	5.562	5.092	.	.	.	.	.	.	.	.	.	.
HyS0003.81	5.462	5.442	5.198	4.948	5.54	5.683	6.143	6.011	6.117	6.168	6.058	5.428	.	.	.	.	.	.	.	.	.	.
HyS0003.82	5.285	5.425	4.627	2.951	2.28	2.577	5.927	5.731	6.169	5.967	5.944	5.223	.	.	X	X	X	.	.	.	.	.
HyS0003.83	-1.016	-1.1	-0.952	-1.019	-1.005	-1.006	-0.904	-0.931	-1.084	-1.066	-0.973	-0.302	.	.	.	.	.	.	.	.	.	.
HyS0003.84	3.849	4.114	3.972	3.921	4.438	4.306	4.936	5.147	5.027	5.031	4.903	4.521	.	.	.	.	.	.	.	.	.	.
HyS0003.85	0.897	0.497	0.907	0.745	0.957	0.9	1.04	0.466	1.033	1.027	0.967	0.69	.	.	.	.	.	.	.	.	.	.
HyS0003.86	5.283	5.09	5.266	5.383	5.563	5.075	4.923	3.737	4.754	4.805	4.587	3.86	.	.	.	.	.	.	.	.	.	.
HyS0003.87	-1.009	-0.991	-0.627	0.676	0.997	1.591	1.078	1.055	0.715	1.579	1.238	1.214	.	.	.	X	X	.	.	.	.	.
HyS0003.88	0.432	0.629	0.606	0.818	0.757	0.618	1.209	1.227	1.58	1.542	1.077	0.382	.	.	.	.	.	.	.	.	.	.
HyS0003.89	3.865	4.289	3.92	3.943	4.432	4.436	4.653	5.003	4.824	4.541	4.459	3.767	.	.	.	.	.	.	.	.	.	.
HyS0003.90	7.405	7.202	7.24	7.204	7.061	6.71	7.535	7.453	7.449	7.63	7.57	6.876	.	.	.	.	.	.	.	.	.	.
HyS0003.91	5.442	5.615	5.506	5.183	5.151	4.995	5.664	5.708	5.666	5.678	5.706	5.084	.	.	.	.	.	.	.	.	.	.
HyS0003.92	-0.787	-1.03	-0.996	-1.025	-1.099	0.209	-0.923	-0.983	-0.293	-1.018	-0.49	1.82	.	.	.	.	.	.	.	.	.	.
HyS0003.93	8.178	8.249	8.233	8.286	8.319	8.61	7.685	7.855	7.901	7.753	7.67	7.176	.	.	.	.	.	.	.	.	.	.
HyS0003.94	8.76	8.647	9.019	9.009	8.886	9.252	8.327	8.139	8.063	8.126	8.103	7.794	.	.	.	.	.	.	.	.	.	.
HyS0003.95	4.019	4.388	4.202	3.791	3.758	4.116	5.354	5.278	5.398	5.293	5.04	4.819	.	.	.	.	.	.	.	.	.	.
HyS0003.96	5.194	5.454	5.227	4.818	5.13	5.194	6.42	6.66	6.631	6.244	6.31	5.873	.	.	.	.	.	.	.	.	.	.
HyS0003.97	7.364	7.571	7.296	6.809	6.377	5.877	7.718	7.575	7.643	7.51	7.716	6.906	.	.	.	X	X	.	.	.	.	.
HyS0003.98	4.415	4.96	4.87	5.063	5.631	5.569	6.002	6.142	6.132	6.074	6.012	5.448	.	.	.	.	.	.	.	.	.	.
HyS0003.99	3.7	4.038	3.988	4.21	4.406	4.609	5.66	5.53	5.545	5.598	5.578	5.018	.	.	.	.	.	.	.	.	.	.
HyS0003.100	3.894	4.3	4.023	3.599	3.841	3.742	5.367	5.459	5.402	5.077	5.309	4.822	.	.	.	.	.	.	.	.	.	.
HyS0003.101	6.045	5.832	6.178	6.056	6.23	6.618	5.992	5.672	5.891	5.884	5.648	5.244	.	.	.	.	.	.	.	.	.	.
HyS0003.102	-0.866	-0.345	-0.643	-0.598	-0.264	-1.097	-0.988	-0.953	-1.034	-0.918	-0.908	-0.8	.	.	.	.	.	.	.	.	.	.
HyS0003.103	4.174	4.396	4.235	4.067	4.387	4.749	6.292	6.464	6.433	6.264	6.237	5.664	.	.	.	.	.	.	.	.	.	.
HyS0003.104	-0.491	-1.053	-0.707	-1.042	-0.768	-0.021	-1.013	0.129	-0.622	-1.064	-0.092	-0.169	.	.	.	.	.	.	.	.	.	.
HyS0003.105	3.105	3.122	2.985	2.747	3.254	3.585	5.559	5.372	5.528	5.498	5.567	4.979	.	.	.	.	.	.	.	.	.	.
HyS0003.106	7.129	6.955	7.21	7.159	7.28	7.578	6.488	6.787	6.494	6.542	6.533	6.154	.	.	.	.	.	.	.	.	.	.
HyS0003.107	1.801	1.672	1.723	1.788	1.649	1.763	1.862	1.802	1.598	1.823	1.656	2.809	.	.	.	.	.	.	.	.	.	X
HyS0003.108	8.05	8.219	8.128	8.233	8.404	8.066	7.264	7.146	7.155	7.102	7.012	6.605	.	.	.	.	.	.	.	.	.	.
HyS0003.109	3.85	3.947	4.025	3.842	4.082	4.251	4.729	4.879	4.827	4.597	4.761	4.229	.	.	.	.	.	.	.	.	.	.
HyS0003.110	6.962	6.875	7.168	7.027	7.087	7.44	6.27	6.226	6.091	6.457	6.187	5.638	.	.	.	.	.	.	.	.	.	.
HyS0003.111	6.205	6.046	5.992	6.097	6.164	6.172	6.814	6.934	6.662	6.554	6.687	5.93	.	.	.	.	.	.	.	.	.	.
HyS0003.112	4.596	4.526	4.75	4.937	5.335	5.879	6.056	5.761	5.86	6.022	5.908	5.325	.	.	.	.	X	.	.	.	.	.
HyS0003.113	-0.919	-1.004	-1.039	-0.968	-1.024	-0.909	-1.036	-1.07	-0.91	-0.9	-1.089	-0.956	.	.	.	.	.	.	.	.	.	.
HyS0003.114	6.135	6.01	5.913	5.07	4.856	4.86	6.027	5.952	5.742	5.874	5.907	5.401	.	.	.	X	X	.	.	.	.	.
HyS0003.115	-0.949	-0.915	-0.905	-0.811	-1.1	0.159	-0.895	-1.055	-0.888	-0.773	-0.986	0.191	.	.	.	.	X	.	.	.	.	.
HyS0003.116	1.622	1.824	1.058	1.409	1.715	3.144	2.379	2.326	1.591	2.219	0.854	0.761	.	.	.	.	.	.	.	.	.	.
HyS0003.117	0.929	1.441	0.819	0.973	1.052	1.79	1.68	1.478	1.573	1.523	1.572	1.4	.	.	.	.	.	.	.	.	.	.
HyS0003.118	-0.942	-0.924	-0.955	-1.056	-0.957	-0.932	-0.95	-1.005	-0.916	-1.062	-1.026	-1.042	.	.	.	.	.	.	.	.	.	.
HyS0003.119	2.892	3.292	3.184	3.42	3.594	3.587	4.192	4.357	4.286	3.968	4.197	3.68	.	.	.	.	.	.	.	.	.	.
HyS0003.120	5.104	5.549	5.15	4.922	4.917	4.547	6.059	5.862	5.82	5.78	6.072	5.189	.	.	.	.	.	.	.	.	.	.
HyS0003.121	-0.939	-0.941	-0.948	-0.919	-0.949	-0.915	-1.024	-1.086	-0.988	-1.067	-0.946	-0.417	.	.	.	.	.	.	.	.	.	.
HyS0003.122	4.951	5.116	4.759	4.361	4.295	4.024	6.508	6.464	6.509	6.55	6.481	5.758	.	.	.	.	X	.	.	.	.	.
HyS0003.123	5.214	5.393	4.615	3.477	2.81	2.396	5.781	5.63	5.81	5.511	5.424	4.097	.	.	X	X	X	.	.	.	.	.
HyS0003.124	0.714	0.44	0.577	0.79	0.794	0.815	0.112	-1.035	0.448	0.985	0.545	0.809	.	.	.	.	.	.	.	.	.	.
HyS0003.125	1.29	0.887	2.047	2.211	1.195	2.828	0.466	-1.045	0.799	1.089	0.886	0.649	.	.	.	.	.	.	.	.	.	.
HyS0003.126	6.177	6.076	6.254	6.203	6.311	6.193	5.669	5.627	5.66	5.82	5.721	5.295	.	.	.	.	.	.	.	.	.	.
HyS0003.127	5.103	5.424	5.29	5.229	5.337	5.358	5.813	5.701	5.882	5.649	5.928	5.383	.	.	.	.	.	.	.	.	.	.
HyS0003.128	5.196	5.434	5.213	5.272	5.415	5.367	5.586	5.545	5.538	5.312	5.4	5.164	.	.	.	.	.	.	.	.	.	.
HyS0003.129	-1.019	-0.992	-1.021	-0.945	-1.008	-0.853	-0.965	-1.067	-1.017	-1.021	-0.935	-0.968	.	.	.	.	.	.	.	.	.	.
HyS0003.130	-0.945	-0.93	-1.036	-0.981	-0.986	-0.911	-0.926	-0.992	-1.031	-1.1	-1.06	-1.053	.	.	.	.	.	.	.	.	.	.
HyS0003.131	-1.092	-1.01	-0.907	-0.963	-0.952	-1.099	-0.936	-0.945	-1.02	-1.053	-0.939	-0.939	.	.	.	.	.	.	.	.	.	.
HyS0003.132	3.683	4.303	4.202	4.472	5.221	5.388	6.495	6.176	6.346	6.166	6.325	5.692	.	.	.	X	X	.	.	.	.	.
HyS0003.133	6.179	6.399	6.325	5.95	6.258	5.534	7.407	7.505	7.365	7.317	7.488	6.908	.	.	.	.	.	.	.	.	.	.
HyS0003.134	-1.088	-1.067	-0.989	-0.84	-0.956	-0.907	-0.996	-1.036	-1.031	-0.951	-1.041	-0.988	.	.	.	.	.	.	.	.	.	.
HyS0003.135	2.552	2.787	2.84	2.808	3.275	3.283	3.641	3.86	4.146	4.041	3.959	3.242	.	.	.	.	.	.	.	.	.	.
HyS0003.136	4.797	4.802	5.048	5.06	5.42	5.606	4.547	4.379	4.716	4.956	4.698	4.104	.	.	.	.	.	.	.	.	.	.
HyS0003.137	3.844	3.841	3.873	4.196	4.195	5.177	4.941	4.689	4.866	4.439	4.902	4.231	.	.	.	.	.	.	.	.	.	.
HyS0003.138	0.134	-0.943	-1.084	-0.963	-0.417	-0.914	-1.071	-1.05	-0.928	-1.057	-0.916	-0.308	.	.	.	.	.	.	.	.	.	.
HyS0003.139	4.307	4.148	4.321	4.081	3.962	3.764	4.519	4.088	4.566	4.191	4.123	3.738	.	.	.	.	.	.	.	.	.	.
HyS0003.140	3.949	4.328	4.18	4.241	4.782	4.742	5.947	5.88	6.052	5.963	5.921	5.388	.	.	.	.	.	.	.	.	.	.
HyS0003.141	3.284	3.173	2.328	1.316	0.975	1.085	4.787	4.501	4.866	4.871	4.6	3.528	.	X	X	X	X	.	.	.	.	.
HyS0003.142	6.717	7.006	6.836	7.167	7.44	7.478	7.471	7.539	7.469	7.372	7.451	6.884	.	.	.	.	.	.	.	.	.	.
HyS0003.143	8.413	8.416	8.292	8.295	8.506	8.261	7.589	7.531	7.548	7.52	7.435	7.296	.	.	.	.	.	.	.	.	.	.
HyS0003.144	2.82	3.194	2.84	2.981	3.357	3.471	3.854	4.16	4.249	3.79	3.944	3.395	.	.	.	.	.	.	.	.	.	.
HyS0003.145	4.608	4.991	4.273	3.926	4.785	4.276	4.539	4.812	4.842	4.627	5.012	3.978	.	.	.	.	.	.	.	.	.	.
HyS0003.146	8.734	9.084	8.684	8.665	8.758	8.563	8.468	8.395	8.237	8.155	8.146	7.722	.	.	.	.	.	.	.	.	.	.
HyS0003.147	6.005	6.43	6.192	6.333	6.57	6.641	6.363	6.219	6.315	6.092	6.242	5.475	.	.	.	.	.	.	.	.	.	.
HyS0003.148	5.429	5.259	5.479	5.444	5.361	6.072	4.799	5.146	4.734	4.799	4.944	4.344	.	.	.	.	.	.	.	.	.	.
HyS0003.149	5.548	5.793	5.626	5.053	5.135	4.984	6.687	6.674	6.659	6.763	6.723	5.999	.	.	.	.	.	.	.	.	.	.
HyS0003.150	6.195	6.128	6.147	6.003	5.962	6.361	5.935	5.695	6.228	6.058	6.121	5.473	.	.	.	.	.	.	.	.	.	.
HyS0003.151	7.288	7.471	7.32	7.304	7.209	7.2	6.811	6.762	6.843	6.709	6.77	6.348	.	.	.	.	.	.	.	.	.	.
HyS0003.152	4.061	4.35	4.241	4.304	4.842	5.366	5.353	5.04	5.415	4.986	5.153	4.787	.	.	.	.	X	.	.	.	.	.
HyS0003.153	5.25	5.251	5.187	5.136	5.079	4.835	5.38	5.132	5.188	5.205	5.245	4.702	.	.	.	.	.	.	.	.	.	.
HyS0003.154	3.411	3.523	3.429	3.23	3.406	2.998	3.872	3.761	3.799	3.731	3.847	3.082	.	.	.	.	.	.	.	.	.	.
HyS0003.155	5.328	5.024	5.56	5.37	5.495	5.614	5.118	4.849	5.082	5.423	4.803	4.369	.	.	.	.	.	.	.	.	.	.
HyS0003.156	3.751	4.022	3.902	4.041	4.266	4.578	4.872	4.786	4.859	4.807	4.785	4.495	.	.	.	.	.	.	.	.	.	.
HyS0003.157	-1.04	-1.061	-1.027	-0.925	-0.913	-0.715	-0.973	-1.048	-1.082	-0.907	-1.076	-0.678	.	.	.	.	.	.	.	.	.	.
HyS0003.158	-1.087	-0.988	-1.069	-1.054	-1.062	-0.956	-0.907	-1.064	-1.054	-1.046	-1.021	-1.034	.	.	.	.	.	.	.	.	.	.
HyS0003.159	-1.014	-0.938	-0.988	-0.933	-0.956	-0.984	-0.91	-0.915	-1.059	-0.901	-0.936	-1.001	.	.	.	.	.	.	.	.	.	.
HyS0003.160	-0.992	-0.963	-1.081	-0.789	-1.016	-0.976	-0.948	-0.906	-0.989	-1.06	-0.836	-0.967	.	.	.	.	.	.	.	.	.	.
HyS0003.161	5.474	5.821	5.523	5.079	5.48	6.008	6.571	6.669	6.431	6.172	6.429	5.745	.	.	.	.	.	.	.	.	.	.
HyS0003.162	-0.904	-0.969	-0.989	-1.051	-0.988	-0.941	-1.062	-0.946	-1.025	-0.947	-1.085	-0.605	.	.	.	.	.	.	.	.	.	.
HyS0003.163	-0.084	0.271	0.149	0.211	0.175	0.125	0.486	-1.031	0.134	0.013	0.163	0.595	.	.	.	.	.	.	.	.	.	.
HyS0003.164	-0.792	-0.533	-0.558	-0.93	-0.502	-1.023	-0.789	-1.014	-0.781	-0.776	-1.074	-0.483	.	.	.	.	.	.	.	.	.	.
HyS0003.165	0.483	0.672	0.763	0.546	0.332	0.43	1.033	-0.128	0.173	0.762	1.155	0.72	.	.	.	.	.	.	.	.	.	.
HyS0003.166	0.636	0.671	1.043	0.717	0.664	1.29	1.774	2.572	2.801	1.702	2.495	2.196	.	.	.	.	.	.	.	.	.	.
HyS0003.167	5.678	6.007	5.975	5.958	5.929	5.994	6.042	5.737	5.881	5.979	6.106	5.581	.	.	.	.	.	.	.	.	.	.
HyS0003.168	9.101	9.041	9.057	9.118	9.156	8.9	8.488	8.782	8.516	8.546	8.536	7.896	.	.	.	.	.	.	.	.	.	.
HyS0003.169	0.398	0.478	0.098	0.447	0.535	0.763	1.162	0.233	1.028	0.979	0.205	0.343	.	.	.	.	.	.	.	.	.	.
HyS0003.170	7.014	6.55	6.698	6.728	6.24	5.758	6.669	6.791	6.771	6.825	6.734	5.678	.	.	.	.	X	.	.	.	.	.
HyS0003.171	-1.02	-0.921	-1.082	-0.901	-0.933	-0.84	-0.937	-1.094	-0.886	-0.986	-0.914	-0.899	.	.	.	.	.	.	.	.	.	.
HyS0003.172	2.675	3.06	2.752	2.978	3.177	3.187	2.994	3.671	3.058	3.271	3.271	2.374	.	.	.	.	.	.	.	.	.	.
HyS0003.173	3.779	3.874	3.902	3.809	3.652	3.557	4.865	4.993	5.05	4.858	4.835	4.381	.	.	.	.	.	.	.	.	.	.
HyS0003.174	4.874	5.141	4.972	5.064	5.045	4.954	5.905	6.026	6.098	5.766	5.955	5.312	.	.	.	.	.	.	.	.	.	.
HyS0003.175	5.858	6.079	5.834	5.721	6.029	5.825	6.415	6.468	6.223	6.173	6.379	5.507	.	.	.	.	.	.	.	.	.	.
HyS0003.176	2.423	2.385	2.637	3.054	3.227	3.232	3.751	3.523	3.803	4.158	3.955	3.315	.	.	.	X	X	.	.	.	.	.
HyS0003.177	5.603	5.506	5.352	5.002	4.991	4.592	5.446	5.414	5.738	5.596	5.447	4.851	.	.	.	.	.	.	.	.	.	.
HyS0003.178	7.974	7.86	7.798	7.628	7.502	7.005	7.591	7.722	7.724	7.593	7.567	7.118	.	.	.	.	.	.	.	.	.	.
HyS0003.179	6.329	6.476	6.272	6.505	6.925	7.18	7.821	7.833	7.85	7.906	7.828	7.287	.	.	.	.	.	.	.	.	.	.
HyS0003.180	3.427	4.051	3.926	3.628	4.386	4.029	5.934	5.767	5.943	5.817	5.93	5.299	.	.	.	.	.	.	.	.	.	.
HyS0003.181	4.794	4.853	4.672	4.553	4.652	4.455	5.632	5.544	5.635	5.533	5.669	4.933	.	.	.	.	.	.	.	.	.	.
HyS0003.182	-1.083	-1.051	-1.035	-0.978	-1.068	-1.031	-1.047	-0.916	-1.027	-1.065	-0.932	-0.838	.	.	.	.	.	.	.	.	.	.
HyS0003.183	5.814	5.962	6.011	6.138	6.342	6.393	6.287	6.258	6.246	6.242	6.39	5.735	.	.	.	.	.	.	.	.	.	.
HyS0003.184	2.767	2.956	3.268	3.486	3.164	3.219	2.923	1.94	2.568	3.074	3.117	1.995	.	.	.	.	.	.	.	.	.	.
HyS0003.185	-0.988	-1.061	-1.041	-1.062	-1.053	-1.023	-0.931	-1.024	-0.921	-0.976	-0.84	-0.954	.	.	.	.	.	.	.	.	.	.
HyS0003.186	5.821	5.97	5.754	5.772	5.938	6.382	6.079	6.67	6.195	6.027	6.215	5.589	.	.	.	.	.	.	.	.	.	.
HyS0003.187	-0.906	-0.928	-0.927	-1.025	-1.077	-1.023	-1.021	-1.058	-0.92	-0.986	-0.877	-1.021	.	.	.	.	.	.	.	.	.	.
HyS0003.188	5.639	6.129	5.886	5.857	6.14	5.918	6.545	6.532	6.686	6.232	6.52	5.842	.	.	.	.	.	.	.	.	.	.
HyS0003.189	5.13	5.041	5.291	5.35	5.069	4.875	6.138	6.076	5.889	6.151	5.859	5.391	.	.	.	.	.	.	.	.	.	.
HyS0003.190	-0.957	-0.902	-1.061	-1.059	-0.948	-0.91	-1.065	-1.03	-0.921	-0.976	-1.043	-0.933	.	.	.	.	.	.	.	.	.	.
HyS0003.191	-1.018	-0.599	-0.786	-1.087	-1.074	0.379	-0.989	-0.991	-1.005	-0.975	-0.742	0.067	.	.	.	.	.	.	.	.	.	.
HyS0003.192	5.783	5.74	5.882	5.98	6.055	6.299	5.559	5.281	5.316	5.639	5.532	5.126	.	.	.	.	.	.	.	.	.	.
HyS0003.193	4.839	5.277	5.195	5.171	5.334	5.103	6.151	6.296	6.457	6.238	6.255	5.755	.	.	.	.	.	.	.	.	.	.
HyS0003.194	-0.576	-0.348	-0.297	-0.553	-0.473	-0.436	0.31	0.139	0.233	0.302	-0.188	-0.143	.	.	.	.	.	.	.	.	.	.
HyS0003.195	-0.9	-1.09	-0.93	-0.941	-0.995	-0.955	-0.963	0.582	-0.921	-0.86	-0.765	-0.914	.	.	.	.	.	.	.	.	.	.
HyS0003.196	0.116	1.035	0.861	1.052	1.397	0.881	0.978	0.461	2.003	0.643	0.687	1.127	.	.	.	.	.	.	.	.	.	.
HyS0003.197	-1.005	-1.05	-1.079	-1.085	-0.956	-0.994	-0.901	-0.907	-0.948	-1.047	-1	-0.935	.	.	.	.	.	.	.	.	.	.
HyS0003.198	-0.918	-0.923	-1.004	-1.06	-1.038	-1.071	-1.023	-0.905	-0.698	-0.981	-1.058	-1.089	.	.	.	.	.	.	.	.	.	.
HyS0003.199	4.902	5.039	4.941	4.807	4.799	5.016	6.358	6.271	6.242	6.162	6.145	5.624	.	.	.	.	.	.	.	.	.	.
HyS0003.200	1.453	1.619	1.825	2.001	2.658	3.06	3.163	3.078	3.123	3.339	3.177	2.632	.	.	.	X	X	.	.	.	.	.
HyS0003.201	7.092	7.07	6.963	6.306	5.573	5.103	6.727	6.702	6.78	6.65	6.688	6.017	.	.	.	X	X	.	.	.	.	.
HyS0003.202	5.264	5.321	5.471	5.368	5.112	5.112	5.747	5.911	5.807	5.832	5.849	5.21	.	.	.	.	.	.	.	.	.	.
HyS0003.203	4.222	4.284	4.536	4.053	3.99	4.655	4.57	4.292	4.558	4.936	4.346	4.097	.	.	.	.	.	.	.	.	.	.
HyS0003.204	-0.92	-1.044	-1.072	-1.042	-1.026	-0.952	-0.933	-0.931	-0.905	-0.928	-1.033	-0.951	.	.	.	.	.	.	.	.	.	.
HyS0003.205	-0.023	-0.101	0.03	0.119	-0.32	0.077	0.013	0	-0.161	0.012	0.49	-0.645	.	.	.	.	.	.	.	.	.	.
HyS0003.206	-1.096	-1.016	-0.979	-1.005	-0.924	-0.812	-0.947	-1.091	-1.09	-1.002	-0.877	0.664	.	.	.	.	.	.	.	.	.	.
HyS0003.207	-1.098	-1.074	-0.936	-1.014	-1.016	-1.012	-1.086	-1.043	0.044	-0.911	-0.328	-1.011	.	.	.	.	.	.	.	.	.	.
HyS0003.208	-1.069	-1.041	-1.029	-1.007	-0.987	-0.906	-0.929	-1.051	-0.979	-1.062	-0.933	-0.94	.	.	.	.	.	.	.	.	.	.
HyS0003.209	-1.023	-1.052	-1.065	-1.039	-0.904	-1.059	-1.024	-1.049	-0.95	-0.582	-0.97	-1.06	.	.	.	.	.	.	.	.	.	.
HyS0003.210	-1.078	-1.022	-1.092	-0.986	-0.93	-1.086	-1.078	-1.063	-1.06	-0.969	-1.06	-1.077	.	.	.	.	.	.	.	.	.	.
HyS0003.211	-0.991	-1.096	-0.904	-1.008	-1.038	-0.919	-0.943	-1.005	-0.923	-1.084	-1.079	-1.049	.	.	.	.	.	.	.	.	.	.
HyS0003.212	-0.96	-0.936	-1.054	-0.903	-0.931	-0.821	-0.969	-0.972	-0.759	-0.927	-0.889	-1.024	.	.	.	.	.	.	.	.	.	.
HyS0003.213	-0.916	-0.922	-1.03	-0.935	-0.942	-0.936	-1.072	-1.076	-1.085	-1.014	-1.047	-0.903	.	.	.	.	.	.	.	.	.	.
HyS0003.214	-0.991	-0.968	-0.984	-0.937	-1.001	-0.068	-0.92	-1.084	-1.079	-1.076	-0.265	0.45	.	.	.	.	.	.	.	.	.	.
HyS0003.215	0.904	0.368	-0.032	0.763	0.262	0.86	0.22	0.593	0.777	-0.017	-0.05	0.741	.	.	.	.	.	.	.	.	.	.
HyS0003.216	-0.918	-1.088	-0.905	-0.938	-1.081	-1.068	-1.055	-1.016	-0.626	-1.068	-0.908	-0.999	.	.	.	.	.	.	.	.	.	.
HyS0003.217	5.27	5.376	4.944	4.558	5.086	4.959	5.683	5.838	5.542	5.621	5.318	4.799	.	.	.	.	.	.	.	.	.	.
HyS0003.218	-0.953	-0.963	-1.041	-1.092	-1.048	-0.974	-0.986	-0.909	-0.964	-0.909	-1.037	-1.044	.	.	.	.	.	.	.	.	.	.
HyS0003.219	-0.846	-0.798	-1.011	-0.948	-0.943	-0.747	-0.583	-0.961	-1.045	-1.094	-1.062	-1.061	.	.	.	.	.	.	.	.	.	.
HyS0003.220	3.996	3.962	4.133	3.964	3.57	3.177	4.685	4.813	4.672	4.794	4.657	4.063	.	.	.	.	.	.	.	.	.	.
HyS0003.221	5.512	5.341	5.477	5.783	5.551	6.185	5.031	4.785	5.255	5.374	5.122	4.654	.	.	.	.	.	.	.	.	.	.
HyS0003.222	5.232	4.853	4.899	4.544	3.575	2.66	4.916	4.925	4.887	4.856	4.893	3.972	.	.	.	X	X	.	.	.	.	.
HyS0003.223	1.691	1.59	1.678	1.199	0.951	0.969	2.58	2.619	2.707	2.554	2.397	2.14	.	.	.	.	.	.	.	.	.	.
HyS0003.224	2.766	3.039	3.144	3.161	4.304	4.148	6.379	6.5	6.45	6.438	6.41	5.853	.	.	.	X	X	.	.	.	.	.
HyS0003.225	6.183	6.137	6.282	6.319	6.402	6.504	5.988	6.081	5.956	6.065	5.715	5.512	.	.	.	.	.	.	.	.	.	.
HyS0003.226	3.375	3.681	3.382	3.187	3.081	2.758	4.265	4.536	4.135	4.314	4.146	3.623	.	.	.	.	.	.	.	.	.	.
HyS0003.227	4.917	5.033	5.169	5.239	5.535	5.452	5.869	5.601	5.66	5.556	5.768	5.108	.	.	.	.	.	.	.	.	.	.
HyS0003.228	-0.953	-1.042	-0.958	-1.099	-0.73	-0.919	-1.091	-1.038	-1.033	-0.83	-0.989	-0.97	.	.	.	.	.	.	.	.	.	.
HyS0003.229	4.693	4.971	4.936	4.863	4.875	4.553	5.439	5.454	5.376	5.248	5.354	4.817	.	.	.	.	.	.	.	.	.	.
HyS0003.230	5.613	5.631	5.601	5.432	5.347	5.624	6.059	6.107	6.102	6.027	6.204	5.648	.	.	.	.	.	.	.	.	.	.
HyS0003.231	7.077	6.942	7.259	7.382	7.474	7.455	7.603	7.584	7.461	7.654	7.516	6.878	.	.	.	.	.	.	.	.	.	.
HyS0003.232	4.92	4.936	4.941	4.851	4.935	4.62	4.39	3.485	4.091	4.799	4.852	4.222	.	.	.	.	.	.	.	.	.	.
HyS0003.233	5.025	4.918	4.876	4.828	4.657	4.399	5.655	5.698	5.741	5.571	5.511	4.957	.	.	.	.	.	.	.	.	.	.
HyS0003.234	6.695	6.748	6.853	6.737	6.722	7.003	6.4	6.623	6.231	6.366	6.227	5.932	.	.	.	.	.	.	.	.	.	.
HyS0003.235	-0.203	0.744	-0.431	-0.011	0.639	0.144	0.082	-1.051	-0.921	0.206	-1.007	-0.244	.	.	.	.	.	.	.	.	.	.
HyS0003.236	5.549	5.844	5.955	6.052	6.341	6.329	7.162	7.112	7.029	7.137	7.261	6.648	.	.	.	.	.	.	.	.	.	.
HyS0003.237	5.042	5.425	5.216	5.132	5.047	5.036	4.849	4.787	4.916	4.839	4.811	4.369	.	.	.	.	.	.	.	.	.	.
HyS0003.238	6.522	6.648	6.622	6.531	6.715	6.485	7.462	7.362	7.429	7.635	7.442	7.019	.	.	.	.	.	.	.	.	.	.
HyS0003.239	6.595	6.584	6.504	6.467	6.475	6.332	6.461	6.399	6.332	6.324	6.396	5.956	.	.	.	.	.	.	.	.	.	.
HyS0003.240	-1.085	-1.082	-1.077	-1.061	-1.081	-0.916	-1.072	-1.001	-1.026	-0.985	-0.969	-1.032	.	.	.	.	.	.	.	.	.	.
HyS0003.241	3.695	3.612	3.657	3.586	4.068	4.314	3.862	3.325	3.727	3.798	3.9	3.402	.	.	.	.	.	.	.	.	.	.
HyS0003.242	6.423	6.376	6.265	6.648	6.273	6.726	6.21	5.978	6.118	5.942	6.191	5.43	.	.	.	.	.	.	.	.	.	.
HyS0003.243	6.014	5.261	5.711	6.161	5.965	5.845	4.823	4.756	5.311	5.243	4.574	4.337	.	.	.	.	.	.	.	.	.	.
HyS0003.244	4.213	4.372	4.331	4.485	4.181	4.31	4.799	4.767	4.528	4.914	4.704	4.06	.	.	.	.	.	.	.	.	.	.
HyS0003.245	0.95	1.247	0.868	1.775	0.822	1.5	0.97	0.964	-0.946	0.723	0.826	0.292	.	.	.	.	.	.	.	.	.	.
HyS0003.246	-1.095	-0.972	-0.866	-0.972	-0.989	-1.007	-0.848	-1.076	-0.944	-1.05	-1.022	-0.976	.	.	.	.	.	.	.	.	.	.
HyS0003.247	6.846	6.931	6.932	6.762	6.804	6.8	6.126	6.546	6.248	6.272	6.455	5.972	.	.	.	.	.	.	.	.	.	.
HyS0003.248	6.328	6.589	6.209	6.087	6.086	6.187	6.492	6.019	6.332	6.191	6.453	6.02	.	.	.	.	.	.	.	.	.	.
HyS0003.249	6.269	6.125	6.156	6.389	6.519	6.538	6.24	6.374	6.299	6.217	6.102	5.8	.	.	.	.	.	.	.	.	.	.
HyS0003.250	-1.074	-1.084	-1.091	-0.968	-1.068	-1.05	-0.999	-1.004	-1.029	-1.018	-0.965	-1.036	.	.	.	.	.	.	.	.	.	.
HyS0003.251	-0.077	-0.352	-0.672	-0.412	-0.641	-0.457	-0.974	-0.935	-0.943	-0.949	-0.744	-0.42	.	.	.	.	.	.	.	.	.	.
HyS0003.252	6.302	5.697	6.196	6.228	6.097	6.201	5.785	5.763	5.464	5.928	5.716	5.104	.	.	.	.	.	.	.	.	.	.
HyS0003.253	3.2	3.41	3.345	3.324	3.41	3.611	3.033	3.366	3.007	3.057	3.248	2.716	.	.	.	.	.	.	.	.	.	.
HyS0003.254	-0.69	-0.941	-0.604	0.007	-0.978	0.003	-1.008	-1.073	-0.386	-0.577	-0.98	-1.009	.	.	.	.	.	.	.	.	.	.
HyS0003.255	4.221	4.259	4.259	4.092	3.983	3.718	4.578	4.528	4.732	4.478	4.56	3.885	.	.	.	.	.	.	.	.	.	.
HyS0003.256	2.576	2.444	2.494	2.767	2.561	2.155	2.073	2.051	2.434	2.406	2.235	1.787	.	.	.	.	.	.	.	.	.	.
HyS0003.257	8.303	8.155	8.277	8.361	8.398	8.388	7.84	7.893	8.015	8.044	7.85	7.25	.	.	.	.	.	.	.	.	.	.
HyS0003.258	7.722	8.003	7.729	7.801	7.803	7.586	7.486	7.34	7.634	7.519	7.525	6.937	.	.	.	.	.	.	.	.	.	.
HyS0003.259	3.607	3.552	2.192	0.916	0.747	1.415	5.251	5.026	5.064	5.129	4.852	3.91	.	X	X	X	X	.	.	.	.	.
HyS0003.260	-0.989	-0.996	-1.064	-0.809	-0.606	-1.012	-0.999	-1.088	-0.971	-1.055	-0.906	-1.08	.	.	.	.	.	.	.	.	.	.
HyS0003.261	4.615	4.649	4.794	4.966	4.797	4.949	4.115	4.443	4.17	4.378	4.342	3.994	.	.	.	.	.	.	.	.	.	.
HyS0003.262	5.059	5.063	5.118	4.851	4.919	5.022	5.25	5.333	5.516	5.157	5.306	5.067	.	.	.	.	.	.	.	.	.	.
HyS0003.263	7.19	7.216	7.457	7.449	7.765	7.895	7.036	7.136	7.065	7.294	7.271	6.723	.	.	.	.	.	.	.	.	.	.
HyS0003.264	6.945	7.145	7.184	7.355	7.367	7.417	7.197	7.193	7.347	7.287	7.357	6.684	.	.	.	.	.	.	.	.	.	.
HyS0003.265	-0.952	-0.937	-0.984	-0.968	-0.9	-1.061	-0.923	-0.948	-0.976	-1.062	-0.933	-0.641	.	.	.	.	.	.	.	.	.	.
HyS0003.266	5.925	5.911	5.743	5.762	5.425	5.491	5.912	6.106	5.904	5.92	6.078	5.512	.	.	.	.	.	.	.	.	.	.
HyS0003.267	7.289	7.411	7.232	7.284	7.182	6.918	7.189	7.186	7.202	7.18	7.221	6.664	.	.	.	.	.	.	.	.	.	.
HyS0003.268	7.791	7.947	7.843	7.782	7.626	7.473	7.836	7.729	7.737	7.772	7.777	7.159	.	.	.	.	.	.	.	.	.	.
HyS0003.269	2.637	2.317	2.605	2.637	2.386	2.461	2.512	2.128	2.228	2.706	2.662	2.097	.	.	.	.	.	.	.	.	.	.
HyS0003.270	4.029	3.887	3.979	3.884	3.661	3.881	3.705	3.931	3.631	3.479	3.869	3.289	.	.	.	.	.	.	.	.	.	.
HyS0003.271	-0.876	-0.922	-1.058	-0.937	-0.916	-0.005	-0.796	-1.028	-0.798	-0.774	-0.875	-0.015	.	.	.	.	.	.	.	.	.	.
HyS0003.272	-0.415	-0.001	-0.159	-0.663	-0.308	-0.047	-0.584	-1.094	0.098	-0.082	-0.323	-0.836	.	.	.	.	.	.	.	.	.	.
HyS0003.273	-1.07	-1.061	-1.07	-0.954	-1.073	-1.007	-1.032	-1.092	-1.033	-0.955	-0.953	-1.019	.	.	.	.	.	.	.	.	.	.
HyS0003.274	-0.975	-0.904	-0.93	-0.911	-1.025	-0.983	-0.932	-0.977	-1.085	-1.021	-0.998	-1.002	.	.	.	.	.	.	.	.	.	.
HyS0003.275	6.58	6.504	6.546	6.471	6.575	6.397	6.544	6.535	6.405	6.352	6.433	5.913	.	.	.	.	.	.	.	.	.	.
HyS0003.276	1.817	1.089	2.056	0.451	0.796	1.011	0.395	2.043	0.544	-0.939	0.883	1.496	.	.	.	.	.	.	.	.	.	.
HyS0003.277	0.867	0.591	1.064	1.061	1.334	1.603	0.84	0.418	1.114	0.998	0.756	0.932	.	.	.	.	.	.	.	.	.	.
HyS0003.278	7.043	7.29	7.33	7.226	7.165	7.086	7.114	7.087	7.186	7.106	6.91	6.333	.	.	.	.	.	.	.	.	.	.
HyS0003.279	-0.983	-0.923	-1.076	-1.053	-0.98	-1.005	-1.027	-0.955	-0.923	-1.073	-0.919	-0.909	.	.	.	.	.	.	.	.	.	.
HyS0003.280	6.112	6.271	6.062	6.23	6.051	5.753	6.273	6.35	6.108	6.084	6.186	5.705	.	.	.	.	.	.	.	.	.	.
HyS0003.281	-0.138	-0.206	-0.167	-0.456	0.001	-0.634	0.21	-1.01	-0.611	-0.351	-0.228	-0.468	.	.	.	.	.	.	.	.	.	.
HyS0003.282	0.16	-0.335	-0.048	0.004	0.447	-0.034	-0.135	-0.987	0.382	0.575	0.149	0.064	.	.	.	.	.	.	.	.	.	.
HyS0003.283	5.672	5.573	5.598	5.533	5.989	5.871	5.618	5.55	5.828	5.642	5.606	5.171	.	.	.	.	.	.	.	.	.	.
HyS0003.284	4.969	5.053	4.969	4.809	4.704	4.664	5.116	5.196	5.266	5.252	5.085	4.407	.	.	.	.	.	.	.	.	.	.
HyS0003.285	6.199	6.144	6.189	6.348	6.339	6.176	5.683	6.068	5.895	5.676	5.817	5.082	.	.	.	.	.	.	.	.	.	.
HyS0003.286	-0.027	-0.513	-0.221	-0.494	-0.726	-0.478	0.26	-0.273	-0.494	-0.662	-0.038	-0.553	.	.	.	.	.	.	.	.	.	.
HyS0003.287	7.644	7.533	7.444	7.721	7.605	7.574	6.91	7.337	6.883	7.099	7.005	6.62	.	.	.	.	.	.	.	.	.	.
HyS0003.288	4.396	4.174	4.645	4.526	4.549	4.61	4.68	4.655	4.653	5.141	4.722	3.831	.	.	.	.	.	.	.	.	.	.
HyS0003.289	2.52	2.452	2.682	2.815	2.805	2.834	2.784	2.843	3.131	2.978	2.651	2.794	.	.	.	.	.	.	.	.	.	.
HyS0003.290	0.528	0.647	0.599	0.312	-0.066	-0.213	-0.011	-0.239	0.408	0.42	-0.638	-0.625	.	.	.	.	.	.	.	.	.	.
HyS0003.291	7.223	7.126	7.137	7.102	7.317	7.026	6.799	5.822	6.698	6.632	6.962	6.163	.	.	.	.	.	.	.	.	.	.
HyS0003.292	9.091	8.946	9.071	9.061	9.112	8.992	8.708	8.781	8.621	8.46	8.872	8.059	.	.	.	.	.	.	.	.	.	.
HyS0003.293	5.709	5.848	5.635	5.361	5.562	5.465	6.237	6.309	6.097	6.347	6.211	5.705	.	.	.	.	.	.	.	.	.	.
HyS0003.294	8.416	8.229	8.324	8.291	8.25	8.352	8	8.117	7.828	7.997	8.022	7.446	.	.	.	.	.	.	.	.	.	.
HyS0003.295	5.631	5.773	5.832	5.922	6.055	6.362	5.98	5.796	6.024	5.957	5.889	5.39	.	.	.	.	.	.	.	.	.	.
HyS0003.296	-1.013	-0.931	-0.967	-1.004	-0.963	-0.974	-1.003	-1.037	-1.047	-1.099	-0.981	-0.958	.	.	.	.	.	.	.	.	.	.
HyS0003.297	5.763	5.889	4.409	3.409	3.153	3.272	5.903	6.06	5.843	5.676	5.918	5.308	.	X	X	X	X	.	.	.	.	.
HyS0003.298	5.081	5.191	4.844	4.65	4.313	4.602	5.552	5.306	5.438	5.273	5.219	4.718	.	.	.	.	.	.	.	.	.	.
HyS0003.299	7.359	7.376	7.417	7.352	7.22	7.191	6.822	6.758	6.82	6.902	6.843	6.252	.	.	.	.	.	.	.	.	.	.
HyS0003.300	-0.759	-0.459	-0.369	-0.42	-0.78	-0.802	-0.93	-0.64	-0.671	-0.697	-0.668	-0.969	.	.	.	.	.	.	.	.	.	.
HyS0003.301	-0.992	-1.057	-0.965	-0.923	-0.95	-0.864	-0.992	-0.964	-0.944	-0.975	-0.852	-0.708	.	.	.	.	.	.	.	.	.	.
HyS0003.302	5.674	5.561	5.848	5.763	5.941	6.308	5.597	5.814	5.841	5.851	5.719	5.051	.	.	.	.	.	.	.	.	.	.
HyS0003.303	-0.538	-0.754	-0.661	-0.733	-0.617	-0.517	-0.327	0.286	-0.491	-0.646	-0.477	-0.839	.	.	.	.	.	.	.	.	.	.
HyS0003.304	3.308	3.768	3.608	3.708	3.75	4.097	4.951	4.669	4.924	4.891	4.981	4.211	.	.	.	.	.	.	.	.	.	.
HyS0003.305	4.906	5.048	5.034	5.141	4.955	5.108	5.285	5.302	5.381	5.286	5.226	4.736	.	.	.	.	.	.	.	.	.	.
HyS0003.306	-0.925	-1.023	-0.935	-0.955	-0.981	-1.009	-1.046	-1.086	-1.058	-1.004	-1.004	-1.054	.	.	.	.	.	.	.	.	.	.
HyS0003.307	5.853	6.141	6.154	6.123	6.213	6.145	6.693	6.591	6.663	6.637	6.733	5.921	.	.	.	.	.	.	.	.	.	.
HyS0003.308	-0.752	-1.032	-0.917	-0.957	-0.928	-0.696	-0.401	-0.954	-0.957	-0.97	-1.027	-0.954	.	.	.	.	.	.	.	.	.	.
HyS0003.309	-0.978	-1.008	-1.027	-0.929	-0.874	-1.044	-0.919	-0.941	-1.001	-1.042	-0.924	-0.82	.	.	.	.	.	.	.	.	.	.
HyS0003.310	-0.766	-0.908	-0.974	-0.947	-0.905	-0.927	-0.803	-0.914	-0.678	-1.009	-0.929	-0.93	.	.	.	.	.	.	.	.	.	.
HyS0003.311	-0.989	-1.016	-1.001	-0.969	-0.968	-0.951	-0.908	-1.066	-1.022	-0.948	-0.974	-0.926	.	.	.	.	.	.	.	.	.	.
HyS0003.312	7.394	7.403	7.237	7.184	7.201	7.062	7.324	7.292	7.218	7.226	7.394	6.609	.	.	.	.	.	.	.	.	.	.
HyS0003.313	5.312	5.369	4.73	3.993	3.888	3.9	5.893	5.937	5.872	5.665	5.703	4.943	.	.	X	X	X	.	.	.	.	.
HyS0003.314	1.363	1.015	1.181	0.947	1.525	1.46	0.703	0.997	1.317	1.232	1.142	0.673	.	.	.	.	.	.	.	.	.	.
HyS0003.315	-1.077	-1.042	-1.068	-0.963	-0.909	-0.954	-0.992	-1.024	-1.023	-1.024	-1	-0.96	.	.	.	.	.	.	.	.	.	.
HyS0003.316	6.338	6.545	6.405	6.495	6.475	6.542	6.054	6.096	5.884	5.934	5.922	5.57	.	.	.	.	.	.	.	.	.	.
HyS0003.317	5.604	5.792	5.686	5.427	5.574	5.343	5.876	5.893	6.006	5.775	5.703	5.38	.	.	.	.	.	.	.	.	.	.
HyS0003.318	8.095	7.673	8.121	8.28	8.235	8.445	7.373	7.076	7.234	7.393	7.239	6.628	.	.	.	.	.	.	.	.	.	.
HyS0003.319	8.643	8.24	8.422	8.539	8.475	8.568	7.864	7.82	7.751	7.931	7.974	7.551	.	.	.	.	.	.	.	.	.	.
HyS0003.320	-1.024	-0.838	-0.93	-0.924	-0.806	-0.246	-0.618	-0.435	-0.66	-0.644	-0.877	0.602	.	.	.	.	.	.	.	.	.	X
HyS0003.321	4.486	4.866	4.626	4.481	4.684	4.705	5.903	5.616	5.82	5.687	5.756	5.157	.	.	.	.	.	.	.	.	.	.
HyS0003.322	5.072	5.07	4.972	5.106	4.925	4.99	4.92	4.614	4.896	4.906	4.829	4.438	.	.	.	.	.	.	.	.	.	.
HyS0003.323	5.754	6.149	5.89	5.676	5.624	5.373	6.225	6.366	6.251	6.155	6.21	5.722	.	.	.	.	.	.	.	.	.	.
HyS0003.324	3.628	3.407	3.754	3.919	4.061	4.397	4.667	4.3	4.648	4.353	4.217	3.944	.	.	.	.	.	.	.	.	.	.
HyS0003.325	-0.693	-0.788	-0.869	-0.839	-0.404	-0.494	-0.711	-1.032	-0.932	-1.025	-0.98	-1.065	.	.	.	.	.	.	.	.	.	.
HyS0003.326	6.117	6.362	6.39	6.338	6.263	6.351	6.213	6.333	6.413	6.342	6.376	5.683	.	.	.	.	.	.	.	.	.	.
HyS0003.327	6.985	6.864	6.849	6.854	6.655	6.567	6.744	6.784	6.577	6.723	6.597	6.062	.	.	.	.	.	.	.	.	.	.
HyS0003.328	-0.912	-1.049	-0.959	-1.039	-0.906	-0.493	-0.92	-1.091	-0.982	-1.031	-0.977	-0.99	.	.	.	.	.	.	.	.	.	.
HyS0003.329	3.734	3.403	3.771	3.525	3.203	3.79	3.116	3.338	3.533	3.117	3.551	3.011	.	.	.	.	.	.	.	.	.	.
HyS0003.330	-0.959	-1.02	-0.925	-1.077	-0.92	-0.989	0.178	-1.091	-0.938	-1.07	-1.083	-0.907	.	.	.	.	.	.	.	.	.	.
HyS0003.331	6.445	6.196	6.286	5.91	5.443	4.986	6.795	6.694	6.597	6.725	6.49	5.984	.	.	.	.	X	.	.	.	.	.
HyS0003.332	6.923	6.96	6.94	6.94	6.89	7.093	6.572	6.06	6.469	6.382	6.431	5.859	.	.	.	.	.	.	.	.	.	.
HyS0003.333	-1.023	-0.9	-0.918	-1.072	-0.933	-1.003	-0.955	-0.963	-0.914	-1.008	-0.928	-0.991	.	.	.	.	.	.	.	.	.	.
HyS0003.334	-0.949	-1.023	-0.959	-1.06	-0.839	-0.966	-0.417	-0.991	-0.536	-0.913	-0.905	-0.989	.	.	.	.	.	.	.	.	.	.
HyS0003.335	-0.096	-0.977	1.264	0.088	0.053	1.526	-0.948	-0.929	-1.044	0.832	-0.956	-1.065	.	.	.	.	.	.	.	.	.	.
HyS0003.336	-0.809	-0.951	-0.906	-0.859	-0.837	-0.973	-0.892	-1.055	-0.919	-0.793	-0.936	-0.866	.	.	.	.	.	.	.	.	.	.
HyS0003.337	0.514	0.436	0.275	0.082	0.324	0.751	1.173	0.263	-0.215	0.318	0.051	0.071	.	.	.	.	.	.	.	.	.	.
HyS0003.338	-0.956	-1.045	-1.096	-0.895	-1.019	-0.973	-1.081	-0.976	-0.925	-1.081	-0.806	-1.071	.	.	.	.	.	.	.	.	.	.
HyS0003.339	-0.839	-0.947	-0.825	-0.69	-1.022	-0.811	-0.935	-0.944	-0.924	-0.85	-0.867	-0.376	.	.	.	.	.	.	.	.	.	.
HyS0003.340	-1.013	-0.593	-0.75	-0.571	-1.015	-0.722	-0.925	-1.099	-0.901	-0.962	-0.605	-0.967	.	.	.	.	.	.	.	.	.	.
HyS0003.341	-0.833	-0.385	-0.972	-0.52	-0.345	-0.505	-0.971	-1.099	-0.99	-0.982	-0.742	-0.924	.	.	.	.	.	.	.	.	.	.
HyS0003.342	-1.074	-1.034	-0.997	-1.006	-1.015	-0.933	-1.009	-0.959	-0.97	-1.092	-1.018	-1.012	.	.	.	.	.	.	.	.	.	.
HyS0003.343	-0.959	-0.942	-0.993	-1.07	-1.034	-0.89	-0.926	-1.031	-1.092	-1.02	-1.011	-0.406	.	.	.	.	.	.	.	.	.	.
HyS0003.344	-0.962	-1.035	-1.053	-1.022	-0.977	-1.094	-1.041	-0.986	-0.91	-0.932	-0.995	-0.933	.	.	.	.	.	.	.	.	.	.
HyS0003.345	-1.1	-0.94	-1.059	-0.975	-0.951	-1.008	-0.971	-0.931	-1.057	-0.988	-1.04	-1.098	.	.	.	.	.	.	.	.	.	.
HyS0003.346	-1.094	-0.945	-1.025	-1.092	-1.009	-0.846	-0.543	-1.072	-1.008	-0.984	-0.707	0.658	.	.	.	.	.	.	.	.	.	.
HyS0003.347	5.885	6.216	5.933	5.528	5.276	5.06	6.541	6.52	6.582	6.563	6.412	5.75	.	.	.	.	X	.	.	.	.	.
HyS0003.348	6.733	6.739	6.808	6.879	6.653	6.686	6.444	6.325	6.312	6.352	6.236	5.647	.	.	.	.	.	.	.	.	.	.
HyS0003.349	3.699	3.732	3.82	3.547	3.591	3.832	3.755	3.533	3.902	3.847	3.774	3.022	.	.	.	.	.	.	.	.	.	.
HyS0003.350	0.658	-0.231	-0.36	0.914	-0.221	1.646	-0.962	-1.037	0.478	-0.909	-1.006	2.233	.	.	.	.	.	.	.	.	.	.
HyS0003.351	5.641	5.405	4.891	3.967	3.961	4.405	5.421	5.113	5.508	5.622	5.402	4.604	.	X	X	X	X	.	.	.	.	.
HyS0003.352	-0.54	-0.921	-1.02	-1.069	-0.938	-1.063	-1.043	-1.022	-0.972	-0.96	-1.06	-1.05	.	.	.	.	.	.	.	.	.	.
HyS0003.353	-0.901	-0.947	-1.091	-0.954	-1.025	-0.977	-1.063	-1.044	-0.933	-0.964	-0.974	-0.976	.	.	.	.	.	.	.	.	.	.
HyS0003.354	5.836	5.868	5.968	5.998	6.011	6.073	5.93	6.069	5.969	5.84	5.827	5.264	.	.	.	.	.	.	.	.	.	.
HyS0003.355	5.68	5.939	5.839	5.821	6.04	6.488	6.359	6.376	6.444	6.244	6.398	5.876	.	.	.	.	.	.	.	.	.	.
HyS0003.356	4.811	5.12	4.524	3.97	4.242	4.056	5.652	5.859	5.862	5.454	5.592	4.766	.	.	.	.	.	.	.	.	.	.
HyS0003.357	5.436	5.446	5.359	5.481	5.428	5.854	5.386	5.207	5.538	5.581	5.516	4.941	.	.	.	.	.	.	.	.	.	.
HyS0003.358	-0.916	-0.906	-0.904	-0.967	-0.998	-0.984	-0.941	-1.07	-0.993	-0.933	-0.982	0.838	.	.	.	.	.	.	.	.	.	.
HyS0003.359	-1.075	-1.002	-1.004	-1.019	-1	-0.823	-0.928	-1.03	-0.941	-0.919	-0.972	-0.004	.	.	.	.	.	.	.	.	.	.
HyS0003.360	-0.934	-1.018	-1.079	-1.096	-0.917	-0.233	-0.966	-1.086	-1.005	-0.933	-1.05	0.691	.	.	.	.	.	.	.	.	.	.
HyS0003.361	4.839	4.754	4.83	4.817	4.758	4.598	4.724	4.664	4.881	4.813	4.615	4.267	.	.	.	.	.	.	.	.	.	.
HyS0003.362	7.145	7.099	7.106	6.793	6.627	6.809	6.997	7.048	7.034	7.066	7.168	6.563	.	.	.	.	.	.	.	.	.	.
HyS0003.363	4.543	4.916	5.105	5.294	5.366	5.316	5.909	5.621	5.739	5.753	5.702	5.346	.	.	.	.	.	.	.	.	.	.
HyS0003.364	-0.969	-0.919	-1.026	-0.252	-0.988	0.331	0.031	-1.08	-0.947	-0.945	-0.903	1.284	.	.	.	.	X	.	.	.	.	.
HyS0003.365	4.587	4.477	4.852	4.729	5.048	5.296	5.169	5.39	5.038	5.316	5.34	4.823	.	.	.	.	.	.	.	.	.	.
HyS0003.366	2.503	2.212	2.538	2.553	2.444	2.47	2.345	2.663	2.983	2.831	2.508	1.966	.	.	.	.	.	.	.	.	.	.
HyS0003.367	6.943	6.756	6.799	6.919	6.759	6.608	6.735	6.594	6.435	6.816	6.784	6.244	.	.	.	.	.	.	.	.	.	.
HyS0003.368	4.059	4.44	4.133	3.934	4.35	4.227	5.605	5.725	5.385	5.464	5.328	4.707	.	.	.	.	.	.	.	.	.	.
HyS0003.369	5.996	6.009	5.704	5.629	5.586	5.74	6.694	6.59	6.56	6.676	6.535	5.751	.	.	.	.	.	.	.	.	.	.
HyS0003.370	-1.05	-1.016	-1.054	-1.036	-1.049	-1.051	-0.916	-1.01	-0.914	-1.006	-1.027	-0.955	.	.	.	.	.	.	.	.	.	.
HyS0003.371	-0.959	-1.054	-0.918	-0.938	-0.959	-0.833	-1.03	-1.084	-1.01	-1.086	-0.855	-0.675	.	.	.	.	.	.	.	.	.	.
HyS0003.372	4.325	4.37	4.678	5.037	5.118	5.659	5.328	5.022	5.239	5.331	5.209	4.954	.	.	.	.	X	.	.	.	.	.
HyS0003.373	5.889	5.951	5.882	5.993	6.289	6.507	6.114	6.04	6.092	5.989	6.115	5.449	.	.	.	.	.	.	.	.	.	.
HyS0003.374	6.275	6.661	6.808	6.801	6.936	7.106	6.719	6.819	6.809	6.797	6.719	6.244	.	.	.	.	.	.	.	.	.	.
HyS0003.375	6.695	6.313	6.855	6.578	6.466	6.144	6.965	6.884	6.778	7.121	6.741	6.123	.	.	.	.	.	.	.	.	.	.
HyS0003.376	5.637	5.448	5.532	5.365	5.055	4.739	5.933	5.809	5.935	5.986	5.912	5.218	.	.	.	.	.	.	.	.	.	.
HyS0003.377	4.949	4.941	5.051	4.852	4.799	4.739	5.552	5.367	5.541	5.4	5.628	4.879	.	.	.	.	.	.	.	.	.	.
HyS0003.378	5.959	5.834	6.028	5.897	5.838	6.027	6.024	5.759	5.902	6.01	5.887	5.501	.	.	.	.	.	.	.	.	.	.
HyS0003.379	-0.617	-1.094	-1	-1.092	-1.096	-0.636	-0.98	-1.019	0.232	-0.073	-1.054	-0.656	.	.	.	.	.	.	.	.	.	.
HyS0003.380	-0.617	-0.953	-0.966	-0.971	-0.997	-0.518	-0.908	-1.018	0.212	-0.079	-1.097	-0.718	.	.	.	.	.	.	.	.	.	.
HyS0003.381	7.755	7.194	7.575	7.503	7.299	7.351	6.957	6.785	6.737	6.929	6.752	6.164	.	.	.	.	.	.	.	.	.	.
HyS0003.382	4.093	3.653	3.905	3.921	4.049	4.148	4.48	4.459	4.66	4.67	4.192	4.045	.	.	.	.	.	.	.	.	.	.
HyS0003.383	2.472	3.089	3.06	3.066	3.101	3.285	5.572	5.403	5.366	5.515	5.238	4.761	.	.	.	.	.	.	.	.	.	.
HyS0003.384	-1.084	-0.938	-0.909	-0.911	-1	-1.04	-0.941	-1.086	-0.988	-0.906	-0.942	-1.085	.	.	.	.	.	.	.	.	.	.
HyS0003.385	-0.942	-0.986	-0.918	-0.901	-0.908	-0.889	-1.032	-1.056	-0.665	-0.957	-0.95	-0.978	.	.	.	.	.	.	.	.	.	.
HyS0003.386	6.695	6.393	6.427	6.408	6.383	6.249	6.395	6.326	6.239	6.094	6.272	5.374	.	.	.	.	.	.	.	.	.	.
HyS0003.387	7.138	7.191	7.069	6.924	6.712	6.438	7.466	7.14	7.364	7.304	7.48	7.031	.	.	.	.	.	.	.	.	.	.
HyS0003.388	8.041	8.115	8.172	8.019	7.972	7.894	7.728	7.668	7.84	7.91	7.768	7.186	.	.	.	.	.	.	.	.	.	.
HyS0003.389	6.878	6.671	6.64	6.621	6.641	6.452	6.809	6.803	6.807	7.036	6.901	6.449	.	.	.	.	.	.	.	.	.	.
HyS0003.390	-0.962	-0.97	-0.972	-0.909	-1.007	-1.045	-1.005	-0.96	-0.994	-0.963	-0.956	-0.964	.	.	.	.	.	.	.	.	.	.
HyS0003.391	-0.975	-1.048	-1.003	-0.984	-1.075	-0.708	-0.815	-0.951	-1.021	-1.072	-1.067	-1.076	.	.	.	.	.	.	.	.	.	.
HyS0003.392	4.934	4.945	4.815	4.994	5.014	4.995	4.886	4.722	4.941	4.917	4.824	4.436	.	.	.	.	.	.	.	.	.	.
HyS0003.393	6.174	6.065	6.133	6.391	6.091	6.157	6.112	6.15	6.039	6.062	6.164	5.534	.	.	.	.	.	.	.	.	.	.
HyS0003.394	6.334	6.435	6.4	6.445	6.587	6.577	6.425	6.199	6.382	6.306	6.371	5.885	.	.	.	.	.	.	.	.	.	.
HyS0003.395	6.411	6.172	6.378	6.343	6.451	6.93	5.986	5.464	5.81	5.938	5.989	5.333	.	.	.	.	.	.	.	.	.	.
HyS0003.396	6.048	6.056	5.829	5.302	5.357	5.189	5.879	5.834	5.886	5.937	5.665	4.744	.	.	.	.	.	.	.	.	.	.
HyS0003.397	7.082	7.063	6.974	7.068	7.014	7.106	6.599	6.605	6.361	6.502	6.295	6.02	.	.	.	.	.	.	.	.	.	.
HyS0003.398	6.959	6.392	6.871	6.98	6.721	6.95	6.421	6.571	6.387	6.496	6.194	5.685	.	.	.	.	.	.	.	.	.	.
HyS0003.399	6.095	6.524	6.201	6.208	6.405	6.706	6.155	6.686	6.448	6.473	6.485	6.052	.	.	.	.	.	.	.	.	.	.
HyS0003.400	5.215	5.114	5.292	5.14	4.88	4.572	5.13	5.19	5.007	4.996	4.781	3.896	.	.	.	.	.	.	.	.	.	.
HyS0003.401	1.143	0.902	0.892	0.556	0.298	0.871	0.954	0.652	0.492	0.739	0.56	0.947	.	.	.	.	.	.	.	.	.	.
HyS0003.402	-0.985	-0.994	-1.05	-1.055	-0.901	-1.009	-0.948	-1.02	-1.043	-0.966	-1.048	-0.936	.	.	.	.	.	.	.	.	.	.
HyS0003.403	5.068	5.481	4.828	4.267	5.298	6.376	6.503	6.447	6.537	6.215	6.519	5.937	.	.	.	.	.	.	.	.	.	.
HyS0003.404	7.392	7.362	6.864	6.556	7.441	8.254	8.27	8.5	8.577	8.366	8.483	7.673	.	.	.	.	.	.	.	.	.	.
HyS0003.405	3.872	4.097	4.067	4.075	4.531	4.668	5.327	5.322	5.522	5.522	5.392	4.999	.	.	.	.	.	.	.	.	.	.
HyS0003.406	5.93	6.213	6.176	5.994	6.16	5.914	6.207	6.078	6.281	6.133	6.148	5.693	.	.	.	.	.	.	.	.	.	.
HyS0003.407	5.1	5.131	5.166	5.124	5.247	5.159	5.554	5.31	5.425	5.525	5.387	4.872	.	.	.	.	.	.	.	.	.	.
HyS0003.408	6.959	6.698	7.071	6.846	6.709	7.353	6.253	6.176	6.097	5.971	6.45	5.966	.	.	.	.	.	.	.	.	.	.
HyS0003.409	-0.029	-0.339	-0.042	0.116	0.167	0.433	0.077	-0.903	-0.027	-0.077	0.062	0.155	.	.	.	.	.	.	.	.	.	.
HyS0003.410	-0.941	-0.981	-0.949	-0.91	-1.053	-0.987	-0.934	-0.995	-0.945	-0.981	-0.915	-0.879	.	.	.	.	.	.	.	.	.	.
HyS0003.411	-0.993	-1.029	-1.008	-0.814	-1.048	-0.942	-0.903	-1.02	-1.097	-0.832	-0.755	-1.022	.	.	.	.	.	.	.	.	.	.
HyS0003.412	-0.976	-1.07	-1.082	-0.92	-0.944	-1.066	-1.041	-1.096	-1.01	-1.056	-0.516	-0.984	.	.	.	.	.	.	.	.	.	.
HyS0003.413	-0.937	-0.913	-0.96	-0.988	-1.051	-0.796	-0.979	-0.937	-0.998	-1.098	-0.989	-0.705	.	.	.	.	.	.	.	.	.	.
HyS0003.414	4.599	4.952	4.74	5.105	5.52	5.521	6.268	6.302	6.256	6.149	6.381	5.584	.	.	.	.	.	.	.	.	.	.
HyS0003.415	-1.071	-1.055	-0.904	-1.032	-0.979	-0.923	-1.094	-0.982	-1.047	-1.064	-0.964	-0.943	.	.	.	.	.	.	.	.	.	.
HyS0003.416	-1.034	-0.926	-1.016	-1.003	-0.905	-0.987	-0.983	-0.909	-1.023	-0.991	-0.931	-0.942	.	.	.	.	.	.	.	.	.	.
HyS0003.417	-0.905	-1.069	-0.922	-1.017	-0.942	-0.902	-0.821	-0.987	-0.997	-0.961	-1.068	-1.025	.	.	.	.	.	.	.	.	.	.
HyS0003.418	-0.301	-0.078	-0.244	-0.281	-0.4	-0.283	-0.387	-0.068	-0.04	-0.049	-0.026	-0.697	.	.	.	.	.	.	.	.	.	.
HyS0003.419	-1.01	-1.054	-0.998	-0.904	-1.062	-1.011	-0.947	-0.931	-0.922	-0.921	-0.976	-0.849	.	.	.	.	.	.	.	.	.	.
HyS0003.420	5.324	5.618	5.58	5.341	5.342	5.285	5.849	5.929	5.856	5.834	5.807	5.312	.	.	.	.	.	.	.	.	.	.
HyS0003.421	7.189	7.136	7.36	7.499	7.314	7.723	6.817	6.789	6.495	6.728	6.911	6.099	.	.	.	.	.	.	.	.	.	.
HyS0003.422	5.491	5.644	5.453	5.363	5.177	5.068	5.739	5.475	5.845	5.693	5.703	5.149	.	.	.	.	.	.	.	.	.	.
HyS0003.423	3.532	3.865	3.885	3.945	4.223	4.275	5.181	5.061	5.156	4.964	5.084	4.54	.	.	.	.	.	.	.	.	.	.
HyS0003.424	4.15	4.262	4.262	3.97	4.015	4.02	6.07	6.03	6.042	5.921	5.948	5.2	.	.	.	.	.	.	.	.	.	.
HyS0003.425	4.086	4.522	4.322	4.415	4.543	4.441	4.74	4.88	4.921	4.722	4.911	4.283	.	.	.	.	.	.	.	.	.	.
HyS0003.426	-0.632	-0.629	-0.66	-0.714	-0.962	-0.359	-1.017	-0.992	-0.701	-0.913	-1.002	0.122	.	.	.	.	.	.	.	.	.	.
HyS0003.427	0.547	0.05	1.81	1.781	-1.061	-0.066	0.694	-0.951	-0.992	1.886	-0.912	0.907	.	.	.	.	.	.	.	.	.	.
HyS0003.428	2.063	2.102	1.759	1.713	1.939	2.115	2.807	2.806	2.574	2.873	2.792	2.408	.	.	.	.	.	.	.	.	.	.
HyS0003.429	3.227	3.799	3.477	3.753	3.919	4.29	4.631	4.66	4.519	4.367	4.362	3.944	.	.	.	.	.	.	.	.	.	.
HyS0003.430	-1.021	-0.94	-0.918	-0.978	-1.034	-1.039	-1.082	-1.064	-1.006	-0.975	-0.942	-1.011	.	.	.	.	.	.	.	.	.	.
HyS0003.431	-0.946	-0.989	-1.053	-0.966	-0.901	-1.028	-0.976	-0.995	-0.923	0.259	-0.95	0.025	.	.	.	.	.	.	.	.	.	.
HyS0003.432	3.696	4.711	4.045	4.126	4.275	5.274	5.323	5.177	4.939	5.159	5.015	4.66	.	.	.	.	.	.	.	.	.	.
HyS0003.433	5.664	5.889	5.532	5.437	5.921	5.87	5.744	5.347	5.655	5.502	5.535	5.164	.	.	.	.	.	.	.	.	.	.
HyS0003.434	5.17	5.469	5.485	5.526	5.325	5.584	6.168	6.07	6.255	6.203	6.017	5.496	.	.	.	.	.	.	.	.	.	.
HyS0003.435	5.392	5.406	5.177	4.526	4.081	3.595	5.258	5.187	5.231	5.133	5.26	4.501	.	.	.	X	X	.	.	.	.	.
HyS0003.436	-0.964	-0.971	-0.789	-0.935	-0.878	-0.947	-0.685	-0.465	-0.755	-0.848	-0.509	-0.656	.	.	.	.	.	.	.	.	.	.
HyS0003.437	-1.075	-1.062	-0.806	-0.936	-1.059	-1.006	-0.973	-1.021	-1.092	-1.01	-0.916	-0.991	.	.	.	.	.	.	.	.	.	.
HyS0003.438	-1.038	-1.097	-0.929	-0.975	-0.999	-0.935	-0.961	-0.954	-0.984	-0.966	-1.053	-0.906	.	.	.	.	.	.	.	.	.	.
HyS0003.439	-0.972	-0.998	-1.023	-0.967	-0.956	-1.005	-0.963	-1.086	-0.985	-0.985	-1.009	-0.975	.	.	.	.	.	.	.	.	.	.
HyS0003.440	4.382	4.386	4.226	4.491	4.178	4.565	4.2	4.23	4.098	4.191	3.883	3.705	.	.	.	.	.	.	.	.	.	.
HyS0003.441	6.228	6.21	6.451	6.658	6.615	6.953	6.023	5.973	5.966	6.033	5.869	5.508	.	.	.	.	.	.	.	.	.	.
HyS0003.442	3.81	3.456	4.059	4.283	4.211	4.367	3.228	4.757	2.855	1.937	3.51	1.684	.	.	.	.	.	.	.	.	.	.
HyS0003.443	6.416	6.393	6.454	6.575	6.509	6.899	5.657	5.024	6.001	5.793	6.019	5.328	.	.	.	.	.	.	.	.	.	.
HyS0003.444	2.41	2.65	2.624	2.99	3.658	4.239	3.814	4.215	4.015	3.69	3.689	3.637	.	.	.	X	X	.	.	.	.	.
HyS0003.445	-0.661	-1.025	-0.916	-0.959	-1.083	-1.048	-0.573	-0.54	-0.637	-0.935	-0.64	-0.672	.	.	.	.	.	.	.	.	.	.
HyS0003.446	4.854	5.392	5.173	5.17	5.337	5.317	6.042	5.917	5.791	6.011	5.68	5.145	.	.	.	.	.	.	.	.	.	.
HyS0003.447	6.686	6.693	6.912	6.816	6.739	6.81	6.586	6.76	6.542	6.611	6.694	6.094	.	.	.	.	.	.	.	.	.	.
HyS0003.448	-0.953	-1.084	-1.026	-0.995	-1.039	-1.098	-0.911	-1.056	-1.056	-1.07	-1.032	-1.029	.	.	.	.	.	.	.	.	.	.
HyS0003.449	4.385	4.536	4.395	4.066	3.977	3.876	4.904	4.97	5.008	4.863	4.844	4.423	.	.	.	.	.	.	.	.	.	.
HyS0003.450	1.722	2.018	2.139	1.992	1.961	1.878	2.757	3.069	2.899	2.89	2.819	2.327	.	.	.	.	.	.	.	.	.	.
HyS0003.451	5.684	5.607	5.69	5.514	5.524	5.754	5.278	5.198	5.449	5.171	5.183	4.807	.	.	.	.	.	.	.	.	.	.
HyS0003.452	-1.093	-0.95	-0.935	-0.979	-1.034	-0.959	-1.036	-1.054	-1.026	-0.987	-1.015	-1.083	.	.	.	.	.	.	.	.	.	.
HyS0003.453	-0.933	-0.903	-1.078	-1.094	-0.909	1.932	-0.901	-0.941	-0.978	-0.913	-0.96	-0.22	.	.	.	.	X	.	.	.	.	.
HyS0003.454	5.711	5.578	5.839	5.634	5.645	5.869	6.172	6.3	6.33	6.048	6.075	5.538	.	.	.	.	.	.	.	.	.	.
HyS0003.455	0.794	0.86	0.718	0.723	0.461	1.073	0.777	1.172	0.97	-0.199	0.725	0.026	.	.	.	.	.	.	.	.	.	.
HyS0003.456	-1.068	-1.016	-1.093	-1.044	-0.939	1.155	-0.489	-0.956	-0.461	-0.375	0.385	0.956	.	.	.	.	X	.	.	.	.	.
HyS0003.457	-0.515	-0.94	-0.512	-0.909	-0.944	1.265	1.333	-0.937	0.021	-0.367	0.546	1.775	.	.	.	.	.	.	.	.	.	.
HyS0003.458	-1.1	-0.914	-0.914	-1.008	-1.077	1.436	-1.035	-0.94	-0.961	-0.966	-1.014	0.619	.	.	.	.	.	.	.	.	.	.
HyS0003.459	5.981	5.913	5.743	5.56	5.763	5.838	6.516	6.294	6.556	6.276	6.438	5.774	.	.	.	.	.	.	.	.	.	.
HyS0003.460	6.682	6.861	6.85	6.946	6.996	6.904	6.836	6.649	7.007	6.801	6.81	6.091	.	.	.	.	.	.	.	.	.	.
HyS0003.461	-1.019	-1.022	-0.976	-0.987	-1.048	-0.973	-1.095	-1.098	-0.924	-0.937	-0.904	-0.927	.	.	.	.	.	.	.	.	.	.
HyS0003.462	-1.023	-1.08	-0.967	-0.917	-0.919	-0.477	-0.885	-0.629	-0.926	-1.03	-0.905	-0.664	.	.	.	.	.	.	.	.	.	.
HyS0003.463	7.501	7.659	7.559	7.566	7.374	7.36	7.059	7.208	7.165	7.008	7.276	6.718	.	.	.	.	.	.	.	.	.	.
HyS0003.464	5.263	5.165	5.113	4.683	4.278	4.309	5.583	5.466	5.398	5.6	5.444	4.807	.	.	.	.	X	.	.	.	.	.
HyS0003.465	0.843	0.979	0.71	0.767	0.961	0.432	1.69	1.768	1.556	1.654	1.523	1.267	.	.	.	.	.	.	.	.	.	.
HyS0003.466	4.342	4.421	3.847	3.345	3.124	3.03	4.696	4.842	5.004	4.683	4.537	4.041	.	.	X	X	X	.	.	.	.	.
HyS0003.467	7.351	7.151	7.25	7.064	6.989	6.312	7.036	6.886	6.987	6.966	6.984	6.584	.	.	.	.	.	.	.	.	.	.
HyS0003.468	3.65	3.482	3.457	3.172	2.846	2.75	3.805	3.881	3.854	3.645	3.695	3.168	.	.	.	.	.	.	.	.	.	.
HyS0003.469	6.509	6.589	6.459	6.526	6.292	6.514	6.526	6.514	6.394	6.131	6.373	5.84	.	.	.	.	.	.	.	.	.	.
HyS0003.470	8.361	8.218	8.278	8.33	8.231	8.216	8.05	8.059	8.073	8.025	7.915	7.449	.	.	.	.	.	.	.	.	.	.
HyS0003.471	4.665	4.724	5	4.983	5.013	4.894	5.909	5.852	5.775	5.876	5.833	5.298	.	.	.	.	.	.	.	.	.	.
HyS0003.472	6.132	6.125	5.715	5.204	5.079	4.61	6.312	6.356	6.532	6.393	6.315	5.783	.	.	.	X	X	.	.	.	.	.
HyS0003.473	-0.998	-0.982	-1.009	-1.065	-1.09	-0.972	-0.955	-1.084	-0.927	-0.964	-0.932	0.198	.	.	.	.	.	.	.	.	.	.
HyS0003.474	6.197	6.172	6.159	6.187	6.184	6.259	6.332	5.983	6.344	6.209	6.188	5.668	.	.	.	.	.	.	.	.	.	.
HyS0003.475	-0.995	-0.959	-0.905	-1.054	-0.883	-1.014	-0.964	-1.011	-0.968	-0.906	-0.94	-0.99	.	.	.	.	.	.	.	.	.	.
HyS0003.476	4.082	4.26	3.726	3.135	3.17	2.947	4.896	4.608	4.811	4.902	4.801	3.928	.	.	X	X	X	.	.	.	.	.
HyS0003.477	4.593	4.884	4.497	4.161	4.39	4.575	5.682	5.751	5.806	5.694	5.837	5.032	.	.	.	.	.	.	.	.	.	.
HyS0003.478	5.825	5.841	5.954	6.188	5.937	6.34	5.624	4.915	5.489	5.516	5.388	5	.	.	.	.	.	.	.	.	.	.
HyS0003.479	2.561	2.723	2.639	2.531	2.516	2.555	2.372	2.696	2.265	2.301	2.526	2.135	.	.	.	.	.	.	.	.	.	.
HyS0003.480	-0.9	-0.977	-0.81	-1.027	-0.982	-1.082	-0.959	-0.947	-1.003	-1.098	-1.06	-0.943	.	.	.	.	.	.	.	.	.	.
HyS0003.481	4.728	4.478	4.431	3.572	3.732	4.081	5.644	5.634	5.58	6.167	5.497	4.847	.	.	X	X	.	.	.	.	.	.
HyS0003.482	3.428	3.797	3.728	3.574	3.642	3.763	3.662	3.338	3.593	3.466	3.61	3.157	.	.	.	.	.	.	.	.	.	.
HyS0003.483	6.363	6.446	6.345	6.481	6.36	6.387	6.094	6.034	5.985	6.143	5.915	5.408	.	.	.	.	.	.	.	.	.	.
HyS0003.484	1.824	1.78	2.003	1.872	2.04	2.311	2.228	2.402	2.063	2.4	1.758	1.792	.	.	.	.	.	.	.	.	.	.
HyS0003.485	6.927	6.878	6.956	6.93	7.028	7.109	6.387	6.296	6.457	6.265	6.321	5.972	.	.	.	.	.	.	.	.	.	.
HyS0003.486	-1.035	-0.444	-0.719	-0.682	-0.57	-0.808	-0.913	-1.08	-1.096	-0.473	-0.251	-0.752	.	.	.	.	.	.	.	.	.	.
HyS0003.487	4.669	4.751	4.647	4.765	4.818	4.87	4.62	4.662	4.729	4.673	4.58	4.057	.	.	.	.	.	.	.	.	.	.
HyS0003.488	5.52	5.646	5.671	5.756	5.42	5.726	5.281	5.361	5.398	5.241	5.16	4.547	.	.	.	.	.	.	.	.	.	.
HyS0003.489	4.731	4.772	4.738	4.094	4.16	4.193	5.722	5.716	5.7	5.902	5.751	4.834	.	.	.	.	.	.	.	.	.	.
HyS0003.490	-0.914	-1.035	-1.067	-1.078	-1.017	-0.999	-0.906	-1.073	-1.037	-0.932	-1.063	-0.904	.	.	.	.	.	.	.	.	.	.
HyS0003.491	5.603	5.437	5.561	5.565	5.515	5.741	5.489	5.65	5.118	5.522	5.45	4.884	.	.	.	.	.	.	.	.	.	.
HyS0003.492	4.356	4.493	4.698	4.693	5.035	5.519	6.209	6.022	6.253	6.254	6.139	5.638	.	.	.	.	.	.	.	.	.	.
HyS0003.493	-1.086	-0.908	-0.94	-1.071	-0.959	-0.924	-0.911	-1.078	-1.078	-0.92	-0.978	-0.921	.	.	.	.	.	.	.	.	.	.
HyS0003.494	4.226	4.201	4.367	4.236	4.512	4.656	4.153	4.171	4.321	4.287	4.593	3.989	.	.	.	.	.	.	.	.	.	.
HyS0003.495	6.584	6.846	6.722	6.847	6.958	6.849	6.109	6.167	6.29	6.038	6.308	5.633	.	.	.	.	.	.	.	.	.	.
HyS0003.496	4.037	4.131	4.073	4.034	4.206	3.86	4.907	4.919	4.883	4.981	4.974	4.202	.	.	.	.	.	.	.	.	.	.
HyS0003.497	6.135	6.222	6.323	6.096	6.051	5.826	6.474	6.639	6.776	6.806	6.662	6.145	.	.	.	.	.	.	.	.	.	.
HyS0003.498	-0.467	-0.299	-0.444	-0.804	-0.733	0.914	0.514	0.547	0.368	0.393	0.356	3.319	.	.	.	.	.	.	.	.	.	X
HyS0003.499	-1.068	-0.961	-0.961	-0.911	-1.092	-1.003	-1.008	-0.993	-0.037	0.335	-0.983	-0.994	.	.	.	.	.	.	.	.	.	.
HyS0003.500	-0.905	-0.754	-0.91	-1.006	-1.053	-0.917	-0.97	-1.047	-1.095	-1.056	-0.964	-0.969	.	.	.	.	.	.	.	.	.	.
HyS0003.501	-0.951	-0.91	-1.017	-0.798	-0.921	-1.025	-1.082	-0.272	-0.971	-0.948	-1.033	-1.076	.	.	.	.	.	.	.	.	.	.
HyS0003.502	-1	-0.939	-1.044	-0.906	-0.951	-0.955	-1.076	-1.052	-0.938	-0.909	-1.005	-1.027	.	.	.	.	.	.	.	.	.	.
HyS0003.503	6.661	6.985	6.91	7.204	7.164	7.049	6.324	6.494	6.186	6.35	6.128	5.692	.	.	.	.	.	.	.	.	.	.
HyS0003.504	-1	-1.006	-0.915	-0.989	-0.909	-0.946	-0.953	-1.044	-0.912	-1.078	-1.037	-0.828	.	.	.	.	.	.	.	.	.	.
HyS0003.505	5.876	5.958	5.683	5.181	5.172	4.665	6.205	6.342	6.243	6.283	6.274	5.453	.	.	.	.	X	.	.	.	.	.
HyS0003.506	6.412	6.429	6.346	6.38	6.271	6.118	6.236	6.315	6.093	6.068	6.144	5.618	.	.	.	.	.	.	.	.	.	.
HyS0003.507	6.074	6.261	5.796	4.644	3.754	3.375	6.384	6.163	6.257	6.349	6.279	5.478	.	.	X	X	X	.	.	.	.	.
HyS0003.508	6.392	6.524	6.38	6.471	6.492	6.403	6.936	6.796	6.737	6.655	6.84	6.092	.	.	.	.	.	.	.	.	.	.
HyS0003.509	3.604	3.912	3.607	3.169	3.682	3.448	5.406	5.459	5.426	5.061	5.398	4.683	.	.	.	.	.	.	.	.	.	.
HyS0003.510	4.942	5.336	5.347	5.426	5.622	5.732	6.193	6.041	5.977	6.072	6.018	5.393	.	.	.	.	.	.	.	.	.	.
HyS0003.511	5.788	6.025	5.752	5.432	5.357	5.066	6.131	6.197	6.388	6.197	6.178	5.521	.	.	.	.	.	.	.	.	.	.
HyS0003.512	6.033	5.785	6.015	5.864	5.768	5.563	6.072	6.032	5.964	6.018	5.796	5.45	.	.	.	.	.	.	.	.	.	.
HyS0003.513	5.442	5.513	5.225	4.225	4.168	4.077	6.388	6.206	6.436	6.319	6.337	5.635	.	.	X	X	X	.	.	.	.	.
HyS0003.514	4.852	5.098	5.032	5.104	5.405	5.429	6.218	6.267	6.082	6.22	6.179	5.434	.	.	.	.	.	.	.	.	.	.
HyS0003.515	5.61	5.611	5.66	5.559	5.571	5.929	6.573	6.681	6.569	6.803	6.608	6.034	.	.	.	.	.	.	.	.	.	.
HyS0003.516	-1.091	-0.978	-1.1	-1.01	-1.061	-0.982	-0.901	-1.055	-0.976	-0.911	-0.914	-0.979	.	.	.	.	.	.	.	.	.	.
HyS0003.517	1.756	-0.155	1.322	2.217	2.277	3.571	2.975	3.1	2.991	0.337	3.047	2.612	.	.	.	.	X	.	.	.	.	.
HyS0003.518	0.127	0.019	-0.343	-0.304	-0.065	-0.243	1.509	1.524	0.639	0.542	0.624	0.12	.	.	.	.	.	.	.	.	.	.
HyS0003.519	2.64	2.813	2.768	2.686	3.092	2.907	3.484	3.942	3.97	3.917	4.029	3.094	.	.	.	.	.	.	.	.	.	.
HyS0003.520	7.27	7.36	7.193	7.37	7.425	7.33	6.396	6.2	6.375	6.471	6.303	5.893	.	.	.	.	.	.	.	.	.	.
HyS0003.521	5.053	5.447	5.516	5.909	6.049	6.246	6.316	6.512	6.223	6.298	6.339	5.669	.	.	.	.	X	.	.	.	.	.
HyS0003.522	5.978	5.902	5.902	5.781	5.374	5.154	6.029	5.915	5.953	5.875	6.011	5.365	.	.	.	.	.	.	.	.	.	.
HyS0003.523	-0.961	-0.924	-0.958	-0.912	-0.997	-0.982	-0.988	-1.072	-1.073	-1.026	-0.924	-0.956	.	.	.	.	.	.	.	.	.	.
HyS0003.524	-0.927	-0.9	-0.99	-1.066	-0.907	-0.817	-0.998	-1.067	-0.598	-0.985	-0.934	-1.015	.	.	.	.	.	.	.	.	.	.
HyS0003.525	-0.827	-1.056	-1.077	-1.053	-0.936	-0.936	-1.05	-1.083	-0.981	-0.964	-1.058	-1.006	.	.	.	.	.	.	.	.	.	.
HyS0003.526	-0.998	-0.943	-0.971	-1.047	-1.016	-0.915	-0.947	-0.97	-0.993	-1.013	-0.995	-0.955	.	.	.	.	.	.	.	.	.	.
HyS0003.527	4.861	5.07	4.865	4.797	4.959	5.243	4.691	4.246	5.198	4.761	4.681	4.468	.	.	.	.	.	.	.	.	.	.
HyS0003.528	1.693	1.694	1.276	0.537	0.429	0.48	3.055	3.03	2.596	3.233	2.665	1.767	.	.	.	.	.	.	.	.	.	.
HyS0003.529	7.458	7.451	7.412	7.503	7.389	7.256	7.234	7.095	7.201	7.103	6.996	6.597	.	.	.	.	.	.	.	.	.	.
HyS0003.530	-1.079	-1.028	-1.014	-0.783	-0.937	-0.681	-0.948	-0.968	-1.001	-1.065	-0.634	-0.92	.	.	.	.	.	.	.	.	.	.
HyS0003.531	6.785	6.358	6.707	6.375	6.032	6.219	6.332	6.562	6.478	6.693	6.363	5.907	.	.	.	.	.	.	.	.	.	.
HyS0003.532	6.332	6.513	6.088	5.994	6.202	6.21	6.177	6.201	6.055	6.245	6.12	5.913	.	.	.	.	.	.	.	.	.	.
HyS0003.533	0.222	-1.02	-1.008	-1.042	0.309	-0.947	-0.958	-0.949	-1.011	-1.085	-0.952	0.354	.	.	.	.	.	.	.	.	.	.
HyS0003.534	7.166	7.422	7.221	7.027	7.081	6.862	7.174	6.96	7.177	7.059	7.131	6.667	.	.	.	.	.	.	.	.	.	.
HyS0003.535	6.168	6.376	6.045	6.367	6.478	6.66	6.253	6.319	6.177	6.094	6.079	5.721	.	.	.	.	.	.	.	.	.	.
HyS0003.536	6.132	6.505	6.334	6.389	6.306	6.469	6.299	6.613	6.27	6.249	6.17	5.8	.	.	.	.	.	.	.	.	.	.
HyS0003.537	2.503	2.744	2.975	3.178	3.223	3.112	3.143	2.911	3.101	2.699	3.219	2.308	.	.	.	.	.	.	.	.	.	.
HyS0003.538	0.645	0.335	1.322	0.545	1.43	1.26	0.66	-0.934	0.537	0.855	1.13	0.249	.	.	.	.	.	.	.	.	.	.
HyS0003.539	-1.069	-1.067	-0.924	-0.964	-0.967	-0.276	-0.918	-0.94	-0.97	-0.936	-1.035	0.106	.	.	.	.	.	.	.	.	.	.
HyS0003.540	0.332	0.606	0.986	1.53	1.091	1.79	1.143	0.995	1.194	1.674	0.338	0.993	.	.	.	.	.	.	.	.	.	.
HyS0003.541	2.362	2.66	2.503	2.783	2.662	2.677	1.6	2.795	2.129	2.226	2.066	1.188	.	.	.	.	.	.	.	.	.	.
HyS0003.542	2.591	2.574	2.156	1.287	1.038	1.538	2.638	3.024	2.871	3.044	3.083	2.636	.	.	X	X	X	.	.	.	.	.
HyS0003.543	3.212	3.87	3.835	4.323	4.221	4.798	4.537	3.133	4.567	4.466	4.388	4.264	.	.	.	.	.	.	.	.	.	.
HyS0003.544	4.399	4.31	3.44	2.818	2.845	2.967	5.187	5.436	5.334	4.879	4.98	4.333	.	X	X	X	X	.	.	.	.	.
HyS0003.545	4.891	5.131	5.017	4.736	5.473	5.717	5.479	5.945	5.616	5.614	5.632	4.891	.	.	.	.	.	.	.	.	.	.
HyS0003.546	4.045	4.369	3.906	3.734	4.535	4.704	5.739	5.795	5.751	5.672	5.762	5.154	.	.	.	.	.	.	.	.	.	.
HyS0003.547	0.865	0.767	0.745	1.023	0.535	0.724	1.51	1.87	0.963	0.798	0.89	0.794	.	.	.	.	.	.	.	.	.	.
HyS0003.548	-0.879	-0.791	-0.322	-0.874	-0.88	-0.459	-0.851	-1.019	-0.941	-1.041	-0.628	-0.866	.	.	.	.	.	.	.	.	.	.
HyS0003.549	7.675	7.479	7.618	7.66	7.425	7.466	7.648	7.612	7.623	7.454	7.408	6.611	.	.	.	.	.	.	.	.	.	.
HyS0003.550	6.383	6.336	6.326	6.417	6.36	6.182	6.003	5.935	6.024	5.838	5.925	5.436	.	.	.	.	.	.	.	.	.	.
HyS0003.551	3.942	4.27	3.867	4.119	5.216	6.212	6.627	6.643	6.598	6.575	6.527	6.052	.	.	.	.	X	.	.	.	.	.
HyS0003.552	-1.005	-0.957	-1.077	-0.958	-1.048	-1.016	-1.018	-1.083	-1.066	-1.085	-1.08	-1.005	.	.	.	.	.	.	.	.	.	.
HyS0003.553	-0.542	-0.944	-0.527	-1.021	-0.746	-0.353	-0.99	-1.089	-0.912	-0.932	-1.021	-0.475	.	.	.	.	.	.	.	.	.	.
HyS0003.554	-0.378	-0.276	0.082	0.178	0.059	0.648	0.529	-0.433	-0.388	0.088	0.34	0.65	.	.	.	.	.	.	.	.	.	.
HyS0003.555	3.39	3.599	3.8	3.589	3.754	4.313	3.337	3.905	3.68	3.706	3.417	3.344	.	.	.	.	.	.	.	.	.	.
HyS0003.556	3.659	3.874	3.56	3.35	3.65	3.365	3.703	3.465	3.688	3.351	3.585	3.136	.	.	.	.	.	.	.	.	.	.
HyS0003.557	6.644	6.552	6.771	6.772	6.945	7.31	6.66	6.825	6.693	6.718	6.6	6.06	.	.	.	.	.	.	.	.	.	.
HyS0003.558	-0.952	-0.982	-0.955	-0.926	-0.996	-1.019	-1.045	-1.056	-1.013	-0.948	-1.055	-1.088	.	.	.	.	.	.	.	.	.	.
HyS0003.559	4.526	4.552	4.066	2.704	1.743	1.468	5.454	5.176	5.452	5.377	5.247	3.866	.	.	X	X	X	.	.	.	.	.
HyS0003.560	4.577	4.727	4.657	4.843	4.792	5.067	4.801	4.957	4.947	4.834	5.047	4.454	.	.	.	.	.	.	.	.	.	.
HyS0003.561	6.007	5.955	6.078	6.263	6.154	6.044	5.43	5.21	5.333	5.759	5.575	5.257	.	.	.	.	.	.	.	.	.	.
HyS0003.562	6.064	6.353	6.074	6.32	6.688	6.611	6.414	6.494	6.456	6.512	6.443	5.812	.	.	.	.	.	.	.	.	.	.
HyS0003.563	4.739	4.864	4.997	5.019	5.077	4.981	4.767	4.902	4.852	4.858	4.734	4.201	.	.	.	.	.	.	.	.	.	.
HyS0003.564	8.299	8.058	8.201	8.432	8.252	8.668	7.675	7.335	7.624	7.802	7.753	7.308	.	.	.	.	.	.	.	.	.	.
HyS0003.565	4.227	4.315	4.067	3.275	3.509	3.21	5.308	5.498	5.269	5.259	5.299	4.249	.	.	.	.	X	.	.	.	.	.
HyS0003.566	-0.553	0.382	-0.551	-0.929	0.442	-0.082	1.169	0.549	0.642	0.951	1.651	5.319	.	.	.	.	.	.	.	.	.	X
HyS0003.567	-1.094	-1.075	-0.967	-0.917	-0.902	-0.905	-1.085	-1.006	-1.005	-0.984	-0.887	-0.913	.	.	.	.	.	.	.	.	.	.
HyS0003.568	-0.902	-0.903	-1.067	-1.095	-0.969	-0.946	-1.029	-1.073	-1.077	-0.903	-1.075	-1.063	.	.	.	.	.	.	.	.	.	.
HyS0003.569	3.2	3.204	3.225	3.274	3.374	3.255	3.239	3.216	3.035	3.142	3.186	2.606	.	.	.	.	.	.	.	.	.	.
HyS0003.570	4.951	4.828	4.809	4.895	5.073	5.118	4.485	4.702	4.839	4.831	4.709	4.07	.	.	.	.	.	.	.	.	.	.
HyS0003.571	7.714	7.743	7.696	7.772	7.784	7.895	7.325	7.279	7.209	7.42	7.532	7.134	.	.	.	.	.	.	.	.	.	.
HyS0003.572	4.455	4.601	4.369	4.569	4.455	4.754	4.708	4.259	4.749	4.636	4.614	4.283	.	.	.	.	.	.	.	.	.	.
HyS0003.573	4.834	4.775	4.698	3.457	4.072	3.606	4.699	4.831	5.036	4.86	5.547	4.88	.	.	.	.	X	.	.	.	.	.
HyS0003.574	6.058	5.86	6.34	6.173	6.32	6.821	5.667	5.574	5.659	5.569	5.709	5.285	.	.	.	.	.	.	.	.	.	.
HyS0003.575	9.829	9.567	9.748	9.741	9.935	9.855	8.904	8.968	8.899	9.035	8.868	8.371	.	.	.	.	.	.	.	.	.	.
HyS0003.576	1.751	1.727	1.766	2.065	2.391	2.568	1.967	1.044	2.023	2.114	2.051	0.797	.	.	.	.	.	.	.	.	.	.
HyS0003.577	-1.09	-0.92	-0.917	-1.091	-0.934	-1.013	-1.062	-1.07	-0.984	-1.085	-1.002	-0.93	.	.	.	.	.	.	.	.	.	.
HyS0004.1	0.265	0.603	0.534	-0.238	-0.118	1.205	0.5	1.716	0.615	0.539	0.989	0.623	.	.	.	.	.	.	.	.	.	.
HyS0004.2	-0.999	-1.091	-0.905	-1.067	-0.997	-0.73	-1.04	-0.988	-1.003	-0.979	-0.594	-0.597	.	.	.	.	.	.	.	.	.	.
HyS0004.3	-1.039	-1.046	-0.958	-0.98	-1.069	-0.877	-0.962	-1.075	-0.909	-0.947	-0.972	-0.699	.	.	.	.	.	.	.	.	.	.
HyS0004.4	5.143	5.549	5.45	5.353	5.231	5.099	6.114	6.174	6.271	6.098	6.22	5.512	.	.	.	.	.	.	.	.	.	.
HyS0004.5	-1.02	-0.943	-1.018	-1.015	-0.947	-0.608	-1.071	-0.9	-0.939	-1.032	-1.068	-0.057	.	.	.	.	.	.	.	.	.	.
HyS0004.6	1.125	0.439	0.61	0.46	0.769	-0.487	0.146	-1.007	-0.005	0.817	0.654	-0.156	.	.	.	.	.	.	.	.	.	.
HyS0004.7	-0.496	-0.597	-0.589	-0.324	-0.208	-0.491	-0.757	-0.558	-0.455	-0.802	-0.267	-0.467	.	.	.	.	.	.	.	.	.	.
HyS0004.8	-1.032	-0.957	-1.049	-1.086	-0.946	-1.023	-0.999	-0.935	-1.02	-1.069	-0.543	-0.943	.	.	.	.	.	.	.	.	.	.
HyS0004.9	-1.049	-1.056	-0.917	-0.994	-0.913	-0.892	-1.09	-0.948	-1.036	-1.02	-0.654	0.286	.	.	.	.	.	.	.	.	.	.
HyS0004.10	-1	-1.098	-1.005	-1.029	-0.964	-0.788	-0.98	-0.978	-1.025	-1.036	-0.995	-1.014	.	.	.	.	.	.	.	.	.	.
HyS0004.11	-1.031	-1.097	-1.029	-1.054	-0.932	-1.055	-1.036	-0.91	-1.021	-0.939	-0.926	-0.831	.	.	.	.	.	.	.	.	.	.
HyS0004.12	-0.913	-0.911	-0.994	-1.097	-1.006	-1.032	-0.927	-0.974	-0.91	-1.086	-0.911	-0.509	.	.	.	.	.	.	.	.	.	.
HyS0004.13	4.964	4.807	4.941	4.859	4.603	4.138	5.423	5.382	5.485	5.365	5.445	4.885	.	.	.	.	.	.	.	.	.	.
HyS0004.14	-1.066	-0.625	-0.909	-0.412	-0.473	0.128	-1.069	-0.972	-0.214	-0.501	-0.593	1.696	.	.	.	.	.	.	.	.	.	X
HyS0004.15	-1.008	-0.953	-0.96	-1.065	-0.942	-0.997	-0.949	-1.092	-0.99	-0.937	-1.005	-0.977	.	.	.	.	.	.	.	.	.	.
HyS0004.16	-0.796	-1.063	-0.991	-1.054	-1.089	-0.954	-0.936	-1.032	-1.051	-0.923	-0.947	-1.029	.	.	.	.	.	.	.	.	.	.
HyS0004.17	3.819	3.887	4.161	4.411	4.653	4.556	5.553	5.564	5.661	5.609	5.579	4.834	.	.	.	.	.	.	.	.	.	.
HyS0004.18	-0.944	-1.098	-0.685	-0.955	-0.873	-0.951	-0.632	-1.089	-1.035	-0.96	-0.58	-0.626	.	.	.	.	.	.	.	.	.	.
HyS0004.19	5.077	4.798	4.937	4.649	4.298	3.945	5	4.805	4.983	4.992	4.842	4.409	.	.	.	.	X	.	.	.	.	.
HyS0004.20	2.597	3.267	3.036	2.947	3.14	3.185	3.965	3.722	3.883	3.841	3.903	3.59	.	.	.	.	.	.	.	.	.	.
HyS0004.21	0.085	0.167	0.105	-0.426	0.024	-0.223	-0.705	0.829	-0.352	0.064	-0.225	-0.229	.	.	.	.	.	.	.	.	.	.
HyS0004.22	6.391	6.615	6.412	6.299	6.393	6.208	7.053	7.129	7.161	7.1	7.167	6.665	.	.	.	.	.	.	.	.	.	.
HyS0004.23	1.752	1.611	1.889	1.716	1.672	1.626	2.392	2.018	2.023	2.16	2.095	1.424	.	.	.	.	.	.	.	.	.	.
HyS0004.24	7.553	7.615	7.423	7.405	7.766	8.079	7.62	7.678	7.727	7.521	7.714	7.427	.	.	.	.	.	.	.	.	.	.
HyS0004.25	4.976	5.348	5.205	5.193	4.996	5.062	5.206	5.102	5.292	5.27	5.25	4.654	.	.	.	.	.	.	.	.	.	.
HyS0004.26	5.061	5.131	5.369	5.219	4.866	4.383	5.421	5.297	5.377	5.449	5.314	4.654	.	.	.	.	X	.	.	.	.	.
HyS0004.27	7.282	7.561	7.644	7.547	7.388	7.402	7.525	7.578	7.374	7.337	7.39	6.961	.	.	.	.	.	.	.	.	.	.
HyS0004.28	2.631	2.698	3.036	2.899	3.05	3.173	2.962	3.579	2.229	2.787	2.969	2.403	.	.	.	.	.	.	.	.	.	.
HyS0004.29	4.66	4.919	4.995	4.965	5.067	5.345	5.488	5.526	5.874	5.595	5.702	4.913	.	.	.	.	.	.	.	.	.	.
HyS0004.30	-0.991	-1.001	-0.943	-0.95	-0.991	-1.056	-0.91	-0.941	-1.081	-0.992	-0.996	-0.915	.	.	.	.	.	.	.	.	.	.
HyS0004.31	-0.913	-1.076	-0.953	-0.917	-0.997	-1.095	-0.96	-0.957	-1.085	-0.999	-1.078	-1.064	.	.	.	.	.	.	.	.	.	.
HyS0004.32	6.225	6.251	6.336	6.208	6.229	6.122	6.153	6.067	6.079	5.982	5.879	5.557	.	.	.	.	.	.	.	.	.	.
HyS0004.33	-0.932	-0.94	-0.921	-0.936	-0.931	-1.008	-0.936	-1.02	-1.026	-0.961	-0.983	-0.372	.	.	.	.	.	.	.	.	.	.
HyS0004.34	2.54	2.768	1.74	2.548	2.44	3.411	2.534	3.519	2.229	2.222	3.296	3.313	.	.	.	.	.	.	.	.	.	.
HyS0004.35	10.824	10.823	10.726	10.87	10.945	10.847	10.371	10.457	10.31	10.32	10.529	10.098	.	.	.	.	.	.	.	.	.	.
HyS0004.36	5.828	5.892	6.029	6.015	5.588	5.531	6.073	6.191	6.019	6.202	6.045	5.385	.	.	.	.	.	.	.	.	.	.
HyS0004.37	4.558	3.908	4.688	4.783	4.504	4.427	4.313	3.903	3.913	4.53	4.042	3.202	.	.	.	.	.	.	.	.	.	.
HyS0004.38	-1.041	-1.001	-1.012	-0.919	-0.741	0.399	-1.094	-0.977	-1.013	-0.754	-0.968	0.422	.	.	.	.	X	.	.	.	.	.
HyS0004.39	4.821	5.214	4.807	4.721	5.063	5.057	6.135	6.303	6.225	6.414	6.507	5.918	.	.	.	.	.	.	.	.	.	.
HyS0004.40	5.512	5.828	5.471	5.345	5.962	5.827	6.753	6.66	6.74	6.769	6.68	6.202	.	.	.	.	.	.	.	.	.	.
HyS0004.41	2.292	2.325	2.025	1.541	1.756	1.998	3.984	3.983	4.093	4.065	3.938	3.122	.	.	.	.	.	.	.	.	.	.
HyS0004.42	9.907	10.132	10.124	10.195	10.169	10.109	9.746	9.823	9.823	9.741	9.84	9.29	.	.	.	.	.	.	.	.	.	.
HyS0004.43	7.939	8.113	7.951	7.96	8.089	8.232	7.592	7.471	7.436	7.299	7.414	7.109	.	.	.	.	.	.	.	.	.	.
HyS0004.44	5.3	5.185	5.221	5.499	5.155	5.311	4.794	4.996	4.563	5.013	4.881	4.157	.	.	.	.	.	.	.	.	.	.
HyS0004.45	7.207	7.364	7.18	7.347	7.389	7.363	6.858	6.752	6.695	6.81	6.752	6.451	.	.	.	.	.	.	.	.	.	.
HyS0004.46	-1.021	-0.918	-1.068	-1.071	-1.088	-0.858	-1.021	-1.077	-1.091	-0.945	-0.791	-0.962	.	.	.	.	.	.	.	.	.	.
HyS0004.47	5.506	5.456	5.61	5.545	5.421	5.467	5.314	5.41	5.555	5.282	5.413	4.953	.	.	.	.	.	.	.	.	.	.
HyS0004.48	4.8	5.022	5.034	5.133	5.041	5.233	5.241	5.407	5.264	5.242	5.135	4.593	.	.	.	.	.	.	.	.	.	.
HyS0004.49	0.915	1.205	1.185	1.067	1.059	1.2	0.428	2.192	1.816	1.022	1.451	0.999	.	.	.	.	.	.	.	.	.	.
HyS0004.50	5.873	6.167	6.095	6.197	6.374	6.272	5.913	6.137	6.164	5.934	6.203	5.445	.	.	.	.	.	.	.	.	.	.
HyS0004.51	5.577	5.502	5.391	5.083	4.832	4.734	5.853	5.899	5.9	5.874	5.695	5.096	.	.	.	X	X	.	.	.	.	.
HyS0004.52	6.345	6.172	6.128	5.682	5.564	5.301	6.152	6.087	6.21	6.127	6.211	5.556	.	.	.	.	X	.	.	.	.	.
HyS0004.53	4.475	4.399	4.742	4.631	4.646	4.605	5.971	6.002	5.908	6.038	5.775	5.24	.	.	.	.	.	.	.	.	.	.
HyS0004.54	6.473	6.46	6.461	6.735	6.715	6.828	6.535	6.348	6.474	6.543	6.749	5.993	.	.	.	.	.	.	.	.	.	.
HyS0004.55	5.945	6.201	6.054	6.198	5.93	5.705	5.92	5.876	5.881	5.816	5.756	5.415	.	.	.	.	.	.	.	.	.	.
HyS0004.56	-1.045	-1.053	-0.922	-1.097	-1.096	-1.086	-1.049	1.291	-1.011	-1.072	-0.966	-0.932	.	.	.	.	.	.	.	.	.	.
HyS0004.57	6.586	6.703	6.815	6.786	6.7	6.679	6.543	6.625	6.705	6.609	6.593	6.112	.	.	.	.	.	.	.	.	.	.
HyS0004.58	4.944	4.995	4.799	4.776	4.938	5.298	5.883	6.02	5.986	5.979	5.858	5.296	.	.	.	.	.	.	.	.	.	.
HyS0004.59	6.112	6.174	6.099	6.05	6.097	5.692	6.293	6.26	6.28	6.125	6.122	5.459	.	.	.	.	.	.	.	.	.	.
HyS0004.60	6.772	6.78	6.711	6.436	6.083	5.948	6.802	6.411	6.404	6.685	6.649	5.908	.	.	.	.	X	.	.	.	.	.
HyS0004.61	4.136	4.276	4.754	5.333	6.038	6.064	6.182	6.33	6.3	6.341	6.184	5.778	.	.	X	X	X	.	.	.	.	.
HyS0004.62	7.134	7.231	7.675	8.024	8.214	8.934	8.311	8.284	8.251	8.58	8.192	8.124	.	.	.	.	X	.	.	.	.	.
HyS0004.63	5.806	5.783	5.751	5.715	5.87	5.868	5.854	5.978	5.893	5.829	6.039	5.277	.	.	.	.	.	.	.	.	.	.
HyS0004.64	3.181	3.184	3.099	2.968	3.048	3.087	3.503	3.446	3.489	3.539	3.516	3.04	.	.	.	.	.	.	.	.	.	.
HyS0004.65	3.394	3.448	3.42	3.248	3.099	2.969	4.144	3.713	3.878	3.968	3.8	3.145	.	.	.	.	.	.	.	.	.	.
HyS0004.66	4.764	5.026	4.746	4.353	4.672	4.75	5.918	5.41	5.665	5.836	5.749	5.068	.	.	.	.	.	.	.	.	.	.
HyS0004.67	-0.907	-0.981	-0.997	-0.954	-1.006	-1.021	-0.91	-1.025	-0.971	-0.91	-1.041	-0.958	.	.	.	.	.	.	.	.	.	.
HyS0004.68	-1.044	-1.004	-1.026	-0.955	-0.923	-1.009	-0.963	-0.953	-0.912	-1.016	-0.903	-0.946	.	.	.	.	.	.	.	.	.	.
HyS0004.69	-0.914	-0.88	-0.931	-0.748	-0.904	-0.834	-0.77	0.079	-0.939	-0.529	-0.752	-0.895	.	.	.	.	.	.	.	.	.	.
HyS0004.70	-0.917	-0.964	-1.093	-0.982	-1.044	-0.938	-0.9	-0.965	-0.99	-0.725	-0.798	-1.037	.	.	.	.	.	.	.	.	.	.
HyS0004.71	0.873	0.896	1.244	1.036	1.114	1.04	3.719	3.557	3.357	3.814	3.267	2.794	.	.	.	.	.	.	.	.	.	.
HyS0004.72	-1.071	-0.903	-0.953	-0.937	-1.034	-1.098	-1.081	-1.081	-1.049	-0.93	-1.037	-1.069	.	.	.	.	.	.	.	.	.	.
HyS0004.73	5.254	5.083	5.444	5.594	5.587	5.967	5.106	4.852	5.153	5.213	4.961	4.279	.	.	.	.	.	.	.	.	.	.
HyS0004.74	5.141	5.648	5.268	5.2	5.797	5.935	6.762	7.198	6.759	6.622	6.908	6.275	.	.	.	.	.	.	.	.	.	.
HyS0004.75	-0.974	-1.012	-0.971	-1.017	-1.059	-0.968	-0.996	-0.977	-1.024	-1.021	-1.081	-1.038	.	.	.	.	.	.	.	.	.	.
HyS0004.76	-0.941	-1.028	-1.035	-0.803	-1.027	-1.051	-1.023	-1.071	-0.963	-0.761	-1.017	-0.94	.	.	.	.	.	.	.	.	.	.
HyS0004.77	-0.959	-1.097	-1.027	-0.976	-1.075	-1.094	-1.021	-1.072	-0.96	-0.918	-0.838	-0.961	.	.	.	.	.	.	.	.	.	.
[truncated: 20,023 more rows]

## Sheet: Fig 1d - gene counts
	Egg	4h	7h
Maternal	11589	6586	4281
Maternal-zygotic	0	4636	6452
Zygotic	0	162	568
Total	22022	22022	22022

## Sheet: Fig 2b - histone tpm sums
Histone	egg_ribo_A	X1h_ribo_A	X2h_ribo_A	X3h_ribo_A	X4h_ribo_A	X5h_ribo_B	X6h_ribo_B	X7h_ribo_B
H1.1	43.1606	50.1138	152.019	1402.77	12499.2	20579.7	30394	30202.3
H1.2	963.469	957.586	912.695	927.271	693.804	788.018	1092.42	1446.06
H1?	848.872	791.514	798.638	794.422	554.212	596.852	411.052	356.134
H2A.1	931.887	915.775	1106.65	2633.19	49062.1	60325.2	59068.1	59092.9
H2A.X.1	833.941	801.376	820.11	823.367	628.12	544.958	780.06	941.019
H2A.X.2	756.915	734.918	804.211	705.44	505.7	515.877	495.091	400.565
H2A.Z	2328.28	2191.28	2233.83	2239.15	1578.79	1522.54	2561.54	3046.88
macroH2A	144.229	124.225	131.3	137.031	94.7052	90.6996	115.297	121.104
H2B.1	2551.03	2302.89	2569.96	6069.95	104682	130416	68459.1	72354
H2B.2	0	0	0	0	2.33055	0	0	0
H2B.4	1.72572	1.09244	1.39329	2.77099	39.7198	32.6168	27.1891	13.8072
H2B.5	0	0	0	0.786171	5.75829	10.0091	2.45789	1.64821
H2B.6	0	0	0.187312	0.373697	4.11063	2.82536	3.10449	3.87665
H3.1	2145.71	2239.45	2950.28	3735.46	33992.7	39028.7	72670	70411.6
H3.3.1	49.0009	42.7497	58.4529	44.4445	94.8405	143.239	659.017	1053.35
H3.3.2	1473.64	1362.38	1632.67	1401.35	992.457	935.03	1420	1621.23
CENP-A	297.318	295.69	271.162	271.385	205.675	185.108	352.301	381.962
H4.1	4551.18	5275.11	5907.49	16043.9	128285	74623.3	92549.4	86709.5

## Sheet: Fig S1B - rRNA props
	45S	16S	12S	Total reads
1h_pa	7642847	2315316	3296	77720486
1h_ribo	2307817	1824	1080	37070712
Total RNA	34835008	106097	46189	36020676

## Sheet: Fig S5A - window avg lfc
chr	start	end	X3h	X4h	histones	coord
HyS0001	0	10000	0.001	0	0	HyS0001:1
HyS0001	10000	20000	0	0	0	HyS0001:10001
HyS0001	20000	30000	0.001	0.007	0	HyS0001:20001
HyS0001	30000	40000	0.002	0.001	0	HyS0001:30001
HyS0001	40000	50000	0	0.009	0	HyS0001:40001
HyS0001	50000	60000	0	0.002	0	HyS0001:50001
HyS0001	60000	70000	0.001	0.003	0	HyS0001:60001
HyS0001	70000	80000	0.016	0	0	HyS0001:70001
HyS0001	80000	90000	0.014	0	0	HyS0001:80001
HyS0001	90000	100000	0.004	0	0	HyS0001:90001
HyS0001	100000	110000	0.002	0.067	0	HyS0001:100001
HyS0001	110000	120000	0	0.043	0	HyS0001:110001
HyS0001	120000	130000	0.004	0.013	0	HyS0001:120001
HyS0001	130000	140000	0	0	0	HyS0001:130001
HyS0001	140000	150000	0.007	0.015	0	HyS0001:140001
HyS0001	150000	160000	0.001	0.012	0	HyS0001:150001
HyS0001	160000	170000	0.02	0.095	0	HyS0001:160001
HyS0001	170000	180000	0.054	0	0	HyS0001:170001
HyS0001	180000	190000	0.008	0	0	HyS0001:180001
HyS0001	190000	200000	0.024	0.05	0	HyS0001:190001
HyS0001	200000	210000	0.002	0.07	0	HyS0001:200001
HyS0001	210000	220000	0	0.006	0	HyS0001:210001
HyS0001	220000	230000	0	0.001	0	HyS0001:220001
HyS0001	230000	240000	0.001	0.019	0	HyS0001:230001
HyS0001	240000	250000	0	0.05	0	HyS0001:240001
HyS0001	250000	260000	0.003	0.042	0	HyS0001:250001
HyS0001	260000	270000	0	0.003	0	HyS0001:260001
HyS0001	270000	280000	0.006	0.01	0	HyS0001:270001
HyS0001	280000	290000	0.006	0.008	0	HyS0001:280001
HyS0001	290000	300000	0.004	0.113	0	HyS0001:290001
HyS0001	300000	310000	0	0.001	0	HyS0001:300001
HyS0001	310000	320000	0.001	0	0	HyS0001:310001
HyS0001	320000	330000	0.001	0.034	0	HyS0001:320001
HyS0001	330000	340000	0	0.007	0	HyS0001:330001
HyS0001	340000	350000	0.001	0.01	0	HyS0001:340001
HyS0001	350000	360000	0.041	0.133	0	HyS0001:350001
HyS0001	360000	370000	0.001	0.003	0	HyS0001:360001
HyS0001	370000	380000	0	0	0	HyS0001:370001
HyS0001	380000	390000	0	0	0	HyS0001:380001
HyS0001	390000	400000	0.033	0.11	0	HyS0001:390001
HyS0001	400000	410000	0.001	0.009	0	HyS0001:400001
HyS0001	410000	420000	0	0.008	0	HyS0001:410001
HyS0001	420000	430000	0.002	0	0	HyS0001:420001
HyS0001	430000	440000	0	0.022	0	HyS0001:430001
HyS0001	440000	450000	0	0.038	0	HyS0001:440001
HyS0001	450000	460000	0.001	0.045	0	HyS0001:450001
HyS0001	460000	470000	0.177	0.48	0	HyS0001:460001
HyS0001	470000	480000	0	0.037	0	HyS0001:470001
HyS0001	480000	490000	0.006	0.047	0	HyS0001:480001
HyS0001	490000	500000	0.001	0.019	0	HyS0001:490001
HyS0001	500000	510000	0.014	0.063	0	HyS0001:500001
HyS0001	510000	520000	0.022	0.198	0	HyS0001:510001
HyS0001	520000	530000	0.001	0.146	0	HyS0001:520001
HyS0001	530000	540000	0.078	0	0	HyS0001:530001
HyS0001	540000	550000	0	0	0	HyS0001:540001
HyS0001	550000	560000	0	0	0	HyS0001:550001
HyS0001	560000	570000	0	0.002	0	HyS0001:560001
HyS0001	570000	580000	0.002	0.006	0	HyS0001:570001
HyS0001	580000	590000	0	0.001	0	HyS0001:580001
HyS0001	590000	600000	0	0.001	0	HyS0001:590001
HyS0001	600000	610000	0	0.001	0	HyS0001:600001
HyS0001	610000	620000	0	0.003	0	HyS0001:610001
HyS0001	630000	640000	0.001	0	0	HyS0001:630001
HyS0001	640000	650000	0	0	0	HyS0001:640001
HyS0001	650000	660000	0.029	0	0	HyS0001:650001
HyS0001	660000	670000	0.006	0	0	HyS0001:660001
HyS0001	670000	680000	0.063	0	0	HyS0001:670001
HyS0001	680000	690000	0	0.083	0	HyS0001:680001
HyS0001	690000	700000	0.001	0.132	0	HyS0001:690001
HyS0001	700000	710000	0	0.027	0	HyS0001:700001
HyS0001	710000	720000	0	0.001	0	HyS0001:710001
HyS0001	720000	730000	0	0.001	0	HyS0001:720001
HyS0001	730000	740000	0.005	0	0	HyS0001:730001
HyS0001	740000	750000	0.02	0.082	0	HyS0001:740001
HyS0001	750000	760000	0.01	0.032	0	HyS0001:750001
HyS0001	760000	770000	0	0.034	0	HyS0001:760001
HyS0001	770000	780000	0	0.063	0	HyS0001:770001
HyS0001	780000	790000	0.001	0.067	0	HyS0001:780001
HyS0001	790000	800000	0	0	0	HyS0001:790001
HyS0001	800000	810000	0.001	0.008	0	HyS0001:800001
HyS0001	810000	820000	0	0	0	HyS0001:810001
HyS0001	820000	830000	0	0	0	HyS0001:820001
HyS0001	830000	840000	0	0	0	HyS0001:830001
HyS0001	840000	850000	0.406	0.514	0	HyS0001:840001
HyS0001	850000	860000	0.002	0.024	0	HyS0001:850001
HyS0001	860000	870000	0.057	0	0	HyS0001:860001
HyS0001	870000	880000	0	0	0	HyS0001:870001
HyS0001	880000	890000	0	0.011	0	HyS0001:880001
HyS0001	890000	900000	0.007	0.003	0	HyS0001:890001
HyS0001	900000	910000	0.013	0	0	HyS0001:900001
HyS0001	910000	920000	0.015	0	0	HyS0001:910001
HyS0001	920000	930000	0	0.014	0	HyS0001:920001
HyS0001	930000	940000	0	0.001	0	HyS0001:930001
HyS0001	940000	950000	0	0.03	0	HyS0001:940001
HyS0001	950000	960000	0.032	0.003	0	HyS0001:950001
HyS0001	960000	970000	0.001	0	0	HyS0001:960001
HyS0001	970000	980000	0.003	0.023	0	HyS0001:970001
HyS0001	980000	990000	0.01	0	0	HyS0001:980001
HyS0001	990000	1000000	0.088	0	0	HyS0001:990001
HyS0001	1000000	1010000	0.008	0.105	0	HyS0001:1000001
HyS0001	1010000	1020000	0.014	0	0	HyS0001:1010001
HyS0001	1020000	1030000	0	0.035	0	HyS0001:1020001
HyS0001	1030000	1040000	0.003	0.005	0	HyS0001:1030001
HyS0001	1040000	1050000	0.002	0.002	0	HyS0001:1040001
HyS0001	1050000	1060000	0.001	0.002	0	HyS0001:1050001
HyS0001	1060000	1070000	0	0.008	0	HyS0001:1060001
HyS0001	1070000	1080000	0	0.003	0	HyS0001:1070001
HyS0001	1080000	1090000	0.001	0.002	0	HyS0001:1080001
HyS0001	1090000	1100000	0.001	0	0	HyS0001:1090001
HyS0001	1100000	1110000	0.006	0.002	0	HyS0001:1100001
HyS0001	1110000	1120000	0	0	0	HyS0001:1110001
HyS0001	1120000	1130000	0.034	0.311	0	HyS0001:1120001
HyS0001	1130000	1140000	0.011	0	0	HyS0001:1130001
HyS0001	1140000	1150000	0	0	0	HyS0001:1140001
HyS0001	1150000	1160000	0	0.008	0	HyS0001:1150001
HyS0001	1160000	1170000	0	0.018	0	HyS0001:1160001
HyS0001	1170000	1180000	0	0.023	0	HyS0001:1170001
HyS0001	1180000	1190000	0.007	0.022	0	HyS0001:1180001
HyS0001	1190000	1200000	0.001	0.015	0	HyS0001:1190001
HyS0001	1200000	1210000	0	0	0	HyS0001:1200001
HyS0001	1210000	1220000	0	0	0	HyS0001:1210001
HyS0001	1220000	1230000	0.037	0.037	0	HyS0001:1220001
HyS0001	1230000	1240000	0.016	0.013	0	HyS0001:1230001
HyS0001	1240000	1250000	0.034	0.026	0	HyS0001:1240001
HyS0001	1250000	1260000	0	0	0	HyS0001:1250001
HyS0001	1260000	1270000	0.008	0	0	HyS0001:1260001
HyS0001	1270000	1280000	0.016	0	0	HyS0001:1270001
HyS0001	1280000	1290000	0.004	0.013	1	HyS0001:1280001
HyS0001	1290000	1300000	0.079	0.418	1	HyS0001:1290001
HyS0001	1300000	1310000	0.044	0.13	0	HyS0001:1300001
HyS0001	1310000	1320000	0.013	0.017	0	HyS0001:1310001
HyS0001	1320000	1330000	0	0	0	HyS0001:1320001
HyS0001	1330000	1340000	0	0	0	HyS0001:1330001
HyS0001	1340000	1350000	0.01	0.041	0	HyS0001:1340001
HyS0001	1350000	1360000	0.005	0.006	0	HyS0001:1350001
HyS0001	1360000	1370000	0	0	0	HyS0001:1360001
HyS0001	1370000	1380000	0	0	0	HyS0001:1370001
HyS0001	1380000	1390000	0	0	0	HyS0001:1380001
HyS0001	1390000	1400000	0	0	0	HyS0001:1390001
HyS0001	1400000	1410000	0.027	0	0	HyS0001:1400001
HyS0001	1410000	1420000	0	0	0	HyS0001:1410001
HyS0001	1420000	1430000	0	0	0	HyS0001:1420001
HyS0001	1430000	1440000	0.002	0.007	0	HyS0001:1430001
HyS0001	1440000	1450000	0.02	0	0	HyS0001:1440001
HyS0001	1450000	1460000	0.044	0.017	0	HyS0001:1450001
HyS0001	1460000	1470000	0	0	0	HyS0001:1460001
HyS0001	1470000	1480000	0	0.021	0	HyS0001:1470001
HyS0001	1480000	1490000	0.005	0	0	HyS0001:1480001
HyS0001	1490000	1500000	0.001	0.117	0	HyS0001:1490001
HyS0001	1500000	1510000	0	0.003	0	HyS0001:1500001
HyS0001	1510000	1520000	0	0	0	HyS0001:1510001
HyS0001	1520000	1530000	0.001	0.008	0	HyS0001:1520001
HyS0001	1530000	1540000	0.001	0.002	0	HyS0001:1530001
HyS0001	1540000	1550000	0	0.137	0	HyS0001:1540001
HyS0001	1550000	1560000	0.003	0.095	0	HyS0001:1550001
HyS0001	1560000	1570000	0.019	0	0	HyS0001:1560001
HyS0001	1570000	1580000	0	0	0	HyS0001:1570001
HyS0001	1580000	1590000	0.01	0	0	HyS0001:1580001
HyS0001	1590000	1600000	0	0.065	0	HyS0001:1590001
HyS0001	1600000	1610000	0.048	0	0	HyS0001:1600001
HyS0001	1610000	1620000	0.093	0.047	0	HyS0001:1610001
HyS0001	1620000	1630000	0.001	0.001	0	HyS0001:1620001
HyS0001	1630000	1640000	0	0	0	HyS0001:1630001
HyS0001	1640000	1650000	0.002	0.003	0	HyS0001:1640001
HyS0001	1650000	1660000	0.001	0.001	0	HyS0001:1650001
HyS0001	1660000	1670000	0	0.002	0	HyS0001:1660001
HyS0001	1670000	1680000	0.003	0	0	HyS0001:1670001
HyS0001	1680000	1690000	0.001	0	0	HyS0001:1680001
HyS0001	1690000	1700000	0.001	0.002	0	HyS0001:1690001
HyS0001	1700000	1710000	0.001	0.002	0	HyS0001:1700001
HyS0001	1710000	1720000	0.001	0	0	HyS0001:1710001
HyS0001	1720000	1730000	0.001	0	0	HyS0001:1720001
HyS0001	1730000	1740000	0	0.005	0	HyS0001:1730001
HyS0001	1740000	1750000	0.008	0	0	HyS0001:1740001
HyS0001	1750000	1760000	0	0.072	0	HyS0001:1750001
HyS0001	1760000	1770000	0.013	0	0	HyS0001:1760001
HyS0001	1770000	1780000	0.093	0	0	HyS0001:1770001
HyS0001	1780000	1790000	0.007	0	0	HyS0001:1780001
HyS0001	1790000	1800000	0.028	0	0	HyS0001:1790001
HyS0001	1800000	1810000	0.022	0	0	HyS0001:1800001
HyS0001	1810000	1820000	0.007	0	0	HyS0001:1810001
HyS0001	1820000	1830000	0.054	0	0	HyS0001:1820001
HyS0001	1830000	1840000	0.031	0	0	HyS0001:1830001
HyS0001	1840000	1850000	0	0	0	HyS0001:1840001
HyS0001	1850000	1860000	0.003	0.017	0	HyS0001:1850001
HyS0001	1860000	1870000	0.034	0	0	HyS0001:1860001
HyS0001	1870000	1880000	0	0	0	HyS0001:1870001
HyS0001	1880000	1890000	0.046	0.022	0	HyS0001:1880001
HyS0001	1890000	1900000	0	0.005	0	HyS0001:1890001
HyS0001	1900000	1910000	0	0.005	0	HyS0001:1900001
HyS0001	1910000	1920000	0.005	0	0	HyS0001:1910001
HyS0001	1920000	1930000	0	0.047	0	HyS0001:1920001
HyS0001	1930000	1940000	0.03	0.014	0	HyS0001:1930001
HyS0001	1940000	1950000	0.008	0	0	HyS0001:1940001
HyS0001	1950000	1960000	0.052	0.039	0	HyS0001:1950001
HyS0001	1960000	1970000	0	0.035	0	HyS0001:1960001
HyS0001	1970000	1980000	0	0	0	HyS0001:1970001
HyS0001	1980000	1990000	0.056	0.014	0	HyS0001:1980001
HyS0001	1990000	2000000	0.021	0	0	HyS0001:1990001
HyS0001	2000000	2010000	0.067	0	0	HyS0001:2000001
HyS0001	2010000	2020000	0.041	0	0	HyS0001:2010001
HyS0001	2020000	2030000	0	0	0	HyS0001:2020001
HyS0001	2030000	2040000	0	0	0	HyS0001:2030001
HyS0001	2040000	2050000	0.065	0	0	HyS0001:2040001
HyS0001	2050000	2060000	0.035	0.013	0	HyS0001:2050001
HyS0001	2060000	2070000	0.075	0	0	HyS0001:2060001
HyS0001	2070000	2080000	0.001	0	0	HyS0001:2070001
HyS0001	2080000	2090000	0.004	0.007	0	HyS0001:2080001
HyS0001	2090000	2100000	0.017	0.019	0	HyS0001:2090001
HyS0001	2100000	2110000	0.019	0	0	HyS0001:2100001
HyS0001	2110000	2120000	0.007	0.014	0	HyS0001:2110001
HyS0001	2120000	2130000	0	0	0	HyS0001:2120001
HyS0001	2130000	2140000	0.017	0	0	HyS0001:2130001
HyS0001	2140000	2150000	0.034	0	0	HyS0001:2140001
HyS0001	2150000	2160000	0.007	0.029	0	HyS0001:2150001
HyS0001	2160000	2170000	0.019	0.169	0	HyS0001:2160001
HyS0001	2170000	2180000	0	0	0	HyS0001:2170001
HyS0001	2180000	2190000	0.004	0	0	HyS0001:2180001
HyS0001	2190000	2200000	0	0.027	0	HyS0001:2190001
HyS0001	2200000	2210000	0.008	0	0	HyS0001:2200001
HyS0001	2210000	2220000	0.002	0.004	0	HyS0001:2210001
HyS0001	2220000	2230000	0	0.001	0	HyS0001:2220001
HyS0001	2230000	2240000	0	0.013	0	HyS0001:2230001
HyS0001	2240000	2250000	0	0	0	HyS0001:2240001
HyS0001	2270000	2280000	0	0	0	HyS0001:2270001
HyS0001	2280000	2290000	0.001	0.001	0	HyS0001:2280001
HyS0001	2290000	2300000	0	0	0	HyS0001:2290001
HyS0001	2300000	2310000	0.007	0.032	0	HyS0001:2300001
HyS0001	2310000	2320000	0	0.142	0	HyS0001:2310001
HyS0001	2320000	2330000	0.002	0.053	0	HyS0001:2320001
HyS0001	2330000	2340000	0	0	0	HyS0001:2330001
HyS0001	2340000	2350000	0.002	0.011	0	HyS0001:2340001
HyS0001	2350000	2360000	0	0	0	HyS0001:2350001
HyS0001	2360000	2370000	0	0.002	0	HyS0001:2360001
HyS0001	2370000	2380000	0.009	0	0	HyS0001:2370001
HyS0001	2380000	2390000	0	0	0	HyS0001:2380001
HyS0001	2390000	2400000	0.01	0	0	HyS0001:2390001
HyS0001	2400000	2410000	0.015	0.023	0	HyS0001:2400001
HyS0001	2410000	2420000	0.003	0	0	HyS0001:2410001
HyS0001	2420000	2430000	0.002	0	0	HyS0001:2420001
HyS0001	2430000	2440000	0.002	0.048	0	HyS0001:2430001
HyS0001	2440000	2450000	0	0	0	HyS0001:2440001
HyS0001	2450000	2460000	0.028	0	0	HyS0001:2450001
HyS0001	2460000	2470000	0	0.033	0	HyS0001:2460001
HyS0001	2470000	2480000	0.001	0.003	0	HyS0001:2470001
HyS0001	2480000	2490000	0.002	0.007	0	HyS0001:2480001
HyS0001	2490000	2500000	0.002	0	0	HyS0001:2490001
HyS0001	2500000	2510000	0.004	0.002	0	HyS0001:2500001
HyS0001	2510000	2520000	0.001	0.018	0	HyS0001:2510001
HyS0001	2520000	2530000	0.01	0.023	0	HyS0001:2520001
HyS0001	2530000	2540000	0.005	0.084	0	HyS0001:2530001
HyS0001	2540000	2550000	0.005	0.075	0	HyS0001:2540001
HyS0001	2550000	2560000	0.004	0.02	0	HyS0001:2550001
HyS0001	2560000	2570000	0.005	0.001	0	HyS0001:2560001
HyS0001	2570000	2580000	0.03	0	0	HyS0001:2570001
HyS0001	2580000	2590000	0.024	0.067	0	HyS0001:2580001
HyS0001	2590000	2600000	0.003	0	0	HyS0001:2590001
HyS0001	2600000	2610000	0.004	0.08	0	HyS0001:2600001
HyS0001	2610000	2620000	0.01	0	0	HyS0001:2610001
HyS0001	2620000	2630000	0.025	0	0	HyS0001:2620001
HyS0001	2630000	2640000	0.026	0.024	0	HyS0001:2630001
HyS0001	2640000	2650000	0.002	0.009	0	HyS0001:2640001
HyS0001	2650000	2660000	0.001	0.005	0	HyS0001:2650001
HyS0001	2660000	2670000	0.004	0	0	HyS0001:2660001
HyS0001	2670000	2680000	0	0	0	HyS0001:2670001
HyS0001	2680000	2690000	0.004	0.004	0	HyS0001:2680001
HyS0001	2690000	2700000	0.008	0.014	0	HyS0001:2690001
HyS0001	2700000	2710000	0	0.001	0	HyS0001:2700001
HyS0001	2710000	2720000	0.001	0.002	0	HyS0001:2710001
HyS0001	2720000	2730000	0.001	0.003	0	HyS0001:2720001
HyS0001	2730000	2740000	0.041	0	0	HyS0001:2730001
HyS0001	2740000	2750000	0.014	0.074	0	HyS0001:2740001
HyS0001	2750000	2760000	0.014	0	0	HyS0001:2750001
HyS0001	2760000	2770000	0	0	0	HyS0001:2760001
HyS0001	2770000	2780000	0.002	0	0	HyS0001:2770001
HyS0001	2780000	2790000	0	0	0	HyS0001:2780001
HyS0001	2790000	2800000	0.065	0	0	HyS0001:2790001
HyS0001	2800000	2810000	0	0	0	HyS0001:2800001
HyS0001	2810000	2820000	0.03	0.046	0	HyS0001:2810001
HyS0001	2820000	2830000	0.045	0	0	HyS0001:2820001
HyS0001	2830000	2840000	0	0	0	HyS0001:2830001
HyS0001	2840000	2850000	0.002	0	0	HyS0001:2840001
HyS0001	2850000	2860000	0.061	0	0	HyS0001:2850001
HyS0001	2860000	2870000	0.034	0.006	0	HyS0001:2860001
HyS0001	2870000	2880000	0.171	0.108	0	HyS0001:2870001
HyS0001	2880000	2890000	0.002	0.026	0	HyS0001:2880001
HyS0001	2890000	2900000	0	0	0	HyS0001:2890001
HyS0001	2900000	2910000	0.001	0.001	0	HyS0001:2900001
HyS0001	2910000	2920000	0.004	0.002	0	HyS0001:2910001
HyS0001	2920000	2930000	0.004	0	0	HyS0001:2920001
HyS0001	2930000	2940000	0.001	0	0	HyS0001:2930001
HyS0001	2940000	2950000	0	0	0	HyS0001:2940001
HyS0001	2950000	2960000	0.003	0.001	0	HyS0001:2950001
HyS0001	2960000	2970000	0	0	0	HyS0001:2960001
HyS0001	2970000	2980000	0.001	0.003	0	HyS0001:2970001
HyS0001	2980000	2990000	0.002	0.002	0	HyS0001:2980001
HyS0001	2990000	3000000	0.002	0.001	0	HyS0001:2990001
HyS0001	3000000	3010000	0	0	0	HyS0001:3000001
HyS0001	3010000	3020000	0.002	0	0	HyS0001:3010001
HyS0001	3020000	3030000	0	0	0	HyS0001:3020001
HyS0001	3030000	3040000	0	0	0	HyS0001:3030001
HyS0001	3040000	3050000	0	0.008	0	HyS0001:3040001
HyS0001	3050000	3060000	0.002	0.002	0	HyS0001:3050001
HyS0001	3060000	3070000	0	0.022	0	HyS0001:3060001
HyS0001	3070000	3080000	0	0.088	0	HyS0001:3070001
HyS0001	3080000	3090000	0	0.013	0	HyS0001:3080001
HyS0001	3090000	3100000	0	0.007	0	HyS0001:3090001
HyS0001	3100000	3110000	0	0	0	HyS0001:3100001
HyS0001	3110000	3120000	0.001	0	0	HyS0001:3110001
HyS0001	3120000	3130000	0.001	0.008	0	HyS0001:3120001
HyS0001	3130000	3140000	0.05	0.031	0	HyS0001:3130001
HyS0001	3140000	3150000	0.071	0	0	HyS0001:3140001
HyS0001	3150000	3160000	0.002	0	0	HyS0001:3150001
HyS0001	3160000	3170000	0	0	0	HyS0001:3160001
HyS0001	3170000	3180000	0.015	0.056	0	HyS0001:3170001
HyS0001	3180000	3190000	0.003	0.082	0	HyS0001:3180001
HyS0001	3190000	3200000	0	0	0	HyS0001:3190001
HyS0001	3200000	3210000	0	0	0	HyS0001:3200001
HyS0001	3210000	3220000	0.009	0	0	HyS0001:3210001
HyS0001	3220000	3230000	0.011	0	0	HyS0001:3220001
HyS0001	3230000	3240000	0	0.031	0	HyS0001:3230001
HyS0001	3240000	3250000	0.044	0.023	0	HyS0001:3240001
HyS0001	3250000	3260000	0.045	0	0	HyS0001:3250001
HyS0001	3260000	3270000	0.033	0	0	HyS0001:3260001
HyS0001	3270000	3280000	0	0	0	HyS0001:3270001
HyS0001	3280000	3290000	0.007	0.001	0	HyS0001:3280001
HyS0001	3290000	3300000	0.047	0	0	HyS0001:3290001
HyS0001	3300000	3310000	0	0	0	HyS0001:3300001
HyS0001	3310000	3320000	0.03	0	0	HyS0001:3310001
HyS0001	3320000	3330000	0.017	0.033	0	HyS0001:3320001
HyS0001	3330000	3340000	0	0	0	HyS0001:3330001
HyS0001	3340000	3350000	0.049	0.005	0	HyS0001:3340001
HyS0001	3350000	3360000	0.037	0.026	0	HyS0001:3350001
HyS0001	3360000	3370000	0.007	0	0	HyS0001:3360001
HyS0001	3370000	3380000	0.045	0.002	0	HyS0001:3370001
HyS0001	3380000	3390000	0	0	0	HyS0001:3380001
HyS0001	3390000	3400000	0.048	0.067	0	HyS0001:3390001
HyS0001	3400000	3410000	0	0	0	HyS0001:3400001
HyS0001	3410000	3420000	0	0	0	HyS0001:3410001
HyS0001	3420000	3430000	0.037	0.072	0	HyS0001:3420001
HyS0001	3430000	3440000	0	0	0	HyS0001:3430001
HyS0001	3440000	3450000	0.439	0	0	HyS0001:3440001
HyS0001	3450000	3460000	0.029	0	0	HyS0001:3450001
HyS0001	3460000	3470000	0	0.066	0	HyS0001:3460001
HyS0001	3470000	3480000	0.003	0.003	0	HyS0001:3470001
HyS0001	3480000	3490000	0.001	0.007	0	HyS0001:3480001
HyS0001	3490000	3500000	0.001	0.002	0	HyS0001:3490001
HyS0001	3500000	3510000	0.004	0.001	0	HyS0001:3500001
HyS0001	3510000	3520000	0.001	0.001	0	HyS0001:3510001
HyS0001	3520000	3530000	0.032	0.053	0	HyS0001:3520001
HyS0001	3530000	3540000	0.005	0.023	0	HyS0001:3530001
HyS0001	3540000	3550000	0	0.104	0	HyS0001:3540001
HyS0001	3550000	3560000	0.037	0	0	HyS0001:3550001
HyS0001	3560000	3570000	0.017	0	0	HyS0001:3560001
HyS0001	3570000	3580000	0	0	0	HyS0001:3570001
HyS0001	3580000	3590000	0.038	0	0	HyS0001:3580001
HyS0001	3590000	3600000	0.003	0.003	0	HyS0001:3590001
HyS0001	3600000	3610000	0.009	0.113	0	HyS0001:3600001
HyS0001	3610000	3620000	0.006	0	0	HyS0001:3610001
HyS0001	3620000	3630000	0.024	0.007	0	HyS0001:3620001
HyS0001	3630000	3640000	0.055	0.031	0	HyS0001:3630001
HyS0001	3640000	3650000	0.032	0	0	HyS0001:3640001
HyS0001	3650000	3660000	0.022	0	0	HyS0001:3650001
HyS0001	3660000	3670000	0	0	0	HyS0001:3660001
HyS0001	3670000	3680000	0	0	0	HyS0001:3670001
HyS0001	3680000	3690000	0.021	0	0	HyS0001:3680001
HyS0001	3690000	3700000	0	0.016	0	HyS0001:3690001
HyS0001	3700000	3710000	0	0.003	0	HyS0001:3700001
HyS0001	3710000	3720000	0.081	0	0	HyS0001:3710001
HyS0001	3720000	3730000	0.005	0	0	HyS0001:3720001
HyS0001	3730000	3740000	0.048	0	0	HyS0001:3730001
HyS0001	3740000	3750000	0	0	0	HyS0001:3740001
HyS0001	3750000	3760000	0.053	0	0	HyS0001:3750001
HyS0001	3760000	3770000	0.004	0	0	HyS0001:3760001
HyS0001	3770000	3780000	0	0	0	HyS0001:3770001
HyS0001	3780000	3790000	0	0	0	HyS0001:3780001
HyS0001	3790000	3800000	0	0	0	HyS0001:3790001
HyS0001	3800000	3810000	0	0.074	0	HyS0001:3800001
HyS0001	3810000	3820000	0.056	0.041	0	HyS0001:3810001
HyS0001	3820000	3830000	0	0	0	HyS0001:3820001
HyS0001	3830000	3840000	0.024	0	0	HyS0001:3830001
HyS0001	3840000	3850000	0.02	0.018	0	HyS0001:3840001
HyS0001	3850000	3860000	0	0.015	0	HyS0001:3850001
HyS0001	3860000	3870000	0.004	0.03	0	HyS0001:3860001
HyS0001	3870000	3880000	0.003	0.003	0	HyS0001:3870001
HyS0001	3880000	3890000	0	0	0	HyS0001:3880001
HyS0001	3890000	3900000	0.019	0	0	HyS0001:3890001
HyS0001	3900000	3910000	0.023	0	0	HyS0001:3900001
HyS0001	3910000	3920000	0.032	0	0	HyS0001:3910001
HyS0001	3920000	3930000	0.014	0	0	HyS0001:3920001
HyS0001	3930000	3940000	0.019	0.013	0	HyS0001:3930001
HyS0001	3940000	3950000	0.1	0.247	0	HyS0001:3940001
HyS0001	3950000	3960000	0.001	0.004	0	HyS0001:3950001
HyS0001	3960000	3970000	0.003	0.036	0	HyS0001:3960001
HyS0001	3970000	3980000	0.001	0	0	HyS0001:3970001
HyS0001	3980000	3990000	0.001	0.001	0	HyS0001:3980001
HyS0001	3990000	4000000	0.003	0	0	HyS0001:3990001
HyS0001	4000000	4010000	0.007	0	0	HyS0001:4000001
HyS0001	4010000	4020000	0	0	0	HyS0001:4010001
HyS0001	4020000	4030000	0.013	0	0	HyS0001:4020001
HyS0001	4030000	4040000	0.001	0	0	HyS0001:4030001
HyS0001	4040000	4050000	0.008	0.061	0	HyS0001:4040001
HyS0001	4050000	4060000	0.028	0	0	HyS0001:4050001
HyS0001	4060000	4070000	0.042	0	0	HyS0001:4060001
HyS0001	4070000	4080000	0.068	0.036	0	HyS0001:4070001
HyS0001	4080000	4090000	0	0	0	HyS0001:4080001
HyS0001	4090000	4100000	0	0.005	0	HyS0001:4090001
HyS0001	4100000	4110000	0	0.003	0	HyS0001:4100001
HyS0001	4110000	4120000	0	0.001	0	HyS0001:4110001
HyS0001	4120000	4130000	0.001	0.001	0	HyS0001:4120001
HyS0001	4130000	4140000	0.001	0.002	0	HyS0001:4130001
HyS0001	4140000	4150000	0	0.003	0	HyS0001:4140001
HyS0001	4150000	4160000	0.001	0.009	0	HyS0001:4150001
HyS0001	4160000	4170000	0	0.001	0	HyS0001:4160001
HyS0001	4170000	4180000	0	0	0	HyS0001:4170001
HyS0001	4180000	4190000	0	0.007	0	HyS0001:4180001
HyS0001	4190000	4200000	0.035	0.153	0	HyS0001:4190001
HyS0001	4200000	4210000	0.013	0.15	0	HyS0001:4200001
HyS0001	4210000	4220000	0.009	0.008	0	HyS0001:4210001
HyS0001	4220000	4230000	0.002	0	0	HyS0001:4220001
HyS0001	4230000	4240000	0.058	0.02	0	HyS0001:4230001
HyS0001	4240000	4250000	0	0.06	0	HyS0001:4240001
HyS0001	4250000	4260000	0.003	0.02	0	HyS0001:4250001
HyS0001	4260000	4270000	0	0	0	HyS0001:4260001
HyS0001	4270000	4280000	0	0.016	0	HyS0001:4270001
HyS0001	4280000	4290000	0.006	0.027	0	HyS0001:4280001
HyS0001	4290000	4300000	0	0	0	HyS0001:4290001
HyS0001	4300000	4310000	0.08	0	0	HyS0001:4300001
HyS0001	4310000	4320000	0.035	0	0	HyS0001:4310001
HyS0001	4320000	4330000	0	0.003	0	HyS0001:4320001
HyS0001	4330000	4340000	0	0	0	HyS0001:4330001
HyS0001	4340000	4350000	0.002	0.003	0	HyS0001:4340001
HyS0001	4350000	4360000	0	0.001	0	HyS0001:4350001
HyS0001	4360000	4370000	0.002	0.004	0	HyS0001:4360001
HyS0001	4370000	4380000	0.004	0.001	0	HyS0001:4370001
HyS0001	4380000	4390000	0.007	0	0	HyS0001:4380001
HyS0001	4390000	4400000	0	0	0	HyS0001:4390001
HyS0001	4400000	4410000	0	0	0	HyS0001:4400001
HyS0001	4410000	4420000	0	0	0	HyS0001:4410001
HyS0001	4420000	4430000	0	0	0	HyS0001:4420001
HyS0001	4430000	4440000	0.024	0	0	HyS0001:4430001
HyS0001	4440000	4450000	0.031	0	0	HyS0001:4440001
HyS0001	4450000	4460000	0	0	0	HyS0001:4450001
HyS0001	4460000	4470000	0.007	0	0	HyS0001:4460001
HyS0001	4470000	4480000	0.049	0	0	HyS0001:4470001
HyS0001	4480000	4490000	0.001	0.073	0	HyS0001:4480001
HyS0001	4490000	4500000	0	0	0	HyS0001:4490001
HyS0001	4500000	4510000	0.069	0	0	HyS0001:4500001
HyS0001	4510000	4520000	0.007	0	0	HyS0001:4510001
HyS0001	4520000	4530000	0.015	0	0	HyS0001:4520001
HyS0001	4530000	4540000	0.001	0.013	0	HyS0001:4530001
HyS0001	4540000	4550000	0	0.017	0	HyS0001:4540001
HyS0001	4550000	4560000	0.002	0.004	0	HyS0001:4550001
HyS0001	4560000	4570000	0.004	0.023	0	HyS0001:4560001
HyS0001	4570000	4580000	0.009	0.106	0	HyS0001:4570001
HyS0001	4580000	4590000	0.007	0.434	0	HyS0001:4580001
HyS0001	4590000	4600000	0	0.085	0	HyS0001:4590001
HyS0001	4600000	4610000	0	0.003	0	HyS0001:4600001
HyS0001	4610000	4620000	0.004	0.046	0	HyS0001:4610001
HyS0001	4620000	4630000	0.002	0	0	HyS0001:4620001
HyS0001	4630000	4640000	0	0	0	HyS0001:4630001
HyS0001	4640000	4650000	0.003	0	0	HyS0001:4640001
HyS0001	4650000	4660000	0.004	0.005	0	HyS0001:4650001
HyS0001	4660000	4670000	0.001	0	0	HyS0001:4660001
HyS0001	4670000	4680000	0.001	0	0	HyS0001:4670001
HyS0001	4680000	4690000	0	0	0	HyS0001:4680001
HyS0001	4690000	4700000	0.006	0.023	0	HyS0001:4690001
HyS0001	4700000	4710000	0.024	0	0	HyS0001:4700001
HyS0001	4710000	4720000	0	0	0	HyS0001:4710001
HyS0001	4720000	4730000	0	0	0	HyS0001:4720001
HyS0001	4730000	4740000	0.001	0	0	HyS0001:4730001
HyS0001	4740000	4750000	0.001	0	0	HyS0001:4740001
HyS0001	4750000	4760000	0.002	0.042	0	HyS0001:4750001
HyS0001	4760000	4770000	0.001	0.033	0	HyS0001:4760001
HyS0001	4770000	4780000	0	0.03	0	HyS0001:4770001
HyS0001	4780000	4790000	0.002	0.01	0	HyS0001:4780001
HyS0001	4790000	4800000	0.02	0.009	0	HyS0001:4790001
HyS0001	4800000	4810000	0	0	0	HyS0001:4800001
HyS0001	4810000	4820000	0.003	0.001	0	HyS0001:4810001
HyS0001	4820000	4830000	0.002	0.001	0	HyS0001:4820001
HyS0001	4830000	4840000	0	0	0	HyS0001:4830001
HyS0001	4840000	4850000	0.017	0.007	0	HyS0001:4840001
HyS0001	4850000	4860000	0	0.004	0	HyS0001:4850001
HyS0001	4860000	4870000	0.002	0.004	0	HyS0001:4860001
HyS0001	4870000	4880000	0.007	0.007	0	HyS0001:4870001
HyS0001	4880000	4890000	0	0	0	HyS0001:4880001
HyS0001	4890000	4900000	0.089	0.035	0	HyS0001:4890001
HyS0001	4900000	4910000	0.006	0.084	0	HyS0001:4900001
HyS0001	4910000	4920000	0	0.107	0	HyS0001:4910001
HyS0001	4920000	4930000	0	0	0	HyS0001:4920001
HyS0001	4930000	4940000	0	0	0	HyS0001:4930001
HyS0001	4940000	4950000	0.036	0	0	HyS0001:4940001
HyS0001	4950000	4960000	0.001	0.003	0	HyS0001:4950001
HyS0001	4960000	4970000	0.001	0.006	0	HyS0001:4960001
HyS0001	4970000	4980000	0.018	0.099	0	HyS0001:4970001
HyS0001	4980000	4990000	0	0.023	0	HyS0001:4980001
HyS0001	4990000	5000000	0.002	0.066	0	HyS0001:4990001
HyS0001	5000000	5010000	0.001	0	0	HyS0001:5000001
HyS0001	5010000	5020000	0	0	0	HyS0001:5010001
HyS0001	5020000	5030000	0	0	0	HyS0001:5020001
HyS0001	5030000	5040000	0	0	0	HyS0001:5030001
HyS0001	5040000	5050000	0	0	0	HyS0001:5040001
HyS0001	5050000	5060000	0	0	0	HyS0001:5050001
HyS0001	5060000	5070000	0	0	0	HyS0001:5060001
HyS0001	5070000	5080000	0	0.008	0	HyS0001:5070001
HyS0001	5080000	5090000	0	0.005	0	HyS0001:5080001
HyS0001	5090000	5100000	0	0.018	0	HyS0001:5090001
HyS0001	5100000	5110000	0.005	0.133	0	HyS0001:5100001
HyS0001	5110000	5120000	0	0.139	0	HyS0001:5110001
HyS0001	5120000	5130000	0.035	0.057	0	HyS0001:5120001
HyS0001	5130000	5140000	0.075	0.015	0	HyS0001:5130001
HyS0001	5140000	5150000	0	0	0	HyS0001:5140001
HyS0001	5150000	5160000	0.001	0	0	HyS0001:5150001
HyS0001	5160000	5170000	0	0.005	0	HyS0001:5160001
HyS0001	5170000	5180000	0.056	0	0	HyS0001:5170001
HyS0001	5180000	5190000	0.013	0	0	HyS0001:5180001
HyS0001	5190000	5200000	0.051	0.034	0	HyS0001:5190001
HyS0001	5200000	5210000	0	0.066	0	HyS0001:5200001
HyS0001	5210000	5220000	0.017	0	0	HyS0001:5210001
HyS0001	5220000	5230000	0	0	0	HyS0001:5220001
HyS0001	5230000	5240000	0.009	0.013	0	HyS0001:5230001
HyS0001	5240000	5250000	0	0	0	HyS0001:5240001
HyS0001	5250000	5260000	0.007	0.047	0	HyS0001:5250001
HyS0001	5260000	5270000	0.001	0.002	0	HyS0001:5260001
HyS0001	5270000	5280000	0	0	0	HyS0001:5270001
HyS0001	5280000	5290000	0.003	0.007	0	HyS0001:5280001
HyS0001	5290000	5300000	0.002	0.001	0	HyS0001:5290001
HyS0001	5300000	5310000	0	0	0	HyS0001:5300001
HyS0001	5310000	5320000	0	0	0	HyS0001:5310001
HyS0001	5320000	5330000	0	0	0	HyS0001:5320001
HyS0001	5330000	5340000	0.001	0.011	0	HyS0001:5330001
HyS0001	5340000	5350000	0.003	0.029	0	HyS0001:5340001
HyS0001	5350000	5360000	0.01	0	0	HyS0001:5350001
HyS0001	5360000	5370000	0.001	0	0	HyS0001:5360001
HyS0001	5370000	5380000	0	0.001	0	HyS0001:5370001
HyS0001	5380000	5390000	0.037	0	0	HyS0001:5380001
HyS0001	5390000	5400000	0.055	0.021	0	HyS0001:5390001
HyS0001	5400000	5410000	0	0.002	0	HyS0001:5400001
HyS0001	5410000	5420000	0	0.001	0	HyS0001:5410001
HyS0001	5420000	5430000	0	0.018	0	HyS0001:5420001
HyS0001	5430000	5440000	0.001	0.023	0	HyS0001:5430001
HyS0001	5440000	5450000	0	0	0	HyS0001:5440001
HyS0001	5450000	5460000	0.001	0	0	HyS0001:5450001
HyS0001	5460000	5470000	0.004	0	0	HyS0001:5460001
HyS0001	5470000	5480000	0	0	0	HyS0001:5470001
HyS0001	5480000	5490000	0.074	0	0	HyS0001:5480001
HyS0001	5490000	5500000	0.112	0	0	HyS0001:5490001
HyS0001	5500000	5510000	0.082	0	0	HyS0001:5500001
HyS0001	5510000	5520000	0	0	0	HyS0001:5510001
HyS0001	5520000	5530000	0.232	0.512	0	HyS0001:5520001
HyS0001	5530000	5540000	0	0	0	HyS0001:5530001
HyS0001	5540000	5550000	0	0	0	HyS0001:5540001
HyS0001	5550000	5560000	0.072	0	0	HyS0001:5550001
HyS0001	5560000	5570000	0.001	0.018	0	HyS0001:5560001
HyS0001	5570000	5580000	0.001	0.006	0	HyS0001:5570001
HyS0001	5580000	5590000	0	0	0	HyS0001:5580001
HyS0001	5590000	5600000	0.009	0.032	0	HyS0001:5590001
HyS0001	5600000	5610000	0.002	0.047	0	HyS0001:5600001
HyS0001	5610000	5620000	0.027	0.014	0	HyS0001:5610001
HyS0001	5620000	5630000	0.009	0.162	0	HyS0001:5620001
HyS0001	5630000	5640000	0.015	0	0	HyS0001:5630001
HyS0001	5640000	5650000	0	0	0	HyS0001:5640001
HyS0001	5650000	5660000	0.058	0	0	HyS0001:5650001
HyS0001	5660000	5670000	0.006	0	0	HyS0001:5660001
HyS0001	5670000	5680000	0.091	0	0	HyS0001:5670001
HyS0001	5680000	5690000	0.004	0.048	0	HyS0001:5680001
HyS0001	5690000	5700000	0	0.007	0	HyS0001:5690001
HyS0001	5700000	5710000	0.025	0	0	HyS0001:5700001
HyS0001	5710000	5720000	0	0.012	0	HyS0001:5710001
HyS0001	5720000	5730000	0	0	0	HyS0001:5720001
HyS0001	5730000	5740000	0.001	0.001	0	HyS0001:5730001
HyS0001	5740000	5750000	0.001	0	0	HyS0001:5740001
HyS0001	5750000	5760000	0.002	0	0	HyS0001:5750001
HyS0001	5760000	5770000	0.006	0	0	HyS0001:5760001
HyS0001	5770000	5780000	0.009	0	0	HyS0001:5770001
HyS0001	5780000	5790000	0	0.001	0	HyS0001:5780001
HyS0001	5790000	5800000	0.001	0.009	0	HyS0001:5790001
HyS0001	5800000	5810000	0	0	0	HyS0001:5800001
HyS0001	5810000	5820000	0	0	0	HyS0001:5810001
HyS0001	5820000	5830000	0.005	0	0	HyS0001:5820001
HyS0001	5830000	5840000	0.005	0.012	0	HyS0001:5830001
HyS0001	5840000	5850000	0	0	0	HyS0001:5840001
HyS0001	5860000	5870000	0	0	0	HyS0001:5860001
HyS0001	5870000	5880000	0.015	0.097	0	HyS0001:5870001
HyS0001	5880000	5890000	0.002	0	0	HyS0001:5880001
HyS0001	5890000	5900000	0	0	0	HyS0001:5890001
HyS0001	5900000	5910000	0.002	0.003	0	HyS0001:5900001
HyS0001	5910000	5920000	0	0.125	0	HyS0001:5910001
HyS0001	5920000	5930000	0	0.012	0	HyS0001:5920001
HyS0001	5930000	5940000	0	0.001	0	HyS0001:5930001
HyS0001	5940000	5950000	0	0.002	0	HyS0001:5940001
HyS0001	5950000	5960000	0.001	0.003	0	HyS0001:5950001
HyS0001	5960000	5970000	0	0	0	HyS0001:5960001
HyS0001	5970000	5980000	0.001	0.012	0	HyS0001:5970001
HyS0001	5980000	5990000	0.001	0.002	0	HyS0001:5980001
HyS0001	5990000	6000000	0	0.002	0	HyS0001:5990001
HyS0001	6000000	6010000	0.014	0.033	0	HyS0001:6000001
HyS0001	6010000	6020000	0.048	0	0	HyS0001:6010001
HyS0001	6020000	6030000	0	0	0	HyS0001:6020001
HyS0001	6030000	6040000	0.01	0.066	0	HyS0001:6030001
HyS0001	6040000	6050000	0.044	0.057	0	HyS0001:6040001
HyS0001	6050000	6060000	0.029	0	0	HyS0001:6050001
HyS0001	6060000	6070000	0.001	0.012	0	HyS0001:6060001
HyS0001	6070000	6080000	0.011	0	0	HyS0001:6070001
HyS0001	6080000	6090000	0.034	0	0	HyS0001:6080001
HyS0001	6090000	6100000	0	0	0	HyS0001:6090001
HyS0001	6100000	6110000	0	0	0	HyS0001:6100001
HyS0001	6110000	6120000	0.06	0	0	HyS0001:6110001
HyS0001	6120000	6130000	0.009	0	0	HyS0001:6120001
HyS0001	6130000	6140000	0.002	0.007	0	HyS0001:6130001
HyS0001	6140000	6150000	0	0.008	0	HyS0001:6140001
HyS0001	6150000	6160000	0	0	0	HyS0001:6150001
HyS0001	6160000	6170000	0.031	0.036	0	HyS0001:6160001
HyS0001	6170000	6180000	0.054	0.118	0	HyS0001:6170001
HyS0001	6180000	6190000	0.007	0.021	0	HyS0001:6180001
HyS0001	6190000	6200000	0.013	0	0	HyS0001:6190001
HyS0001	6200000	6210000	0.001	0.01	0	HyS0001:6200001
HyS0001	6210000	6220000	0.003	0	0	HyS0001:6210001
HyS0001	6220000	6230000	0	0.054	0	HyS0001:6220001
HyS0001	6230000	6240000	0.006	0.08	0	HyS0001:6230001
HyS0001	6240000	6250000	0	0	0	HyS0001:6240001
HyS0001	6250000	6260000	0.051	0	0	HyS0001:6250001
HyS0001	6260000	6270000	0.028	0	0	HyS0001:6260001
HyS0001	6270000	6280000	0	0	0	HyS0001:6270001
HyS0001	6280000	6290000	0.023	0	0	HyS0001:6280001
HyS0001	6290000	6300000	0.008	0.026	0	HyS0001:6290001
HyS0001	6300000	6310000	0.009	0.028	0	HyS0001:6300001
HyS0001	6310000	6320000	0.001	0.001	0	HyS0001:6310001
HyS0001	6320000	6330000	0	0	0	HyS0001:6320001
HyS0001	6330000	6340000	0.015	0	0	HyS0001:6330001
HyS0001	6340000	6350000	0	0	0	HyS0001:6340001
HyS0001	6350000	6360000	0.012	0.014	0	HyS0001:6350001
HyS0001	6360000	6370000	0	0.059	0	HyS0001:6360001
HyS0001	6370000	6380000	0	0	0	HyS0001:6370001
HyS0001	6380000	6390000	0.032	0	0	HyS0001:6380001
HyS0001	6390000	6400000	0.014	0.061	0	HyS0001:6390001
HyS0001	6400000	6410000	0.034	0	0	HyS0001:6400001
HyS0001	6410000	6420000	0.009	0.034	0	HyS0001:6410001
HyS0001	6420000	6430000	0	0	0	HyS0001:6420001
HyS0001	6430000	6440000	0	0.003	0	HyS0001:6430001
HyS0001	6440000	6450000	0	0.008	0	HyS0001:6440001
HyS0001	6450000	6460000	0.002	0.003	0	HyS0001:6450001
HyS0001	6460000	6470000	0	0.001	0	HyS0001:6460001
HyS0001	6470000	6480000	0	0.001	0	HyS0001:6470001
HyS0001	6480000	6490000	0.018	0	0	HyS0001:6480001
HyS0001	6490000	6500000	0.079	0	0	HyS0001:6490001
HyS0001	6500000	6510000	0.14	0.016	0	HyS0001:6500001
HyS0001	6510000	6520000	0.004	0.05	3	HyS0001:6510001
HyS0001	6520000	6530000	0.012	0	0	HyS0001:6520001
HyS0001	6530000	6540000	0.028	0	0	HyS0001:6530001
HyS0001	6540000	6550000	0	0	0	HyS0001:6540001
HyS0001	6550000	6560000	0	0	0	HyS0001:6550001
HyS0001	6560000	6570000	0	0	0	HyS0001:6560001
HyS0001	6570000	6580000	0.006	0	0	HyS0001:6570001
HyS0001	6580000	6590000	0.036	0	0	HyS0001:6580001
HyS0001	6590000	6600000	0	0	0	HyS0001:6590001
HyS0001	6600000	6610000	0.01	0.084	0	HyS0001:6600001
HyS0001	6610000	6620000	0.019	0	0	HyS0001:6610001
HyS0001	6620000	6630000	0.018	0	0	HyS0001:6620001
HyS0001	6630000	6640000	0	0.005	0	HyS0001:6630001
HyS0001	6640000	6650000	0	0.001	0	HyS0001:6640001
HyS0001	6650000	6660000	0	0.002	0	HyS0001:6650001
HyS0001	6660000	6670000	0.001	0.015	0	HyS0001:6660001
HyS0001	6670000	6680000	0.003	0.007	0	HyS0001:6670001
HyS0001	6680000	6690000	0	0	0	HyS0001:6680001
HyS0001	6690000	6700000	0.003	0.007	0	HyS0001:6690001
HyS0001	6700000	6710000	0	0	0	HyS0001:6700001
HyS0001	6710000	6720000	0.052	0.018	0	HyS0001:6710001
HyS0001	6720000	6730000	0	0	0	HyS0001:6720001
HyS0001	6730000	6740000	0	0	0	HyS0001:6730001
HyS0001	6740000	6750000	0	0	0	HyS0001:6740001
HyS0001	6750000	6760000	0.041	0	0	HyS0001:6750001
HyS0001	6760000	6770000	0.016	0	0	HyS0001:6760001
HyS0001	6770000	6780000	0.011	0.048	0	HyS0001:6770001
HyS0001	6780000	6790000	0.055	0.01	0	HyS0001:6780001
HyS0001	6790000	6800000	0	0	0	HyS0001:6790001
HyS0001	6800000	6810000	0	0	0	HyS0001:6800001
HyS0001	6810000	6820000	0	0.042	0	HyS0001:6810001
HyS0001	6820000	6830000	0.038	0	0	HyS0001:6820001
HyS0001	6830000	6840000	0.002	0	0	HyS0001:6830001
HyS0001	6840000	6850000	0	0.062	0	HyS0001:6840001
HyS0001	6850000	6860000	0.016	0.003	0	HyS0001:6850001
HyS0001	6860000	6870000	0	0	0	HyS0001:6860001
HyS0001	6870000	6880000	0	0.02	0	HyS0001:6870001
HyS0001	6880000	6890000	0	0	0	HyS0001:6880001
HyS0001	6890000	6900000	0.007	0	0	HyS0001:6890001
HyS0001	6900000	6910000	0.044	0.02	0	HyS0001:6900001
HyS0001	6910000	6920000	0.001	0.019	0	HyS0001:6910001
HyS0001	6920000	6930000	0	0	0	HyS0001:6920001
HyS0001	6930000	6940000	0	0	0	HyS0001:6930001
HyS0001	6940000	6950000	0.016	0.016	0	HyS0001:6940001
HyS0001	6950000	6960000	0.002	0.034	0	HyS0001:6950001
HyS0001	6960000	6970000	0.006	0.019	0	HyS0001:6960001
HyS0001	6970000	6980000	0	0.005	0	HyS0001:6970001
HyS0001	6980000	6990000	0	0.005	0	HyS0001:6980001
HyS0001	6990000	7000000	0	0.006	0	HyS0001:6990001
HyS0001	7000000	7010000	0	0.006	0	HyS0001:7000001
HyS0001	7010000	7020000	0	0.021	0	HyS0001:7010001
HyS0001	7020000	7030000	0	0.084	0	HyS0001:7020001
HyS0001	7030000	7040000	0.002	0.127	0	HyS0001:7030001
HyS0001	7040000	7050000	0.001	0.003	0	HyS0001:7040001
HyS0001	7050000	7060000	0	0.002	0	HyS0001:7050001
HyS0001	7060000	7070000	0	0	0	HyS0001:7060001
HyS0001	7070000	7080000	0	0	0	HyS0001:7070001
HyS0001	7080000	7090000	0.001	0.002	0	HyS0001:7080001
HyS0001	7090000	7100000	0.024	0	0	HyS0001:7090001
HyS0001	7100000	7110000	0.021	0	0	HyS0001:7100001
HyS0001	7110000	7120000	0.018	0	0	HyS0001:7110001
HyS0001	7120000	7130000	0	0.061	0	HyS0001:7120001
HyS0001	7130000	7140000	0	0	0	HyS0001:7130001
HyS0001	7140000	7150000	0	0	0	HyS0001:7140001
HyS0001	7150000	7160000	0	0	0	HyS0001:7150001
HyS0001	7160000	7170000	0.003	0.009	0	HyS0001:7160001
HyS0001	7170000	7180000	0	0.116	0	HyS0001:7170001
HyS0001	7180000	7190000	0.025	0.033	0	HyS0001:7180001
HyS0001	7190000	7200000	0.001	0.01	0	HyS0001:7190001
HyS0001	7200000	7210000	0.069	0	0	HyS0001:7200001
HyS0001	7210000	7220000	0	0	0	HyS0001:7210001
HyS0001	7220000	7230000	0	0.069	0	HyS0001:7220001
HyS0001	7230000	7240000	0	0.052	0	HyS0001:7230001
HyS0001	7240000	7250000	0.002	0.004	0	HyS0001:7240001
HyS0001	7250000	7260000	0.093	0	0	HyS0001:7250001
HyS0001	7260000	7270000	0	0	0	HyS0001:7260001
HyS0001	7270000	7280000	0.031	0	0	HyS0001:7270001
HyS0001	7280000	7290000	0.012	0	0	HyS0001:7280001
HyS0001	7290000	7300000	0.007	0.09	0	HyS0001:7290001
HyS0001	7300000	7310000	0.04	0.11	0	HyS0001:7300001
HyS0001	7310000	7320000	0.007	0	0	HyS0001:7310001
HyS0001	7320000	7330000	0.021	0.011	0	HyS0001:7320001
HyS0001	7330000	7340000	0.016	0	0	HyS0001:7330001
HyS0001	7340000	7350000	0	0.026	0	HyS0001:7340001
HyS0001	7350000	7360000	0.111	0.02	0	HyS0001:7350001
HyS0001	7360000	7370000	0.05	0.008	0	HyS0001:7360001
HyS0001	7370000	7380000	0	0	0	HyS0001:7370001
HyS0001	7380000	7390000	0	0	0	HyS0001:7380001
HyS0001	7390000	7400000	0.029	0	0	HyS0001:7390001
HyS0001	7400000	7410000	0.066	0	0	HyS0001:7400001
HyS0001	7410000	7420000	0.011	0	0	HyS0001:7410001
HyS0001	7420000	7430000	0	0.008	0	HyS0001:7420001
HyS0001	7430000	7440000	0	0.031	0	HyS0001:7430001
HyS0001	7440000	7450000	0.05	0.023	0	HyS0001:7440001
HyS0001	7450000	7460000	0.015	0.009	0	HyS0001:7450001
HyS0001	7460000	7470000	0.016	0.012	0	HyS0001:7460001
HyS0001	7470000	7480000	0.049	0	0	HyS0001:7470001
HyS0001	7480000	7490000	0	0.023	0	HyS0001:7480001
HyS0001	7490000	7500000	0.007	0.013	0	HyS0001:7490001
HyS0001	7500000	7510000	0	0	0	HyS0001:7500001
HyS0001	7510000	7520000	0	0	0	HyS0001:7510001
HyS0001	7520000	7530000	0.001	0	0	HyS0001:7520001
HyS0001	7530000	7540000	0	0.001	0	HyS0001:7530001
HyS0001	7540000	7550000	0.002	0.007	0	HyS0001:7540001
HyS0001	7550000	7560000	0.003	0.006	0	HyS0001:7550001
HyS0001	7570000	7580000	0	0	0	HyS0001:7570001
HyS0001	7580000	7590000	0	0	0	HyS0001:7580001
HyS0001	7590000	7600000	0.002	0.001	0	HyS0001:7590001
HyS0001	7600000	7610000	0.002	0.002	0	HyS0001:7600001
HyS0001	7630000	7640000	0.002	0.002	0	HyS0001:7630001
HyS0001	7640000	7650000	0.001	0	0	HyS0001:7640001
HyS0001	7650000	7660000	0.001	0.001	0	HyS0001:7650001
HyS0001	7660000	7670000	0.03	0	0	HyS0001:7660001
HyS0001	7670000	7680000	0	0.019	0	HyS0001:7670001
HyS0001	7680000	7690000	0.067	0	0	HyS0001:7680001
HyS0001	7690000	7700000	0	0	0	HyS0001:7690001
HyS0001	7700000	7710000	0.005	0	0	HyS0001:7700001
HyS0001	7710000	7720000	0	0	0	HyS0001:7710001
HyS0001	7720000	7730000	0	0	0	HyS0001:7720001
HyS0001	7730000	7740000	0.039	0	0	HyS0001:7730001
HyS0001	7740000	7750000	0	0.001	0	HyS0001:7740001
HyS0001	7750000	7760000	0	0	0	HyS0001:7750001
HyS0001	7760000	7770000	0	0	0	HyS0001:7760001
HyS0001	7770000	7780000	0.004	0.001	0	HyS0001:7770001
HyS0001	7780000	7790000	0.009	0.003	0	HyS0001:7780001
HyS0001	7790000	7800000	0	0	0	HyS0001:7790001
HyS0001	7800000	7810000	0	0	0	HyS0001:7800001
HyS0001	7810000	7820000	0.048	0	0	HyS0001:7810001
HyS0001	7820000	7830000	0.003	0.021	0	HyS0001:7820001
HyS0001	7830000	7840000	0	0.051	0	HyS0001:7830001
HyS0001	7840000	7850000	0	0.004	0	HyS0001:7840001
HyS0001	7850000	7860000	0.048	0	0	HyS0001:7850001
HyS0001	7860000	7870000	0.051	0.09	0	HyS0001:7860001
HyS0001	7870000	7880000	0	0.032	0	HyS0001:7870001
HyS0001	7880000	7890000	0.061	0	0	HyS0001:7880001
HyS0001	7890000	7900000	0.004	0	0	HyS0001:7890001
HyS0001	7900000	7910000	0	0	0	HyS0001:7900001
HyS0001	7910000	7920000	0.005	0.008	0	HyS0001:7910001
HyS0001	7920000	7930000	0.051	0	0	HyS0001:7920001
HyS0001	7930000	7940000	0.007	0	0	HyS0001:7930001
HyS0001	7940000	7950000	0.018	0	0	HyS0001:7940001
HyS0001	7950000	7960000	0	0	0	HyS0001:7950001
HyS0001	7960000	7970000	0	0	0	HyS0001:7960001
HyS0001	7970000	7980000	0.005	0.009	0	HyS0001:7970001
HyS0001	7980000	7990000	0.038	0	0	HyS0001:7980001
HyS0001	7990000	8000000	0	0	0	HyS0001:7990001
HyS0001	8000000	8010000	0	0	0	HyS0001:8000001
HyS0001	8010000	8020000	0	0	0	HyS0001:8010001
HyS0001	8020000	8030000	0.044	0	0	HyS0001:8020001
HyS0001	8030000	8040000	0.178	0.241	0	HyS0001:8030001
HyS0001	8040000	8050000	0	0	0	HyS0001:8040001
HyS0001	8050000	8060000	0.025	0	0	HyS0001:8050001
HyS0001	8060000	8070000	0.054	0	0	HyS0001:8060001
HyS0001	8070000	8080000	0	0	0	HyS0001:8070001
HyS0001	8080000	8090000	0	0	0	HyS0001:8080001
HyS0001	8090000	8100000	0.042	0.021	0	HyS0001:8090001
HyS0001	8100000	8110000	0.04	0	0	HyS0001:8100001
HyS0001	8110000	8120000	0	0.026	0	HyS0001:8110001
HyS0001	8120000	8130000	0	0	0	HyS0001:8120001
HyS0001	8130000	8140000	0.109	0.027	0	HyS0001:8130001
HyS0001	8140000	8150000	0.037	0	0	HyS0001:8140001
HyS0001	8150000	8160000	0.009	0.017	0	HyS0001:8150001
HyS0001	8160000	8170000	0.011	0.006	0	HyS0001:8160001
HyS0001	8170000	8180000	0.033	0.018	0	HyS0001:8170001
HyS0001	8180000	8190000	0.011	0.102	0	HyS0001:8180001
HyS0001	8190000	8200000	0	0	0	HyS0001:8190001
HyS0001	8200000	8210000	0	0	0	HyS0001:8200001
HyS0001	8210000	8220000	0.08	0.034	0	HyS0001:8210001
HyS0001	8220000	8230000	0.011	0	0	HyS0001:8220001
HyS0001	8230000	8240000	0	0.004	0	HyS0001:8230001
HyS0001	8240000	8250000	0.002	0.133	0	HyS0001:8240001
HyS0001	8250000	8260000	0.005	0.135	0	HyS0001:8250001
HyS0001	8260000	8270000	0.014	0	0	HyS0001:8260001
HyS0001	8270000	8280000	0.042	0.004	0	HyS0001:8270001
HyS0001	8280000	8290000	0.002	0	0	HyS0001:8280001
HyS0001	8290000	8300000	0.007	0.032	0	HyS0001:8290001
HyS0001	8300000	8310000	0	0	0	HyS0001:8300001
HyS0001	8310000	8320000	0.019	0.01	0	HyS0001:8310001
HyS0001	8320000	8330000	0.024	0.074	0	HyS0001:8320001
HyS0001	8330000	8340000	0.001	0.026	0	HyS0001:8330001
HyS0001	8340000	8350000	0.026	0	0	HyS0001:8340001
HyS0001	8350000	8360000	0.027	0.024	0	HyS0001:8350001
HyS0001	8360000	8370000	0.009	0	0	HyS0001:8360001
HyS0001	8370000	8380000	0	0	0	HyS0001:8370001
HyS0001	8380000	8390000	0.094	0.065	0	HyS0001:8380001
HyS0001	8390000	8400000	0.03	0	0	HyS0001:8390001
HyS0001	8400000	8410000	0.006	0	0	HyS0001:8400001
HyS0001	8410000	8420000	0.005	0	0	HyS0001:8410001
HyS0001	8420000	8430000	0.001	0	0	HyS0001:8420001
HyS0001	8430000	8440000	0	0	0	HyS0001:8430001
HyS0001	8440000	8450000	0.001	0	0	HyS0001:8440001
HyS0001	8450000	8460000	0.001	0	0	HyS0001:8450001
HyS0001	8460000	8470000	0.023	0	0	HyS0001:8460001
HyS0001	8470000	8480000	0	0.003	0	HyS0001:8470001
HyS0001	8480000	8490000	0.029	0.001	0	HyS0001:8480001
HyS0001	8490000	8500000	0.011	0.037	0	HyS0001:8490001
HyS0001	8500000	8510000	0	0	0	HyS0001:8500001
HyS0001	8510000	8520000	0.014	0	0	HyS0001:8510001
HyS0001	8520000	8530000	0	0.008	0	HyS0001:8520001
HyS0001	8530000	8540000	0	0.002	0	HyS0001:8530001
HyS0001	8540000	8550000	0.001	0.001	0	HyS0001:8540001
HyS0001	8550000	8560000	0	0	0	HyS0001:8550001
HyS0001	8560000	8570000	0	0	0	HyS0001:8560001
HyS0001	8570000	8580000	0.054	0	0	HyS0001:8570001
HyS0001	8580000	8590000	0.007	0	0	HyS0001:8580001
HyS0001	8590000	8600000	0.011	0	0	HyS0001:8590001
HyS0001	8600000	8610000	0.041	0	0	HyS0001:8600001
HyS0001	8610000	8620000	0.03	0	0	HyS0001:8610001
HyS0001	8620000	8630000	0.018	0.006	0	HyS0001:8620001
HyS0001	8630000	8640000	0.051	0	0	HyS0001:8630001
HyS0001	8640000	8650000	0.037	0	0	HyS0001:8640001
HyS0001	8650000	8660000	0.038	0	0	HyS0001:8650001
HyS0001	8660000	8670000	0.012	0	0	HyS0001:8660001
HyS0001	8670000	8680000	0.026	0	0	HyS0001:8670001
HyS0001	8680000	8690000	0.077	0.019	0	HyS0001:8680001
HyS0001	8690000	8700000	0	0	0	HyS0001:8690001
HyS0001	8700000	8710000	0	0.001	0	HyS0001:8700001
HyS0001	8710000	8720000	0	0.009	0	HyS0001:8710001
HyS0001	8720000	8730000	0.002	0.042	0	HyS0001:8720001
HyS0001	8730000	8740000	0	0	0	HyS0001:8730001
HyS0001	8740000	8750000	0	0	0	HyS0001:8740001
HyS0001	8760000	8770000	0	0.001	0	HyS0001:8760001
HyS0001	8770000	8780000	0.001	0.039	0	HyS0001:8770001
HyS0001	8780000	8790000	0.004	0.004	0	HyS0001:8780001
HyS0001	8790000	8800000	0.006	0.01	0	HyS0001:8790001
HyS0001	8800000	8810000	0.007	0.009	0	HyS0001:8800001
HyS0001	8810000	8820000	0	0	0	HyS0001:8810001
HyS0001	8820000	8830000	0	0	0	HyS0001:8820001
HyS0001	8830000	8840000	0.003	0.001	0	HyS0001:8830001
HyS0001	8840000	8850000	0	0	0	HyS0001:8840001
HyS0001	8850000	8860000	0.004	0.002	0	HyS0001:8850001
HyS0001	8860000	8870000	0	0	0	HyS0001:8860001
HyS0001	8870000	8880000	0.01	0	0	HyS0001:8870001
HyS0001	8880000	8890000	0.037	0	0	HyS0001:8880001
HyS0001	8890000	8900000	0	0.036	0	HyS0001:8890001
HyS0001	8900000	8910000	0	0.02	0	HyS0001:8900001
HyS0001	8910000	8920000	0.001	0.002	0	HyS0001:8910001
HyS0001	8920000	8930000	0.002	0	0	HyS0001:8920001
HyS0001	8930000	8940000	0.001	0	0	HyS0001:8930001
HyS0001	8940000	8950000	0.013	0.002	0	HyS0001:8940001
HyS0001	8950000	8960000	0.002	0.003	0	HyS0001:8950001
HyS0001	8960000	8970000	0	0	0	HyS0001:8960001
HyS0001	8970000	8980000	0	0.001	0	HyS0001:8970001
HyS0001	9020000	9030000	0	0.001	0	HyS0001:9020001
HyS0001	9030000	9040000	0.001	0	0	HyS0001:9030001
HyS0001	9040000	9050000	0.001	0	0	HyS0001:9040001
HyS0001	9050000	9060000	0	0	0	HyS0001:9050001
HyS0001	9060000	9070000	0	0	0	HyS0001:9060001
HyS0001	9070000	9080000	0	0.003	0	HyS0001:9070001
HyS0001	9100000	9110000	0.001	0	0	HyS0001:9100001
HyS0001	9110000	9120000	0.001	0	0	HyS0001:9110001
HyS0001	9120000	9130000	0	0	0	HyS0001:9120001
HyS0001	9130000	9140000	0.001	0	0	HyS0001:9130001
HyS0001	9140000	9150000	0.001	0.003	0	HyS0001:9140001
HyS0001	9150000	9160000	0.001	0.003	0	HyS0001:9150001
HyS0001	9160000	9170000	0	0.018	0	HyS0001:9160001
HyS0001	9170000	9180000	0	0.006	0	HyS0001:9170001
HyS0001	9180000	9190000	0.002	0.013	0	HyS0001:9180001
HyS0001	9190000	9200000	0	0.003	0	HyS0001:9190001
HyS0001	9200000	9210000	0	0	0	HyS0001:9200001
HyS0001	9210000	9220000	0.002	0	0	HyS0001:9210001
HyS0001	9220000	9230000	0.006	0	0	HyS0001:9220001
HyS0001	9230000	9240000	0.012	0.015	0	HyS0001:9230001
HyS0001	9240000	9250000	0	0	0	HyS0001:9240001
HyS0001	9250000	9260000	0	0	0	HyS0001:9250001
HyS0001	9260000	9270000	0.019	0	0	HyS0001:9260001
HyS0001	9270000	9280000	0.009	0	0	HyS0001:9270001
HyS0001	9280000	9290000	0	0	0	HyS0001:9280001
HyS0001	9290000	9300000	0.025	0.066	0	HyS0001:9290001
HyS0001	9300000	9310000	0	0	0	HyS0001:9300001
HyS0001	9310000	9320000	0	0	0	HyS0001:9310001
HyS0001	9320000	9330000	0	0	0	HyS0001:9320001
HyS0001	9330000	9340000	0	0.001	0	HyS0001:9330001
HyS0001	9340000	9360000	0	0	0	HyS0001:9340001
HyS0001	9350000	9360000	0	0	0	HyS0001:9350001
HyS0001	9360000	9370000	0.003	0.015	0	HyS0001:9360001
HyS0001	9370000	9380000	0	0.001	0	HyS0001:9370001
HyS0001	9380000	9390000	0	0	0	HyS0001:9380001
HyS0001	9390000	9400000	0	0	0	HyS0001:9390001
HyS0001	9400000	9410000	0	0	0	HyS0001:9400001
HyS0001	9410000	9420000	0	0.006	0	HyS0001:9410001
HyS0001	9420000	9430000	0	0.003	0	HyS0001:9420001
HyS0001	9430000	9440000	0.001	0.001	0	HyS0001:9430001
HyS0001	9440000	9450000	0.117	0.001	0	HyS0001:9440001
HyS0001	9450000	9460000	0.004	0.061	0	HyS0001:9450001
HyS0001	9460000	9470000	0.047	0.009	0	HyS0001:9460001
HyS0001	9470000	9480000	0.023	0.084	0	HyS0001:9470001
HyS0001	9480000	9490000	0.014	0	0	HyS0001:9480001
HyS0001	9490000	9500000	0.004	0.029	0	HyS0001:9490001
HyS0001	9500000	9510000	0	0.006	0	HyS0001:9500001
HyS0001	9510000	9520000	0	0.005	0	HyS0001:9510001
HyS0001	9520000	9530000	0	0.019	0	HyS0001:9520001
HyS0001	9530000	9540000	0.017	0.024	0	HyS0001:9530001
HyS0001	9540000	9550000	0.007	0.016	0	HyS0001:9540001
HyS0001	9550000	9560000	0.039	0	0	HyS0001:9550001
HyS0001	9560000	9570000	0.036	0.048	0	HyS0001:9560001
HyS0001	9570000	9580000	0	0.012	0	HyS0001:9570001
HyS0001	9580000	9590000	0	0.011	0	HyS0001:9580001
HyS0001	9610000	9620000	0	0.001	0	HyS0001:9610001
HyS0001	9620000	9630000	0	0.229	0	HyS0001:9620001
HyS0001	9630000	9640000	0	0.002	0	HyS0001:9630001
HyS0001	9640000	9650000	0.001	0.002	0	HyS0001:9640001
HyS0001	9650000	9660000	0	0.001	0	HyS0001:9650001
HyS0001	9660000	9670000	0	0.008	0	HyS0001:9660001
HyS0001	9670000	9680000	0.006	0.003	0	HyS0001:9670001
HyS0001	9680000	9690000	0.002	0.013	0	HyS0001:9680001
HyS0001	9690000	9700000	0.001	0.018	0	HyS0001:9690001
HyS0001	9700000	9710000	0	0	0	HyS0001:9700001
HyS0001	9710000	9720000	0.002	0.002	0	HyS0001:9710001
HyS0001	9720000	9730000	0.027	0	0	HyS0001:9720001
HyS0001	9730000	9740000	0	0.216	0	HyS0001:9730001
HyS0001	9740000	9750000	0	0	0	HyS0001:9740001
HyS0001	9750000	9760000	0	0	0	HyS0001:9750001
HyS0001	9760000	9770000	0.082	0	0	HyS0001:9760001
HyS0001	9770000	9780000	0.008	0	0	HyS0001:9770001
HyS0001	9780000	9790000	0	0	0	HyS0001:9780001
HyS0001	9790000	9800000	0.027	0.005	0	HyS0001:9790001
HyS0001	9800000	9810000	0.134	0.194	0	HyS0001:9800001
HyS0001	9810000	9820000	0	0	0	HyS0001:9810001
HyS0001	9820000	9830000	0.001	0.007	0	HyS0001:9820001
HyS0001	9830000	9840000	0.042	0	0	HyS0001:9830001
HyS0001	9840000	9850000	0	0.001	0	HyS0001:9840001
HyS0001	9850000	9860000	0.086	0	0	HyS0001:9850001
HyS0001	9860000	9870000	0	0	0	HyS0001:9860001
HyS0001	9870000	9880000	0	0.001	0	HyS0001:9870001
HyS0001	9880000	9890000	0.011	0.003	0	HyS0001:9880001
HyS0001	9890000	9900000	0	0	0	HyS0001:9890001
HyS0001	9900000	9910000	0.011	0	0	HyS0001:9900001
HyS0001	9910000	9920000	0.028	0	0	HyS0001:9910001
HyS0001	9920000	9930000	0.002	0	0	HyS0001:9920001
HyS0001	9930000	9940000	0.06	0	0	HyS0001:9930001
HyS0001	9940000	9950000	0	0	0	HyS0001:9940001
HyS0001	9950000	9960000	0.02	0	0	HyS0001:9950001
HyS0001	9960000	9970000	0	0	0	HyS0001:9960001
HyS0001	9970000	9980000	0.005	0.038	0	HyS0001:9970001
HyS0001	9980000	9990000	0.008	0	0	HyS0001:9980001
HyS0001	9990000	10000000	0.066	0	0	HyS0001:9990001
HyS0001	10000000	10010000	0.022	0	0	HyS0001:10000001
HyS0001	10010000	10020000	0.032	0	0	HyS0001:10010001
HyS0001	10020000	10030000	0.042	0	0	HyS0001:10020001
HyS0001	10030000	10040000	0.038	0.176	0	HyS0001:10030001
HyS0001	10040000	10050000	0.015	0	0	HyS0001:10040001
HyS0001	10050000	10060000	0.029	0	0	HyS0001:10050001
HyS0001	10060000	10070000	0.033	0	0	HyS0001:10060001
HyS0001	10070000	10080000	0	0	0	HyS0001:10070001
HyS0001	10080000	10090000	0	0	0	HyS0001:10080001
HyS0001	10090000	10100000	0	0.005	0	HyS0001:10090001
HyS0001	10100000	10110000	0.001	0.013	0	HyS0001:10100001
HyS0001	10110000	10120000	0.007	0	0	HyS0001:10110001
HyS0001	10120000	10130000	0.004	0	0	HyS0001:10120001
HyS0001	10130000	10140000	0.001	0.003	0	HyS0001:10130001
HyS0001	10140000	10150000	0.049	0.091	0	HyS0001:10140001
HyS0001	10150000	10160000	0.011	0	0	HyS0001:10150001
HyS0001	10160000	10170000	0	0	0	HyS0001:10160001
HyS0001	10170000	10180000	0.07	0	0	HyS0001:10170001
HyS0001	10180000	10190000	0.009	0.016	0	HyS0001:10180001
HyS0001	10190000	10200000	0	0	0	HyS0001:10190001
HyS0001	10200000	10210000	0.131	0.284	0	HyS0001:10200001
HyS0001	10210000	10220000	0.003	0	0	HyS0001:10210001
HyS0001	10220000	10230000	0.001	0	0	HyS0001:10220001
HyS0001	10230000	10240000	0	0.001	0	HyS0001:10230001
HyS0001	10240000	10250000	0.002	0.001	0	HyS0001:10240001
HyS0001	10250000	10260000	0	0.161	0	HyS0001:10250001
HyS0001	10260000	10270000	0	0.002	0	HyS0001:10260001
HyS0001	10270000	10280000	0	0.003	0	HyS0001:10270001
HyS0001	10280000	10290000	0	0.004	0	HyS0001:10280001
HyS0001	10290000	10300000	0.001	0	0	HyS0001:10290001
HyS0001	10300000	10310000	0.007	0	0	HyS0001:10300001
HyS0001	10310000	10320000	0	0	0	HyS0001:10310001
HyS0001	10320000	10330000	0	0.002	0	HyS0001:10320001
HyS0001	10330000	10340000	0	0.001	0	HyS0001:10330001
HyS0001	10340000	10350000	0.005	0.005	0	HyS0001:10340001
HyS0001	10350000	10360000	0	0.002	0	HyS0001:10350001
HyS0001	10360000	10370000	0	0.001	0	HyS0001:10360001
HyS0001	10370000	10380000	0.024	0	0	HyS0001:10370001
HyS0001	10380000	10390000	0.008	0	0	HyS0001:10380001
HyS0001	10390000	10400000	0	0	0	HyS0001:10390001
HyS0001	10400000	10410000	0	0	0	HyS0001:10400001
HyS0001	10410000	10420000	0.001	0.112	0	HyS0001:10410001
HyS0001	10420000	10430000	0.006	0	0	HyS0001:10420001
HyS0001	10430000	10440000	0	0.011	0	HyS0001:10430001
HyS0001	10440000	10450000	0.003	0.096	0	HyS0001:10440001
HyS0001	10450000	10460000	0	0.085	0	HyS0001:10450001
HyS0001	10460000	10470000	0	0	0	HyS0001:10460001
HyS0001	10470000	10480000	0.01	0.003	0	HyS0001:10470001
HyS0001	10480000	10490000	0	0.044	0	HyS0001:10480001
HyS0001	10490000	10500000	0.015	0	0	HyS0001:10490001
HyS0001	10500000	10510000	0.007	0	0	HyS0001:10500001
HyS0001	10510000	10520000	0	0	0	HyS0001:10510001
HyS0001	10520000	10530000	0	0	0	HyS0001:10520001
HyS0001	10530000	10540000	0	0.013	0	HyS0001:10530001
HyS0001	10540000	10550000	0.038	0	0	HyS0001:10540001
HyS0001	10550000	10560000	0.037	0	0	HyS0001:10550001
HyS0001	10560000	10570000	0.052	0.009	0	HyS0001:10560001
HyS0001	10570000	10580000	0	0.008	0	HyS0001:10570001
HyS0001	10580000	10590000	0.009	0.056	0	HyS0001:10580001
HyS0001	10590000	10600000	0	0.026	0	HyS0001:10590001
HyS0001	10600000	10610000	0.004	0.045	0	HyS0001:10600001
HyS0001	10610000	10620000	0.007	0.012	0	HyS0001:10610001
HyS0001	10620000	10630000	0.021	0	0	HyS0001:10620001
HyS0001	10630000	10640000	0.069	0.005	0	HyS0001:10630001
HyS0001	10640000	10650000	0	0	0	HyS0001:10640001
HyS0001	10650000	10660000	0.009	0	0	HyS0001:10650001
HyS0001	10660000	10670000	0.002	0	0	HyS0001:10660001
HyS0001	10670000	10680000	0.096	0.276	0	HyS0001:10670001
HyS0001	10680000	10690000	0.003	0.027	0	HyS0001:10680001
HyS0001	10690000	10700000	0.002	0.019	0	HyS0001:10690001
HyS0001	10700000	10710000	0.001	0.024	0	HyS0001:10700001
HyS0001	10710000	10720000	0.002	0.029	0	HyS0001:10710001
HyS0001	10720000	10730000	0.002	0.048	0	HyS0001:10720001
HyS0001	10730000	10740000	0.005	0.178	0	HyS0001:10730001
HyS0001	10740000	10750000	0.015	0.019	0	HyS0001:10740001
HyS0001	10750000	10760000	0.016	0	0	HyS0001:10750001
HyS0001	10760000	10770000	0	0.002	0	HyS0001:10760001
HyS0001	10770000	10780000	0	0.004	0	HyS0001:10770001
HyS0001	10780000	10790000	0.001	0.001	0	HyS0001:10780001
HyS0001	10790000	10800000	0.004	0.021	0	HyS0001:10790001
HyS0001	10800000	10810000	0.043	0.045	0	HyS0001:10800001
HyS0001	10810000	10820000	0.042	0	0	HyS0001:10810001
HyS0001	10820000	10830000	0.001	0	0	HyS0001:10820001
HyS0001	10830000	10840000	0.003	0	0	HyS0001:10830001
HyS0001	10840000	10850000	0.002	0.066	0	HyS0001:10840001
HyS0001	10850000	10860000	0.017	0	0	HyS0001:10850001
HyS0001	10860000	10870000	0	0	0	HyS0001:10860001
HyS0001	10870000	10880000	0	0	0	HyS0001:10870001
HyS0001	10880000	10890000	0.002	0.003	0	HyS0001:10880001
HyS0001	10890000	10900000	0.002	0.001	0	HyS0001:10890001
HyS0001	10900000	10910000	0.002	0.048	0	HyS0001:10900001
HyS0001	10910000	10920000	0.005	0	0	HyS0001:10910001
HyS0001	10920000	10930000	0.002	0.006	0	HyS0001:10920001
HyS0001	10930000	10940000	0.001	0.001	0	HyS0001:10930001
HyS0001	10940000	10950000	0.001	0	0	HyS0001:10940001
HyS0001	10950000	10960000	0.002	0.004	0	HyS0001:10950001
HyS0001	10960000	10970000	0.002	0.001	0	HyS0001:10960001
HyS0001	10970000	10980000	0.008	0	0	HyS0001:10970001
HyS0001	10980000	10990000	0.005	0.01	0	HyS0001:10980001
HyS0001	10990000	11000000	0	0.006	0	HyS0001:10990001
HyS0001	11000000	11010000	0.012	0	0	HyS0001:11000001
HyS0001	11010000	11020000	0.001	0.184	0	HyS0001:11010001
HyS0001	11020000	11030000	0.01	0.034	0	HyS0001:11020001
HyS0001	11030000	11040000	0.006	0.046	0	HyS0001:11030001
HyS0001	11040000	11050000	0.026	0	0	HyS0001:11040001
HyS0001	11050000	11060000	0.022	0	0	HyS0001:11050001
HyS0001	11060000	11070000	0.049	0.07	0	HyS0001:11060001
HyS0001	11070000	11080000	0.037	0.066	0	HyS0001:11070001
HyS0001	11080000	11090000	0.002	0.009	0	HyS0001:11080001
HyS0001	11090000	11100000	0.002	0.011	0	HyS0001:11090001
HyS0001	11100000	11110000	0	0.08	0	HyS0001:11100001
HyS0001	11110000	11120000	0.002	0.141	0	HyS0001:11110001
HyS0001	11120000	11130000	0	0.064	0	HyS0001:11120001
HyS0001	11130000	11140000	0.003	0	0	HyS0001:11130001
HyS0001	11140000	11150000	0.001	0.004	0	HyS0001:11140001
HyS0001	11150000	11160000	0.006	0	0	HyS0001:11150001
HyS0001	11160000	11170000	0.012	0.126	0	HyS0001:11160001
HyS0001	11170000	11180000	0.005	0.02	0	HyS0001:11170001
HyS0001	11180000	11190000	0.021	0.152	0	HyS0001:11180001
HyS0001	11190000	11200000	0	0.061	0	HyS0001:11190001
HyS0001	11200000	11210000	0.002	0.098	0	HyS0001:11200001
HyS0001	11210000	11220000	0.009	0.097	0	HyS0001:11210001
HyS0001	11220000	11230000	0.029	0	0	HyS0001:11220001
HyS0001	11230000	11240000	0.009	0.014	0	HyS0001:11230001
HyS0001	11240000	11250000	0.047	0.015	0	HyS0001:11240001
HyS0001	11250000	11260000	0	0	0	HyS0001:11250001
HyS0001	11260000	11270000	0	0.033	0	HyS0001:11260001
HyS0001	11270000	11280000	0	0.103	0	HyS0001:11270001
HyS0001	11280000	11290000	0.013	0.353	0	HyS0001:11280001
HyS0001	11290000	11300000	0	0.015	0	HyS0001:11290001
HyS0001	11300000	11310000	0.001	0.014	0	HyS0001:11300001
HyS0001	11310000	11320000	0.001	0.001	0	HyS0001:11310001
HyS0001	11320000	11330000	0.12	0.317	0	HyS0001:11320001
HyS0001	11330000	11340000	0.077	0	0	HyS0001:11330001
HyS0001	11340000	11350000	0.019	0	0	HyS0001:11340001
HyS0001	11350000	11360000	0	0.051	0	HyS0001:11350001
HyS0001	11360000	11370000	0.002	0.018	0	HyS0001:11360001
HyS0001	11370000	11380000	0.001	0.002	0	HyS0001:11370001
HyS0001	11380000	11390000	0.001	0.001	0	HyS0001:11380001
HyS0001	11390000	11400000	0	0.006	0	HyS0001:11390001
HyS0001	11400000	11410000	0	0.003	0	HyS0001:11400001
HyS0001	11410000	11420000	0.001	0	0	HyS0001:11410001
HyS0001	11420000	11430000	0	0.006	0	HyS0001:11420001
HyS0001	11430000	11440000	0	0.022	0	HyS0001:11430001
HyS0001	11440000	11450000	0	0.001	0	HyS0001:11440001
HyS0001	11450000	11460000	0	0.003	0	HyS0001:11450001
HyS0001	11460000	11470000	0.001	0.003	0	HyS0001:11460001
HyS0001	11470000	11480000	0.006	0	0	HyS0001:11470001
HyS0001	11480000	11490000	0.001	0	0	HyS0001:11480001
HyS0001	11490000	11500000	0.019	0	0	HyS0001:11490001
HyS0001	11500000	11510000	0	0	0	HyS0001:11500001
HyS0001	11510000	11520000	0.004	0.015	0	HyS0001:11510001
HyS0001	11520000	11530000	0.031	0.02	0	HyS0001:11520001
HyS0001	11530000	11540000	0.001	0.03	0	HyS0001:11530001
HyS0001	11540000	11550000	0	0.05	0	HyS0001:11540001
HyS0001	11550000	11560000	0	0.054	0	HyS0001:11550001
HyS0001	11580000	11590000	0	0.002	0	HyS0001:11580001
HyS0001	11590000	11600000	0	0.002	0	HyS0001:11590001
HyS0001	11600000	11610000	0	0	0	HyS0001:11600001
HyS0001	11610000	11620000	0.001	0	0	HyS0001:11610001
HyS0001	11620000	11630000	0.002	0.002	0	HyS0001:11620001
HyS0001	11630000	11640000	0.002	0.005	0	HyS0001:11630001
HyS0001	11640000	11650000	0	0.002	0	HyS0001:11640001
HyS0001	11650000	11660000	0	0.002	0	HyS0001:11650001
HyS0001	11660000	11665964	0	0.002	0	HyS0001:11660001
HyS0002	0	10000	0	0.016	0	HyS0002:1
HyS0002	10000	20000	0	0.004	0	HyS0002:10001
HyS0002	20000	30000	0.002	0.053	0	HyS0002:20001
HyS0002	30000	40000	0.008	0.065	0	HyS0002:30001
HyS0002	40000	50000	0.008	0.046	0	HyS0002:40001
HyS0002	50000	60000	0.006	0.052	0	HyS0002:50001
HyS0002	60000	70000	0.001	0.002	0	HyS0002:60001
HyS0002	70000	80000	0	0.186	0	HyS0002:70001
HyS0002	80000	90000	0.002	0.017	0	HyS0002:80001
HyS0002	90000	100000	0	0	0	HyS0002:90001
HyS0002	100000	110000	0	0.009	0	HyS0002:100001
HyS0002	110000	120000	0.009	0	0	HyS0002:110001
HyS0002	120000	130000	0.036	0.043	0	HyS0002:120001
HyS0002	130000	140000	0.035	0.016	0	HyS0002:130001
HyS0002	140000	150000	0	0.058	0	HyS0002:140001
HyS0002	150000	160000	0.003	0.125	0	HyS0002:150001
HyS0002	160000	170000	0.001	0.044	0	HyS0002:160001
HyS0002	170000	180000	0.001	0.006	0	HyS0002:170001
HyS0002	180000	190000	0	0.011	0	HyS0002:180001
HyS0002	190000	200000	0.001	0.005	0	HyS0002:190001
HyS0002	200000	210000	0	0.023	0	HyS0002:200001
HyS0002	210000	220000	0.004	0.048	0	HyS0002:210001
HyS0002	220000	230000	0.014	0.011	0	HyS0002:220001
HyS0002	230000	240000	0.037	0	0	HyS0002:230001
HyS0002	240000	250000	0	0	0	HyS0002:240001
HyS0002	250000	260000	0	0.001	0	HyS0002:250001
HyS0002	260000	270000	0	0	0	HyS0002:260001
HyS0002	270000	280000	0	0	0	HyS0002:270001
HyS0002	280000	290000	0	0	0	HyS0002:280001
HyS0002	290000	300000	0	0	0	HyS0002:290001
HyS0002	300000	310000	0	0	0	HyS0002:300001
HyS0002	310000	320000	0	0	0	HyS0002:310001
HyS0002	320000	330000	0.011	0	0	HyS0002:320001
HyS0002	330000	340000	0.01	0	0	HyS0002:330001
HyS0002	340000	350000	0	0	0	HyS0002:340001
HyS0002	350000	360000	0	0	0	HyS0002:350001
HyS0002	360000	370000	0.003	0	0	HyS0002:360001
HyS0002	370000	380000	0	0.012	0	HyS0002:370001
HyS0002	380000	390000	0	0.001	0	HyS0002:380001
HyS0002	390000	400000	0	0	0	HyS0002:390001
HyS0002	400000	410000	0	0.029	0	HyS0002:400001
HyS0002	410000	420000	0.001	0.083	0	HyS0002:410001
HyS0002	420000	430000	0	0.069	0	HyS0002:420001
HyS0002	430000	440000	0.002	0.091	0	HyS0002:430001
HyS0002	440000	450000	0	0.013	0	HyS0002:440001
HyS0002	450000	460000	0.001	0	0	HyS0002:450001
HyS0002	460000	470000	0.004	0.002	0	HyS0002:460001
HyS0002	470000	480000	0.007	0.185	0	HyS0002:470001
HyS0002	480000	490000	0.003	0.001	0	HyS0002:480001
HyS0002	490000	500000	0	0.004	0	HyS0002:490001
HyS0002	500000	510000	0	0.003	0	HyS0002:500001
HyS0002	510000	520000	0	0	0	HyS0002:510001
HyS0002	520000	530000	0.002	0	0	HyS0002:520001
HyS0002	530000	540000	0	0	0	HyS0002:530001
HyS0002	540000	550000	0.007	0	0	HyS0002:540001
HyS0002	550000	560000	0.008	0	0	HyS0002:550001
HyS0002	560000	570000	0	0.002	0	HyS0002:560001
HyS0002	570000	580000	0	0	0	HyS0002:570001
HyS0002	580000	590000	0	0.002	0	HyS0002:580001
HyS0002	590000	600000	0.001	0	0	HyS0002:590001
HyS0002	600000	610000	0.015	0	0	HyS0002:600001
HyS0002	630000	640000	0.001	0	0	HyS0002:630001
HyS0002	640000	650000	0.001	0.001	0	HyS0002:640001
HyS0002	670000	680000	0.002	0.004	0	HyS0002:670001
HyS0002	680000	690000	0.002	0.019	0	HyS0002:680001
HyS0002	690000	700000	0.002	0.101	0	HyS0002:690001
HyS0002	700000	710000	0.001	0.071	0	HyS0002:700001
HyS0002	710000	720000	0.024	0.064	0	HyS0002:710001
HyS0002	720000	730000	0	0	0	HyS0002:720001
HyS0002	730000	740000	0.029	0.005	0	HyS0002:730001
HyS0002	740000	750000	0.043	0	0	HyS0002:740001
HyS0002	750000	760000	0	0	0	HyS0002:750001
HyS0002	760000	770000	0.005	0	0	HyS0002:760001
HyS0002	770000	780000	0	0.001	0	HyS0002:770001
HyS0002	780000	790000	0	0.001	0	HyS0002:780001
HyS0002	790000	800000	0	0.001	0	HyS0002:790001
HyS0002	800000	810000	0.001	0.002	0	HyS0002:800001
HyS0002	810000	820000	0.003	0.004	0	HyS0002:810001
HyS0002	820000	830000	0.001	0.003	0	HyS0002:820001
HyS0002	830000	840000	0.002	0.002	0	HyS0002:830001
HyS0002	840000	850000	0	0	0	HyS0002:840001
HyS0002	850000	860000	0	0	0	HyS0002:850001
HyS0002	860000	870000	0.001	0.031	0	HyS0002:860001
HyS0002	870000	880000	0.006	0.049	0	HyS0002:870001
HyS0002	880000	890000	0	0.022	0	HyS0002:880001
HyS0002	890000	900000	0.02	0	0	HyS0002:890001
HyS0002	900000	910000	0.008	0	0	HyS0002:900001
HyS0002	910000	920000	0.009	0.007	0	HyS0002:910001
HyS0002	920000	930000	0.005	0	0	HyS0002:920001
HyS0002	930000	940000	0.006	0	0	HyS0002:930001
HyS0002	940000	950000	0.011	0	0	HyS0002:940001
HyS0002	950000	960000	0	0.014	0	HyS0002:950001
HyS0002	960000	970000	0.009	0.037	0	HyS0002:960001
HyS0002	970000	980000	0.002	0.001	0	HyS0002:970001
HyS0002	980000	990000	0.013	0.019	0	HyS0002:980001
HyS0002	990000	1000000	0.038	0	0	HyS0002:990001
HyS0002	1000000	1010000	0.019	0.036	0	HyS0002:1000001
HyS0002	1010000	1020000	0	0.081	0	HyS0002:1010001
HyS0002	1020000	1030000	0.067	0	0	HyS0002:1020001
HyS0002	1030000	1040000	0.049	0	0	HyS0002:1030001
HyS0002	1040000	1050000	0	0.089	0	HyS0002:1040001
HyS0002	1050000	1060000	0.009	0.093	0	HyS0002:1050001
HyS0002	1060000	1070000	0	0	0	HyS0002:1060001
HyS0002	1070000	1080000	0	0	0	HyS0002:1070001
HyS0002	1080000	1090000	0	0	0	HyS0002:1080001
HyS0002	1090000	1100000	0	0.093	0	HyS0002:1090001
HyS0002	1100000	1110000	0.001	0.003	0	HyS0002:1100001
HyS0002	1110000	1120000	0	0.016	0	HyS0002:1110001
HyS0002	1120000	1130000	0	0	0	HyS0002:1120001
HyS0002	1130000	1140000	0	0	0	HyS0002:1130001
HyS0002	1140000	1150000	0	0	0	HyS0002:1140001
HyS0002	1150000	1160000	0	0	0	HyS0002:1150001
HyS0002	1160000	1170000	0.007	0	0	HyS0002:1160001
HyS0002	1170000	1180000	0.018	0.006	0	HyS0002:1170001
HyS0002	1180000	1190000	0	0.018	0	HyS0002:1180001
HyS0002	1190000	1200000	0.022	0.023	0	HyS0002:1190001
HyS0002	1200000	1210000	0	0.03	0	HyS0002:1200001
HyS0002	1210000	1220000	0	0	0	HyS0002:1210001
HyS0002	1220000	1230000	0	0.001	0	HyS0002:1220001
HyS0002	1230000	1240000	0.001	0.004	0	HyS0002:1230001
HyS0002	1240000	1250000	0.041	0.024	0	HyS0002:1240001
HyS0002	1250000	1260000	0	0.008	0	HyS0002:1250001
HyS0002	1260000	1270000	0	0	0	HyS0002:1260001
HyS0002	1270000	1280000	0	0	0	HyS0002:1270001
HyS0002	1280000	1290000	0.003	0.005	0	HyS0002:1280001
HyS0002	1290000	1300000	0	0.03	0	HyS0002:1290001
HyS0002	1300000	1310000	0.002	0.006	0	HyS0002:1300001
HyS0002	1310000	1320000	0.002	0.002	0	HyS0002:1310001
HyS0002	1320000	1330000	0.062	0.055	0	HyS0002:1320001
HyS0002	1330000	1340000	0.008	0.037	0	HyS0002:1330001
HyS0002	1340000	1350000	0.006	0	0	HyS0002:1340001
HyS0002	1350000	1360000	0.032	0	0	HyS0002:1350001
HyS0002	1360000	1370000	0.033	0	0	HyS0002:1360001
HyS0002	1370000	1380000	0.041	0.029	0	HyS0002:1370001
HyS0002	1380000	1390000	0	0.06	0	HyS0002:1380001
HyS0002	1390000	1400000	0.013	0.012	0	HyS0002:1390001
HyS0002	1400000	1410000	0.06	0	0	HyS0002:1400001
HyS0002	1410000	1420000	0.059	0.007	0	HyS0002:1410001
HyS0002	1420000	1430000	0	0	0	HyS0002:1420001
HyS0002	1430000	1440000	0.036	0	0	HyS0002:1430001
HyS0002	1440000	1450000	0	0	0	HyS0002:1440001
HyS0002	1450000	1460000	0.048	0	0	HyS0002:1450001
HyS0002	1460000	1470000	0	0	0	HyS0002:1460001
HyS0002	1470000	1480000	0.024	0.039	0	HyS0002:1470001
HyS0002	1480000	1490000	0	0.026	0	HyS0002:1480001
HyS0002	1490000	1500000	0.022	0	0	HyS0002:1490001
HyS0002	1500000	1510000	0.013	0.012	0	HyS0002:1500001
HyS0002	1510000	1520000	0.002	0.118	0	HyS0002:1510001
HyS0002	1520000	1530000	0	0.023	0	HyS0002:1520001
HyS0002	1530000	1540000	0	0.016	0	HyS0002:1530001
HyS0002	1540000	1550000	0.002	0	0	HyS0002:1540001
HyS0002	1550000	1560000	0.011	0	0	HyS0002:1550001
HyS0002	1560000	1570000	0.006	0	0	HyS0002:1560001
HyS0002	1570000	1580000	0.035	0	0	HyS0002:1570001
HyS0002	1580000	1590000	0.023	0	0	HyS0002:1580001
HyS0002	1590000	1600000	0.012	0	0	HyS0002:1590001
HyS0002	1600000	1610000	0.087	0	0	HyS0002:1600001
HyS0002	1610000	1620000	0.021	0.022	0	HyS0002:1610001
HyS0002	1620000	1630000	0.013	0	0	HyS0002:1620001
HyS0002	1630000	1640000	0.003	0	0	HyS0002:1630001
HyS0002	1640000	1650000	0.047	0	0	HyS0002:1640001
HyS0002	1650000	1660000	0	0	0	HyS0002:1650001
HyS0002	1660000	1670000	0.005	0.056	0	HyS0002:1660001
HyS0002	1670000	1680000	0.016	0.217	0	HyS0002:1670001
HyS0002	1680000	1690000	0.021	0.079	0	HyS0002:1680001
HyS0002	1690000	1700000	0.003	0	0	HyS0002:1690001
HyS0002	1700000	1710000	0	0	0	HyS0002:1700001
HyS0002	1710000	1720000	0	0.005	0	HyS0002:1710001
HyS0002	1720000	1730000	0.033	0.083	0	HyS0002:1720001
HyS0002	1730000	1740000	0.002	0.193	0	HyS0002:1730001
HyS0002	1740000	1750000	0.011	0	0	HyS0002:1740001
HyS0002	1750000	1760000	0	0.014	0	HyS0002:1750001
HyS0002	1760000	1770000	0.025	0	0	HyS0002:1760001
HyS0002	1770000	1780000	0	0	0	HyS0002:1770001
HyS0002	1780000	1790000	0	0	0	HyS0002:1780001
HyS0002	1790000	1800000	0.015	0	0	HyS0002:1790001
HyS0002	1800000	1810000	0.011	0	0	HyS0002:1800001
HyS0002	1810000	1820000	0	0	0	HyS0002:1810001
HyS0002	1820000	1830000	0	0	0	HyS0002:1820001
HyS0002	1830000	1840000	0.051	0.006	0	HyS0002:1830001
HyS0002	1840000	1850000	0.012	0.038	0	HyS0002:1840001
HyS0002	1850000	1860000	0	0	0	HyS0002:1850001
HyS0002	1860000	1870000	0.019	0	0	HyS0002:1860001
HyS0002	1870000	1880000	0	0.001	0	HyS0002:1870001
HyS0002	1880000	1890000	0.001	0.001	0	HyS0002:1880001
HyS0002	1890000	1900000	0.004	0.119	0	HyS0002:1890001
HyS0002	1900000	1910000	0.001	0.019	0	HyS0002:1900001
HyS0002	1910000	1920000	0	0.001	0	HyS0002:1910001
HyS0002	1920000	1930000	0	0	0	HyS0002:1920001
HyS0002	1930000	1940000	0	0.002	0	HyS0002:1930001
HyS0002	1940000	1950000	0.001	0.004	0	HyS0002:1940001
HyS0002	1950000	1960000	0.003	0.059	0	HyS0002:1950001
HyS0002	1960000	1970000	0.003	0	0	HyS0002:1960001
HyS0002	1970000	1980000	0.013	0.001	0	HyS0002:1970001
HyS0002	1980000	1990000	0.005	0	0	HyS0002:1980001
HyS0002	1990000	2000000	0.005	0.087	0	HyS0002:1990001
HyS0002	2000000	2010000	0.086	0.07	0	HyS0002:2000001
HyS0002	2010000	2020000	0.015	0.001	0	HyS0002:2010001
HyS0002	2020000	2030000	0.006	0.037	0	HyS0002:2020001
HyS0002	2030000	2040000	0.001	0.027	0	HyS0002:2030001
HyS0002	2040000	2050000	0.023	0	0	HyS0002:2040001
HyS0002	2050000	2060000	0.016	0.005	0	HyS0002:2050001
HyS0002	2060000	2070000	0	0.001	0	HyS0002:2060001
HyS0002	2070000	2080000	0	0.001	0	HyS0002:2070001
HyS0002	2080000	2090000	0.001	0.001	0	HyS0002:2080001
HyS0002	2090000	2100000	0.005	0.017	0	HyS0002:2090001
HyS0002	2100000	2110000	0.001	0	0	HyS0002:2100001
HyS0002	2110000	2120000	0	0	0	HyS0002:2110001
HyS0002	2120000	2130000	0	0.001	0	HyS0002:2120001
HyS0002	2130000	2140000	0	0	0	HyS0002:2130001
HyS0002	2140000	2150000	0	0	0	HyS0002:2140001
HyS0002	2150000	2160000	0	0.012	0	HyS0002:2150001
HyS0002	2160000	2170000	0.009	0.001	0	HyS0002:2160001
HyS0002	2170000	2180000	0	0	0	HyS0002:2170001
HyS0002	2180000	2190000	0.011	0	0	HyS0002:2180001
HyS0002	2190000	2200000	0.051	0	0	HyS0002:2190001
HyS0002	2200000	2210000	0.006	0.034	0	HyS0002:2200001
HyS0002	2210000	2220000	0.01	0	0	HyS0002:2210001
HyS0002	2220000	2230000	0	0.04	0	HyS0002:2220001
HyS0002	2230000	2240000	0.018	0	0	HyS0002:2230001
HyS0002	2240000	2250000	0.003	0.069	0	HyS0002:2240001
HyS0002	2250000	2260000	0.006	0.058	0	HyS0002:2250001
HyS0002	2260000	2270000	0	0.011	0	HyS0002:2260001
HyS0002	2270000	2280000	0.001	0.002	0	HyS0002:2270001
HyS0002	2280000	2290000	0.001	0.001	0	HyS0002:2280001
HyS0002	2290000	2300000	0	0.002	0	HyS0002:2290001
HyS0002	2300000	2310000	0	0	0	HyS0002:2300001
HyS0002	2310000	2320000	0.001	0.002	0	HyS0002:2310001
HyS0002	2320000	2330000	0	0.004	0	HyS0002:2320001
HyS0002	2330000	2340000	0	0.001	0	HyS0002:2330001
HyS0002	2340000	2350000	0.001	0.001	0	HyS0002:2340001
HyS0002	2350000	2360000	0.003	0.001	0	HyS0002:2350001
HyS0002	2360000	2370000	0.002	0.001	0	HyS0002:2360001
HyS0002	2370000	2380000	0.002	0.01	0	HyS0002:2370001
HyS0002	2380000	2390000	0	0.011	0	HyS0002:2380001
HyS0002	2390000	2400000	0.002	0.004	0	HyS0002:2390001
HyS0002	2400000	2410000	0.001	0.007	0	HyS0002:2400001
HyS0002	2410000	2420000	0.002	0.007	0	HyS0002:2410001
HyS0002	2420000	2430000	0	0.002	0	HyS0002:2420001
HyS0002	2430000	2440000	0	0	0	HyS0002:2430001
HyS0002	2440000	2450000	0	0	0	HyS0002:2440001
HyS0002	2450000	2460000	0.011	0	0	HyS0002:2450001
HyS0002	2460000	2470000	0	0.022	0	HyS0002:2460001
HyS0002	2470000	2480000	0	0	0	HyS0002:2470001
HyS0002	2480000	2490000	0.077	0.058	0	HyS0002:2480001
HyS0002	2490000	2500000	0.024	0.038	0	HyS0002:2490001
HyS0002	2500000	2510000	0.017	0	0	HyS0002:2500001
HyS0002	2510000	2520000	0.003	0.011	0	HyS0002:2510001
HyS0002	2520000	2530000	0.012	0	0	HyS0002:2520001
HyS0002	2530000	2540000	0.038	0	0	HyS0002:2530001
HyS0002	2540000	2550000	0	0	0	HyS0002:2540001
HyS0002	2550000	2560000	0.003	0.017	0	HyS0002:2550001
HyS0002	2560000	2570000	0.001	0.003	0	HyS0002:2560001
HyS0002	2570000	2580000	0.001	0.001	0	HyS0002:2570001
HyS0002	2580000	2590000	0	0.008	0	HyS0002:2580001
HyS0002	2590000	2600000	0	0.002	0	HyS0002:2590001
HyS0002	2600000	2610000	0	0	0	HyS0002:2600001
HyS0002	2610000	2620000	0	0.027	0	HyS0002:2610001
HyS0002	2620000	2630000	0	0.002	0	HyS0002:2620001
HyS0002	2630000	2640000	0	0.001	0	HyS0002:2630001
HyS0002	2640000	2650000	0.002	0.002	0	HyS0002:2640001
HyS0002	2650000	2660000	0.014	0.009	0	HyS0002:2650001
HyS0002	2660000	2670000	0.035	0	0	HyS0002:2660001
HyS0002	2670000	2680000	0.006	0.033	0	HyS0002:2670001
HyS0002	2680000	2690000	0.075	0	0	HyS0002:2680001
HyS0002	2690000	2700000	0	0	0	HyS0002:2690001
HyS0002	2700000	2710000	0.011	0	0	HyS0002:2700001
HyS0002	2710000	2720000	0.015	0	0	HyS0002:2710001
HyS0002	2720000	2730000	0.068	0	0	HyS0002:2720001
HyS0002	2730000	2740000	0	0	0	HyS0002:2730001
HyS0002	2740000	2750000	0.018	0.013	0	HyS0002:2740001
HyS0002	2750000	2760000	0.047	0	0	HyS0002:2750001
HyS0002	2760000	2770000	0.038	0.058	0	HyS0002:2760001
HyS0002	2770000	2780000	0.03	0.055	0	HyS0002:2770001
HyS0002	2780000	2790000	0	0	0	HyS0002:2780001
HyS0002	2790000	2800000	0.003	0.011	0	HyS0002:2790001
HyS0002	2800000	2810000	0.005	0	0	HyS0002:2800001
HyS0002	2810000	2820000	0	0	0	HyS0002:2810001
HyS0002	2820000	2830000	0.001	0.001	0	HyS0002:2820001
HyS0002	2830000	2840000	0.001	0.001	0	HyS0002:2830001
HyS0002	2840000	2850000	0	0	0	HyS0002:2840001
HyS0002	2850000	2860000	0	0.024	0	HyS0002:2850001
HyS0002	2860000	2870000	0	0.001	0	HyS0002:2860001
HyS0002	2870000	2880000	0	0	0	HyS0002:2870001
HyS0002	2880000	2890000	0.084	0.058	0	HyS0002:2880001
HyS0002	2890000	2900000	0.044	0.044	0	HyS0002:2890001
HyS0002	2900000	2910000	0.02	0	0	HyS0002:2900001
HyS0002	2910000	2920000	0.016	0	0	HyS0002:2910001
HyS0002	2920000	2930000	0	0	0	HyS0002:2920001
HyS0002	2930000	2940000	0.013	0.062	0	HyS0002:2930001
HyS0002	2940000	2950000	0.002	0.008	0	HyS0002:2940001
HyS0002	2950000	2960000	0.014	0.023	0	HyS0002:2950001
HyS0002	2960000	2970000	0	0	0	HyS0002:2960001
HyS0002	2970000	2980000	0.049	0.054	0	HyS0002:2970001
HyS0002	2980000	2990000	0.14	0.056	0	HyS0002:2980001
HyS0002	2990000	3000000	0	0	0	HyS0002:2990001
HyS0002	3000000	3010000	0	0	0	HyS0002:3000001
HyS0002	3010000	3020000	0.037	0.145	0	HyS0002:3010001
HyS0002	3020000	3030000	0	0.038	0	HyS0002:3020001
HyS0002	3030000	3040000	0.047	0.038	0	HyS0002:3030001
HyS0002	3040000	3050000	0.006	0.033	0	HyS0002:3040001
HyS0002	3050000	3060000	0.002	0.007	0	HyS0002:3050001
HyS0002	3080000	3090000	0.005	0.005	0	HyS0002:3080001
HyS0002	3090000	3100000	0.001	0.019	0	HyS0002:3090001
HyS0002	3100000	3110000	0	0	0	HyS0002:3100001
HyS0002	3110000	3120000	0.003	0.013	0	HyS0002:3110001
HyS0002	3120000	3130000	0.003	0	0	HyS0002:3120001
HyS0002	3130000	3140000	0.002	0.003	0	HyS0002:3130001
HyS0002	3140000	3150000	0.005	0.004	0	HyS0002:3140001
HyS0002	3150000	3160000	0.007	0.005	0	HyS0002:3150001
HyS0002	3160000	3170000	0.001	0.012	0	HyS0002:3160001
HyS0002	3170000	3180000	0	0	0	HyS0002:3170001
HyS0002	3180000	3190000	0.001	0.004	0	HyS0002:3180001
HyS0002	3190000	3200000	0.001	0.065	0	HyS0002:3190001
HyS0002	3200000	3210000	0	0.014	0	HyS0002:3200001
HyS0002	3210000	3220000	0.036	0	0	HyS0002:3210001
HyS0002	3220000	3230000	0.053	0.098	0	HyS0002:3220001
HyS0002	3230000	3240000	0.005	0	0	HyS0002:3230001
HyS0002	3240000	3250000	0.018	0	0	HyS0002:3240001
HyS0002	3250000	3260000	0.003	0.016	0	HyS0002:3250001
HyS0002	3260000	3270000	0.001	0.078	0	HyS0002:3260001
HyS0002	3270000	3280000	0.022	0.157	0	HyS0002:3270001
HyS0002	3280000	3290000	0.005	0.056	0	HyS0002:3280001
HyS0002	3290000	3300000	0.001	0.001	0	HyS0002:3290001
HyS0002	3300000	3310000	0.001	0.003	0	HyS0002:3300001
HyS0002	3310000	3320000	0	0.001	0	HyS0002:3310001
HyS0002	3320000	3330000	0.003	0.002	0	HyS0002:3320001
HyS0002	3330000	3340000	0	0	0	HyS0002:3330001
HyS0002	3340000	3350000	0	0	0	HyS0002:3340001
HyS0002	3350000	3360000	0	0	0	HyS0002:3350001
HyS0002	3360000	3370000	0	0	0	HyS0002:3360001
HyS0002	3370000	3380000	0	0	0	HyS0002:3370001
HyS0002	3380000	3390000	0	0	0	HyS0002:3380001
HyS0002	3390000	3400000	0.053	0.011	0	HyS0002:3390001
HyS0002	3400000	3410000	0.085	0.214	0	HyS0002:3400001
HyS0002	3410000	3420000	0.002	0.012	0	HyS0002:3410001
HyS0002	3420000	3430000	0	0	0	HyS0002:3420001
HyS0002	3430000	3440000	0.063	0	0	HyS0002:3430001
HyS0002	3440000	3450000	0	0.152	0	HyS0002:3440001
HyS0002	3450000	3460000	0	0.085	0	HyS0002:3450001
HyS0002	3460000	3470000	0.005	0	0	HyS0002:3460001
HyS0002	3470000	3480000	0	0.011	0	HyS0002:3470001
HyS0002	3480000	3490000	0.014	0.101	0	HyS0002:3480001
HyS0002	3490000	3500000	0.041	0	0	HyS0002:3490001
HyS0002	3500000	3510000	0	0.004	0	HyS0002:3500001
HyS0002	3510000	3520000	0.001	0	0	HyS0002:3510001
HyS0002	3520000	3530000	0	0	0	HyS0002:3520001
HyS0002	3530000	3540000	0.019	0.285	0	HyS0002:3530001
HyS0002	3540000	3550000	0.001	0.022	0	HyS0002:3540001
HyS0002	3550000	3560000	0.064	0	0	HyS0002:3550001
HyS0002	3560000	3570000	0.46	0.686	0	HyS0002:3560001
HyS0002	3570000	3580000	0	0.02	0	HyS0002:3570001
HyS0002	3580000	3590000	0	0.083	0	HyS0002:3580001
HyS0002	3590000	3600000	0.035	0.039	0	HyS0002:3590001
HyS0002	3600000	3610000	0	0.062	0	HyS0002:3600001
HyS0002	3610000	3620000	0.001	0	0	HyS0002:3610001
HyS0002	3620000	3630000	0	0.009	0	HyS0002:3620001
HyS0002	3630000	3640000	0.019	0.087	0	HyS0002:3630001
HyS0002	3640000	3650000	0	0	0	HyS0002:3640001
HyS0002	3650000	3660000	0.003	0	0	HyS0002:3650001
HyS0002	3660000	3670000	0	0	0	HyS0002:3660001
HyS0002	3670000	3680000	0.015	0	0	HyS0002:3670001
HyS0002	3680000	3690000	0	0.023	0	HyS0002:3680001
HyS0002	3690000	3700000	0	0	0	HyS0002:3690001
HyS0002	3700000	3710000	0	0	0	HyS0002:3700001
HyS0002	3710000	3720000	0.035	0	0	HyS0002:3710001
HyS0002	3720000	3730000	0	0	0	HyS0002:3720001
HyS0002	3730000	3740000	0	0.001	0	HyS0002:3730001
HyS0002	3740000	3750000	0.001	0.001	0	HyS0002:3740001
HyS0002	3750000	3760000	0.002	0.004	0	HyS0002:3750001
HyS0002	3760000	3770000	0.001	0.007	0	HyS0002:3760001
HyS0002	3770000	3780000	0	0.069	0	HyS0002:3770001
HyS0002	3780000	3790000	0.034	0.05	0	HyS0002:3780001
HyS0002	3790000	3800000	0	0	0	HyS0002:3790001
HyS0002	3800000	3810000	0	0	0	HyS0002:3800001
HyS0002	3810000	3820000	0.004	0	0	HyS0002:3810001
HyS0002	3820000	3830000	0.002	0	0	HyS0002:3820001
HyS0002	3830000	3840000	0.001	0.013	0	HyS0002:3830001
HyS0002	3840000	3850000	0	0.01	0	HyS0002:3840001
HyS0002	3850000	3860000	0	0	0	HyS0002:3850001
HyS0002	3860000	3870000	0	0.002	0	HyS0002:3860001
HyS0002	3870000	3880000	0	0.005	0	HyS0002:3870001
HyS0002	3880000	3890000	0	0	0	HyS0002:3880001
HyS0002	3890000	3900000	0.009	0.02	0	HyS0002:3890001
HyS0002	3900000	3910000	0.001	0	0	HyS0002:3900001
HyS0002	3910000	3920000	0.046	0.008	0	HyS0002:3910001
HyS0002	3920000	3930000	0.061	0	0	HyS0002:3920001
HyS0002	3930000	3940000	0.02	0	0	HyS0002:3930001
HyS0002	3940000	3950000	0	0.009	0	HyS0002:3940001
HyS0002	3950000	3960000	0.031	0	0	HyS0002:3950001
HyS0002	3960000	3970000	0	0	0	HyS0002:3960001
HyS0002	3970000	3980000	0.001	0	0	HyS0002:3970001
HyS0002	3980000	3990000	0.012	0.03	0	HyS0002:3980001
HyS0002	3990000	4000000	0	0	0	HyS0002:3990001
HyS0002	4000000	4010000	0.006	0.066	0	HyS0002:4000001
HyS0002	4010000	4020000	0.011	0	0	HyS0002:4010001
HyS0002	4020000	4030000	0.026	0	0	HyS0002:4020001
HyS0002	4030000	4040000	0	0	0	HyS0002:4030001
HyS0002	4040000	4050000	0.001	0.056	0	HyS0002:4040001
HyS0002	4050000	4060000	0	0.095	0	HyS0002:4050001
HyS0002	4060000	4070000	0.054	0.016	0	HyS0002:4060001
HyS0002	4070000	4080000	0	0	0	HyS0002:4070001
HyS0002	4080000	4090000	0	0.032	0	HyS0002:4080001
HyS0002	4090000	4100000	0	0	0	HyS0002:4090001
HyS0002	4110000	4120000	0.001	0	0	HyS0002:4110001
HyS0002	4120000	4130000	0	0	0	HyS0002:4120001
HyS0002	4130000	4140000	0.001	0.002	0	HyS0002:4130001
HyS0002	4140000	4150000	0.058	0	0	HyS0002:4140001
HyS0002	4150000	4160000	0.017	0	0	HyS0002:4150001
HyS0002	4160000	4170000	0.036	0	0	HyS0002:4160001
HyS0002	4170000	4180000	0.049	0	0	HyS0002:4170001
HyS0002	4180000	4190000	0	0	0	HyS0002:4180001
HyS0002	4190000	4200000	0	0	0	HyS0002:4190001
HyS0002	4200000	4210000	0.004	0	0	HyS0002:4200001
HyS0002	4210000	4220000	0	0	0	HyS0002:4210001
HyS0002	4220000	4230000	0	0.003	0	HyS0002:4220001
HyS0002	4230000	4240000	0.001	0.011	0	HyS0002:4230001
HyS0002	4240000	4250000	0.003	0.274	0	HyS0002:4240001
HyS0002	4250000	4260000	0.054	0.028	0	HyS0002:4250001
HyS0002	4260000	4270000	0.15	0	0	HyS0002:4260001
HyS0002	4270000	4280000	0.025	0	0	HyS0002:4270001
HyS0002	4280000	4290000	0.036	0	0	HyS0002:4280001
HyS0002	4290000	4300000	0	0	0	HyS0002:4290001
HyS0002	4300000	4310000	0	0	0	HyS0002:4300001
HyS0002	4310000	4320000	0	0.02	0	HyS0002:4310001
HyS0002	4320000	4330000	0	0.016	0	HyS0002:4320001
HyS0002	4330000	4340000	0.038	0	0	HyS0002:4330001
HyS0002	4340000	4350000	0	0.019	0	HyS0002:4340001
HyS0002	4350000	4360000	0	0	0	HyS0002:4350001
HyS0002	4360000	4370000	0	0	0	HyS0002:4360001
HyS0002	4370000	4380000	0	0	0	HyS0002:4370001
HyS0002	4380000	4390000	0	0	0	HyS0002:4380001
HyS0002	4390000	4400000	0	0	0	HyS0002:4390001
HyS0002	4400000	4410000	0.018	0	0	HyS0002:4400001
HyS0002	4410000	4420000	0.048	0.015	0	HyS0002:4410001
HyS0002	4420000	4430000	0.017	0	0	HyS0002:4420001
HyS0002	4430000	4440000	0.029	0.024	0	HyS0002:4430001
HyS0002	4440000	4450000	0.066	0	0	HyS0002:4440001
HyS0002	4450000	4460000	0.013	0	0	HyS0002:4450001
HyS0002	4460000	4470000	0	0.002	0	HyS0002:4460001
HyS0002	4470000	4480000	0	0	0	HyS0002:4470001
HyS0002	4480000	4490000	0.002	0.053	0	HyS0002:4480001
HyS0002	4490000	4500000	0.001	0.001	0	HyS0002:4490001
HyS0002	4500000	4510000	0	0	0	HyS0002:4500001
HyS0002	4510000	4520000	0	0	0	HyS0002:4510001
HyS0002	4520000	4530000	0	0	0	HyS0002:4520001
HyS0002	4530000	4540000	0.079	0	0	HyS0002:4530001
HyS0002	4540000	4550000	0.261	0.441	0	HyS0002:4540001
HyS0002	4550000	4560000	0.159	0.214	0	HyS0002:4550001
HyS0002	4560000	4570000	0.03	0	0	HyS0002:4560001
HyS0002	4570000	4580000	0.032	0	0	HyS0002:4570001
HyS0002	4580000	4590000	0.003	0.022	0	HyS0002:4580001
HyS0002	4590000	4600000	0.001	0.022	0	HyS0002:4590001
HyS0002	4600000	4610000	0	0.007	0	HyS0002:4600001
HyS0002	4610000	4620000	0	0.003	0	HyS0002:4610001
HyS0002	4620000	4630000	0	0	0	HyS0002:4620001
HyS0002	4630000	4640000	0	0	0	HyS0002:4630001
HyS0002	4640000	4650000	0.035	0.01	0	HyS0002:4640001
HyS0002	4650000	4660000	0.03	0	0	HyS0002:4650001
HyS0002	4660000	4670000	0.001	0	0	HyS0002:4660001
HyS0002	4670000	4680000	0	0	0	HyS0002:4670001
HyS0002	4680000	4690000	0.015	0.025	0	HyS0002:4680001
HyS0002	4690000	4700000	0	0	0	HyS0002:4690001
HyS0002	4700000	4710000	0.088	0	0	HyS0002:4700001
HyS0002	4710000	4720000	0	0	0	HyS0002:4710001
HyS0002	4720000	4730000	0.008	0	0	HyS0002:4720001
HyS0002	4730000	4740000	0.004	0	0	HyS0002:4730001
HyS0002	4740000	4750000	0.047	0	0	HyS0002:4740001
HyS0002	4750000	4760000	0.009	0.007	0	HyS0002:4750001
HyS0002	4760000	4770000	0.065	0.039	0	HyS0002:4760001
HyS0002	4770000	4780000	0.001	0.001	0	HyS0002:4770001
HyS0002	4780000	4790000	0.016	0.037	0	HyS0002:4780001
HyS0002	4790000	4800000	0	0.007	0	HyS0002:4790001
HyS0002	4800000	4810000	0	0.003	0	HyS0002:4800001
HyS0002	4810000	4820000	0.03	0	0	HyS0002:4810001
HyS0002	4820000	4830000	0.062	0.033	0	HyS0002:4820001
HyS0002	4830000	4840000	0.001	0.035	0	HyS0002:4830001
HyS0002	4840000	4850000	0.009	0.001	0	HyS0002:4840001
HyS0002	4850000	4860000	0	0	0	HyS0002:4850001
HyS0002	4860000	4870000	0.004	0.003	0	HyS0002:4860001
HyS0002	4870000	4880000	0.013	0	0	HyS0002:4870001
HyS0002	4880000	4890000	0.015	0	0	HyS0002:4880001
HyS0002	4890000	4900000	0.021	0.004	0	HyS0002:4890001
HyS0002	4900000	4910000	0.003	0.043	0	HyS0002:4900001
HyS0002	4910000	4920000	0.027	0.043	0	HyS0002:4910001
HyS0002	4920000	4930000	0	0	0	HyS0002:4920001
HyS0002	4930000	4940000	0.016	0.004	0	HyS0002:4930001
HyS0002	4940000	4950000	0.064	0.119	0	HyS0002:4940001
HyS0002	4950000	4960000	0.014	0.009	0	HyS0002:4950001
HyS0002	4960000	4970000	0.02	0.014	0	HyS0002:4960001
HyS0002	4970000	4980000	0	0.005	0	HyS0002:4970001
HyS0002	4980000	4990000	0.047	0.191	0	HyS0002:4980001
HyS0002	4990000	5000000	0.001	0.037	0	HyS0002:4990001
HyS0002	5000000	5010000	0.01	0.033	0	HyS0002:5000001
HyS0002	5010000	5020000	0.007	0.012	0	HyS0002:5010001
HyS0002	5020000	5030000	0	0	0	HyS0002:5020001
HyS0002	5030000	5040000	0	0	0	HyS0002:5030001
HyS0002	5040000	5050000	0	0.023	0	HyS0002:5040001
HyS0002	5050000	5060000	0	0	0	HyS0002:5050001
HyS0002	5060000	5070000	0.058	0	0	HyS0002:5060001
HyS0002	5070000	5080000	0	0	0	HyS0002:5070001
HyS0002	5080000	5090000	0.002	0.004	0	HyS0002:5080001
HyS0002	5090000	5100000	0.011	0	0	HyS0002:5090001
HyS0002	5100000	5110000	0	0	0	HyS0002:5100001
HyS0002	5110000	5120000	0.003	0	0	HyS0002:5110001
HyS0002	5120000	5130000	0	0	0	HyS0002:5120001
HyS0002	5130000	5140000	0.023	0	0	HyS0002:5130001
HyS0002	5140000	5150000	0.013	0.046	0	HyS0002:5140001
HyS0002	5150000	5160000	0.052	0.041	0	HyS0002:5150001
HyS0002	5160000	5170000	0.072	0	0	HyS0002:5160001
HyS0002	5170000	5180000	0	0	0	HyS0002:5170001
HyS0002	5190000	5200000	0	0	0	HyS0002:5190001
HyS0002	5200000	5210000	0	0.003	0	HyS0002:5200001
HyS0002	5210000	5220000	0	0	0	HyS0002:5210001
HyS0002	5220000	5230000	0	0	0	HyS0002:5220001
HyS0002	5230000	5240000	0.005	0.003	0	HyS0002:5230001
HyS0002	5240000	5250000	0	0	0	HyS0002:5240001
HyS0002	5250000	5260000	0.04	0.031	0	HyS0002:5250001
HyS0002	5260000	5270000	0	0.01	0	HyS0002:5260001
HyS0002	5270000	5280000	0	0.001	0	HyS0002:5270001
HyS0002	5280000	5290000	0	0.008	0	HyS0002:5280001
HyS0002	5290000	5300000	0	0.003	0	HyS0002:5290001
HyS0002	5300000	5310000	0	0	0	HyS0002:5300001
HyS0002	5310000	5320000	0.008	0.004	0	HyS0002:5310001
HyS0002	5320000	5330000	0	0	0	HyS0002:5320001
HyS0002	5330000	5340000	0.015	0	0	HyS0002:5330001
HyS0002	5340000	5350000	0.001	0.016	0	HyS0002:5340001
HyS0002	5350000	5360000	0	0	0	HyS0002:5350001
HyS0002	5360000	5370000	0	0	0	HyS0002:5360001
HyS0002	5370000	5380000	0.021	0	0	HyS0002:5370001
HyS0002	5380000	5390000	0	0	0	HyS0002:5380001
HyS0002	5390000	5400000	0.027	0.024	0	HyS0002:5390001
HyS0002	5400000	5410000	0	0	0	HyS0002:5400001
HyS0002	5410000	5420000	0.083	0.006	0	HyS0002:5410001
HyS0002	5420000	5430000	0.019	0	0	HyS0002:5420001
HyS0002	5430000	5440000	0	0.086	0	HyS0002:5430001
HyS0002	5440000	5450000	0	0.017	0	HyS0002:5440001
HyS0002	5450000	5460000	0.001	0.007	0	HyS0002:5450001
HyS0002	5460000	5470000	0.02	0	0	HyS0002:5460001
HyS0002	5470000	5480000	0.033	0	0	HyS0002:5470001
HyS0002	5480000	5490000	0.002	0.007	0	HyS0002:5480001
HyS0002	5490000	5500000	0.001	0.003	0	HyS0002:5490001
HyS0002	5500000	5510000	0.001	0.04	0	HyS0002:5500001
HyS0002	5510000	5520000	0.001	0.037	0	HyS0002:5510001
HyS0002	5520000	5530000	0.002	0.02	0	HyS0002:5520001
HyS0002	5530000	5540000	0	0.004	0	HyS0002:5530001
HyS0002	5540000	5550000	0	0	0	HyS0002:5540001
HyS0002	5550000	5560000	0.003	0.008	0	HyS0002:5550001
HyS0002	5560000	5570000	0.007	0	0	HyS0002:5560001
HyS0002	5570000	5580000	0	0	0	HyS0002:5570001
HyS0002	5580000	5590000	0.021	0.009	0	HyS0002:5580001
HyS0002	5590000	5600000	0.024	0.133	0	HyS0002:5590001
HyS0002	5600000	5610000	0	0.007	0	HyS0002:5600001
HyS0002	5610000	5620000	0	0	0	HyS0002:5610001
HyS0002	5620000	5630000	0	0.018	0	HyS0002:5620001
HyS0002	5630000	5640000	0.002	0.019	0	HyS0002:5630001
HyS0002	5640000	5650000	0.07	0	0	HyS0002:5640001
HyS0002	5650000	5660000	0	0	0	HyS0002:5650001
HyS0002	5660000	5670000	0.015	0.045	0	HyS0002:5660001
HyS0002	5670000	5680000	0.054	0.163	0	HyS0002:5670001
HyS0002	5680000	5690000	0.014	0.02	0	HyS0002:5680001
HyS0002	5690000	5700000	0	0	0	HyS0002:5690001
HyS0002	5700000	5710000	0	0.008	0	HyS0002:5700001
HyS0002	5710000	5720000	0	0	0	HyS0002:5710001
HyS0002	5720000	5730000	0.012	0	0	HyS0002:5720001
HyS0002	5730000	5740000	0	0	0	HyS0002:5730001
HyS0002	5740000	5750000	0.082	0	0	HyS0002:5740001
HyS0002	5750000	5760000	0.093	0.132	0	HyS0002:5750001
HyS0002	5760000	5770000	0.034	0.045	0	HyS0002:5760001
HyS0002	5770000	5780000	0.001	0.032	0	HyS0002:5770001
HyS0002	5780000	5790000	0	0.062	0	HyS0002:5780001
HyS0002	5790000	5800000	0.002	0.06	0	HyS0002:5790001
HyS0002	5800000	5810000	0	0.053	0	HyS0002:5800001
HyS0002	5810000	5820000	0.001	0.058	0	HyS0002:5810001
HyS0002	5820000	5830000	0.032	0.015	0	HyS0002:5820001
HyS0002	5830000	5840000	0	0	0	HyS0002:5830001
HyS0002	5840000	5850000	0.002	0	0	HyS0002:5840001
HyS0002	5850000	5860000	0.001	0	0	HyS0002:5850001
HyS0002	5860000	5870000	0.001	0.003	0	HyS0002:5860001
HyS0002	5870000	5880000	0.002	0.002	0	HyS0002:5870001
HyS0002	5880000	5890000	0	0.006	0	HyS0002:5880001
HyS0002	5890000	5900000	0	0.001	0	HyS0002:5890001
HyS0002	5900000	5910000	0.002	0.002	0	HyS0002:5900001
HyS0002	5910000	5920000	0.001	0.003	0	HyS0002:5910001
HyS0002	5920000	5930000	0	0.038	0	HyS0002:5920001
HyS0002	5930000	5940000	0.004	0.018	0	HyS0002:5930001
HyS0002	5940000	5950000	0.001	0.01	0	HyS0002:5940001
HyS0002	5950000	5960000	0.001	0.012	0	HyS0002:5950001
HyS0002	5960000	5970000	0.001	0.001	0	HyS0002:5960001
HyS0002	5970000	5980000	0	0.012	0	HyS0002:5970001
HyS0002	5980000	5990000	0.011	0.025	0	HyS0002:5980001
HyS0002	5990000	6000000	0.005	0.009	0	HyS0002:5990001
HyS0002	6000000	6010000	0	0.001	0	HyS0002:6000001
HyS0002	6010000	6020000	0.03	0.136	0	HyS0002:6010001
HyS0002	6020000	6030000	0.001	0.002	0	HyS0002:6020001
HyS0002	6030000	6040000	0.001	0.054	0	HyS0002:6030001
HyS0002	6040000	6050000	0.001	0.004	0	HyS0002:6040001
HyS0002	6050000	6060000	0.094	0.311	0	HyS0002:6050001
HyS0002	6060000	6070000	0.009	0.01	0	HyS0002:6060001
HyS0002	6070000	6080000	0.016	0.012	0	HyS0002:6070001
HyS0002	6080000	6090000	0	0.008	0	HyS0002:6080001
HyS0002	6090000	6100000	0.012	0.012	0	HyS0002:6090001
HyS0002	6100000	6110000	0.009	0	0	HyS0002:6100001
HyS0002	6110000	6120000	0.006	0	0	HyS0002:6110001
HyS0002	6120000	6130000	0.001	0	0	HyS0002:6120001
HyS0002	6130000	6140000	0	0.001	0	HyS0002:6130001
HyS0002	6140000	6150000	0	0.003	0	HyS0002:6140001
HyS0002	6150000	6160000	0.005	0	0	HyS0002:6150001
HyS0002	6160000	6170000	0	0	0	HyS0002:6160001
HyS0002	6170000	6180000	0	0.005	0	HyS0002:6170001
HyS0002	6180000	6190000	0.018	0.054	0	HyS0002:6180001
HyS0002	6190000	6200000	0.045	0	0	HyS0002:6190001
HyS0002	6200000	6210000	0.002	0.025	0	HyS0002:6200001
HyS0002	6210000	6220000	0.002	0.095	0	HyS0002:6210001
HyS0002	6220000	6230000	0.003	0.002	0	HyS0002:6220001
HyS0002	6230000	6240000	0.001	0	0	HyS0002:6230001
HyS0002	6240000	6250000	0.001	0	0	HyS0002:6240001
HyS0002	6250000	6260000	0.001	0.001	0	HyS0002:6250001
HyS0002	6280000	6290000	0	0	0	HyS0002:6280001
HyS0002	6290000	6300000	0	0	0	HyS0002:6290001
HyS0002	6300000	6310000	0.006	0.004	0	HyS0002:6300001
HyS0002	6310000	6320000	0.045	0.001	0	HyS0002:6310001
HyS0002	6320000	6330000	0.001	0	0	HyS0002:6320001
HyS0002	6330000	6340000	0	0.001	0	HyS0002:6330001
HyS0002	6340000	6350000	0.014	0.019	0	HyS0002:6340001
HyS0002	6350000	6360000	0	0	0	HyS0002:6350001
HyS0002	6360000	6370000	0.003	0	0	HyS0002:6360001
HyS0002	6370000	6380000	0.002	0.011	0	HyS0002:6370001
HyS0002	6380000	6390000	0.021	0	0	HyS0002:6380001
HyS0002	6390000	6400000	0.027	0	0	HyS0002:6390001
HyS0002	6400000	6410000	0	0.001	0	HyS0002:6400001
HyS0002	6410000	6420000	0	0.003	0	HyS0002:6410001
HyS0002	6420000	6430000	0.001	0.002	0	HyS0002:6420001
HyS0002	6430000	6440000	0.001	0.042	0	HyS0002:6430001
HyS0002	6440000	6450000	0.001	0.007	0	HyS0002:6440001
HyS0002	6450000	6460000	0.001	0.001	0	HyS0002:6450001
HyS0002	6460000	6470000	0.009	0.052	0	HyS0002:6460001
HyS0002	6470000	6480000	0.061	0	0	HyS0002:6470001
HyS0002	6480000	6490000	0	0	0	HyS0002:6480001
HyS0002	6490000	6500000	0.016	0.087	0	HyS0002:6490001
HyS0002	6500000	6510000	0	0	0	HyS0002:6500001
HyS0002	6510000	6520000	0.04	0	0	HyS0002:6510001
HyS0002	6520000	6530000	0.051	0	0	HyS0002:6520001
HyS0002	6530000	6540000	0	0	0	HyS0002:6530001
HyS0002	6540000	6550000	0.002	0.001	0	HyS0002:6540001
HyS0002	6550000	6560000	0.035	0	0	HyS0002:6550001
HyS0002	6560000	6570000	0.065	0	0	HyS0002:6560001
HyS0002	6570000	6580000	0	0	0	HyS0002:6570001
HyS0002	6580000	6590000	0.069	0	0	HyS0002:6580001
HyS0002	6590000	6600000	0	0.009	0	HyS0002:6590001
HyS0002	6600000	6610000	0.061	0	0	HyS0002:6600001
HyS0002	6610000	6620000	0.028	0	0	HyS0002:6610001
HyS0002	6620000	6630000	0	0	0	HyS0002:6620001
HyS0002	6630000	6640000	0.058	0.494	0	HyS0002:6630001
HyS0002	6640000	6650000	0.017	0	0	HyS0002:6640001
HyS0002	6650000	6660000	0.014	0	0	HyS0002:6650001
HyS0002	6660000	6670000	0.027	0	0	HyS0002:6660001
HyS0002	6670000	6680000	0	0	0	HyS0002:6670001
HyS0002	6680000	6690000	0.001	0.002	0	HyS0002:6680001
HyS0002	6690000	6700000	0.002	0	0	HyS0002:6690001
HyS0002	6700000	6710000	0.001	0	0	HyS0002:6700001
HyS0002	6710000	6720000	0.017	0	0	HyS0002:6710001
HyS0002	6720000	6730000	0	0	0	HyS0002:6720001
HyS0002	6730000	6740000	0	0	0	HyS0002:6730001
HyS0002	6740000	6750000	0	0	0	HyS0002:6740001
HyS0002	6750000	6760000	0	0.003	0	HyS0002:6750001
HyS0002	6760000	6770000	0.001	0.002	0	HyS0002:6760001
HyS0002	6770000	6780000	0	0.018	0	HyS0002:6770001
HyS0002	6780000	6790000	0	0.001	0	HyS0002:6780001
HyS0002	6790000	6800000	0	0	0	HyS0002:6790001
HyS0002	6800000	6810000	0	0.005	0	HyS0002:6800001
HyS0002	6810000	6820000	0	0.012	0	HyS0002:6810001
HyS0002	6820000	6830000	0.002	0.004	0	HyS0002:6820001
HyS0002	6830000	6840000	0	0	0	HyS0002:6830001
HyS0002	6840000	6850000	0.001	0	0	HyS0002:6840001
HyS0002	6850000	6860000	0.001	0.001	0	HyS0002:6850001
HyS0002	6860000	6870000	0.003	0	0	HyS0002:6860001
HyS0002	6870000	6880000	0	0	0	HyS0002:6870001
HyS0002	6880000	6890000	0	0	0	HyS0002:6880001
HyS0002	6890000	6900000	0.015	0	0	HyS0002:6890001
HyS0002	6900000	6910000	0	0	0	HyS0002:6900001
HyS0002	6910000	6920000	0.031	0	0	HyS0002:6910001
HyS0002	6920000	6930000	0	0	0	HyS0002:6920001
HyS0002	6930000	6940000	0.018	0	0	HyS0002:6930001
HyS0002	6940000	6950000	0	0	0	HyS0002:6940001
HyS0002	6950000	6960000	0	0	0	HyS0002:6950001
HyS0002	6960000	6970000	0.024	0	0	HyS0002:6960001
HyS0002	6970000	6980000	0.053	0	0	HyS0002:6970001
HyS0002	6980000	6990000	0	0	0	HyS0002:6980001
HyS0002	6990000	7000000	0.001	0	0	HyS0002:6990001
HyS0002	7000000	7010000	0.001	0	0	HyS0002:7000001
HyS0002	7010000	7020000	0	0	0	HyS0002:7010001
HyS0002	7020000	7030000	0	0.001	0	HyS0002:7020001
HyS0002	7030000	7040000	0.004	0.018	0	HyS0002:7030001
HyS0002	7040000	7050000	0.004	0.108	0	HyS0002:7040001
HyS0002	7050000	7060000	0.01	0.02	0	HyS0002:7050001
HyS0002	7060000	7070000	0	0	0	HyS0002:7060001
HyS0002	7070000	7080000	0.042	0	0	HyS0002:7070001
HyS0002	7080000	7090000	0.002	0.004	0	HyS0002:7080001
HyS0002	7090000	7100000	0.003	0.018	0	HyS0002:7090001
HyS0002	7100000	7110000	0.029	0.064	0	HyS0002:7100001
HyS0002	7110000	7120000	0	0.022	0	HyS0002:7110001
HyS0002	7120000	7130000	0	0.004	0	HyS0002:7120001
HyS0002	7130000	7140000	0	0	0	HyS0002:7130001
HyS0002	7140000	7150000	0.001	0.001	0	HyS0002:7140001
HyS0002	7150000	7160000	0	0	0	HyS0002:7150001
HyS0002	7160000	7170000	0.018	0.013	0	HyS0002:7160001
HyS0002	7170000	7180000	0	0	0	HyS0002:7170001
HyS0002	7180000	7190000	0.025	0	0	HyS0002:7180001
HyS0002	7190000	7200000	0.095	0	0	HyS0002:7190001
HyS0002	7200000	7210000	0.028	0	0	HyS0002:7200001
HyS0002	7210000	7220000	0.017	0.019	0	HyS0002:7210001
HyS0002	7220000	7230000	0	0	0	HyS0002:7220001
HyS0002	7230000	7240000	0.026	0.042	0	HyS0002:7230001
HyS0002	7240000	7250000	0.019	0	0	HyS0002:7240001
HyS0002	7250000	7260000	0.03	0	0	HyS0002:7250001
HyS0002	7260000	7270000	0.004	0	0	HyS0002:7260001
HyS0002	7270000	7280000	0	0	0	HyS0002:7270001
HyS0002	7280000	7290000	0.001	0.002	0	HyS0002:7280001
HyS0002	7290000	7300000	0.001	0.003	0	HyS0002:7290001
HyS0002	7300000	7310000	0.002	0.004	0	HyS0002:7300001
HyS0002	7310000	7320000	0.001	0.002	0	HyS0002:7310001
HyS0002	7320000	7330000	0.002	0.04	0	HyS0002:7320001
HyS0002	7330000	7350000	0.001	0.001	0	HyS0002:7330001
HyS0002	7340000	7350000	0	0.002	0	HyS0002:7340001
HyS0002	7350000	7360000	0.001	0	0	HyS0002:7350001
HyS0002	7360000	7370000	0.001	0	0	HyS0002:7360001
HyS0002	7370000	7380000	0	0	0	HyS0002:7370001
HyS0002	7380000	7390000	0	0	0	HyS0002:7380001
HyS0002	7390000	7400000	0.137	0.332	0	HyS0002:7390001
HyS0002	7400000	7410000	0.006	0.035	0	HyS0002:7400001
HyS0002	7410000	7420000	0.015	0.158	0	HyS0002:7410001
HyS0002	7420000	7430000	0	0.004	0	HyS0002:7420001
HyS0002	7430000	7440000	0.008	0.022	0	HyS0002:7430001
HyS0002	7440000	7450000	0	0.002	0	HyS0002:7440001
HyS0002	7450000	7460000	0.198	0.256	0	HyS0002:7450001
HyS0002	7460000	7470000	0	0.052	0	HyS0002:7460001
HyS0002	7470000	7480000	0	0.001	0	HyS0002:7470001
HyS0002	7480000	7490000	0.035	0	0	HyS0002:7480001
HyS0002	7490000	7500000	0.047	0	0	HyS0002:7490001
HyS0002	7500000	7510000	0.004	0.048	0	HyS0002:7500001
HyS0002	7510000	7520000	0	0	0	HyS0002:7510001
HyS0002	7520000	7530000	0	0.002	0	HyS0002:7520001
HyS0002	7530000	7540000	0.104	0.023	0	HyS0002:7530001
HyS0002	7540000	7550000	0.047	0.051	0	HyS0002:7540001
HyS0002	7550000	7560000	0.003	0	0	HyS0002:7550001
HyS0002	7560000	7570000	0.016	0	0	HyS0002:7560001
HyS0002	7570000	7580000	0.03	0.011	0	HyS0002:7570001
HyS0002	7580000	7590000	0	0.1	0	HyS0002:7580001
HyS0002	7590000	7600000	0.021	0	0	HyS0002:7590001
HyS0002	7600000	7610000	0.013	0	0	HyS0002:7600001
HyS0002	7610000	7620000	0.006	0.009	0	HyS0002:7610001
HyS0002	7620000	7630000	0.002	0.003	0	HyS0002:7620001
HyS0002	7630000	7640000	0.001	0	0	HyS0002:7630001
HyS0002	7640000	7650000	0.002	0.028	0	HyS0002:7640001
HyS0002	7650000	7660000	0	0.003	0	HyS0002:7650001
HyS0002	7660000	7670000	0	0	0	HyS0002:7660001
HyS0002	7670000	7680000	0.002	0.005	0	HyS0002:7670001
HyS0002	7680000	7690000	0	0	0	HyS0002:7680001
HyS0002	7690000	7700000	0.001	0.007	0	HyS0002:7690001
HyS0002	7700000	7710000	0.001	0.001	0	HyS0002:7700001
HyS0002	7710000	7720000	0.033	0.041	0	HyS0002:7710001
HyS0002	7720000	7730000	0	0	0	HyS0002:7720001
HyS0002	7730000	7740000	0.047	0	0	HyS0002:7730001
HyS0002	7740000	7750000	0.042	0.015	0	HyS0002:7740001
HyS0002	7750000	7760000	0.037	0.069	0	HyS0002:7750001
HyS0002	7760000	7770000	0.038	0	0	HyS0002:7760001
HyS0002	7770000	7780000	0	0	0	HyS0002:7770001
HyS0002	7780000	7790000	0.046	0	0	HyS0002:7780001
HyS0002	7790000	7800000	0.023	0	0	HyS0002:7790001
HyS0002	7800000	7810000	0	0.003	0	HyS0002:7800001
HyS0002	7810000	7820000	0.002	0.013	0	HyS0002:7810001
HyS0002	7820000	7830000	0.003	0.068	0	HyS0002:7820001
HyS0002	7830000	7840000	0	0.053	0	HyS0002:7830001
HyS0002	7840000	7850000	0	0	0	HyS0002:7840001
HyS0002	7850000	7860000	0.014	0	0	HyS0002:7850001
HyS0002	7860000	7870000	0.091	0	0	HyS0002:7860001
HyS0002	7870000	7880000	0.102	0.021	0	HyS0002:7870001
HyS0002	7880000	7890000	0.065	0.103	0	HyS0002:7880001
HyS0002	7890000	7900000	0.016	0.014	0	HyS0002:7890001
HyS0002	7900000	7910000	0.002	0.005	0	HyS0002:7900001
HyS0002	7910000	7920000	0.192	0.313	0	HyS0002:7910001
HyS0002	7920000	7930000	0.021	0.03	0	HyS0002:7920001
HyS0002	7930000	7940000	0	0	0	HyS0002:7930001
HyS0002	7940000	7950000	0.059	0	0	HyS0002:7940001
HyS0002	7950000	7960000	0.027	0	0	HyS0002:7950001
HyS0002	7960000	7970000	0	0.036	0	HyS0002:7960001
HyS0002	7970000	7980000	0.009	0.023	0	HyS0002:7970001
HyS0002	7980000	7990000	0.023	0	0	HyS0002:7980001
HyS0002	7990000	8000000	0	0	0	HyS0002:7990001
HyS0002	8000000	8010000	0.008	0.113	0	HyS0002:8000001
HyS0002	8010000	8020000	0.003	0.096	0	HyS0002:8010001
HyS0002	8020000	8030000	0	0.021	0	HyS0002:8020001
HyS0002	8030000	8040000	0.002	0.032	0	HyS0002:8030001
HyS0002	8040000	8050000	0.003	0	0	HyS0002:8040001
HyS0002	8050000	8060000	0.006	0	0	HyS0002:8050001
HyS0002	8060000	8070000	0.042	0	0	HyS0002:8060001
HyS0002	8070000	8080000	0	0	0	HyS0002:8070001
HyS0002	8080000	8090000	0.015	0.021	0	HyS0002:8080001
HyS0002	8090000	8100000	0.007	0.13	0	HyS0002:8090001
HyS0002	8100000	8110000	0.007	0.032	0	HyS0002:8100001
HyS0002	8110000	8120000	0.002	0.018	0	HyS0002:8110001
HyS0002	8120000	8130000	0.018	0.005	0	HyS0002:8120001
HyS0002	8130000	8140000	0.031	0	0	HyS0002:8130001
HyS0002	8140000	8150000	0	0	0	HyS0002:8140001
HyS0002	8150000	8160000	0	0.014	0	HyS0002:8150001
HyS0002	8160000	8170000	0.046	0	0	HyS0002:8160001
HyS0002	8170000	8180000	0	0	0	HyS0002:8170001
HyS0002	8180000	8190000	0.054	0.011	0	HyS0002:8180001
HyS0002	8190000	8200000	0	0.007	0	HyS0002:8190001
HyS0002	8200000	8210000	0.021	0	0	HyS0002:8200001
HyS0002	8210000	8220000	0.001	0	0	HyS0002:8210001
HyS0002	8220000	8230000	0.002	0.015	0	HyS0002:8220001
HyS0002	8230000	8240000	0	0.001	0	HyS0002:8230001
HyS0002	8240000	8250000	0	0	0	HyS0002:8240001
HyS0002	8250000	8260000	0.001	0.003	0	HyS0002:8250001
HyS0002	8260000	8270000	0.022	0.013	0	HyS0002:8260001
HyS0002	8270000	8280000	0	0.042	0	HyS0002:8270001
HyS0002	8280000	8290000	0	0	0	HyS0002:8280001
HyS0002	8290000	8300000	0	0.004	0	HyS0002:8290001
HyS0002	8300000	8310000	0.006	0.002	0	HyS0002:8300001
HyS0002	8310000	8320000	0.05	0	0	HyS0002:8310001
HyS0002	8320000	8330000	0	0	0	HyS0002:8320001
HyS0002	8330000	8340000	0	0	0	HyS0002:8330001
HyS0002	8340000	8350000	0.051	0.006	0	HyS0002:8340001
HyS0002	8350000	8360000	0	0	0	HyS0002:8350001
HyS0002	8360000	8370000	0.001	0.037	0	HyS0002:8360001
HyS0002	8370000	8380000	0	0.068	0	HyS0002:8370001
HyS0002	8380000	8390000	0	0.036	0	HyS0002:8380001
HyS0002	8390000	8400000	0.017	0	0	HyS0002:8390001
HyS0002	8400000	8410000	0	0	0	HyS0002:8400001
HyS0002	8410000	8420000	0	0	0	HyS0002:8410001
HyS0002	8420000	8430000	0	0.001	0	HyS0002:8420001
HyS0002	8430000	8440000	0.001	0.147	0	HyS0002:8430001
HyS0002	8440000	8450000	0	0.064	0	HyS0002:8440001
HyS0002	8450000	8460000	0.002	0.109	0	HyS0002:8450001
HyS0002	8460000	8470000	0	0.102	0	HyS0002:8460001
HyS0002	8470000	8480000	0	0.002	0	HyS0002:8470001
HyS0002	8480000	8490000	0.003	0.023	0	HyS0002:8480001
HyS0002	8490000	8499063	0	0.019	0	HyS0002:8490001
HyS0003	0	10000	0.002	0	0	HyS0003:1
HyS0003	10000	20000	0.001	0.001	0	HyS0003:10001
HyS0003	20000	30000	0	0.005	0	HyS0003:20001
HyS0003	30000	40000	0.002	0.001	0	HyS0003:30001
HyS0003	40000	50000	0.001	0.002	0	HyS0003:40001
HyS0003	80000	90000	0	0.001	0	HyS0003:80001
HyS0003	90000	100000	0	0.001	0	HyS0003:90001
HyS0003	100000	110000	0	0.008	0	HyS0003:100001
HyS0003	110000	120000	0	0.019	0	HyS0003:110001
HyS0003	120000	130000	0.001	0.006	0	HyS0003:120001
[truncated: 31,785 more rows]

## Sheet: Fig S5B - ncrna RPM sums
ncRNA	egg_ribo_A	egg_ribo_C	egg_ribo_D	X30m_ribo_A	X1h_ribo_A	X2h_ribo_A	X2h_ribo_C	X3h_ribo_A	X3h_ribo_C	X4h_ribo_A	X4h_ribo_C	X5h_ribo_B	X6h_ribo_B	X7h_ribo_B	X7h_dmso_ribo_D1	X7h_dmso_ribo_D2	X7h_trip_ribo_D1	X7h_trip_ribo_D2
5S-rRNA	11749	15561	11545.5	5449.98	9320.66	24895.2	14642.7	4558.2	11421.5	17011.2	415770	12370.5	16798.1	6059.41	22845.9	35061.5	32272.2	41857.6
7sl	50291.9	49519	55410.6	10508.9	70552.9	145541	50520	68848.3	28253.5	97135.7	138105	29878.1	51914.4	17191.5	49711.1	24614.5	102383	110312
tRNA	8342.25	3039.35	5124	1586.97	9081.7	16918.6	3981.91	13462.3	2429.1	20870.1	27605.4	11167.9	10127.2	3407.43	5513	5158.71	21509.8	21442.4
U1	5595.62	3464.46	2428.14	2120.59	4342.27	8176.08	4544.7	2859.68	3635.86	3671.49	64245.5	1332.87	2897.35	1102.73	6282.39	8075.22	7991.17	7063.87
U11	4.335	1.887	2.145	2.062	3.217	6.068	2.346	1.832	1.705	2.351	49.232	0.837	1.71	0.896	5.3	12.377	2.741	5.27
U12	1.656	1.403	1.251	0.469	1.115	4.287	1.233	0.611	0.8	1.75	19.307	0	0.38	0.776	2.524	3.058	3.336	3.074
U17	112.226	115.767	110.346	24.896	94.508	155.546	158.76	97.947	90.707	113.637	599.472	27.637	132.077	41.684	139.389	127.652	171.113	232.74
U2	29065.3	5644.54	3736.63	11888.3	24865.2	30647.7	5901.55	16056.9	5630.42	15630.6	162291	5869.38	2818.45	1036.79	7698	11976.9	12265.2	11609.6
U3	936.627	799.246	660.971	302.439	842.675	1603.73	1017.57	607.324	652.454	737	8465.99	255.646	1069.16	372.711	1295.02	1339.86	1267.97	1449.38
U4	520.896	250.838	194.197	208.759	379.875	682.088	300.065	220.623	229.117	276.491	7125.77	110.34	179.967	73.993	403.97	604.429	568.569	635.36
U5	376.569	304.827	269.608	151.688	288.027	845.93	320.7	134.48	317.598	180.08	6038.81	106.153	353.092	146.911	686.724	1107.81	487.719	648.597
U6	12.518	15.094	16.448	4.779	8.065	15.254	11.968	6.513	8.037	7.109	367.792	7.119	10.832	4.24	49.723	74.698	56.481	67.877
U6atac-minor	1.315	1.403	0.93	0.687	1.201	3.062	0.716	0.254	0.835	0.437	25.099	0.209	0.95	0.179	3.344	4.708	3.098	3.576
U7	17.827	7.208	7.938	2.593	10.382	25.665	10.894	22.693	7.898	20.398	55.668	11.306	7.982	2.389	3.723	2.281	9.473	10.978
U8	60.448	15.868	13.588	27.645	51.265	53.667	18.13	34.956	13.013	43.366	317.273	6.909	12.162	6.629	37.419	56.497	32.352	39.71

## Sheet: Fig S8A - CAI
GeneID	Num_codons	CAI
HyS0001.1	348	0.768
HyS0001.2	510	0.707
HyS0001.3	726	0.756
HyS0001.4	1416	0.776
HyS0001.5	303	0.788
HyS0001.6	1233	0.712
HyS0001.7	1257	0.718
HyS0001.8	948	0.694
HyS0001.9	1965	0.742
HyS0001.10	378	0.715
HyS0001.11	1203	0.755
HyS0001.12	2733	0.736
HyS0001.13	441	0.739
HyS0001.14	372	0.667
HyS0001.15	837	0.744
HyS0001.16	1434	0.692
HyS0001.17	1437	0.758
HyS0001.18	807	0.749
HyS0001.19	708	0.773
HyS0001.20	327	0.727
HyS0001.21	963	0.761
HyS0001.22	210	0.722
HyS0001.23	1815	0.718
HyS0001.24	579	0.717
HyS0001.25	483	0.778
HyS0001.26	573	0.758
HyS0001.27	882	0.765
HyS0001.28	1062	0.722
HyS0001.29	1917	0.74
HyS0001.30	2196	0.738
HyS0001.31	3372	0.729
HyS0001.32	750	0.747
HyS0001.33	1017	0.714
HyS0001.34	4299	0.719
HyS0001.35	678	0.72
HyS0001.36	2334	0.75
HyS0001.37	438	0.737
HyS0001.38	714	0.72
HyS0001.39	1518	0.754
HyS0001.40	1500	0.695
HyS0001.41	738	0.716
HyS0001.42	624	0.739
HyS0001.43	510	0.701
HyS0001.44	1503	0.728
HyS0001.45	1476	0.775
HyS0001.46	885	0.708
HyS0001.47	3342	0.743
HyS0001.48	3033	0.731
HyS0001.49	297	0.732
HyS0001.50	1365	0.747
HyS0001.51	588	0.694
HyS0001.52	381	0.703
HyS0001.53	225	0.752
HyS0001.54	1104	0.703
HyS0001.55	690	0.697
HyS0001.56	1653	0.766
HyS0001.57	2673	0.739
HyS0001.58	1224	0.711
HyS0001.59	7263	0.767
HyS0001.60	579	0.756
HyS0001.61	1659	0.723
HyS0001.62	1617	0.749
HyS0001.63	468	0.738
HyS0001.64	576	0.704
HyS0001.65	789	0.753
HyS0001.66	2772	0.724
HyS0001.67	2175	0.759
HyS0001.68	477	0.745
HyS0001.69	483	0.7
HyS0001.70	483	0.802
HyS0001.71	591	0.728
HyS0001.72	3630	0.702
HyS0001.73	3174	0.757
HyS0001.74	2034	0.762
HyS0001.75	2628	0.721
HyS0001.76	1164	0.763
HyS0001.77	2244	0.758
HyS0001.78	642	0.756
HyS0001.79	393	0.739
HyS0001.80	1506	0.733
HyS0001.81	675	0.759
HyS0001.82	4902	0.754
HyS0001.83	1245	0.731
HyS0001.84	834	0.669
HyS0001.85	453	0.705
HyS0001.86	4113	0.738
HyS0001.87	2685	0.73
HyS0001.88	1257	0.796
HyS0001.89	723	0.74
HyS0001.90	789	0.746
HyS0001.91	2154	0.78
HyS0001.92	4902	0.743
HyS0001.93	405	0.88
HyS0001.94	1395	0.682
HyS0001.95	816	0.732
HyS0001.96	819	0.734
HyS0001.97	819	0.711
HyS0001.98	2235	0.733
HyS0001.99	1650	0.759
HyS0001.100	792	0.778
HyS0001.101	2781	0.754
HyS0001.102	3381	0.73
HyS0001.103	1722	0.755
HyS0001.104	876	0.765
HyS0001.105	3402	0.738
HyS0001.106	771	0.698
HyS0001.107	4620	0.69
HyS0001.108	768	0.729
HyS0001.109	885	0.696
HyS0001.110	3516	0.735
HyS0001.111	420	0.736
HyS0001.112	1614	0.735
HyS0001.113	213	0.719
HyS0001.114	3273	0.696
HyS0001.115	444	0.754
HyS0001.116	3744	0.693
HyS0001.117	2013	0.699
HyS0001.118	594	0.764
HyS0001.119	465	0.807
HyS0001.120	915	0.756
HyS0001.121	2826	0.768
HyS0001.122	2742	0.779
HyS0001.123	285	0.701
HyS0001.124	372	0.7
HyS0001.125	993	0.71
HyS0001.126	990	0.758
HyS0001.127	783	0.641
HyS0001.128	1449	0.723
HyS0001.129	384	0.733
HyS0001.130	2292	0.673
HyS0001.131	1626	0.774
HyS0001.132	3459	0.727
HyS0001.133	3657	0.728
HyS0001.134	3594	0.751
HyS0001.135	3540	0.764
HyS0001.136	2559	0.75
HyS0001.137	3936	0.742
HyS0001.138	627	0.725
HyS0001.139	4740	0.721
HyS0001.140	1212	0.755
HyS0001.141	3396	0.747
HyS0001.142	1191	0.762
HyS0001.143	1167	0.722
HyS0001.144	1071	0.709
HyS0001.145	3675	0.671
HyS0001.146	693	0.714
HyS0001.147	5130	0.71
HyS0001.148	1527	0.732
HyS0001.149	936	0.744
HyS0001.150	2568	0.732
HyS0001.151	2715	0.727
HyS0001.152	351	0.734
HyS0001.153	210	0.746
HyS0001.154	828	0.758
HyS0001.155	786	0.756
HyS0001.156	1098	0.705
HyS0001.157	276	0.755
HyS0001.158	702	0.752
HyS0001.159	363	0.731
HyS0001.160	540	0.764
HyS0001.161	1326	0.719
HyS0001.162	3216	0.723
HyS0001.163	1374	0.907
HyS0001.164	1671	0.712
HyS0001.165	1353	0.758
HyS0001.166	1329	0.743
HyS0001.167	1344	0.745
HyS0001.168	1395	0.706
HyS0001.169	1533	0.725
HyS0001.170	2064	0.774
HyS0001.171	1017	0.668
HyS0001.172	4488	0.73
HyS0001.173	1119	0.778
HyS0001.174	1734	0.684
HyS0001.175	2742	0.756
HyS0001.176	828	0.796
HyS0001.177	741	0.71
HyS0001.178	573	0.664
HyS0001.179	744	0.697
HyS0001.180	4785	0.747
HyS0001.181	264	0.669
HyS0001.182	1746	0.688
HyS0001.183	531	0.724
HyS0001.184	2340	0.749
HyS0001.185	1062	0.782
HyS0001.186	1341	0.749
HyS0001.187	2223	0.754
HyS0001.188	1224	0.786
HyS0001.189	207	0.733
HyS0001.190	564	0.768
HyS0001.191	1185	0.749
HyS0001.192	888	0.735
HyS0001.193	2421	0.739
HyS0001.194	870	0.728
HyS0001.195	1680	0.728
HyS0001.196	1452	0.739
HyS0001.197	819	0.754
HyS0001.198	621	0.755
HyS0001.199	1041	0.713
HyS0001.200	4557	0.722
HyS0001.201	351	0.725
HyS0001.202	2019	0.7
HyS0001.203	1788	0.739
HyS0001.204	7413	0.751
HyS0001.205	2127	0.733
HyS0001.206	798	0.705
HyS0001.207	1167	0.762
HyS0001.208	1053	0.712
HyS0001.209	1554	0.754
HyS0001.210	873	0.764
HyS0001.211	5748	0.702
HyS0001.212	1950	0.72
HyS0001.213	1587	0.732
HyS0001.214	2253	0.679
HyS0001.215	1011	0.713
HyS0001.216	1167	0.764
HyS0001.217	2187	0.729
HyS0001.218	756	0.7
HyS0001.219	414	0.661
HyS0001.220	441	0.648
HyS0001.221	624	0.715
HyS0001.222	474	0.734
HyS0001.223	783	0.708
HyS0001.224	3201	0.725
HyS0001.225	2454	0.727
HyS0001.226	1605	0.754
HyS0001.227	1698	0.727
HyS0001.228	1479	0.699
HyS0001.229	837	0.677
HyS0001.230	384	0.766
HyS0001.231	1413	0.687
HyS0001.232	3417	0.76
HyS0001.233	657	0.725
HyS0001.234	2340	0.788
HyS0001.235	3909	0.764
HyS0001.236	1476	0.775
HyS0001.237	2388	0.77
HyS0001.238	2442	0.755
HyS0001.239	1377	0.726
HyS0001.240	3447	0.707
HyS0001.241	1530	0.704
HyS0001.242	2415	0.751
HyS0001.243	1218	0.686
HyS0001.244	2040	0.726
HyS0001.245	918	0.752
HyS0001.246	363	0.796
HyS0001.247	1584	0.745
HyS0001.248	6111	0.709
HyS0001.249	2568	0.752
HyS0001.250	1263	0.71
HyS0001.251	624	0.758
HyS0001.252	537	0.766
HyS0001.253	795	0.766
HyS0001.254	420	0.734
HyS0001.255	3786	0.73
HyS0001.256	2436	0.665
HyS0001.257	1101	0.734
HyS0001.258	2016	0.786
HyS0001.259	885	0.701
HyS0001.260	2484	0.734
HyS0001.261	1437	0.711
HyS0001.262	1896	0.775
HyS0001.263	837	0.733
HyS0001.264	483	0.712
HyS0001.265	1224	0.747
HyS0001.266	1431	0.739
HyS0001.267	1440	0.718
HyS0001.268	2433	0.706
HyS0001.269	1944	0.746
HyS0001.270	1989	0.741
HyS0001.271	798	0.724
HyS0001.272	1263	0.728
HyS0001.273	2205	0.764
HyS0001.274	1125	0.727
HyS0001.275	1674	0.687
HyS0001.276	5559	0.723
HyS0001.277	414	0.747
HyS0001.278	1209	0.728
HyS0001.279	471	0.701
HyS0001.280	426	0.746
HyS0001.281	3795	0.735
HyS0001.282	3378	0.746
HyS0001.283	1236	0.759
HyS0001.284	498	0.755
HyS0001.285	576	0.72
HyS0001.286	783	0.739
HyS0001.287	3057	0.751
HyS0001.288	1008	0.716
HyS0001.289	1077	0.711
HyS0001.290	2211	0.748
HyS0001.291	1101	0.725
HyS0001.292	585	0.711
HyS0001.293	4215	0.723
HyS0001.294	519	0.701
HyS0001.295	5913	0.772
HyS0001.296	591	0.754
HyS0001.297	858	0.726
HyS0001.298	1011	0.755
HyS0001.299	870	0.744
HyS0001.300	1008	0.728
HyS0001.301	459	0.723
HyS0001.302	1140	0.702
HyS0001.303	2373	0.731
HyS0001.304	1374	0.731
HyS0001.305	11430	0.746
HyS0001.306	2076	0.755
HyS0001.307	756	0.718
HyS0001.308	1464	0.732
HyS0001.309	480	0.737
HyS0001.310	3528	0.737
HyS0001.311	1443	0.725
HyS0001.312	627	0.724
HyS0001.313	1773	0.702
HyS0001.314	4047	0.725
HyS0001.315	1914	0.767
HyS0001.316	249	0.645
HyS0001.317	852	0.722
HyS0001.318	663	0.719
HyS0001.319	930	0.762
HyS0001.320	1167	0.731
HyS0001.321	1329	0.723
HyS0001.322	1176	0.757
HyS0001.323	3951	0.742
HyS0001.324	2043	0.766
HyS0001.325	5202	0.75
HyS0001.326	306	0.788
HyS0001.327	5073	0.75
HyS0001.328	5478	0.745
HyS0001.329	696	0.734
HyS0001.330	339	0.741
HyS0001.331	1242	0.718
HyS0001.332	1179	0.748
HyS0001.333	2985	0.732
HyS0001.334	1659	0.731
HyS0001.335	3636	0.742
HyS0001.336	738	0.705
HyS0001.337	1158	0.772
HyS0001.338	2961	0.673
HyS0001.339	25065	0.757
HyS0001.340	11715	0.758
HyS0001.341	1893	0.766
HyS0001.342	1836	0.706
HyS0001.343	1404	0.731
HyS0001.344	1935	0.74
HyS0001.345	897	0.695
HyS0001.346	1872	0.75
HyS0001.347	651	0.717
HyS0001.348	360	0.994
HyS0001.349	9252	0.759
HyS0001.350	2493	0.731
HyS0001.351	1056	0.729
HyS0001.352	522	0.765
HyS0001.353	1308	0.734
HyS0001.354	3213	0.743
HyS0001.355	1812	0.68
HyS0001.356	1386	0.701
HyS0001.357	2970	0.714
HyS0001.358	834	0.749
HyS0001.359	255	0.72
HyS0001.360	1716	0.724
HyS0001.361	8499	0.72
HyS0001.362	1200	0.676
HyS0001.363	1128	0.701
HyS0001.364	726	0.736
HyS0001.365	1230	0.755
HyS0001.366	3876	0.75
HyS0001.367	3369	0.713
HyS0001.368	264	0.755
HyS0001.369	2622	0.706
HyS0001.370	1698	0.673
HyS0001.371	672	0.728
HyS0001.372	816	0.786
HyS0001.373	516	0.733
HyS0001.374	3051	0.713
HyS0001.375	1692	0.722
HyS0001.376	1959	0.766
HyS0001.377	1650	0.753
HyS0001.378	2499	0.772
HyS0001.379	561	0.753
HyS0001.380	570	0.751
HyS0001.381	888	0.682
HyS0001.382	1818	0.706
HyS0001.383	405	0.755
HyS0001.384	1500	0.69
HyS0001.385	2733	0.706
HyS0001.386	642	0.737
HyS0001.387	1323	0.715
HyS0001.388	543	0.731
HyS0001.389	1449	0.761
HyS0001.390	1527	0.758
HyS0001.391	786	0.741
HyS0001.392	216	0.767
HyS0001.393	672	0.751
HyS0001.394	1590	0.747
HyS0001.395	2952	0.746
HyS0001.396	858	0.736
HyS0001.397	714	0.711
HyS0001.398	1746	0.716
HyS0001.399	426	0.729
HyS0001.400	1746	0.759
HyS0001.401	1326	0.736
HyS0001.402	372	0.705
HyS0001.403	4257	0.729
HyS0001.404	1851	0.682
HyS0001.405	3180	0.737
HyS0001.406	810	0.681
HyS0001.407	576	0.706
HyS0001.408	1032	0.722
HyS0001.409	1329	0.803
HyS0001.410	777	0.755
HyS0001.411	498	0.707
HyS0001.412	5505	0.766
HyS0001.413	2361	0.743
HyS0001.414	720	0.712
HyS0001.415	12225	0.755
HyS0001.416	948	0.785
HyS0001.417	3162	0.744
HyS0001.418	1122	0.736
HyS0001.419	1023	0.739
HyS0001.420	3633	0.703
HyS0001.421	294	0.744
HyS0001.422	2019	0.725
HyS0001.423	1776	0.691
HyS0001.424	2631	0.736
HyS0001.425	453	0.764
HyS0001.426	768	0.724
HyS0001.427	1224	0.656
HyS0001.428	456	0.668
HyS0001.429	5439	0.655
HyS0001.430	1698	0.727
HyS0001.431	462	0.728
HyS0001.432	219	0.724
HyS0001.433	447	0.736
HyS0001.434	3924	0.706
HyS0001.435	14823	0.743
HyS0001.436	1293	0.734
HyS0001.437	2466	0.749
HyS0001.438	900	0.76
HyS0001.439	960	0.752
HyS0001.440	1227	0.734
HyS0001.441	636	0.735
HyS0001.442	774	0.757
HyS0001.443	1914	0.716
HyS0001.444	1179	0.724
HyS0001.445	6750	0.721
HyS0001.446	720	0.739
HyS0001.447	1755	0.717
HyS0001.448	1329	0.719
HyS0001.449	924	0.684
HyS0001.450	1473	0.748
HyS0001.451	483	0.761
HyS0001.452	2166	0.698
HyS0001.453	732	0.775
HyS0001.454	735	0.669
HyS0001.455	3195	0.718
HyS0001.456	1194	0.755
HyS0001.457	1248	0.732
HyS0001.458	1422	0.755
HyS0001.459	3702	0.754
HyS0001.460	2919	0.768
HyS0001.461	654	0.749
HyS0001.462	1716	0.732
HyS0001.463	3324	0.751
HyS0001.464	510	0.72
HyS0001.465	543	0.724
HyS0001.466	1116	0.746
HyS0001.467	1035	0.714
HyS0001.468	873	0.714
HyS0001.469	927	0.783
HyS0001.470	1527	0.748
HyS0001.471	354	0.772
HyS0001.472	1872	0.702
HyS0001.473	477	0.744
HyS0001.474	1974	0.724
HyS0001.475	3687	0.734
HyS0001.476	924	0.713
HyS0001.477	726	0.705
HyS0001.478	4554	0.73
HyS0001.479	1443	0.71
HyS0001.480	1716	0.738
HyS0001.481	3405	0.701
HyS0001.482	2655	0.674
HyS0001.483	2208	0.702
HyS0001.484	1734	0.747
HyS0001.485	303	0.726
HyS0001.486	1563	0.724
HyS0001.487	2739	0.743
HyS0001.488	2784	0.739
HyS0001.489	8838	0.748
HyS0001.490	3816	0.733
HyS0001.491	1389	0.732
HyS0001.492	1338	0.725
HyS0001.493	858	0.722
HyS0001.494	1587	0.7
HyS0001.495	2781	0.75
HyS0001.496	888	0.748
HyS0001.497	2094	0.752
HyS0001.498	1011	0.752
HyS0001.499	867	0.692
HyS0001.500	1278	0.719
HyS0001.501	1359	0.772
HyS0001.502	12123	0.708
HyS0001.503	7173	0.76
HyS0001.504	5892	0.752
HyS0001.505	5982	0.742
HyS0001.506	2433	0.703
HyS0001.507	606	0.765
HyS0001.508	1749	0.752
HyS0001.509	2013	0.768
HyS0001.510	2433	0.771
HyS0001.511	1098	0.656
HyS0001.512	1023	0.762
HyS0001.513	684	0.755
HyS0001.514	2454	0.717
HyS0001.515	2886	0.723
HyS0001.516	4134	0.726
HyS0001.517	3786	0.729
HyS0001.518	1650	0.76
HyS0001.519	1935	0.735
HyS0001.520	1404	0.754
HyS0001.521	1527	0.721
HyS0001.522	3231	0.679
HyS0001.523	1164	0.714
HyS0001.524	2100	0.719
HyS0001.525	1251	0.721
HyS0001.526	1203	0.723
HyS0001.527	2343	0.733
HyS0001.528	807	0.718
HyS0001.529	1323	0.781
HyS0001.530	483	0.753
HyS0001.531	975	0.731
HyS0001.532	6639	0.739
HyS0001.533	3408	0.688
HyS0001.534	1827	0.716
HyS0001.535	2037	0.682
HyS0001.536	1563	0.735
HyS0001.537	1854	0.724
HyS0001.538	3177	0.697
HyS0001.539	543	0.688
HyS0001.540	1014	0.747
HyS0001.541	396	0.739
HyS0001.542	780	0.688
HyS0001.543	1155	0.748
HyS0001.544	951	0.724
HyS0001.545	525	0.761
HyS0001.546	774	0.702
HyS0001.547	3459	0.734
HyS0001.548	1782	0.732
HyS0001.549	642	0.73
HyS0001.550	1008	0.75
HyS0001.551	978	0.732
HyS0001.552	462	0.74
HyS0001.553	978	0.749
HyS0001.554	1068	0.743
HyS0001.555	1935	0.751
HyS0001.556	978	0.755
HyS0001.557	855	0.719
HyS0001.558	546	0.725
HyS0001.559	762	0.788
HyS0001.560	1740	0.755
HyS0001.561	897	0.722
HyS0001.562	2580	0.725
HyS0001.563	1701	0.742
HyS0001.564	1233	0.743
HyS0001.565	1674	0.755
HyS0001.566	1338	0.71
HyS0001.567	2130	0.754
HyS0001.568	1335	0.7
HyS0001.569	2229	0.749
HyS0001.570	1872	0.74
HyS0001.571	1431	0.705
HyS0001.572	1437	0.723
HyS0001.573	2421	0.747
HyS0001.574	660	0.719
HyS0001.575	2577	0.72
HyS0001.576	1065	0.758
HyS0001.577	3099	0.679
HyS0001.578	1455	0.699
HyS0001.579	924	0.748
HyS0001.580	1428	0.753
HyS0001.581	909	0.776
HyS0001.582	3288	0.718
HyS0001.583	657	0.721
HyS0001.584	726	0.718
HyS0001.585	1692	0.751
HyS0001.586	687	0.682
HyS0001.587	666	0.758
HyS0001.588	510	0.723
HyS0001.589	2196	0.695
HyS0001.590	2631	0.762
HyS0001.591	723	0.716
HyS0001.592	984	0.748
HyS0001.593	1425	0.748
HyS0001.594	807	0.745
HyS0001.595	384	0.775
HyS0001.596	276	0.759
HyS0001.597	1590	0.67
HyS0001.598	1101	0.737
HyS0001.599	543	0.693
HyS0001.600	1059	0.736
HyS0001.601	537	0.749
HyS0001.602	786	0.733
HyS0001.603	999	0.738
HyS0001.604	570	0.751
HyS0001.605	564	0.688
HyS0001.606	387	0.696
HyS0001.607	549	0.726
HyS0001.608	2646	0.72
HyS0001.609	1044	0.727
HyS0001.610	1041	0.768
HyS0001.611	1053	0.744
HyS0001.612	561	0.72
HyS0001.613	225	0.777
HyS0001.614	2082	0.754
HyS0001.615	864	0.753
HyS0001.616	1074	0.72
HyS0001.617	927	0.707
HyS0001.618	405	0.692
HyS0001.619	762	0.765
HyS0001.620	438	0.744
HyS0001.621	1062	0.693
HyS0001.622	384	0.771
HyS0001.623	1050	0.701
HyS0001.624	2013	0.722
HyS0001.625	1932	0.739
HyS0001.626	966	0.729
HyS0001.627	429	0.767
HyS0001.628	975	0.785
HyS0001.629	3135	0.75
HyS0001.630	873	0.745
HyS0001.631	882	0.731
HyS0001.632	915	0.721
HyS0001.633	438	0.743
HyS0001.634	1278	0.736
HyS0001.635	3408	0.725
HyS0001.636	987	0.745
HyS0001.637	1578	0.726
HyS0001.638	1596	0.719
HyS0001.639	246	0.759
HyS0001.640	543	0.727
HyS0001.641	1935	0.739
HyS0001.642	1428	0.732
HyS0001.643	264	0.75
HyS0001.644	849	0.769
HyS0001.645	294	0.743
HyS0001.646	1803	0.755
HyS0001.647	1011	0.723
HyS0001.648	582	0.731
HyS0001.649	2055	0.731
HyS0001.650	3825	0.716
HyS0001.651	1398	0.765
HyS0001.652	1212	0.786
HyS0001.653	360	0.734
HyS0001.654	1308	0.69
HyS0001.655	1287	0.757
HyS0001.656	3024	0.76
HyS0001.657	1773	0.754
HyS0001.658	2988	0.743
HyS0001.659	648	0.786
HyS0001.660	942	0.78
HyS0001.661	1056	0.747
HyS0001.662	1137	0.68
HyS0001.663	1077	0.732
HyS0001.664	3354	0.727
HyS0001.665	804	0.742
HyS0001.666	2580	0.739
HyS0001.667	1017	0.717
HyS0001.668	990	0.722
HyS0001.669	2595	0.727
HyS0001.670	1473	0.788
HyS0001.671	1251	0.754
HyS0001.672	1698	0.783
HyS0001.673	1521	0.774
HyS0001.674	2034	0.766
HyS0001.675	1278	0.715
HyS0001.676	1179	0.758
HyS0001.677	636	0.783
HyS0001.678	690	0.761
HyS0001.679	2775	0.75
HyS0001.680	927	0.763
HyS0001.681	642	0.714
HyS0001.682	2247	0.742
HyS0001.683	1743	0.745
HyS0001.684	1581	0.753
HyS0001.685	285	0.738
HyS0001.686	540	0.72
HyS0001.687	825	0.744
HyS0001.688	1065	0.706
HyS0001.689	1269	0.703
HyS0001.690	1392	0.738
HyS0001.691	1467	0.761
HyS0001.692	297	0.797
HyS0001.693	864	0.733
HyS0001.694	1497	0.757
HyS0001.695	1062	0.78
HyS0001.696	330	0.656
HyS0001.697	531	0.676
HyS0001.698	570	0.683
HyS0001.699	417	0.777
HyS0001.700	678	0.693
HyS0001.701	1086	0.721
HyS0001.702	774	0.757
HyS0001.703	1392	0.761
HyS0001.704	1539	0.745
HyS0001.705	2382	0.74
HyS0001.706	1992	0.757
HyS0001.707	1350	0.789
HyS0001.708	1620	0.785
HyS0001.709	234	0.763
HyS0001.710	2652	0.737
HyS0001.711	249	0.792
HyS0001.712	924	0.749
HyS0001.713	2178	0.767
HyS0001.714	468	0.762
HyS0001.715	1716	0.698
HyS0001.716	1191	0.75
HyS0001.717	5268	0.699
HyS0001.718	1374	0.797
HyS0001.719	1029	0.711
HyS0001.720	975	0.771
HyS0001.721	1197	0.697
HyS0001.722	1338	0.737
HyS0001.723	474	0.686
HyS0001.724	1017	0.724
HyS0001.725	1059	0.737
HyS0001.726	1023	0.7
HyS0001.727	1164	0.724
HyS0001.728	513	0.62
HyS0001.729	3534	0.731
HyS0001.730	336	0.675
HyS0001.731	393	0.744
HyS0001.732	2676	0.717
HyS0001.733	1017	0.737
HyS0001.734	807	0.689
HyS0001.735	1536	0.731
HyS0001.736	1674	0.735
HyS0001.737	1359	0.733
HyS0001.738	1740	0.72
HyS0001.739	279	0.7
HyS0001.740	798	0.773
HyS0001.741	249	0.725
HyS0001.742	3729	0.708
HyS0001.743	645	0.728
HyS0001.744	429	0.805
HyS0001.745	474	0.608
HyS0001.746	486	0.732
HyS0001.747	1167	0.706
HyS0001.748	411	0.706
HyS0001.749	1116	0.732
HyS0001.750	237	0.741
HyS0001.751	4617	0.734
HyS0001.752	936	0.759
HyS0001.753	438	0.672
HyS0001.754	438	0.672
HyS0001.755	336	0.791
HyS0001.756	243	0.735
HyS0001.757	543	0.713
HyS0001.758	378	0.757
HyS0001.759	354	0.696
HyS0001.760	2115	0.75
HyS0002.1	681	0.68
HyS0002.2	207	0.668
HyS0002.3	552	0.733
HyS0002.4	3735	0.71
HyS0002.5	303	0.734
HyS0002.6	789	0.718
HyS0002.7	267	0.631
HyS0002.8	309	0.755
HyS0002.9	642	0.782
HyS0002.10	7065	0.735
HyS0002.11	1215	0.714
HyS0002.12	486	0.779
HyS0002.13	378	0.674
HyS0002.14	1230	0.755
HyS0002.15	291	0.61
HyS0002.16	2505	0.749
HyS0002.17	234	0.704
HyS0002.18	849	0.688
HyS0002.19	2415	0.73
HyS0002.20	303	0.783
HyS0002.21	888	0.742
HyS0002.22	4206	0.744
HyS0002.23	9258	0.744
HyS0002.24	4704	0.73
HyS0002.25	1086	0.706
HyS0002.26	444	0.797
HyS0002.27	243	0.804
HyS0002.28	303	0.695
HyS0002.29	576	0.74
HyS0002.30	1368	0.719
HyS0002.31	5757	0.755
HyS0002.32	7077	0.73
HyS0002.33	1341	0.74
HyS0002.34	1380	0.774
HyS0002.35	4251	0.754
HyS0002.36	1482	0.773
HyS0002.37	825	0.755
HyS0002.38	825	0.786
HyS0002.39	3552	0.729
HyS0002.40	3432	0.729
HyS0002.41	2847	0.747
HyS0002.42	549	0.732
HyS0002.43	465	0.758
HyS0002.44	1980	0.744
HyS0002.45	1506	0.749
HyS0002.46	2403	0.719
HyS0002.47	633	0.755
HyS0002.48	2100	0.718
HyS0002.49	741	0.64
HyS0002.50	1095	0.619
HyS0002.51	618	0.795
HyS0002.52	789	0.727
HyS0002.53	405	0.679
HyS0002.54	510	0.749
HyS0002.55	2394	0.708
HyS0002.56	1284	0.75
HyS0002.57	921	0.776
HyS0002.58	1320	0.739
HyS0002.59	1248	0.701
HyS0002.60	1011	0.746
HyS0002.61	1086	0.733
HyS0002.62	2454	0.747
HyS0002.63	1527	0.698
HyS0002.64	405	0.727
HyS0002.65	882	0.743
HyS0002.66	2373	0.728
HyS0002.67	2490	0.73
HyS0002.68	918	0.723
HyS0002.69	906	0.72
HyS0002.70	597	0.71
HyS0002.71	3414	0.732
HyS0002.72	1185	0.725
HyS0002.73	1092	0.776
HyS0002.74	1356	0.737
HyS0002.75	1659	0.754
HyS0002.76	1170	0.711
HyS0002.77	1386	0.72
HyS0002.78	876	0.761
HyS0002.79	2220	0.755
HyS0002.80	1758	0.686
HyS0002.81	1785	0.772
HyS0002.82	1287	0.735
HyS0002.83	1032	0.643
HyS0002.84	348	0.776
HyS0002.85	1098	0.705
HyS0002.86	1842	0.732
HyS0002.87	1242	0.733
HyS0002.88	1476	0.725
HyS0002.89	1638	0.744
HyS0002.90	2019	0.698
HyS0002.91	249	0.738
HyS0002.92	660	0.759
HyS0002.93	546	0.782
HyS0002.94	1128	0.709
HyS0002.95	384	0.712
HyS0002.96	3777	0.74
HyS0002.97	1134	0.74
HyS0002.98	1767	0.73
HyS0002.99	1077	0.739
HyS0002.100	393	0.7
HyS0002.101	342	0.772
HyS0002.102	651	0.71
HyS0002.103	738	0.723
HyS0002.104	456	0.734
HyS0002.105	939	0.709
HyS0002.106	1077	0.712
HyS0002.107	1086	0.723
HyS0002.108	1086	0.723
HyS0002.109	1083	0.707
HyS0002.110	939	0.709
HyS0002.111	603	0.745
HyS0002.112	1740	0.748
HyS0002.113	1071	0.706
HyS0002.114	1266	0.742
HyS0002.115	531	0.776
HyS0002.116	594	0.731
HyS0002.117	813	0.754
HyS0002.118	3315	0.738
HyS0002.119	987	0.751
HyS0002.120	273	0.763
HyS0002.121	1695	0.762
HyS0002.122	1020	0.759
HyS0002.123	243	0.716
HyS0002.124	3396	0.772
HyS0002.125	3762	0.769
HyS0002.126	960	0.754
HyS0002.127	1344	0.778
HyS0002.128	690	0.773
HyS0002.129	2313	0.708
HyS0002.130	1359	0.705
HyS0002.131	1239	0.716
HyS0002.132	1389	0.709
HyS0002.133	288	0.691
HyS0002.134	876	0.662
HyS0002.135	1209	0.736
HyS0002.136	642	0.781
HyS0002.137	615	0.735
HyS0002.138	357	0.774
HyS0002.139	657	0.718
HyS0002.140	228	0.771
HyS0002.141	669	0.795
HyS0002.142	711	0.787
HyS0002.143	1779	0.708
HyS0002.144	1419	0.715
HyS0002.145	1605	0.742
HyS0002.146	1923	0.72
HyS0002.147	1110	0.714
HyS0002.148	402	0.684
HyS0002.149	420	0.693
HyS0002.150	732	0.788
HyS0002.151	396	0.756
HyS0002.152	891	0.752
HyS0002.153	810	0.724
HyS0002.154	1491	0.732
HyS0002.155	1569	0.738
HyS0002.156	1407	0.725
HyS0002.157	1260	0.738
HyS0002.158	966	0.978
HyS0002.159	1305	0.745
HyS0002.160	1845	0.704
HyS0002.161	1989	0.745
HyS0002.162	2907	0.77
HyS0002.163	1119	0.744
HyS0002.164	10158	0.752
HyS0002.165	429	0.681
HyS0002.166	288	0.73
HyS0002.167	780	0.756
HyS0002.168	504	0.725
HyS0002.169	246	0.76
HyS0002.170	2364	0.77
HyS0002.171	1077	0.742
HyS0002.172	450	0.704
HyS0002.173	1962	0.747
HyS0002.174	585	0.724
HyS0002.175	591	0.754
HyS0002.176	927	0.694
HyS0002.177	1161	0.725
HyS0002.178	1929	0.775
HyS0002.179	354	0.717
HyS0002.180	456	0.746
HyS0002.181	3900	0.728
HyS0002.182	579	0.768
HyS0002.183	759	0.732
HyS0002.184	2454	0.736
HyS0002.185	738	0.782
HyS0002.186	1530	0.711
HyS0002.187	1896	0.772
HyS0002.188	2184	0.754
HyS0002.189	522	0.707
HyS0002.190	1539	0.744
HyS0002.191	1653	0.721
HyS0002.192	2193	0.694
HyS0002.193	447	0.703
HyS0002.194	903	0.736
HyS0002.195	756	0.717
HyS0002.196	1716	0.794
HyS0002.197	480	0.738
HyS0002.198	3681	0.796
HyS0002.199	657	0.73
HyS0002.200	1503	0.703
HyS0002.201	894	0.673
HyS0002.202	1044	0.726
HyS0002.203	1383	0.761
HyS0002.204	2550	0.717
HyS0002.205	573	0.692
HyS0002.206	1350	0.74
HyS0002.207	1617	0.713
HyS0002.208	465	0.735
HyS0002.209	555	0.995
HyS0002.210	540	0.744
HyS0002.211	1686	0.715
HyS0002.212	822	0.699
HyS0002.213	1326	0.731
HyS0002.214	906	0.709
HyS0002.215	906	0.731
HyS0002.216	1995	0.722
HyS0002.217	1692	0.698
HyS0002.218	735	0.738
HyS0002.219	786	0.725
HyS0002.220	2133	0.712
HyS0002.221	2280	0.731
HyS0002.222	780	0.801
HyS0002.223	249	0.765
HyS0002.224	303	0.747
HyS0002.225	1332	0.702
HyS0002.226	3582	0.735
HyS0002.227	1257	0.686
HyS0002.228	9528	0.715
HyS0002.229	492	0.691
HyS0002.230	696	0.731
HyS0002.231	381	0.735
HyS0002.232	951	0.734
HyS0002.233	942	0.764
HyS0002.234	588	0.786
HyS0002.235	666	0.794
HyS0002.236	1008	0.753
HyS0002.237	3855	0.738
HyS0002.238	3096	0.751
HyS0002.239	672	0.74
HyS0002.240	672	0.754
HyS0002.241	672	0.763
HyS0002.242	1428	0.743
HyS0002.243	1623	0.752
HyS0002.244	1449	0.703
HyS0002.245	576	0.699
HyS0002.246	1776	0.743
HyS0002.247	1905	0.723
HyS0002.248	420	0.725
HyS0002.249	609	0.735
HyS0002.250	1065	0.677
HyS0002.251	1002	0.703
HyS0002.252	1092	0.722
HyS0002.253	6870	0.759
HyS0002.254	594	0.676
HyS0002.255	687	0.692
HyS0002.256	1572	0.718
HyS0002.257	1554	0.688
HyS0002.258	1572	0.736
HyS0002.259	1602	0.699
HyS0002.260	783	0.756
HyS0002.261	2499	0.704
HyS0002.262	666	0.695
HyS0002.263	708	0.698
HyS0002.264	4944	0.76
HyS0002.265	1581	0.698
HyS0002.266	2097	0.714
HyS0002.267	1641	0.763
HyS0002.268	1773	0.768
HyS0002.269	1419	0.741
HyS0002.270	984	0.722
HyS0002.271	795	0.722
HyS0002.272	774	0.71
HyS0002.273	351	0.7
HyS0002.274	429	0.704
HyS0002.275	2142	0.691
HyS0002.276	1737	0.735
HyS0002.277	3063	0.722
HyS0002.278	2946	0.7
HyS0002.279	339	0.95
HyS0002.280	792	0.709
HyS0002.281	2109	0.743
HyS0002.282	552	0.772
HyS0002.283	699	0.803
HyS0002.284	684	0.777
HyS0002.285	951	0.745
HyS0002.286	3891	0.724
HyS0002.287	537	0.697
HyS0002.288	1734	0.756
HyS0002.289	13539	0.757
HyS0002.290	2937	0.76
HyS0002.291	1632	0.753
HyS0002.292	1326	0.734
HyS0002.293	306	0.741
HyS0002.294	309	0.708
HyS0002.295	387	0.69
HyS0002.296	477	0.804
HyS0002.297	990	0.765
HyS0002.298	903	0.741
HyS0002.299	1662	0.732
HyS0002.300	1884	0.733
HyS0002.301	303	0.782
HyS0002.302	315	0.791
HyS0002.303	1302	0.732
HyS0002.304	567	0.725
HyS0002.305	1269	0.796
HyS0002.306	1488	0.763
HyS0002.307	1689	0.77
HyS0002.308	597	0.803
HyS0002.309	723	0.758
HyS0002.310	216	0.769
HyS0002.311	2853	0.757
HyS0002.312	1695	0.774
HyS0002.313	432	0.813
HyS0002.314	513	0.745
HyS0002.315	345	0.687
HyS0002.316	345	0.687
HyS0002.317	1773	0.79
HyS0002.318	609	0.704
HyS0002.319	948	0.688
HyS0002.320	1530	0.766
HyS0002.321	2580	0.766
HyS0002.322	2787	0.727
HyS0002.323	2220	0.738
HyS0002.324	4425	0.734
HyS0002.325	2883	0.69
HyS0002.326	717	0.711
HyS0002.327	747	0.748
HyS0002.328	906	0.711
HyS0002.329	1569	0.729
HyS0002.330	513	0.729
HyS0002.331	576	0.714
HyS0002.332	1971	0.714
HyS0002.333	1431	0.762
HyS0002.334	1275	0.757
HyS0002.335	639	0.783
HyS0002.336	2580	0.714
HyS0002.337	834	0.709
HyS0002.338	234	0.646
HyS0002.339	2664	0.715
HyS0002.340	2616	0.74
HyS0002.341	2370	0.779
HyS0002.342	1806	0.739
HyS0002.343	405	0.73
HyS0002.344	624	0.708
HyS0002.345	1395	0.726
HyS0002.346	966	0.751
HyS0002.347	1704	0.753
HyS0002.348	288	0.709
HyS0002.349	2004	0.729
HyS0002.350	2124	0.738
HyS0002.351	1821	0.766
HyS0002.352	3858	0.718
HyS0002.353	666	0.756
HyS0002.354	3906	0.711
HyS0002.355	1353	0.752
HyS0002.356	306	0.698
HyS0002.357	1320	0.704
HyS0002.358	1752	0.721
HyS0002.359	1410	0.798
HyS0002.360	3477	0.754
HyS0002.361	1242	0.718
HyS0002.362	2163	0.693
HyS0002.363	1965	0.75
HyS0002.364	855	0.736
HyS0002.365	654	0.743
HyS0002.366	1185	0.678
HyS0002.367	1182	0.759
HyS0002.368	2163	0.691
HyS0002.369	1338	0.758
HyS0002.370	1050	0.725
HyS0002.371	1125	0.737
HyS0002.372	1185	0.679
HyS0002.373	273	0.784
HyS0002.374	1005	0.76
HyS0002.375	10002	0.76
HyS0002.376	765	0.68
HyS0002.377	924	0.677
HyS0002.378	606	0.773
HyS0002.379	609	0.789
HyS0002.380	1161	0.709
HyS0002.381	1980	0.73
HyS0002.382	1926	0.708
HyS0002.383	906	0.724
HyS0002.384	2172	0.738
HyS0002.385	249	0.735
HyS0002.386	471	0.744
HyS0002.387	15096	0.762
HyS0002.388	10245	0.753
HyS0002.389	1800	0.711
HyS0002.390	720	0.734
HyS0002.391	2352	0.73
HyS0002.392	1374	0.754
HyS0002.393	1386	0.706
HyS0002.394	2418	0.77
HyS0002.395	2013	0.724
HyS0002.396	981	0.719
HyS0002.397	204	0.681
HyS0002.398	624	0.708
HyS0002.399	969	0.681
HyS0002.400	561	0.712
HyS0002.401	558	0.72
HyS0002.402	2112	0.721
HyS0002.403	5931	0.706
HyS0002.404	537	0.723
HyS0002.405	1185	0.737
HyS0002.406	813	0.759
HyS0002.407	9735	0.758
HyS0002.408	366	0.729
HyS0002.409	1365	0.705
HyS0002.410	1101	0.746
HyS0002.411	1161	0.67
HyS0002.412	282	0.698
HyS0002.413	600	0.807
HyS0002.414	1287	0.708
HyS0002.415	996	0.787
HyS0002.416	285	0.714
HyS0002.417	2328	0.765
HyS0002.418	1095	0.74
HyS0002.419	447	0.748
HyS0002.420	1722	0.729
HyS0002.421	1428	0.74
HyS0002.422	1647	0.721
HyS0002.423	2043	0.684
HyS0002.424	1491	0.744
HyS0002.425	14124	0.759
HyS0002.426	306	0.713
HyS0002.427	1746	0.716
HyS0002.428	1251	0.743
HyS0002.429	1425	0.647
HyS0002.430	684	0.741
HyS0002.431	2025	0.76
HyS0002.432	1458	0.727
HyS0002.433	219	0.765
HyS0002.434	879	0.753
HyS0002.435	3405	0.64
HyS0002.436	600	0.69
HyS0002.437	15576	0.728
HyS0002.438	3501	0.714
HyS0002.439	1764	0.725
HyS0002.440	867	0.733
HyS0002.441	1323	0.759
HyS0002.442	4380	0.711
HyS0002.443	1101	0.696
HyS0002.444	1191	0.716
HyS0002.445	3387	0.698
HyS0002.446	4134	0.719
HyS0002.447	1068	0.708
HyS0002.448	1125	0.75
HyS0002.449	4434	0.723
HyS0002.450	1971	0.72
HyS0002.451	1209	0.758
HyS0002.452	996	0.758
HyS0002.453	1374	0.745
HyS0002.454	3117	0.714
HyS0002.455	843	0.678
HyS0002.456	3231	0.717
HyS0002.457	627	0.766
HyS0002.458	2769	0.758
HyS0002.459	420	0.761
HyS0002.460	1086	0.728
HyS0002.461	1794	0.728
HyS0002.462	291	0.715
HyS0002.463	735	0.76
HyS0002.464	231	0.747
HyS0002.465	3459	0.7
HyS0002.466	7326	0.734
HyS0002.467	6651	0.739
HyS0002.468	849	0.734
HyS0002.469	639	0.78
HyS0002.470	1275	0.78
HyS0002.471	834	0.703
HyS0002.472	291	0.801
HyS0002.473	2748	0.722
HyS0002.474	828	0.678
HyS0002.475	3027	0.729
HyS0002.476	297	0.743
HyS0002.477	297	0.678
HyS0002.478	1152	0.712
HyS0002.479	1152	0.707
HyS0002.480	2229	0.742
HyS0002.481	888	0.739
HyS0002.482	654	0.688
HyS0002.483	228	0.734
HyS0002.484	1668	0.746
HyS0002.485	1011	0.737
HyS0002.486	816	0.75
HyS0002.487	1959	0.777
HyS0002.488	1263	0.793
HyS0002.489	1218	0.757
HyS0002.490	645	0.713
HyS0002.491	513	0.714
HyS0002.492	1113	0.726
HyS0002.493	804	0.73
HyS0002.494	2553	0.731
HyS0002.495	3576	0.744
HyS0002.496	345	0.777
HyS0002.497	234	0.728
HyS0002.498	312	0.704
HyS0002.499	963	0.73
HyS0002.500	699	0.749
HyS0002.501	1746	0.736
HyS0002.502	1335	0.696
HyS0002.503	924	0.695
HyS0002.504	1080	0.745
HyS0002.505	1068	0.71
HyS0002.506	1242	0.74
HyS0002.507	768	0.741
HyS0002.508	705	0.738
HyS0002.509	1362	0.725
HyS0002.510	1257	0.718
HyS0002.511	1824	0.7
HyS0002.512	834	0.741
HyS0002.513	915	0.73
HyS0002.514	1311	0.74
HyS0002.515	540	0.799
HyS0002.516	864	0.75
HyS0002.517	858	0.74
HyS0002.518	858	0.752
HyS0002.519	1284	0.758
HyS0002.520	1614	0.729
HyS0002.521	3654	0.755
HyS0002.522	1032	0.748
HyS0002.523	1095	0.709
HyS0002.524	930	0.717
HyS0002.525	1305	0.738
HyS0002.526	1365	0.734
HyS0002.527	2076	0.741
HyS0002.528	393	0.714
HyS0002.529	540	0.746
HyS0002.530	4071	0.714
HyS0002.531	426	0.806
HyS0002.532	1212	0.73
HyS0002.533	921	0.768
HyS0002.534	2256	0.75
HyS0002.535	312	0.675
HyS0002.536	783	0.751
HyS0002.537	1524	0.738
HyS0002.538	3318	0.747
HyS0002.539	3621	0.722
HyS0002.540	2832	0.742
HyS0002.541	669	0.722
HyS0002.542	489	0.755
HyS0002.543	912	0.747
HyS0002.544	1011	0.717
HyS0002.545	717	0.717
HyS0002.546	1413	0.711
HyS0002.547	1461	0.755
HyS0002.548	1548	0.77
HyS0002.549	684	0.725
HyS0002.550	1545	0.713
HyS0002.551	1227	0.723
HyS0002.552	753	0.697
HyS0002.553	552	0.736
HyS0002.554	321	0.783
HyS0002.555	1452	0.675
HyS0002.556	522	0.651
HyS0002.557	561	0.72
HyS0002.558	522	0.651
HyS0002.559	660	0.728
HyS0002.560	4557	0.747
HyS0002.561	876	0.776
HyS0002.562	3303	0.752
HyS0002.563	1209	0.708
HyS0002.564	3882	0.713
HyS0002.565	3678	0.761
HyS0002.566	3408	0.753
HyS0002.567	1125	0.782
HyS0002.568	2541	0.762
HyS0002.569	969	0.737
HyS0002.570	2268	0.735
HyS0002.571	1338	0.74
HyS0002.572	1014	0.742
HyS0002.573	867	0.66
HyS0002.574	480	0.709
HyS0002.575	1752	0.753
HyS0002.576	660	0.69
HyS0002.577	897	0.783
HyS0002.578	4362	0.758
HyS0002.579	687	0.709
HyS0002.580	1698	0.785
HyS0002.581	2433	0.736
HyS0002.582	2136	0.736
HyS0002.583	2262	0.79
HyS0002.584	657	0.658
HyS0002.585	396	0.786
HyS0003.1	606	0.759
HyS0003.2	789	0.72
HyS0003.3	6846	0.747
HyS0003.4	570	0.724
HyS0003.5	4773	0.736
HyS0003.6	2058	0.741
HyS0003.7	558	0.733
HyS0003.8	2124	0.716
HyS0003.9	297	0.704
HyS0003.10	405	0.761
HyS0003.11	792	0.744
HyS0003.12	423	0.774
HyS0003.13	558	0.769
HyS0003.14	561	0.73
HyS0003.15	363	0.729
HyS0003.16	1626	0.716
HyS0003.17	837	0.735
HyS0003.18	600	0.767
HyS0003.19	8637	0.744
HyS0003.20	255	0.706
HyS0003.21	273	0.799
HyS0003.22	279	0.766
HyS0003.23	1008	0.679
HyS0003.24	303	0.743
HyS0003.25	1494	0.755
HyS0003.26	591	0.686
HyS0003.27	1344	0.75
HyS0003.28	642	0.779
HyS0003.29	252	0.609
HyS0003.30	2751	0.753
HyS0003.31	333	0.739
HyS0003.32	330	0.756
HyS0003.33	771	0.792
HyS0003.34	1482	0.722
HyS0003.35	606	0.723
HyS0003.36	1440	0.766
HyS0003.37	1425	0.727
HyS0003.38	1974	0.753
HyS0003.39	1092	0.729
HyS0003.40	252	0.768
HyS0003.41	477	0.723
HyS0003.42	861	0.783
HyS0003.43	1635	0.713
HyS0003.44	462	0.696
HyS0003.45	276	0.747
HyS0003.46	2169	0.784
HyS0003.47	2133	0.796
HyS0003.48	1071	0.985
HyS0003.49	984	0.738
HyS0003.50	987	0.772
HyS0003.51	723	0.793
HyS0003.52	351	0.722
HyS0003.53	1218	0.738
HyS0003.54	3387	0.703
HyS0003.55	621	0.757
HyS0003.56	648	0.773
HyS0003.57	1443	0.791
HyS0003.58	5391	0.77
HyS0003.59	2109	0.76
HyS0003.60	432	0.638
HyS0003.61	261	0.686
HyS0003.62	1173	0.768
HyS0003.63	1428	0.779
HyS0003.64	438	0.758
HyS0003.65	495	0.736
HyS0003.66	588	0.7
HyS0003.67	630	0.755
HyS0003.68	4113	0.767
HyS0003.69	744	0.759
HyS0003.70	2034	0.728
HyS0003.71	1335	0.762
HyS0003.72	312	0.68
HyS0003.73	1428	0.777
HyS0003.74	507	0.753
HyS0003.75	495	0.732
HyS0003.76	1290	0.825
HyS0003.77	2808	0.753
HyS0003.78	2259	0.74
HyS0003.79	2169	0.773
HyS0003.80	1500	0.741
HyS0003.81	954	0.768
HyS0003.82	1512	0.752
HyS0003.83	1797	0.727
HyS0003.84	3435	0.726
HyS0003.85	2730	0.721
HyS0003.86	282	0.757
HyS0003.87	564	0.791
HyS0003.88	3708	0.7
HyS0003.89	1326	0.694
HyS0003.90	2154	0.731
HyS0003.91	2424	0.757
HyS0003.92	423	0.711
HyS0003.93	381	0.743
HyS0003.94	378	0.76
HyS0003.95	828	0.72
HyS0003.96	966	0.74
HyS0003.97	837	0.701
HyS0003.98	2061	0.701
HyS0003.99	5439	0.742
HyS0003.100	771	0.759
HyS0003.101	714	0.835
HyS0003.102	750	0.7
HyS0003.103	2361	0.743
HyS0003.104	855	0.779
HyS0003.105	2703	0.765
HyS0003.106	381	0.737
HyS0003.107	5004	0.741
HyS0003.108	1527	0.747
HyS0003.109	1680	0.733
HyS0003.110	465	0.75
HyS0003.111	987	0.726
HyS0003.112	2154	0.778
HyS0003.113	1626	0.778
HyS0003.114	1011	0.788
HyS0003.115	2385	0.743
HyS0003.116	294	0.788
HyS0003.117	1182	0.822
HyS0003.118	348	0.695
HyS0003.119	1356	0.801
HyS0003.120	1401	0.773
HyS0003.121	816	0.731
HyS0003.122	7782	0.742
HyS0003.123	4614	0.753
HyS0003.124	702	0.679
HyS0003.125	495	0.751
HyS0003.126	1236	0.697
HyS0003.127	1977	0.755
HyS0003.128	1335	0.736
HyS0003.129	1671	0.738
HyS0003.130	468	0.898
HyS0003.131	1263	0.764
HyS0003.132	5313	0.722
HyS0003.133	1593	0.705
HyS0003.134	3402	0.715
HyS0003.135	1509	0.731
HyS0003.136	789	0.735
HyS0003.137	417	0.78
HyS0003.138	321	0.745
HyS0003.139	1731	0.7
HyS0003.140	2949	0.763
HyS0003.141	3945	0.709
HyS0003.142	1074	0.76
HyS0003.143	642	0.778
HyS0003.144	1299	0.739
HyS0003.145	228	0.763
HyS0003.146	1017	0.771
HyS0003.147	1362	0.786
HyS0003.148	567	0.778
HyS0003.149	1476	0.732
HyS0003.150	1146	0.802
HyS0003.151	765	0.748
HyS0003.152	1278	0.724
HyS0003.153	1773	0.713
HyS0003.154	1662	0.787
HyS0003.155	1281	0.739
HyS0003.156	2547	0.708
HyS0003.157	999	0.685
HyS0003.158	297	0.72
HyS0003.159	807	0.704
HyS0003.160	1668	0.743
HyS0003.161	654	0.796
HyS0003.162	843	0.702
HyS0003.163	1170	0.723
HyS0003.164	1062	0.711
HyS0003.165	1002	0.743
HyS0003.166	522	0.753
HyS0003.167	1269	0.754
HyS0003.168	414	0.741
HyS0003.169	1701	0.731
HyS0003.170	2316	0.741
HyS0003.171	1887	0.754
HyS0003.172	888	0.738
HyS0003.173	9684	0.741
HyS0003.174	1059	0.785
HyS0003.175	1416	0.778
HyS0003.176	1209	0.759
HyS0003.177	903	0.787
HyS0003.178	906	0.781
HyS0003.179	1926	0.746
HyS0003.180	945	0.768
HyS0003.181	6258	0.749
HyS0003.182	2532	0.706
HyS0003.183	1809	0.742
HyS0003.184	927	0.732
HyS0003.185	1728	0.727
HyS0003.186	504	0.731
HyS0003.187	3498	0.732
HyS0003.188	528	0.78
HyS0003.189	7710	0.756
HyS0003.190	1947	0.743
HyS0003.191	837	0.775
HyS0003.192	651	0.723
HyS0003.193	1737	0.753
HyS0003.194	4764	0.725
HyS0003.195	801	0.727
HyS0003.196	525	0.792
HyS0003.197	876	0.777
HyS0003.198	888	0.761
HyS0003.199	3606	0.737
HyS0003.200	4623	0.73
HyS0003.201	675	0.747
HyS0003.202	4248	0.743
HyS0003.203	852	0.738
HyS0003.204	939	0.731
HyS0003.205	1443	0.748
HyS0003.206	882	0.693
HyS0003.207	498	0.7
HyS0003.208	306	0.733
HyS0003.209	618	0.717
HyS0003.210	345	0.704
HyS0003.211	2115	0.725
HyS0003.212	2439	0.738
HyS0003.213	1191	0.734
HyS0003.214	2589	0.723
HyS0003.215	501	0.766
HyS0003.216	1254	0.754
HyS0003.217	684	0.687
HyS0003.218	915	0.76
HyS0003.219	1272	0.723
HyS0003.220	15420	0.726
HyS0003.221	675	0.745
HyS0003.222	2883	0.744
HyS0003.223	11763	0.722
HyS0003.224	5289	0.738
HyS0003.225	1005	0.742
HyS0003.226	3015	0.721
HyS0003.227	1362	0.702
HyS0003.228	729	0.7
HyS0003.229	3810	0.745
HyS0003.230	1089	0.778
HyS0003.231	1914	0.726
HyS0003.232	336	0.796
HyS0003.233	6063	0.72
HyS0003.234	516	0.793
HyS0003.235	624	0.683
HyS0003.236	1758	0.694
HyS0003.237	1731	0.713
HyS0003.238	3222	0.714
HyS0003.239	1083	0.712
HyS0003.240	207	0.739
HyS0003.241	975	0.759
HyS0003.242	360	0.764
HyS0003.243	255	0.77
HyS0003.244	879	0.724
HyS0003.245	390	0.747
HyS0003.246	2163	0.712
HyS0003.247	357	0.711
HyS0003.248	444	0.743
HyS0003.249	1233	0.691
HyS0003.250	912	0.736
HyS0003.251	1011	0.713
HyS0003.252	483	0.747
HyS0003.253	2277	0.746
HyS0003.254	501	0.723
HyS0003.255	855	0.738
HyS0003.256	2160	0.758
HyS0003.257	1392	0.689
HyS0003.258	339	0.688
HyS0003.259	7914	0.713
HyS0003.260	588	0.746
HyS0003.261	1329	0.723
HyS0003.262	1707	0.755
HyS0003.263	387	0.704
HyS0003.264	1383	0.725
HyS0003.265	762	0.763
HyS0003.266	1443	0.736
HyS0003.267	1059	0.767
HyS0003.268	1404	0.743
HyS0003.269	921	0.753
HyS0003.270	1161	0.721
HyS0003.271	5199	0.709
HyS0003.272	1410	0.721
HyS0003.273	957	0.662
HyS0003.274	1422	0.699
HyS0003.275	960	0.694
HyS0003.276	240	0.713
HyS0003.277	900	0.666
HyS0003.278	735	0.754
HyS0003.279	2967	0.671
HyS0003.280	2688	0.733
HyS0003.281	933	0.697
HyS0003.282	657	0.679
HyS0003.283	708	0.743
HyS0003.284	3120	0.754
HyS0003.285	564	0.684
HyS0003.286	1134	0.743
HyS0003.287	453	0.7
HyS0003.288	1713	0.712
HyS0003.289	2442	0.704
HyS0003.290	1245	0.735
HyS0003.291	453	0.693
HyS0003.292	288	0.75
HyS0003.293	1713	0.712
HyS0003.294	1218	0.688
HyS0003.295	1596	0.73
HyS0003.296	267	0.632
HyS0003.297	2061	0.741
HyS0003.298	816	0.778
HyS0003.299	1320	0.706
HyS0003.300	2712	0.777
HyS0003.301	2457	0.791
HyS0003.302	693	0.715
HyS0003.303	2814	0.718
HyS0003.304	5079	0.746
HyS0003.305	1044	0.758
HyS0003.306	1137	0.763
HyS0003.307	1932	0.71
HyS0003.308	489	0.66
HyS0003.309	1461	0.736
HyS0003.310	2457	0.791
HyS0003.311	2709	0.77
HyS0003.312	1104	0.714
HyS0003.313	1008	0.709
HyS0003.314	801	0.728
HyS0003.315	1092	0.71
HyS0003.316	912	0.699
HyS0003.317	2823	0.76
HyS0003.318	417	0.72
HyS0003.319	288	0.758
HyS0003.320	8508	0.687
HyS0003.321	2277	0.761
HyS0003.322	927	0.761
HyS0003.323	1920	0.701
HyS0003.324	1008	0.716
HyS0003.325	951	0.712
HyS0003.326	930	0.744
HyS0003.327	2106	0.705
HyS0003.328	363	0.698
HyS0003.329	1515	0.744
HyS0003.330	363	0.789
HyS0003.331	2304	0.69
HyS0003.332	372	0.71
HyS0003.333	603	0.705
HyS0003.334	783	0.726
HyS0003.335	219	0.649
HyS0003.336	1572	0.767
HyS0003.337	1581	0.765
HyS0003.338	1614	0.743
HyS0003.339	1404	0.718
HyS0003.340	648	0.721
HyS0003.341	612	0.74
HyS0003.342	438	0.754
HyS0003.343	723	0.718
HyS0003.344	1413	0.714
HyS0003.345	438	0.742
HyS0003.346	558	0.623
HyS0003.347	2868	0.746
HyS0003.348	1623	0.719
HyS0003.349	1287	0.72
HyS0003.350	240	0.678
HyS0003.351	963	0.773
HyS0003.352	498	0.751
HyS0003.353	1302	0.696
HyS0003.354	750	0.737
HyS0003.355	885	0.738
HyS0003.356	1599	0.778
HyS0003.357	2397	0.736
HyS0003.358	243	0.653
HyS0003.359	468	0.686
HyS0003.360	318	0.701
HyS0003.361	1356	0.742
HyS0003.362	951	0.735
HyS0003.363	1938	0.736
HyS0003.364	411	0.647
HyS0003.365	552	0.685
HyS0003.366	1854	0.727
HyS0003.367	984	0.7
HyS0003.368	1290	0.731
HyS0003.369	2496	0.735
HyS0003.370	651	0.699
HyS0003.371	798	0.772
HyS0003.372	828	0.774
HyS0003.373	669	0.789
HyS0003.374	1434	0.713
HyS0003.375	3570	0.736
HyS0003.376	6465	0.709
HyS0003.377	2988	0.716
HyS0003.378	1428	0.731
HyS0003.379	351	0.682
HyS0003.380	351	0.688
HyS0003.381	411	0.702
HyS0003.382	1701	0.703
HyS0003.383	2646	0.688
HyS0003.384	3186	0.708
HyS0003.385	8421	0.719
HyS0003.386	720	0.697
HyS0003.387	219	0.657
HyS0003.388	1587	0.745
HyS0003.389	2052	0.72
HyS0003.390	963	0.718
HyS0003.391	1008	0.762
HyS0003.392	1617	0.731
HyS0003.393	1320	0.678
HyS0003.394	816	0.753
HyS0003.395	615	0.775
HyS0003.396	1788	0.745
HyS0003.397	2028	0.668
HyS0003.398	933	0.72
HyS0003.399	576	0.76
HyS0003.400	2514	0.778
HyS0003.401	3978	0.753
HyS0003.402	1482	0.775
HyS0003.403	264	0.765
HyS0003.404	507	0.801
HyS0003.405	5421	0.708
HyS0003.406	1824	0.727
HyS0003.407	3372	0.725
HyS0003.408	411	0.739
HyS0003.409	1581	0.714
HyS0003.410	345	0.74
HyS0003.411	936	0.726
HyS0003.412	528	0.779
HyS0003.413	513	0.799
HyS0003.414	1791	0.713
HyS0003.415	669	0.71
HyS0003.416	459	0.749
HyS0003.417	1641	0.707
HyS0003.418	2559	0.759
HyS0003.419	1491	0.739
HyS0003.420	2217	0.745
HyS0003.421	342	0.748
HyS0003.422	990	0.757
HyS0003.423	4734	0.748
HyS0003.424	3288	0.714
HyS0003.425	867	0.724
HyS0003.426	1215	0.749
HyS0003.427	207	0.754
HyS0003.428	3867	0.739
HyS0003.429	1302	0.716
HyS0003.430	1176	0.754
HyS0003.431	228	0.718
HyS0003.432	210	0.703
HyS0003.433	1089	0.763
HyS0003.434	1995	0.765
HyS0003.435	1074	0.751
HyS0003.436	12897	0.752
HyS0003.437	792	0.728
HyS0003.438	1005	0.761
HyS0003.439	13035	0.754
HyS0003.440	807	0.768
HyS0003.441	600	0.751
HyS0003.442	594	0.741
HyS0003.443	594	0.741
HyS0003.444	810	0.74
HyS0003.445	2016	0.72
HyS0003.446	2439	0.722
HyS0003.447	912	0.748
HyS0003.448	471	0.73
HyS0003.449	1770	0.75
HyS0003.450	2610	0.74
HyS0003.451	807	0.724
HyS0003.452	732	0.729
HyS0003.453	276	0.716
HyS0003.454	759	0.724
HyS0003.455	765	0.718
HyS0003.456	483	0.768
HyS0003.457	342	0.773
HyS0003.458	237	0.729
HyS0003.459	939	0.765
HyS0003.460	1260	0.717
HyS0003.461	3429	0.741
HyS0003.462	2409	0.727
HyS0003.463	639	0.724
HyS0003.464	2493	0.736
HyS0003.465	2721	0.702
HyS0003.466	1704	0.743
HyS0003.467	1059	0.722
HyS0003.468	2169	0.686
HyS0003.469	705	0.73
HyS0003.470	1353	0.722
HyS0003.471	10680	0.711
HyS0003.472	4002	0.754
HyS0003.473	213	0.727
HyS0003.474	1344	0.767
HyS0003.475	1890	0.702
HyS0003.476	4401	0.736
HyS0003.477	1818	0.752
HyS0003.478	615	0.756
HyS0003.479	2676	0.683
HyS0003.480	1689	0.708
HyS0003.481	1092	0.685
HyS0003.482	1947	0.731
HyS0003.483	1026	0.767
HyS0003.484	1212	0.733
HyS0003.485	489	0.766
HyS0003.486	1011	0.711
HyS0003.487	1050	0.736
HyS0003.488	828	0.718
HyS0003.489	3012	0.718
HyS0003.490	3381	0.731
HyS0003.491	765	0.758
HyS0003.492	3741	0.714
HyS0003.493	501	0.78
HyS0003.494	882	0.726
HyS0003.495	678	0.733
HyS0003.496	2211	0.716
HyS0003.497	651	0.766
HyS0003.498	8586	0.787
HyS0003.499	318	0.758
HyS0003.500	1446	0.718
HyS0003.501	1098	0.713
HyS0003.502	288	0.759
HyS0003.503	2037	0.728
HyS0003.504	2652	0.715
HyS0003.505	1038	0.713
HyS0003.506	1989	0.752
HyS0003.507	3588	0.734
HyS0003.508	1437	0.723
HyS0003.509	5400	0.785
HyS0003.510	4263	0.727
HyS0003.511	2457	0.709
HyS0003.512	1761	0.789
HyS0003.513	2124	0.721
HyS0003.514	984	0.732
HyS0003.515	993	0.738
HyS0003.516	384	0.721
HyS0003.517	219	0.774
HyS0003.518	783	0.766
HyS0003.519	2559	0.759
HyS0003.520	636	0.761
HyS0003.521	2817	0.722
HyS0003.522	1566	0.743
HyS0003.523	324	0.717
HyS0003.524	825	0.725
HyS0003.525	822	0.763
HyS0003.526	2775	0.719
HyS0003.527	390	0.758
HyS0003.528	1620	0.715
HyS0003.529	1527	0.711
HyS0003.530	594	0.702
HyS0003.531	798	0.698
HyS0003.532	255	0.707
HyS0003.533	318	0.697
HyS0003.534	867	0.74
HyS0003.535	612	0.777
HyS0003.536	1686	0.718
HyS0003.537	1839	0.778
HyS0003.538	720	0.729
HyS0003.539	1902	0.71
HyS0003.540	1659	0.77
HyS0003.541	720	0.728
HyS0003.542	2001	0.738
HyS0003.543	1197	0.756
HyS0003.544	939	0.764
HyS0003.545	1197	0.756
HyS0003.546	1329	0.722
HyS0003.547	732	0.756
HyS0003.548	1143	0.783
HyS0003.549	1044	0.77
HyS0003.550	1320	0.73
HyS0003.551	1677	0.717
HyS0003.552	411	0.744
HyS0003.553	570	0.745
HyS0003.554	1401	0.752
HyS0003.555	1398	0.747
HyS0003.556	1035	0.733
HyS0003.557	798	0.709
HyS0003.558	1047	0.714
HyS0003.559	2841	0.752
HyS0003.560	975	0.73
HyS0003.561	354	0.752
HyS0003.562	1137	0.767
HyS0003.563	1029	0.728
HyS0003.564	309	0.706
HyS0003.565	1422	0.781
HyS0003.566	486	0.745
HyS0003.567	1644	0.721
HyS0003.568	1053	0.739
HyS0003.569	1167	0.703
HyS0003.570	1110	0.727
HyS0003.571	363	0.762
HyS0003.572	1278	0.732
HyS0003.573	231	0.758
HyS0003.574	504	0.768
HyS0003.575	636	0.687
HyS0003.576	753	0.731
HyS0003.577	1353	0.773
HyS0004.1	1512	0.751
HyS0004.2	786	0.728
HyS0004.3	2412	0.719
HyS0004.4	2379	0.75
HyS0004.5	867	0.782
HyS0004.6	504	0.662
HyS0004.7	1851	0.719
HyS0004.8	483	0.67
HyS0004.9	1041	0.729
HyS0004.10	1206	0.736
HyS0004.11	1374	0.721
HyS0004.12	984	0.699
HyS0004.13	2556	0.742
HyS0004.14	447	0.773
HyS0004.15	420	0.736
HyS0004.16	1812	0.793
HyS0004.17	2625	0.718
HyS0004.18	1263	0.737
HyS0004.19	1923	0.687
HyS0004.20	3273	0.74
HyS0004.21	1032	0.71
HyS0004.22	1050	0.716
HyS0004.23	1581	0.749
HyS0004.24	903	0.731
HyS0004.25	2436	0.736
HyS0004.26	2577	0.73
HyS0004.27	2982	0.714
HyS0004.28	612	0.724
HyS0004.29	1566	0.75
HyS0004.30	480	0.724
HyS0004.31	1482	0.707
HyS0004.32	1287	0.744
HyS0004.33	453	0.676
HyS0004.34	336	0.731
HyS0004.35	336	0.778
HyS0004.36	2466	0.712
HyS0004.37	1536	0.67
HyS0004.38	1005	0.729
HyS0004.39	909	0.778
HyS0004.40	1302	0.733
HyS0004.41	3726	0.716
HyS0004.42	1962	0.789
HyS0004.43	252	0.764
HyS0004.44	1401	0.731
HyS0004.45	561	0.711
HyS0004.46	1407	0.739
HyS0004.47	1248	0.726
HyS0004.48	1059	0.775
HyS0004.49	651	0.772
HyS0004.50	648	0.79
HyS0004.51	1332	0.702
HyS0004.52	1344	0.727
HyS0004.53	6729	0.725
HyS0004.54	555	0.799
HyS0004.55	2241	0.728
HyS0004.56	315	0.734
HyS0004.57	2184	0.748
HyS0004.58	732	0.824
HyS0004.59	1008	0.791
HyS0004.60	393	0.773
HyS0004.61	1860	0.708
HyS0004.62	864	0.695
HyS0004.63	1527	0.722
HyS0004.64	6015	0.741
HyS0004.65	5853	0.731
HyS0004.66	1716	0.803
HyS0004.67	276	0.743
HyS0004.68	270	0.722
HyS0004.69	5160	0.726
HyS0004.70	1962	0.741
HyS0004.71	11724	0.733
HyS0004.72	726	0.741
HyS0004.73	831	0.712
HyS0004.74	513	0.725
HyS0004.75	555	0.693
HyS0004.76	1116	0.724
HyS0004.77	2334	0.714
[truncated: 20,023 more rows]
