# Supplementary material for: Parallels and contrasts between the cnidarian and bilaterian maternal-to-zygotic transition are revealed in Hydractinia embryos
Source: PLoS Genet. 2023 Jul 13;19(7):e1010845. doi: 10.1371/journal.pgen.1010845 (PMC10368294; doi:10.1371/journal.pgen.1010845)
Supplement: S5 Table — (XLSX) [file pgen.1010845.s013.xlsx]

## Sheet: Hsym kallisto pA
Geneid	X30m_pa.egg_pa.lfc	X30m_pa.egg_pa.pval	X30m_pa.egg_pa.padj	X1h_pa.egg_pa.lfc	X1h_pa.egg_pa.pval	X1h_pa.egg_pa.padj	X2h_pa.egg_pa.lfc	X2h_pa.egg_pa.pval	X2h_pa.egg_pa.padj	X3h_pa.egg_pa.lfc	X3h_pa.egg_pa.pval	X3h_pa.egg_pa.padj	X4h_pa.egg_pa.lfc	X4h_pa.egg_pa.pval	X4h_pa.egg_pa.padj	X5h_pa.egg_pa.lfc	X5h_pa.egg_pa.pval	X5h_pa.egg_pa.padj	X6h_pa.egg_pa.lfc	X6h_pa.egg_pa.pval	X6h_pa.egg_pa.padj	X7h_pa.egg_pa.lfc	X7h_pa.egg_pa.pval	X7h_pa.egg_pa.padj	X24h_pa.egg_pa.lfc	X24h_pa.egg_pa.pval	X24h_pa.egg_pa.padj	X48h_pa.egg_pa.lfc	X48h_pa.egg_pa.pval	X48h_pa.egg_pa.padj	X72h_pa.egg_pa.lfc	X72h_pa.egg_pa.pval	X72h_pa.egg_pa.padj	X7h_dmso_pa.X7h_trip_pa.lfc	X7h_dmso_pa.X7h_trip_pa.pval	X7h_dmso_pa.X7h_trip_pa.padj	X7h_dmso_pa.egg_pa.lfc	X7h_dmso_pa.egg_pa.pval	X7h_dmso_pa.egg_pa.padj	X7h_trip_pa.egg_pa.lfc	X7h_trip_pa.egg_pa.pval	X7h_trip_pa.egg_pa.padj
HyS0001.2	0	1	NA	0	1	NA	0	1	NA	0	1	NA	3.09	0.28	0.567	5.32	0.145	0.318	6.75	0.0489	0.115	5.33	0.0588	0.104	6.79	0.0142	0.021	6.73	0.0151	0.0221	7.08	0.0106	0.0157	3.97	0.205	0.378	4.49	0.11	0.168	0	1	NA
HyS0001.3	4.18	0.615	NA	1.45	0.862	NA	-2.7	0.688	NA	2.18	0.74	NA	1.88	0.776	NA	0.0104	0.999	NA	-0.558	0.948	1	3.87	0.557	0.68	2.38	0.718	0.75	1.66	0.802	0.83	-1.21	0.857	0.882	0	1	NA	-2.46	0.715	NA	-2.35	0.727	NA
HyS0001.4	0.203	0.381	1	0.0959	0.68	1	0.31	0.0913	0.378	0.311	0.0907	0.319	0.374	0.0418	0.136	0.893	0.000151	0.00114	0.67	0.00434	0.015	0.345	0.0616	0.108	-0.33	0.0747	0.0991	-0.373	0.0442	0.0608	-0.382	0.0399	0.055	-0.172	0.392	0.594	0.669	0.000268	0.000711	0.841	4.59e-06	2.17e-05
HyS0001.7	0	1	NA	0	1	NA	0	1	NA	0	1	NA	1.28	0.743	0.966	0	1	1	6.75	0.14	0.271	7.35	0.0444	0.0808	6.49	0.0765	0.101	4.43	0.235	0.281	3.04	0.436	0.483	6.16	0.128	0.271	6.68	0.0675	0.11	0	1	NA
HyS0001.8	2.19	0.321	NA	0	1	NA	0	1	NA	0	1	1	4.6	0.00347	0.0163	0	1	1	6.34	0.000674	0.0029	7.46	1.16e-06	4.53e-06	8.18	7.1e-08	1.68e-07	8.73	8.17e-09	2.02e-08	8.25	5.99e-08	1.39e-07	6.24	0.000482	0.00264	6.76	9.41e-06	3.13e-05	0	1	1
HyS0001.9	-0.0525	0.806	1	0.121	0.572	1	0.257	0.131	0.477	0.389	0.0214	0.103	0.387	0.0221	0.0805	-0.231	0.367	0.618	0.163	0.486	0.696	0.209	0.233	0.339	1.02	2.12e-09	5.6e-09	0.979	1.04e-08	2.55e-08	1.11	1.03e-10	2.84e-10	-0.288	0.123	0.262	0.192	0.26	0.354	0.48	0.00478	0.0134
HyS0001.12	-0.293	0.217	1	-0.116	0.625	1	-0.154	0.412	0.853	-0.321	0.0881	0.312	-0.321	0.0877	0.246	-0.729	0.0038	0.0177	-0.957	0.000119	0.000619	-0.909	2.07e-06	7.81e-06	-0.139	0.463	0.509	-0.954	5.98e-07	1.31e-06	-1.18	8.34e-10	2.18e-09	-0.526	0.0111	0.0389	-0.673	0.000367	0.000952	-0.147	0.435	0.624
HyS0001.14	0	1	NA	0	1	NA	0	1	NA	0	1	1	1.28	0.695	0.938	0	1	1	0	1	1	0	1	1	6.75	0.0235	0.0336	8.99	0.00241	0.00389	9.26	0.00179	0.00291	2.88	0.399	0.602	3.39	0.27	0.365	0	1	1
HyS0001.15	0	1	NA	0	1	NA	0	1	NA	0	1	1	2.1	0.527	0.823	0	1	1	0	1	1	2.64	0.437	0.562	6.37	0.0435	0.0598	9.12	0.00362	0.00571	9.01	0.00405	0.00633	1.42	0.705	0.855	1.94	0.57	0.672	0	1	1
HyS0001.16	-0.026	0.924	1	-0.0264	0.923	1	0.146	0.504	0.913	0.178	0.414	0.837	0.13	0.551	0.84	0.255	0.411	0.669	-0.296	0.338	0.534	-0.432	0.0604	0.106	1.24	1.06e-08	2.67e-08	1.21	2.86e-08	6.83e-08	0.924	2.86e-05	5.47e-05	-0.694	0.00434	0.0177	-0.53	0.0168	0.0316	0.164	0.455	0.645
HyS0001.17	0	1	1	0	1	1	0	1	1	0	1	1	1.34	0.465	0.77	0	1	1	0	1	1	0	1	1	13.8	7.07e-30	5.89e-29	13.8	7.43e-30	5.68e-29	13.1	4.27e-27	2.9e-26	-1.55	0.452	0.653	0	1	1	1.96	0.298	0.471
HyS0001.18	0.805	0.466	1	0.198	0.867	1	-0.174	0.877	1	-3.37	0.0383	0.164	0.963	0.291	0.579	-0.505	0.819	1	2.37	0.0724	0.159	-0.685	0.641	0.758	6.68	2.3e-18	1.03e-17	7.37	3.63e-22	1.9e-21	7.64	1.05e-23	6.03e-23	3.98	0.011	0.0385	2.56	0.00211	0.00479	-1.42	0.382	0.567
HyS0001.22	-0.352	0.684	NA	-0.0964	0.908	NA	-0.0946	0.891	NA	-0.243	0.725	1	-0.952	0.192	0.437	0.906	0.418	0.676	0.338	0.762	0.944	0.662	0.358	0.479	2.07	0.00139	0.00232	2.1	0.00128	0.00212	2.13	0.00121	0.002	2.57	0.00915	0.0331	0.538	0.424	0.528	-2.04	0.031	0.0703
HyS0001.23	0	1	NA	0	1	NA	0	1	1	0	1	1	5.13	0.000672	0.00384	8.49	3.9e-07	6.15e-06	9.4	7.93e-09	9.99e-08	7.71	2.03e-07	8.8e-07	9.31	2.03e-10	5.72e-10	8.45	9.25e-09	2.28e-08	8.77	2.61e-09	6.6e-09	6.12	0.0004	0.00225	8.08	3.66e-08	1.66e-07	1.96	0.338	0.516
HyS0001.24	0	1	1	0	1	NA	0	1	1	0	1	1	5.51	6.51e-05	0.000474	7.32	4.52e-06	5.34e-05	8.92	1.1e-09	1.61e-08	8.66	1.48e-10	9.37e-10	9.55	1.18e-12	3.81e-12	9.84	2.35e-13	7.52e-13	9.85	2.4e-13	7.66e-13	7.86	1.01e-06	1.09e-05	8.38	4.75e-10	2.7e-09	0	1	1
HyS0001.26	0	1	NA	0	1	NA	0	1	NA	2.56	0.34	NA	4.52	0.0751	0.218	7.32	0.0184	0.064	0	1	1	5.4	0.0359	0.0666	7.37	0.00334	0.00531	5.66	0.0264	0.0374	7.89	0.00168	0.00274	5.6	0.0478	0.126	6.11	0.0151	0.0288	0	1	1
HyS0001.27	0.335	0.103	0.982	0.157	0.447	1	0.0881	0.589	0.955	0.0348	0.831	1	-0.154	0.346	0.647	0.159	0.461	0.716	0.25	0.238	0.409	-0.0533	0.747	0.855	1.22	6.17e-14	2.15e-13	2.47	5.15e-52	8.89e-51	3.21	6.55e-87	2.83e-85	-0.0715	0.689	0.844	0.319	0.0509	0.0855	0.39	0.0168	0.0412
HyS0001.28	0	1	NA	0	1	NA	0	1	NA	0	1	NA	0	1	1	0	1	1	0	1	1	4.01	0.424	0.548	5.2	0.292	0.34	8.1	0.099	0.129	8.44	0.0855	0.112	0	1	1	0	1	1	0	1	1
HyS0001.30	-4.4	0.275	1	-4.59	0.254	1	4.46	0.107	0.42	-2.73	0.379	0.807	-4.23	0.175	0.408	-1.26	0.754	0.957	0.61	0.871	1	3.59	0.196	0.292	8.27	0.00272	0.00438	9.56	0.00053	0.000916	8.88	0.00128	0.00212	-0.011	0.997	1	5.15	0.0623	0.102	5.16	0.0617	0.128
HyS0001.31	0.0461	0.767	1	0.0478	0.759	1	0.0655	0.596	0.959	0.0912	0.46	0.872	0.0172	0.889	1	-0.0448	0.791	0.988	-0.0803	0.625	0.827	0.242	0.0538	0.0957	0.456	0.00024	0.000432	0.901	3.55e-13	1.13e-12	0.617	7.52e-07	1.62e-06	-0.262	0.0534	0.137	0.269	0.0296	0.0526	0.53	1.74e-05	7.62e-05
HyS0001.32	0	1	1	0	1	1	0	1	1	0	1	1	2.88	0.0531	0.166	0	1	1	0	1	1	0	1	1	11.2	8.53e-20	4.15e-19	10.9	9.19e-19	4e-18	11.6	4.49e-21	2.22e-20	0	1	1	0	1	1	0	1	1
HyS0001.33	0.185	0.234	1	0.104	0.502	1	0.127	0.307	0.769	0.121	0.331	0.749	0.00937	0.94	1	0.437	0.0246	0.08	0.219	0.237	0.409	-0.0833	0.537	0.662	0.81	1.33e-10	3.79e-10	1.18	5.75e-21	2.82e-20	1.25	4.02e-23	2.23e-22	-0.276	0.0466	0.123	0.0413	0.744	0.829	0.317	0.0114	0.0292
HyS0001.34	0.0801	0.783	1	-0.357	0.219	1	-1.06	3.89e-06	6.46e-05	-1.4	1.42e-09	2.73e-08	-1.95	3.78e-17	1.19e-15	-2.46	9.62e-15	6.49e-13	-2.96	8.71e-21	7.95e-19	-3.33	5.06e-43	4.03e-41	-1.34	8.61e-09	2.18e-08	-1.5	1.19e-10	3.28e-10	-1.76	5.68e-14	1.89e-13	0.261	0.33	0.531	-3.74	6.8e-56	9.32e-54	-4	1.55e-62	1.32e-60
HyS0001.35	-0.0779	0.712	1	0.141	0.503	1	0.0405	0.809	1	-0.0773	0.644	0.984	-0.0583	0.727	0.958	-0.313	0.16	0.343	0.0635	0.769	0.95	0.204	0.227	0.331	-0.0994	0.555	0.598	0.00753	0.964	0.975	0.154	0.361	0.408	-0.135	0.463	0.664	0.178	0.286	0.383	0.313	0.0613	0.128
HyS0001.36	0.107	0.577	1	0.119	0.536	1	0.149	0.329	0.792	0.0773	0.612	0.977	0.0531	0.727	0.958	0.303	0.142	0.313	0.112	0.58	0.787	0.0156	0.92	0.997	0.964	2.58e-10	7.24e-10	0.361	0.0191	0.0277	-0.026	0.868	0.892	-0.403	0.0158	0.0519	0.181	0.236	0.325	0.584	0.000124	0.000475
HyS0001.38	-0.426	0.7	NA	0.202	0.852	NA	-0.441	0.618	NA	-0.597	0.501	NA	-1.2	0.187	0.428	0.942	0.445	0.699	-4.39	0.0556	0.128	0.028	0.976	1	-2.52	0.033	0.0462	-1.59	0.13	0.165	-5.05	0.00248	0.00397	0.262	0.804	0.919	-0.892	0.329	0.43	-1.15	0.217	0.368
HyS0001.39	0.0928	0.596	1	-0.0246	0.888	1	-0.718	2.71e-07	5.4e-06	-0.96	6.61e-12	1.6e-10	-0.957	7.34e-12	1.43e-10	-0.763	0.000107	0.000838	-0.26	0.16	0.301	-0.393	0.00573	0.0127	-0.531	0.000175	0.000319	-1.02	1.38e-12	4.22e-12	-1.24	2.74e-17	1.09e-16	0.837	7.89e-08	1.07e-06	-0.495	0.000401	0.00104	-1.33	6.42e-21	9.39e-20
HyS0001.40	-0.194	0.262	1	-0.432	0.0125	0.322	-1.02	1.28e-13	5.56e-12	-1.32	1.66e-21	8.57e-20	-1.59	1.74e-30	1.29e-28	-1.65	4.49e-15	3.2e-13	-2.33	6.51e-28	1.63e-25	-2.55	6.47e-62	1.65e-59	-0.202	0.145	0.181	-0.492	0.000421	0.000736	-0.533	0.000154	0.000276	0.431	0.0118	0.0409	-2.84	6.52e-84	3.35e-81	-3.27	4.75e-104	2.03e-101
HyS0001.41	0.00448	0.979	1	0.0932	0.579	1	0.136	0.311	0.775	0.0874	0.513	0.918	-0.00884	0.947	1	-0.00856	0.965	1	-0.544	0.00559	0.0185	-0.909	4.6e-10	2.76e-09	-1.53	8.15e-25	5.23e-24	-1.14	6.93e-15	2.42e-14	-0.808	3.67e-08	8.61e-08	-0.408	0.00698	0.0264	-0.643	2.71e-06	9.64e-06	-0.235	0.0841	0.167
HyS0001.44	0.141	0.506	1	-0.127	0.549	1	-0.725	1.89e-05	0.000279	-0.769	5.55e-06	6.32e-05	-0.996	4.27e-09	6.09e-08	-0.736	0.00194	0.0101	-0.635	0.00536	0.0178	-0.976	2.47e-08	1.2e-07	-2.4	5.1e-39	6.17e-38	-2.25	1.33e-34	1.23e-33	-2.28	7.01e-34	6.41e-33	0.00236	0.99	1	-0.833	9.85e-07	3.72e-06	-0.836	9.54e-07	4.93e-06
HyS0001.45	0	1	NA	0	1	NA	0	1	NA	0	1	NA	0	1	NA	0	1	NA	7.75	0.358	NA	4.02	0.553	0.676	0	1	1	0	1	1	0	1	1	5.3	0.472	NA	5.82	0.385	NA	0	1	NA
HyS0001.46	0.121	0.794	1	0.00651	0.989	1	-1.18	0.00196	0.0179	-1.7	1.18e-05	0.000127	-1.78	4.52e-06	4.16e-05	-0.82	0.175	0.365	-0.629	0.25	0.426	-1.3	0.00162	0.00405	0.464	0.215	0.259	0.158	0.677	0.714	0.527	0.164	0.203	1.65	0.00077	0.00398	-1.32	0.000644	0.0016	-2.97	2.7e-11	2.16e-10
HyS0001.47	-1.04	0.363	1	-5.67	0.0108	NA	0.943	0.23	0.665	1.28	0.0973	0.335	0.456	0.567	0.854	2.9	0.00534	0.0233	1.85	0.0921	0.194	1.68	0.0379	0.0699	2.36	0.00223	0.00364	4.18	1.84e-08	4.44e-08	4.55	8.7e-10	2.27e-09	0.352	0.685	0.841	0.992	0.212	0.296	0.64	0.434	0.623
HyS0001.48	-1.13	0.563	NA	-0.102	0.956	NA	0.849	0.561	NA	0.415	0.777	NA	-0.216	0.885	1	-2.03	0.453	0.708	-2.6	0.337	0.533	0.521	0.735	0.844	0.627	0.678	0.713	2.53	0.0805	0.106	3.46	0.016	0.0232	-0.214	0.895	0.979	0.3	0.84	0.91	0.515	0.729	0.906
HyS0001.50	0.0518	0.93	NA	0.0865	0.883	NA	0.135	0.777	1	0.0354	0.94	1	-0.0175	0.971	1	-0.543	0.551	0.802	-1.53	0.128	0.252	-1.63	0.00858	0.0184	-2.28	0.000784	0.00134	-0.805	0.146	0.183	-0.268	0.62	0.663	-0.242	0.663	0.825	-0.471	0.342	0.442	-0.229	0.641	0.825
HyS0001.51	0.836	0.736	NA	-2.8	0.358	NA	-0.707	0.762	NA	0.0131	0.995	1	-2.44	0.301	0.593	0.526	0.863	1	-0.0416	0.989	1	-0.983	0.677	0.791	6.68	0.000358	0.000635	6.19	0.000967	0.00163	6.2	0.000959	0.00161	1.3	0.631	0.801	-0.531	0.82	0.894	-1.83	0.437	0.626
HyS0001.54	-2.16	0.418	1	-2.36	0.378	NA	-1.74	0.402	0.845	1.46	0.383	0.81	-1.99	0.338	0.637	3.41	0.13	0.293	0.401	0.881	1	0.978	0.613	0.732	7.82	1.93e-07	4.44e-07	8.29	3.43e-08	8.13e-08	8.05	8.85e-08	2.03e-07	3.99	0.0433	0.116	2.6	0.105	0.161	-1.39	0.504	0.694
HyS0001.55	-1.89	0.64	NA	-2.08	0.606	NA	0.0442	0.989	NA	-1.62	0.609	0.977	0.484	0.874	1	1.25	0.757	0.96	0.679	0.866	1	1.64	0.592	0.714	7.29	0.01	0.0151	6.33	0.0258	0.0366	6.75	0.0174	0.0251	0	1	1	-1.22	0.7	0.79	-1.11	0.726	0.904
HyS0001.56	0.138	0.541	1	0.138	0.536	1	0.326	0.072	0.321	0.378	0.0355	0.154	0.519	0.00356	0.0167	0.21	0.522	0.775	0.37	0.197	0.356	0.587	0.00242	0.00586	2.48	6.86e-46	1.08e-44	2.91	1.81e-63	4.33e-62	3.12	3.48e-72	1.04e-70	-0.275	0.159	0.317	0.645	0.000353	0.000918	0.92	2.85e-07	1.56e-06
HyS0001.57	-0.116	0.597	1	-0.0625	0.774	1	-0.366	0.0358	0.193	-0.564	0.00122	0.00861	-0.733	2.72e-05	0.000215	-0.985	0.000241	0.00169	-1.34	3.1e-07	2.8e-06	-1.75	1.28e-19	1.93e-18	-1.08	3.24e-09	8.42e-09	-0.612	0.000691	0.00118	-0.513	0.00485	0.00751	-0.753	0.000155	0.000975	-1.47	2.57e-16	2.64e-15	-0.722	4.41e-05	0.000182
HyS0001.58	0	1	1	0	1	1	0	1	1	0	1	1	4.08	0.00264	0.0128	7.64	8.01e-08	1.46e-06	7.75	1.46e-08	1.74e-07	7.72	1.01e-09	5.78e-09	12.1	1.13e-22	6.43e-22	12.5	4.09e-24	2.38e-23	12.6	2.86e-24	1.69e-23	7.55	5.7e-07	6.56e-06	8.07	9.97e-11	6.06e-10	0	1	1
HyS0001.59	0.285	0.572	1	0.391	0.436	1	0.399	0.32	0.781	0.351	0.38	0.808	0.385	0.336	0.636	1.42	0.0074	0.0308	1.84	0.00034	0.00159	1.66	3.43e-05	0.000111	1.52	0.000151	0.000278	1.56	0.000101	0.000186	0.773	0.0584	0.0785	0.246	0.571	0.755	1.5	0.000163	0.000447	1.25	0.00166	0.00518
HyS0001.60	0.118	0.493	1	-0.116	0.504	1	0.0128	0.926	1	0.00365	0.979	1	0.035	0.799	0.993	0.177	0.365	0.616	-0.188	0.326	0.521	-0.243	0.0898	0.15	1.17	1.18e-17	5.06e-17	1.04	4.47e-14	1.49e-13	0.898	1.12e-10	3.06e-10	-0.282	0.0638	0.158	-0.052	0.707	0.796	0.23	0.0961	0.187
HyS0001.61	-0.111	0.54	1	0.0841	0.641	1	0.112	0.433	0.867	0.0906	0.527	0.927	0.0952	0.506	0.805	0.0338	0.863	1	-0.574	0.00342	0.0121	-0.991	4.25e-11	2.86e-10	-2.11	1.07e-41	1.44e-40	-1.92	8.39e-35	7.82e-34	-1.85	1.86e-31	1.54e-30	-0.634	7e-05	0.000486	-0.75	2.38e-07	9.68e-07	-0.116	0.421	0.608
HyS0001.62	0.197	0.455	1	0.115	0.661	1	0.0607	0.771	1	-0.0776	0.71	1	-0.302	0.148	0.363	0.0441	0.871	1	0.0823	0.759	0.942	0.044	0.834	0.93	-0.44	0.0362	0.0505	0.515	0.0138	0.0204	0.422	0.0441	0.0603	-0.0274	0.905	0.984	0.203	0.331	0.432	0.23	0.27	0.438
HyS0001.63	2.19	0.322	NA	2	0.366	NA	1.59	0.44	NA	0	1	1	5.41	0.000462	0.00279	8.13	3.7e-06	4.49e-05	6.34	0.000683	0.00294	7.9	2.31e-07	9.91e-07	7.68	4.7e-07	1.05e-06	8.23	6.16e-08	1.44e-07	8.22	6.87e-08	1.59e-07	6.05	0.000736	0.00383	6.57	1.77e-05	5.67e-05	0	1	1
HyS0001.64	-3.19	0.205	NA	-3.38	0.179	NA	0.948	0.499	NA	-1.5	0.425	0.847	3.23	0.011	0.044	2.39	0.247	0.467	4.14	0.00991	0.0305	4.77	0.000177	0.000517	5.63	6.88e-06	1.41e-05	6.18	7.71e-07	1.67e-06	5.82	3.59e-06	7.37e-06	4.48	0.0034	0.0143	4.5	0.00034	0.000886	0.0242	0.988	1
HyS0001.65	0.0113	0.953	1	-0.0261	0.891	1	-0.448	0.00355	0.0296	-0.882	1.16e-08	1.95e-07	-1.46	1.01e-20	4.02e-19	-1.4	7.05e-08	1.3e-06	-1.15	6.54e-07	5.38e-06	-1.52	2.69e-19	3.91e-18	-1.25	2.17e-14	7.77e-14	-1.39	6.72e-17	2.62e-16	-1.19	1.64e-12	5e-12	0.125	0.497	0.695	-1.68	1.3e-25	2.7e-24	-1.81	1.15e-28	2.38e-27
HyS0001.66	-0.13	0.552	1	0.00169	0.994	1	0.396	0.0214	0.13	0.648	0.000159	0.00139	0.72	2.67e-05	0.000211	0.349	0.151	0.327	0.733	0.00136	0.00542	1.23	1.39e-12	1.08e-11	-0.321	0.0722	0.096	-1.98	5.91e-23	3.22e-22	-3.03	4.82e-36	4.81e-35	0.656	0.000501	0.00274	1.07	3.9e-10	2.24e-09	0.418	0.0157	0.0389
HyS0001.67	-0.214	0.448	1	-0.111	0.693	1	0.0806	0.718	0.997	-0.0786	0.725	1	-0.149	0.504	0.803	-0.996	0.000749	0.0045	0.169	0.554	0.766	0.95	2.18e-05	7.2e-05	0.0501	0.823	0.847	-0.4	0.0748	0.0995	-0.449	0.0465	0.0634	0.38	0.12	0.257	0.854	0.000129	0.000361	0.474	0.0336	0.0754
HyS0001.68	-0.203	0.456	1	-0.0364	0.893	1	0.178	0.407	0.849	0.14	0.516	0.921	0.183	0.394	0.702	-0.335	0.235	0.451	0.28	0.31	0.502	0.741	0.000592	0.00158	-1.32	1.58e-09	4.21e-09	-2.9	6.03e-37	6.14e-36	-3.52	1.05e-48	1.63e-47	-0.0324	0.891	0.975	0.803	0.000188	0.000514	0.835	0.000103	0.000397
HyS0001.70	-0.925	0.0563	0.911	-0.664	0.162	1	-0.286	0.448	0.876	0.323	0.382	0.809	0.868	0.0173	0.0649	1.02	0.0548	0.152	1.83	0.000138	0.00071	2.98	1.79e-16	2.04e-15	2.07	1.31e-08	3.29e-08	1.64	9.04e-06	1.8e-05	1.72	3.82e-06	7.82e-06	1.34	0.000559	0.00301	2.76	1.58e-14	1.38e-13	1.42	0.000102	0.000394
HyS0001.71	-0.156	0.6	1	-0.545	0.0668	0.819	-0.87	0.000251	0.0029	-1.42	3.24e-09	5.92e-08	-1.81	5.82e-14	1.37e-12	-1.38	0.000166	0.00123	-1.85	3.2e-07	2.88e-06	-1.51	2.19e-09	1.2e-08	-0.548	0.0229	0.0329	-0.779	0.00138	0.00229	-0.42	0.0843	0.11	1.44	5.28e-07	6.11e-06	-1.5	6.63e-10	3.7e-09	-2.93	1.81e-29	3.85e-28
HyS0001.72	-0.0974	0.549	1	-0.0332	0.838	1	0.0102	0.937	1	0.227	0.0779	0.284	0.0732	0.569	0.855	-0.437	0.0208	0.0704	-0.00889	0.96	1	0.372	0.00462	0.0105	1.05	3.76e-16	1.49e-15	0.592	5.42e-06	1.1e-05	0.712	4.95e-08	1.15e-07	0.786	5.51e-08	7.76e-07	-0.0495	0.702	0.792	-0.835	2.41e-10	1.76e-09
HyS0001.73	-0.0714	0.78	1	-0.183	0.474	1	-0.381	0.064	0.297	-0.152	0.456	0.87	-0.198	0.331	0.63	-0.239	0.448	0.703	-0.379	0.206	0.369	-0.419	0.0539	0.0959	1.82	1.4e-19	6.71e-19	1.84	8.19e-20	3.79e-19	2.03	8.23e-24	4.75e-23	-0.545	0.017	0.0552	-0.482	0.0203	0.0375	0.0634	0.757	0.932
HyS0001.75	-0.00199	0.995	1	0.0294	0.93	1	0.221	0.404	0.847	0.294	0.267	0.667	0.495	0.0608	0.185	0.138	0.701	0.918	-0.558	0.123	0.244	-0.345	0.205	0.303	1.71	9.53e-11	2.74e-10	1.1	3.22e-05	6.17e-05	1.14	1.87e-05	3.63e-05	-0.938	0.00128	0.00617	-0.302	0.257	0.35	0.636	0.0161	0.0398
HyS0001.76	-1.22	0.873	NA	1.03	0.89	NA	-0.798	0.895	NA	-0.954	0.874	NA	-1.05	0.862	1	1.92	0.802	0.996	1.35	0.86	1	0.406	0.946	1	4.14	0.482	0.528	7.92	0.177	0.218	6.8	0.247	0.293	0	1	1	-0.554	0.927	0.982	-0.443	0.942	1
HyS0001.77	-0.573	0.047	0.894	-0.245	0.395	1	0.0479	0.833	1	-0.0827	0.716	1	-0.0158	0.944	1	-0.981	0.00278	0.0136	-0.685	0.0268	0.0704	0.0688	0.766	0.873	-1.06	6.68e-06	1.37e-05	-0.753	0.00128	0.00213	-0.551	0.0188	0.027	-0.29	0.246	0.431	0.171	0.453	0.558	0.46	0.043	0.0935
HyS0001.78	-0.23	0.153	1	-0.0757	0.636	1	0.0793	0.533	0.928	-0.0635	0.618	0.977	-0.0221	0.862	1	-0.585	0.0025	0.0125	0.173	0.316	0.509	0.616	1.86e-06	7.08e-06	-0.594	7.25e-06	1.48e-05	-1.39	1.28e-23	7.23e-23	-1.45	5.16e-24	3.01e-23	0.228	0.1	0.224	0.769	1.24e-09	6.67e-09	0.541	2.06e-05	8.94e-05
HyS0001.79	0.293	0.0305	0.815	0.0218	0.872	1	-0.281	0.0118	0.0808	-0.359	0.00127	0.00895	-0.384	0.000546	0.00318	0.134	0.469	0.722	0.0659	0.7	0.894	-0.00612	0.959	1	0.644	9.33e-09	2.36e-08	-0.421	0.000628	0.00108	-0.386	0.00242	0.00387	0.0901	0.474	0.673	-0.107	0.341	0.442	-0.197	0.0826	0.164
HyS0001.80	-2.16	0.416	NA	-2.35	0.376	NA	-1.74	0.399	NA	-0.473	0.817	1	1.36	0.41	0.72	0.971	0.715	0.929	0.403	0.879	1	4.56	0.00308	0.00734	5.88	8.87e-05	0.000166	8.27	2.55e-08	6.09e-08	5.84	0.000108	0.000197	5.16	0.00695	0.0263	3.77	0.0136	0.0261	-1.39	0.502	0.692
HyS0001.81	0	1	1	0	1	1	0	1	1	0	1	1	0	1	1	0	1	1	0	1	1	5	0.457	0.582	5.2	0.439	0.486	10.8	0.106	0.137	11.8	0.0778	0.103	1.47	0.844	0.946	1.99	0.77	0.851	0	1	1
HyS0001.82	0.946	0.197	1	0.534	0.467	1	0.379	0.521	0.924	0.773	0.187	0.53	0.815	0.163	0.389	0.877	0.302	0.538	0.309	0.716	0.908	2.39	4.48e-05	0.000142	6.99	2.68e-34	2.68e-33	5.97	2.19e-25	1.36e-24	4.58	1.8e-15	6.49e-15	-0.335	0.601	0.779	0.706	0.232	0.32	1.04	0.0765	0.154
HyS0001.83	-1.47	0.367	1	-0.0789	0.944	1	1.28	0.123	0.459	0.984	0.241	0.626	6.3	1.34e-19	4.96e-18	8.29	2.13e-26	1.06e-23	8.81	4.24e-30	1.37e-27	8.24	1.74e-32	6.8e-31	8.53	8.28e-35	8.43e-34	8.39	1.16e-33	1.03e-32	8.43	6.57e-34	6.01e-33	6.93	3.38e-20	1.86e-18	7.82	1.59e-29	4.41e-28	0.889	0.327	0.503
HyS0001.84	0	1	NA	0	1	NA	0	1	NA	0	1	1	4.86	0.0025	0.0122	6.91	0.000327	0.00222	8.21	4.27e-06	3e-05	8.94	9.8e-09	5.01e-08	8.48	5.38e-08	1.29e-07	7.78	6.96e-07	1.52e-06	6.66	3.27e-05	6.23e-05	8.03	1.02e-05	8.75e-05	8.55	3.77e-08	1.7e-07	0	1	1
HyS0001.86	0.0405	0.854	1	0.217	0.324	1	0.487	0.00512	0.0408	0.819	2.44e-06	2.96e-05	0.987	1.31e-08	1.74e-07	0.714	0.00159	0.00854	0.858	0.000121	0.000628	1.03	4.07e-09	2.16e-08	-0.539	0.00224	0.00366	-0.538	0.00238	0.00383	-0.887	7.42e-07	1.6e-06	-0.372	0.0504	0.131	1.09	4.1e-10	2.35e-09	1.46	4.71e-17	5.48e-16
HyS0001.87	-0.0477	0.962	1	0.538	0.564	1	0.445	0.572	0.947	0.471	0.544	0.936	2.02	0.00506	0.0226	4.6	2.71e-07	4.42e-06	4.8	3.52e-08	3.89e-07	4.46	2.83e-10	1.73e-09	5.22	7.64e-14	2.66e-13	4.9	2.91e-12	8.77e-12	4.72	2.32e-11	6.64e-11	3.29	5.29e-05	0.000378	3.53	5.42e-07	2.11e-06	0.241	0.771	0.944
HyS0001.88	-0.153	0.531	1	-0.492	0.0442	0.682	-0.541	0.00524	0.0417	-0.474	0.0143	0.0733	-0.471	0.0149	0.0571	-0.198	0.439	0.693	-0.703	0.00584	0.0192	-0.775	8.41e-05	0.000256	0.176	0.365	0.413	-0.0854	0.661	0.699	-0.0918	0.638	0.679	1.55	1.38e-12	3.82e-11	-0.963	7.58e-07	2.9e-06	-2.52	2.85e-36	8.11e-35
HyS0001.89	0.328	0.0331	0.829	-0.297	0.0552	0.767	-0.437	0.000442	0.00481	0.0251	0.838	1	0.264	0.031	0.107	0.319	0.0674	0.179	0.69	2.54e-05	0.000153	0.564	6.82e-06	2.42e-05	0.267	0.0329	0.046	0.546	1.22e-05	2.41e-05	1.19	8.37e-22	4.31e-21	1.34	2.06e-22	1.34e-20	0.659	7.41e-08	3.23e-07	-0.678	7.84e-08	4.58e-07
HyS0001.90	0	1	NA	0	1	NA	0	1	NA	0	1	NA	0	1	1	0	1	1	0	1	1	0	1	1	3.59	0.595	0.635	7.11	0.288	0.337	7.66	0.252	0.299	0	1	NA	0	1	1	0	1	NA
HyS0001.91	-1.22	0.623	1	1.03	0.607	1	-0.797	0.684	0.985	-0.953	0.626	0.977	0.369	0.846	1	1.92	0.439	0.692	3.79	0.0595	0.135	2.57	0.129	0.205	9.81	1.32e-13	4.52e-13	9.9	7.91e-14	2.6e-13	10.2	1.47e-14	5.05e-14	-2.55	0.176	0.342	-0.554	0.777	0.856	2	0.231	0.386
HyS0001.92	-2.12	0.227	1	-2.31	0.187	1	0.135	0.892	1	-1.32	0.267	0.667	-1.9	0.144	0.356	1.01	0.564	0.813	-2	0.379	0.581	1.21	0.229	0.333	7.41	7.59e-19	3.49e-18	7	5.56e-17	2.18e-16	6.7	1.38e-15	5.01e-15	2.05	0.0888	0.205	1.29	0.162	0.235	-0.763	0.517	0.707
HyS0001.94	-1.22	0.61	1	-1.41	0.555	1	-0.797	0.673	0.985	0.488	0.793	1	0.376	0.837	1	1.92	0.422	0.679	1.35	0.572	0.783	0.407	0.83	0.927	10.8	1.2e-18	5.48e-18	10.5	8.53e-18	3.51e-17	10.5	5.84e-18	2.43e-17	0	1	1	-0.554	0.769	0.851	-0.443	0.815	0.981
HyS0001.95	0	1	1	0	1	1	0	1	1	0	1	1	0	1	1	0	1	1	0	1	1	0	1	1	7.65	6.79e-09	1.73e-08	10.9	5.01e-17	1.97e-16	11.9	4.53e-20	2.12e-19	0	1	1	0	1	1	0	1	1
HyS0001.96	0.399	0.843	1	1.79	0.272	NA	-0.192	0.92	1	1.61	0.276	0.682	-1.87	0.331	0.63	4.53	0.00894	0.0359	0.521	0.833	1	-0.42	0.827	0.926	6.61	3.17e-07	7.18e-07	8.56	2.48e-11	7.09e-11	8.74	9.65e-12	2.81e-11	0	1	1	-1.38	0.474	0.578	-1.27	0.51	0.7
HyS0001.98	-0.103	0.707	1	-0.479	0.0826	0.901	-1.46	5.11e-10	1.47e-08	-1.77	7.38e-14	2.12e-12	-1.9	1.24e-15	3.49e-14	-3.73	1.95e-05	0.00019	-0.928	0.0119	0.0356	-0.264	0.262	0.373	1.08	7.16e-07	1.58e-06	2.35	4.71e-28	3.3e-27	2.55	1.29e-32	1.12e-31	4.19	2.63e-20	1.46e-18	-0.674	0.003	0.00663	-4.87	1.47e-28	3.01e-27
HyS0001.99	0.264	0.169	1	0.118	0.539	1	0.0186	0.903	1	-0.0523	0.732	1	-0.43	0.005	0.0224	-0.304	0.164	0.348	-1.12	4.68e-07	3.99e-06	-1.51	1.2e-19	1.82e-18	0.513	0.000844	0.00144	0.682	9.41e-06	1.87e-05	0.926	1.85e-09	4.73e-09	0.527	0.00436	0.0178	-1.79	5.93e-29	1.57e-27	-2.31	1.07e-44	4.21e-43
HyS0001.100	-0.372	0.0717	0.944	-0.261	0.206	1	-0.0744	0.649	0.981	-0.195	0.232	0.611	-0.134	0.413	0.723	-0.386	0.0949	0.233	-0.78	0.000636	0.00276	-0.346	0.0397	0.073	-0.314	0.059	0.0795	-0.313	0.0615	0.0829	-0.307	0.0686	0.0912	-0.207	0.255	0.442	-0.58	0.000445	0.00114	-0.372	0.0238	0.0559
HyS0001.101	0.0524	0.723	1	-0.186	0.209	1	-0.767	1.28e-10	3.92e-09	-0.945	2.55e-15	8.16e-14	-1.24	5.5e-25	2.9e-23	-0.868	3.38e-06	4.16e-05	-0.957	5.32e-08	5.64e-07	-0.932	1.73e-13	1.47e-12	-0.651	1.11e-07	2.6e-07	-0.821	4.45e-11	1.26e-10	-1.01	4.99e-15	1.75e-14	0.146	0.29	0.484	-1.2	5.05e-23	8.62e-22	-1.35	5.63e-28	1.13e-26
HyS0001.102	-0.0371	0.817	1	0.0311	0.846	1	-0.0679	0.592	0.958	-0.258	0.0417	0.176	-0.496	9.21e-05	0.000649	-0.579	0.000639	0.00393	-1.17	5.36e-12	1.25e-10	-1.35	4.22e-25	9.85e-24	-1.38	1.39e-26	9.81e-26	-1.41	2.25e-27	1.53e-26	-1.32	8.16e-24	4.71e-23	-0.2	0.156	0.313	-1.29	6.23e-24	1.14e-22	-1.09	1.41e-17	1.69e-16
HyS0001.103	-0.349	0.181	1	-0.427	0.103	0.972	-0.252	0.225	0.656	-0.203	0.325	0.744	-0.131	0.526	0.821	-0.964	0.000904	0.00528	-0.485	0.0776	0.169	0.0627	0.764	0.871	-1.58	1.67e-13	5.71e-13	-1.72	2.16e-15	7.77e-15	-1.64	7.16e-14	2.37e-13	-0.0308	0.892	0.976	0.138	0.503	0.607	0.169	0.414	0.6
HyS0001.104	-0.0553	0.783	1	-0.136	0.498	1	0.0153	0.924	1	-0.0458	0.774	1	-0.0176	0.912	1	0.328	0.129	0.292	-0.66	0.00291	0.0105	-0.869	2.06e-07	8.91e-07	-1.63	1.09e-21	5.91e-21	-1.02	9.09e-10	2.38e-09	-0.833	7.32e-07	1.58e-06	-0.555	0.00173	0.00802	-0.648	5.87e-05	0.000173	-0.0929	0.562	0.752
HyS0001.105	-0.101	0.681	1	0.108	0.659	1	0.203	0.294	0.757	0.19	0.326	0.745	0.259	0.181	0.419	0.102	0.687	0.908	0.61	0.014	0.0409	0.73	0.000176	0.000514	0.0389	0.842	0.864	0.0438	0.823	0.848	-0.346	0.0786	0.104	-0.0795	0.708	0.857	0.676	0.000485	0.00123	0.756	9.68e-05	0.000377
HyS0001.106	0.186	0.397	1	0.0741	0.736	1	-0.201	0.249	0.694	-0.416	0.017	0.0849	-0.689	7.94e-05	0.000564	-0.115	0.615	0.853	-0.611	0.00753	0.024	-1.08	1.32e-09	7.46e-09	-6.1	1.4e-113	1.35e-111	-6.4	1.3e-102	8.81e-101	-4.95	3.66e-95	1.91e-93	0.105	0.59	0.77	-1.3	1.41e-13	1.11e-12	-1.41	1.54e-15	1.62e-14
HyS0001.107	-0.351	0.441	1	-0.151	0.74	1	-0.146	0.686	0.986	-0.294	0.415	0.837	-0.516	0.152	0.37	-0.722	0.117	0.271	-0.557	0.224	0.392	-0.408	0.258	0.368	-1.65	5.44e-06	1.13e-05	-2.02	2.71e-08	6.46e-08	-2.19	1.81e-09	4.63e-09	0.513	0.194	0.366	-0.697	0.0532	0.089	-1.21	0.000796	0.00264
HyS0001.108	-0.187	0.5	1	-0.37	0.183	1	-0.568	0.0115	0.0795	-0.387	0.0815	0.293	-0.115	0.602	0.875	-0.56	0.141	0.312	-0.443	0.195	0.352	0.0838	0.718	0.828	0.772	0.00051	0.000889	0.384	0.0902	0.118	0.296	0.202	0.245	-0.215	0.375	0.578	0.231	0.295	0.394	0.446	0.0428	0.0932
HyS0001.109	-2.95	0.462	NA	-0.701	0.851	NA	-0.0862	0.977	NA	0.303	0.917	NA	-0.585	0.845	NA	0.181	0.964	NA	3.06	0.396	NA	3.03	0.283	0.396	-1.55	0.62	0.658	-1.38	0.659	0.698	2.06	0.477	0.523	3.23	0.299	NA	3.48	0.212	NA	0.257	0.931	NA
HyS0001.110	0.247	0.826	NA	-0.167	0.884	NA	-0.854	0.412	NA	0.788	0.372	0.798	0.486	0.587	0.865	0.573	0.743	0.949	1	0.478	0.688	2.97	0.000514	0.00139	4.37	1.14e-07	2.65e-07	2.81	0.00103	0.00173	3.05	0.00038	0.000661	3.45	0.000144	0.000916	4.13	4.95e-07	1.94e-06	0.673	0.464	0.654
HyS0001.111	0.186	0.0925	0.961	-0.167	0.132	1	-0.146	0.101	0.407	-0.152	0.0874	0.31	-0.502	2.03e-08	2.63e-07	0.102	0.465	0.719	-0.233	0.0855	0.182	-0.497	3.42e-07	1.43e-06	-0.138	0.14	0.175	-1.13	2.16e-28	1.54e-27	-0.902	3.42e-18	1.44e-17	0.198	0.0518	0.134	-0.322	0.000371	0.000962	-0.521	1.44e-08	8.99e-08
HyS0001.112	0.0528	0.646	1	0.109	0.338	1	0.168	0.0685	0.311	0.0228	0.804	1	-0.122	0.186	0.426	-0.228	0.149	0.325	0.043	0.756	0.939	0.164	0.0933	0.155	0.585	4.64e-10	1.28e-09	0.556	4.64e-09	1.17e-08	0.252	0.0106	0.0157	-0.0748	0.465	0.666	0.141	0.128	0.191	0.216	0.02	0.048
HyS0001.113	-2.66	0.246	1	-2.86	0.214	1	-2.24	0.198	0.612	0.056	0.968	1	-2.49	0.153	0.371	0.47	0.838	1	-0.0984	0.966	1	-1.04	0.551	0.675	6.9	3.01e-12	9.52e-12	8.81	3.12e-19	1.39e-18	8.85	2.34e-19	1.05e-18	-3.55	0.0373	0.104	-2	0.251	0.343	1.55	0.202	0.348
HyS0001.114	0.017	0.935	1	-0.227	0.281	1	-0.351	0.0362	0.195	0.0121	0.942	1	0.291	0.0798	0.229	0.23	0.31	0.549	-0.251	0.266	0.448	-0.127	0.458	0.583	0.603	0.000322	0.000574	-0.117	0.491	0.536	-0.232	0.178	0.219	0.103	0.578	0.761	-0.347	0.039	0.0674	-0.45	0.00759	0.0203
HyS0001.115	-0.0217	0.928	1	0.0138	0.954	1	0.07	0.711	0.993	0.0506	0.789	1	-0.0352	0.852	1	0.023	0.925	1	0.362	0.133	0.259	0.486	0.0103	0.0218	2.92	3.31e-54	7.03e-53	3.78	1.49e-89	7.25e-88	4.58	1.2e-130	1.4e-128	0.172	0.405	0.608	0.712	0.000158	0.000437	0.54	0.00417	0.0119
HyS0001.116	-0.169	0.605	1	0.11	0.735	1	0.329	0.203	0.623	0.304	0.239	0.623	0.446	0.0837	0.237	0.442	0.184	0.378	0.892	0.00671	0.0217	1.12	1.41e-05	4.78e-05	-0.374	0.15	0.188	-0.292	0.261	0.309	-1.04	8.14e-05	0.00015	0.225	0.426	0.629	0.855	0.00092	0.00223	0.63	0.0147	0.0366
HyS0001.117	-0.0528	0.812	1	-0.0526	0.812	1	0.354	0.0438	0.224	0.518	0.00302	0.0192	0.581	0.000864	0.00482	0.519	0.0345	0.105	0.533	0.0241	0.0645	0.509	0.00459	0.0105	-1.34	2.81e-12	8.9e-12	-1.3	1.94e-11	5.58e-11	-1.23	5.33e-10	1.41e-09	-0.282	0.14	0.288	0.728	3.23e-05	9.9e-05	1.01	7.58e-09	4.85e-08
HyS0001.118	-0.128	0.485	1	-0.131	0.47	1	0.00869	0.952	1	0.0154	0.916	1	0.0322	0.824	1	0.104	0.644	0.88	-0.0172	0.936	1	-0.412	0.00919	0.0196	-0.0536	0.724	0.755	-0.541	0.000624	0.00107	-0.299	0.0599	0.0804	-0.431	0.00756	0.0283	-0.105	0.476	0.581	0.327	0.0251	0.0585
HyS0001.119	0.319	0.289	1	0.315	0.292	1	0.177	0.463	0.886	0.293	0.221	0.592	0.349	0.145	0.359	0.258	0.5	0.753	-0.145	0.698	0.892	0.487	0.0535	0.0953	0.477	0.0547	0.0741	0.543	0.0294	0.0414	0.926	0.000198	0.000353	-0.0992	0.709	0.858	0.311	0.2	0.282	0.41	0.091	0.178
HyS0001.120	0.0846	0.686	1	0.0874	0.676	1	0.183	0.27	0.725	-0.0238	0.886	1	-0.136	0.413	0.722	0.284	0.195	0.393	-0.517	0.0193	0.0535	-1.11	1.28e-10	8.13e-10	-1.02	2.39e-09	6.29e-09	-0.908	9.84e-08	2.26e-07	-1.13	6.35e-11	1.77e-10	-0.491	0.00811	0.0301	-1.21	7.22e-13	5.37e-12	-0.717	1.86e-05	8.11e-05
HyS0001.121	0.151	0.434	1	-0.169	0.38	1	-0.745	1.41e-06	2.5e-05	-0.742	1.47e-06	1.85e-05	-0.608	7.63e-05	0.000545	-1.24	1.14e-07	2.02e-06	-0.721	0.000671	0.00289	-0.845	1.28e-07	5.65e-07	-0.927	4.86e-09	1.25e-08	-1.22	3.38e-14	1.14e-13	-1.58	2.47e-21	1.24e-20	0.746	2.44e-05	0.000191	-1.1	1.72e-12	1.23e-11	-1.85	7.3e-31	1.67e-29
HyS0001.122	0.0995	0.638	1	0.0725	0.731	1	0.0615	0.716	0.995	-0.00949	0.955	1	0.0372	0.825	1	-0.268	0.333	0.577	0.467	0.048	0.114	1.27	7.24e-14	6.42e-13	0.384	0.0261	0.0372	0.229	0.192	0.236	0.32	0.0712	0.0944	1.12	1.04e-09	1.93e-08	1.24	8.73e-14	7.07e-13	0.115	0.499	0.689
HyS0001.123	0.227	0.351	1	0.153	0.53	1	0.000431	0.998	1	-0.0694	0.721	1	-0.131	0.502	0.801	0.678	0.0117	0.0446	0.326	0.218	0.385	0.321	0.109	0.177	0.257	0.193	0.235	0.415	0.0363	0.0506	0.319	0.112	0.143	0.211	0.321	0.52	0.648	0.000819	0.00201	0.437	0.0246	0.0575
HyS0001.124	-0.375	0.0846	0.958	-0.0176	0.935	1	0.119	0.49	0.904	-0.021	0.903	1	0.0626	0.715	0.951	-0.195	0.39	0.645	0.466	0.0346	0.0863	0.717	3.17e-05	0.000103	2.85	3.47e-62	9.35e-61	3.84	6.2e-112	4.85e-110	4.55	8.05e-156	1.58e-153	0.156	0.407	0.61	0.821	1.68e-06	6.17e-06	0.665	0.000106	0.000409
HyS0001.125	-0.0501	0.751	1	-0.029	0.854	1	0.0896	0.475	0.895	0.0219	0.861	1	0.0139	0.912	1	0.16	0.383	0.637	-0.134	0.455	0.664	-0.51	0.000146	0.000431	-0.484	0.000237	0.000429	-0.463	0.000485	0.000841	-0.449	0.000905	0.00152	-0.361	0.0102	0.0362	-0.355	0.00541	0.0114	0.0062	0.961	1
HyS0001.126	0.1	0.509	1	0.0253	0.867	1	0.252	0.0367	0.196	0.436	0.000287	0.00237	0.522	1.33e-05	0.000111	0.397	0.0207	0.0702	0.609	0.000176	0.000884	0.818	2.59e-11	1.78e-10	-0.713	2.47e-08	6.08e-08	-0.76	4.24e-09	1.07e-08	-0.604	3.91e-06	8e-06	0.137	0.294	0.489	1.06	9.71e-19	1.21e-17	0.922	1.68e-14	1.67e-13
HyS0001.127	-0.127	0.428	1	-0.12	0.453	1	-0.42	0.0011	0.0108	-0.764	3.25e-09	5.93e-08	-0.865	2.16e-11	4.01e-10	-0.795	0.000101	0.000795	-0.822	1.63e-05	0.000103	-1.3	3.91e-20	6.07e-19	-0.868	1.33e-10	3.8e-10	-0.674	5.97e-07	1.31e-06	-0.425	0.00172	0.00281	0.39	0.0104	0.0369	-1.25	4.15e-21	6.23e-20	-1.64	1.52e-33	3.89e-32
HyS0001.128	-0.87	0.116	0.985	-0.86	0.112	NA	-0.319	0.455	0.882	0.392	0.329	0.748	-0.651	0.131	0.334	-1.06	0.342	0.589	0.543	0.409	0.615	0.0945	0.839	0.933	2.28	4.43e-09	1.14e-08	1.84	3.82e-06	7.85e-06	1.71	3.07e-05	5.87e-05	0.617	0.207	0.381	0.199	0.633	0.73	-0.418	0.35	0.53
HyS0001.129	-0.393	0.0263	0.762	-0.101	0.563	1	0.116	0.405	0.847	0.0651	0.639	0.983	0.164	0.235	0.504	-0.577	0.0173	0.0605	-0.451	0.0375	0.0924	0.406	0.00502	0.0114	-0.46	0.00203	0.00333	0.196	0.176	0.217	0.5	0.000573	0.00098	-0.0704	0.642	0.809	0.573	3.59e-05	0.000109	0.643	3.53e-06	1.7e-05
HyS0001.130	0.222	0.247	1	-0.508	0.00822	0.231	-1	5.85e-11	1.87e-09	-0.71	3.09e-06	3.7e-05	-0.677	8.64e-06	7.46e-05	-0.127	0.528	0.781	-0.789	9.02e-05	0.000484	-1.26	8.25e-16	8.89e-15	-0.92	2.57e-09	6.73e-09	-1.2	1.33e-14	4.58e-14	-1.49	5.74e-21	2.82e-20	-0.105	0.537	0.727	-1.34	3.52e-18	4.21e-17	-1.23	1.13e-15	1.19e-14
HyS0001.131	0.122	0.344	1	-0.564	1.57e-05	0.00168	-1.34	1.67e-35	5.12e-33	-1.9	1.41e-67	1.39e-64	-2.47	3.58e-106	1.96e-102	-2.04	3.31e-21	7.46e-19	-1.98	1.16e-25	1.99e-23	-2.11	2.87e-63	7.91e-61	-2.19	1.55e-70	5.33e-69	-2.3	1.25e-72	3.87e-71	-2.34	1.29e-67	3.47e-66	1.35	2.22e-18	1.03e-16	-2.25	9.86e-85	5.41e-82	-3.6	5.56e-151	9.76e-148
HyS0001.132	0.254	0.508	1	0.288	0.453	1	0.135	0.658	0.985	-0.02	0.948	1	0.239	0.433	0.741	0.199	0.642	0.878	0.0599	0.885	1	-0.066	0.834	0.93	-0.615	0.0527	0.0717	0.128	0.681	0.717	-0.391	0.224	0.268	-0.743	0.0278	0.0824	-0.291	0.346	0.447	0.452	0.139	0.255
HyS0001.133	-0.168	0.624	1	-0.19	0.581	1	-0.109	0.69	0.986	-0.345	0.206	0.565	-0.356	0.192	0.436	-1.22	0.00231	0.0117	-1.25	0.00105	0.00432	-0.996	0.000431	0.00118	-3.21	2.09e-24	1.31e-23	-2.97	2.45e-21	1.23e-20	-3.08	5.31e-21	2.61e-20	0.0949	0.755	0.888	-0.729	0.00798	0.0162	-0.824	0.00279	0.00827
HyS0001.134	-0.0926	0.83	1	-0.516	0.233	1	-0.423	0.219	0.648	0.203	0.553	0.943	-0.0507	0.882	1	-0.389	0.428	0.683	-1.28	0.0114	0.0344	-1.13	0.00201	0.00494	-2.61	3.8e-11	1.12e-10	-1.6	1.65e-05	3.23e-05	-1.36	0.00026	0.000458	0.334	0.394	0.597	-1.01	0.00381	0.00825	-1.35	0.000143	0.00054
HyS0001.135	-0.0377	0.903	1	-0.511	0.1	0.969	-1.32	1.75e-07	3.6e-06	-1.32	1.49e-07	2.14e-06	-1.31	2e-07	2.29e-06	-2.06	8.44e-06	9.29e-05	-0.939	0.0093	0.0288	-1.09	3.68e-05	0.000118	-2.93	4.16e-22	2.31e-21	-1.93	3.82e-12	1.14e-11	-2.17	1.66e-13	5.36e-13	0.501	0.0836	0.196	-1.2	2.14e-06	7.72e-06	-1.7	5.65e-11	4.4e-10
HyS0001.136	0.151	0.374	1	0.122	0.472	1	0.0916	0.496	0.909	-0.0773	0.565	0.949	-0.212	0.116	0.305	-0.0473	0.793	0.99	-0.109	0.536	0.748	-0.138	0.313	0.429	-0.248	0.068	0.0908	0.0572	0.674	0.711	-0.525	0.000142	0.000256	-0.0909	0.539	0.728	-0.00218	0.987	1	0.0887	0.51	0.7
HyS0001.137	0.272	0.316	1	0.499	0.0652	0.814	0.906	2.36e-05	0.000344	1.43	2.51e-11	5.75e-10	1.58	1.53e-13	3.48e-12	1.66	1.77e-09	4.66e-08	0.944	0.000646	0.0028	0.905	2.87e-05	9.36e-05	0.307	0.156	0.194	0.48	0.0268	0.038	-0.017	0.938	0.953	-0.476	0.0424	0.115	0.901	2.7e-05	8.39e-05	1.38	1.33e-10	1e-09
HyS0001.139	0.33	0.274	1	0.558	0.0617	0.8	0.164	0.5	0.912	0.547	0.0224	0.107	0.622	0.00929	0.038	1.22	0.000363	0.00242	1.36	2.65e-05	0.000159	0.958	0.000114	0.00034	4.76	1.01e-92	6.09e-91	4.4	1.85e-79	6.94e-78	4.45	4.39e-81	1.65e-79	1.13	3.97e-05	0.000292	0.666	0.00579	0.0122	-0.461	0.0691	0.141
HyS0001.141	0	1	1	0	1	1	1.62	0.429	0.866	0	1	1	10.1	1.29e-11	2.44e-10	12.2	1.48e-13	8.15e-12	13.4	4.18e-16	1.86e-14	13.6	7.73e-20	1.17e-18	14.9	1.4e-23	8.42e-23	14.7	7.36e-23	3.99e-22	14.8	3.54e-23	1.97e-22	7.95	8.49e-13	2.4e-11	13.1	1.76e-18	2.15e-17	5.13	0.00106	0.00345
HyS0001.143	-0.132	0.454	1	0.113	0.515	1	0.438	0.00156	0.0146	0.514	0.000184	0.00159	0.761	2.36e-08	3.04e-07	0.845	5.51e-05	0.000476	0.168	0.43	0.637	-0.332	0.0332	0.0624	-0.265	0.0795	0.105	-0.73	5.79e-06	1.17e-05	-0.873	3.31e-07	7.31e-07	-0.848	9.46e-08	1.27e-06	-0.453	0.00184	0.00422	0.395	0.0049	0.0137
HyS0001.144	0	1	1	0	1	1	0	1	1	0	1	1	0	1	1	0	1	1	0	1	1	0	1	1	15	0.0248	0.0353	14.9	0.0255	0.0362	13.3	0.0475	0.0647	0	1	1	0	1	1	0	1	1
HyS0001.145	0.23	0.395	1	0.016	0.953	1	-0.507	0.0184	0.116	-0.594	0.00576	0.034	-0.839	9.78e-05	0.000687	-0.743	0.0118	0.0448	-0.301	0.286	0.473	-0.611	0.0053	0.0119	0.431	0.045	0.0618	0.0815	0.706	0.741	-0.222	0.308	0.354	0.875	0.000258	0.00154	-0.534	0.0132	0.0254	-1.41	1.05e-10	7.99e-10
HyS0001.146	-0.00999	0.969	1	-0.0441	0.863	1	0.224	0.275	0.73	0.0733	0.72	1	0.0913	0.655	0.911	0.378	0.246	0.466	-0.158	0.627	0.828	-1.23	9.77e-07	3.86e-06	0.373	0.0788	0.104	0.474	0.0263	0.0373	0.646	0.00267	0.00425	-0.775	0.00133	0.00635	-0.844	0.000114	0.000323	-0.0685	0.744	0.92
HyS0001.147	-0.404	0.331	1	-0.089	0.831	1	-0.501	0.128	0.47	-0.508	0.123	0.402	-0.555	0.0917	0.255	-1.15	0.00667	0.0282	-0.591	0.158	0.299	-0.277	0.4	0.524	-1.1	0.000845	0.00144	-1.83	3.24e-08	7.7e-08	-2.27	8.53e-12	2.5e-11	0.0741	0.838	0.942	-0.809	0.0141	0.027	-0.883	0.0074	0.0199
HyS0001.148	0.134	0.446	1	-0.195	0.267	1	-0.484	0.000532	0.00569	-0.401	0.00404	0.0248	-0.504	0.000303	0.00192	-0.17	0.37	0.622	-0.461	0.0135	0.0397	-0.514	0.000321	0.000899	-1.55	1.31e-26	9.27e-26	-1.58	4.06e-27	2.73e-26	-1.86	7.26e-35	6.9e-34	1.02	1.06e-10	2.29e-09	-0.755	7.91e-08	3.43e-07	-1.78	4.96e-35	1.34e-33
HyS0001.149	0	1	1	0	1	NA	0	1	1	0	1	1	1.39	0.504	0.803	0	1	1	0	1	1	0	1	1	7.97	6.01e-07	1.33e-06	10.7	1.24e-11	3.6e-11	10.5	4.22e-11	1.19e-10	2.39	0.254	0.441	2.91	0.119	0.18	0	1	1
HyS0001.150	-0.657	0.687	1	-0.849	0.603	1	0.34	0.761	1	-1.4	0.381	0.808	-1.5	0.335	0.634	0.0335	0.988	1	-0.535	0.806	0.98	0.737	0.56	0.683	10.7	1.42e-46	2.33e-45	10.5	9.34e-45	1.28e-43	8.72	2.41e-31	1.98e-30	4.49	0.00348	0.0146	2.16	0.0149	0.0284	-2.33	0.152	0.275
HyS0001.151	-0.21	0.7	1	-0.121	0.815	1	-0.0921	0.838	1	-0.591	0.215	0.582	0.489	0.226	0.491	2.29	0.000208	0.00149	2.01	0.000551	0.00244	2.26	7.1e-09	3.68e-08	7.86	2.24e-121	2.53e-119	7.47	1.93e-109	1.45e-107	7.36	4.39e-106	3.07e-104	2.41	1.35e-08	2.11e-07	2.69	5.55e-14	4.6e-13	0.281	0.532	0.722
HyS0001.152	-0.178	0.22	1	-0.18	0.21	1	0.0246	0.832	1	0.0519	0.652	0.987	0.0618	0.59	0.867	-0.486	0.0262	0.084	-0.435	0.0246	0.0654	-0.347	0.0072	0.0157	-1.46	2.33e-24	1.46e-23	-1.44	1.07e-22	5.78e-22	-0.904	2.06e-10	5.59e-10	-0.343	0.00885	0.0323	-0.203	0.0861	0.136	0.139	0.235	0.391
HyS0001.153	0	1	NA	2	0.657	NA	0	1	NA	2.57	0.471	NA	3.65	0.297	0.588	7.32	0.0897	0.222	5.75	0.188	0.343	4.09	0.253	0.362	5.63	0.105	0.136	6.56	0.058	0.0784	6.26	0.0715	0.0948	2.77	0.48	NA	3.29	0.354	0.455	0	1	NA
HyS0001.154	0.347	0.641	1	0.156	0.835	1	-0.118	0.86	1	-0.0483	0.941	1	0.929	0.108	0.29	3.16	5.05e-05	0.000441	3.5	5.23e-07	4.4e-06	2.03	0.00068	0.00181	5.15	1.67e-23	1e-22	6.82	7.09e-41	8.49e-40	6.87	2.4e-41	2.89e-40	2.74	0.0007	0.00367	1.87	0.000868	0.00211	-0.878	0.284	0.455
HyS0001.156	1.66	0.412	NA	0.468	0.828	NA	0.00989	0.996	NA	1.27	0.456	0.869	-1.22	0.56	0.848	0.35	0.9	1	-0.218	0.938	1	0.14	0.945	1	5.25	0.000983	0.00167	5.74	0.000307	0.000542	6.48	4.37e-05	8.23e-05	3.44	0.114	0.248	1.44	0.405	0.509	-2.01	0.347	0.527
HyS0001.157	-1.22	0.84	NA	-1.41	0.815	NA	-0.798	0.867	NA	-0.953	0.841	1	-1.05	0.826	1	1.92	0.75	0.955	1.35	0.823	0.993	0.407	0.932	1	8.8	0.0526	0.0715	6.4	0.159	0.198	5.1	0.264	0.311	0	1	1	-0.554	0.907	0.966	-0.443	0.926	1
HyS0001.158	-0.588	0.00198	0.306	-0.365	0.0534	0.76	-0.275	0.0673	0.308	-0.366	0.015	0.0765	-0.0423	0.777	0.983	-0.651	0.00474	0.0213	-0.433	0.0416	0.101	-0.167	0.282	0.395	0.268	0.0777	0.103	0.383	0.0117	0.0174	0.272	0.0768	0.101	-0.44	0.00809	0.03	-0.318	0.0355	0.062	0.122	0.417	0.604
HyS0001.159	0.624	0.00788	0.534	0.315	0.18	1	0.235	0.21	0.635	0.328	0.0789	0.287	0.282	0.13	0.333	0.941	0.00016	0.00119	0.676	0.00597	0.0196	0.393	0.0395	0.0726	0.834	8.97e-06	1.83e-05	0.992	1.32e-07	3.02e-07	1.22	8.79e-11	2.43e-10	-0.0513	0.802	0.918	0.528	0.00476	0.0102	0.579	0.00197	0.00603
HyS0001.160	0.29	0.375	1	0.252	0.44	1	0.0591	0.819	1	-0.0125	0.961	1	-0.196	0.449	0.757	0.885	0.009	0.0361	0.496	0.141	0.273	-0.553	0.0383	0.0706	1.06	4.36e-05	8.37e-05	0.417	0.11	0.142	0.279	0.289	0.336	-0.2	0.484	0.683	-0.154	0.553	0.656	0.0457	0.861	1
HyS0001.161	0.123	0.515	1	0.165	0.384	1	0.193	0.197	0.61	0.276	0.0653	0.248	0.16	0.285	0.572	0.599	0.00193	0.01	0.826	1.54e-05	9.71e-05	0.851	1.43e-08	7.13e-08	1.13	4.69e-14	1.65e-13	2.01	4.09e-41	4.95e-40	2.26	1.02e-51	1.75e-50	0.188	0.25	0.436	0.842	1.77e-08	8.36e-08	0.654	1.25e-05	5.57e-05
HyS0001.162	-0.305	0.104	0.982	-0.337	0.0729	0.847	-0.129	0.388	0.84	-0.137	0.358	0.782	-0.0573	0.7	0.94	-0.543	0.00991	0.0392	-0.479	0.0178	0.05	-0.33	0.0309	0.0584	0.313	0.0366	0.051	-0.00971	0.949	0.962	-0.488	0.00152	0.0025	-0.153	0.355	0.557	-0.474	0.00158	0.00367	-0.321	0.0322	0.0727
HyS0001.164	-0.204	0.352	1	-0.287	0.189	1	-0.778	1.01e-05	0.000156	-1.14	1.17e-10	2.48e-09	-1.27	7.84e-13	1.68e-11	-1.51	4.53e-07	7.05e-06	-1.88	8.47e-11	1.53e-09	-2.21	3.25e-27	8.84e-26	0.297	0.091	0.119	-0.175	0.327	0.376	-0.376	0.0392	0.0541	-0.0379	0.871	0.962	-2.87	7.42e-48	6.23e-46	-2.84	4.53e-46	1.94e-44
HyS0001.165	0.228	0.33	1	0.0825	0.724	1	0.565	0.00261	0.0228	0.732	7.41e-05	0.00069	0.937	2.74e-07	3.08e-06	0.992	0.00186	0.00969	1.38	3.37e-07	3.01e-06	1.21	6.29e-10	3.71e-09	0.436	0.0337	0.0471	-0.479	0.0436	0.06	-0.306	0.21	0.254	0.0267	0.89	0.975	1.35	1.91e-13	1.49e-12	1.32	7.66e-13	6.85e-12
HyS0001.168	-1.41	0.421	1	-1.6	0.361	NA	1.05	0.29	0.751	-0.547	0.645	0.984	-0.196	0.86	1	-0.715	0.753	0.957	1.16	0.507	0.718	2.68	0.00509	0.0115	5.68	4.92e-11	1.44e-10	5.89	8.6e-12	2.52e-11	6.21	6.28e-13	1.96e-12	1.32	0.152	0.307	2.69	0.00302	0.00666	1.37	0.169	0.3
HyS0001.169	-0.017	0.927	1	-0.00141	0.994	1	0.202	0.169	0.562	0.306	0.0367	0.159	0.436	0.00295	0.0142	0.505	0.00872	0.0352	0.77	4.56e-05	0.000261	0.914	5.73e-10	3.4e-09	0.109	0.461	0.508	-0.0181	0.903	0.921	0.011	0.941	0.955	0.0823	0.608	0.784	1	8.91e-12	5.98e-11	0.918	3.91e-10	2.81e-09
HyS0001.170	-0.096	0.676	1	0.108	0.639	1	0.0777	0.669	0.985	-0.0465	0.798	1	-0.215	0.238	0.509	-0.384	0.101	0.244	0.283	0.222	0.39	0.337	0.0643	0.112	-0.446	0.0145	0.0214	-0.591	0.00124	0.00206	-0.515	0.00493	0.00763	-0.0393	0.844	0.946	0.205	0.259	0.352	0.245	0.179	0.315
HyS0001.171	-0.0107	0.957	1	0.0572	0.775	1	0.0855	0.59	0.956	-0.0438	0.783	1	-0.0937	0.555	0.844	-0.107	0.619	0.856	0.263	0.204	0.367	0.333	0.0381	0.0703	-0.28	0.0822	0.108	0.172	0.285	0.333	0.336	0.0364	0.0504	0.113	0.515	0.71	0.51	0.00131	0.0031	0.396	0.0125	0.0319
HyS0001.172	-0.0998	0.669	1	0.161	0.489	1	0.397	0.0316	0.175	0.531	0.00395	0.0244	0.392	0.0336	0.114	-0.0836	0.73	0.94	0.0454	0.849	1	0.27	0.147	0.228	-0.73	9.5e-05	0.000177	-3.46	2.84e-63	6.79e-62	-4.19	1.48e-75	4.8e-74	-0.462	0.0225	0.0696	0.252	0.173	0.25	0.713	0.000111	0.000429
HyS0001.173	0.372	0.113	0.982	0.142	0.546	1	0.31	0.0965	0.394	0.398	0.0327	0.145	0.444	0.0171	0.0645	0.952	9.51e-05	0.000756	0.942	8.99e-05	0.000483	1.13	1.57e-09	8.8e-09	2.25	7.87e-34	7.71e-33	2.08	5.26e-29	3.87e-28	1.88	7.94e-24	4.59e-23	0.277	0.174	0.339	1.06	1.18e-08	5.69e-08	0.785	2.6e-05	0.000111
HyS0001.174	0.0818	0.611	1	-0.0849	0.597	1	-0.199	0.121	0.457	-0.341	0.00789	0.0444	-0.558	1.46e-05	0.00012	-0.263	0.162	0.345	-0.662	0.000335	0.00157	-0.915	2.49e-11	1.72e-10	-2.19	5.24e-50	9.58e-49	-2.48	4.76e-58	9.82e-57	-2.59	2.45e-56	4.77e-55	0.099	0.499	0.697	-0.879	1.94e-11	1.26e-10	-0.978	1.17e-13	1.11e-12
HyS0001.175	-0.0209	0.893	1	0.0811	0.602	1	0.186	0.131	0.477	0.164	0.181	0.521	0.0677	0.582	0.862	-0.00185	0.991	1	0.629	5.99e-05	0.000334	0.937	2.86e-14	2.65e-13	-0.285	0.0212	0.0306	-2.71	1.19e-99	7.6e-98	-3.56	7.17e-154	1.38e-151	0.347	0.00996	0.0355	0.839	8.4e-12	5.66e-11	0.493	6.2e-05	0.000249
HyS0001.177	0.23	0.137	1	0.209	0.176	1	0.154	0.216	0.643	0.0251	0.84	1	0.0535	0.666	0.921	0.128	0.527	0.781	-0.735	0.000576	0.00253	-1.15	1.07e-14	1.03e-13	-0.133	0.316	0.365	0.568	9.66e-06	1.92e-05	0.252	0.0591	0.0793	-0.766	1.87e-07	2.4e-06	-0.917	5.28e-12	3.62e-11	-0.151	0.238	0.395
HyS0001.178	-0.0256	0.882	1	0.0305	0.859	1	0.0246	0.858	1	-0.0273	0.842	1	-0.149	0.276	0.562	-0.035	0.868	1	-0.272	0.18	0.331	-0.378	0.0101	0.0214	-0.324	0.0244	0.0348	-0.309	0.0336	0.0471	-0.171	0.244	0.29	0.0329	0.831	0.938	-0.169	0.225	0.312	-0.202	0.148	0.27
HyS0001.179	0.13	0.71	1	0.362	0.293	1	0.31	0.266	0.718	0.291	0.294	0.708	0.216	0.437	0.744	1.01	0.014	0.0515	0.633	0.115	0.231	0.852	0.00306	0.00728	1.67	1.25e-09	3.35e-09	2.06	5.34e-14	1.78e-13	2.36	7.29e-18	3.01e-17	0.712	0.0206	0.0647	0.824	0.00285	0.00633	0.112	0.693	0.873
HyS0001.180	-0.0158	0.929	1	-0.191	0.284	1	-0.479	0.000726	0.00746	-0.406	0.00409	0.0251	-0.516	0.000263	0.00169	-0.969	1.13e-06	1.58e-05	-0.378	0.0434	0.105	-0.0616	0.667	0.782	-1.84	1.61e-35	1.7e-34	-1.8	7.99e-34	7.17e-33	-1.59	2.9e-26	1.89e-25	0.196	0.211	0.387	-0.654	4.16e-06	1.45e-05	-0.851	2.49e-09	1.67e-08
HyS0001.181	0.292	0.827	NA	0.93	0.473	NA	1.34	0.198	NA	0.457	0.668	NA	0.493	0.642	0.903	1.26	0.435	0.688	2.01	0.152	0.289	2.53	0.0157	0.032	-0.511	0.681	0.716	-3.75	0.0331	0.0464	-3.41	0.0523	0.0708	1.79	0.109	0.239	2.68	0.00863	0.0174	0.899	0.4	0.584
HyS0001.182	0.2	0.353	1	-0.00672	0.975	1	-0.126	0.463	0.886	-0.0113	0.947	1	-0.0433	0.8	0.994	0.0734	0.75	0.955	-0.0169	0.94	1	-0.138	0.431	0.555	0.398	0.0208	0.03	0.795	3.68e-06	7.58e-06	0.967	1.9e-08	4.54e-08	-0.202	0.283	0.475	0.0114	0.947	0.998	0.213	0.213	0.363
HyS0001.184	-3.42	0.14	NA	1.15	0.365	NA	1.46	0.177	NA	-0.145	0.909	1	0.242	0.839	1	-0.286	0.902	1	1.59	0.381	0.584	1.95	0.09	0.151	2	0.0749	0.0993	6.02	5.05e-10	1.35e-09	6.82	1.53e-12	4.67e-12	-0.307	0.782	0.905	1.3	0.247	0.338	1.6	0.145	0.265
HyS0001.185	0.21	0.933	NA	0.0187	0.994	NA	-2.81	0.233	NA	-0.0429	0.983	NA	-1.53	0.507	0.806	-0.0993	0.974	1	-0.667	0.828	0.997	1.32	0.525	0.65	2.18	0.266	0.313	6.23	0.000881	0.00149	4.85	0.0102	0.0151	3.21	0.2	0.372	0.748	0.71	0.798	-2.46	0.297	0.47
HyS0001.186	1.23	0.719	NA	1.03	0.762	NA	0.703	0.809	NA	1.38	0.616	NA	3.01	0.25	0.527	1.92	0.605	0.845	3.79	0.267	0.448	0.407	0.89	0.973	3.27	0.221	0.266	7.08	0.00566	0.00873	5.39	0.0374	0.0518	-0.689	0.806	0.921	1.89	0.491	0.594	2.58	0.336	NA
HyS0001.187	0	1	NA	0	1	NA	0	1	NA	1.56	0.763	NA	0	1	1	0	1	1	0	1	1	0	1	1	8.66	0.0829	0.109	6.7	0.18	0.222	7.06	0.158	0.197	-1.56	0.784	0.906	0	1	1	1.97	0.704	0.883
HyS0001.188	-0.869	0.684	NA	-0.0607	0.974	NA	0.552	0.712	NA	-0.667	0.69	1	0.752	0.604	0.877	-0.179	0.945	1	1.7	0.427	0.634	-1.69	0.386	0.509	2.52	0.073	0.097	6.44	1.03e-06	2.21e-06	4.61	0.000603	0.00103	-1.44	0.355	0.558	0.464	0.763	0.846	1.91	0.175	0.31
HyS0001.191	2.06	0.396	NA	-0.452	0.869	NA	-0.8	0.736	NA	0.557	0.79	NA	1.6	0.423	0.732	0.43	0.89	1	-0.138	0.965	1	0.209	0.928	1	4.94	0.0108	0.0161	3.87	0.0488	0.0668	1.52	0.49	0.537	-2.15	0.385	NA	-0.628	0.792	0.869	1.52	0.459	NA
HyS0001.192	0	1	NA	2	0.682	NA	0	1	NA	1.55	0.699	NA	0	1	1	0	1	1	0	1	1	0	1	1	8.5	0.0236	0.0338	8.13	0.0306	0.0431	7.26	0.0541	0.0731	1.44	0.743	0.88	1.96	0.624	0.723	0	1	1
HyS0001.193	-0.372	0.707	NA	0.607	0.506	NA	1.26	0.0838	NA	1.06	0.148	0.457	0.13	0.865	1	-2.68	0.225	0.437	0.193	0.884	1	-0.967	0.344	0.464	1.93	0.00918	0.0139	2.89	5.91e-05	0.000111	3.28	5.31e-06	1.08e-05	0.288	0.765	0.894	-0.307	0.709	0.798	-0.595	0.489	0.678
HyS0001.194	0.0889	0.814	1	-0.189	0.618	1	-0.544	0.0784	0.341	-0.837	0.00705	0.0404	-0.152	0.614	0.884	0.974	0.023	0.076	2.01	1.73e-07	1.66e-06	3.91	9.68e-41	6.66e-39	0.479	0.12	0.153	-0.401	0.22	0.266	-0.0846	0.796	0.827	5.36	7.51e-49	2.82e-46	3.46	1.36e-32	4.63e-31	-1.9	4.98e-08	2.96e-07
HyS0001.195	0.208	0.808	1	1.02	0.159	1	0.604	0.382	0.838	0.597	0.377	0.804	1.9	0.00108	0.00583	2.02	0.0826	0.208	5.04	1.49e-15	6.06e-14	6.84	3.69e-39	2.33e-37	8.72	8.67e-64	2.45e-62	8.55	2.3e-61	5.23e-60	8.91	1.7e-66	4.4e-65	6.87	2.13e-18	1e-16	6.53	3.37e-36	1.4e-34	-0.34	0.701	0.88
HyS0001.196	4.99	0.329	NA	0	1	NA	1.7	0.693	NA	1.55	0.719	NA	1.27	0.768	0.979	6.91	0.18	0.373	0	1	1	0	1	1	5.11	0.216	0.26	7.22	0.0779	0.103	7.06	0.0852	0.112	-3.56	0.436	0.639	0	1	1	3.97	0.338	NA
HyS0001.197	0	1	NA	0	1	NA	0	1	NA	0	1	NA	0	1	NA	0	1	NA	0	1	NA	0	1	1	4.11	0.543	0.587	6.46	0.335	0.383	6.8	0.311	0.357	1.47	0.844	NA	1.99	0.77	NA	0	1	NA
HyS0001.198	-1.22	0.728	NA	3.03	0.3	NA	-0.797	0.773	NA	0.543	0.843	1	2.99	0.218	0.477	1.92	0.583	0.828	1.35	0.7	0.894	0.407	0.883	0.968	5.21	0.0296	0.0417	7.67	0.00118	0.00196	8.51	0.000314	0.00055	-0.802	0.759	0.89	1.78	0.492	0.596	2.58	0.302	0.475
HyS0001.200	0.23	0.607	1	0.326	0.465	1	0.159	0.653	0.982	0.173	0.624	0.977	-0.103	0.77	0.98	-1.04	0.0305	0.095	-1.5	0.00166	0.00647	-1.98	7.57e-08	3.45e-07	-0.884	0.0135	0.02	-1.08	0.00266	0.00427	-2.5	3.73e-11	1.05e-10	-0.994	0.0118	0.041	-1.9	1.16e-07	4.9e-07	-0.911	0.0105	0.0272
HyS0001.201	0.576	0.0378	0.859	0.192	0.493	1	0.185	0.426	0.863	0.295	0.196	0.547	0.188	0.41	0.719	1.38	9.37e-05	0.000745	-0.148	0.728	0.918	-0.212	0.436	0.561	3.95	1.06e-77	4.57e-76	5.26	2.54e-138	3.51e-136	5.64	1.16e-158	2.45e-156	-0.554	0.0297	0.0864	0.19	0.421	0.526	0.744	0.00116	0.00375
HyS0001.202	-0.195	0.441	1	0.254	0.311	1	0.209	0.297	0.758	0.413	0.0384	0.164	0.441	0.0267	0.0944	-0.74	0.0236	0.0773	-1.55	4.88e-06	3.4e-05	-1.7	3.24e-13	2.67e-12	0.287	0.161	0.199	-0.304	0.148	0.185	-2.21	6.22e-18	2.58e-17	-0.983	3.18e-05	0.000241	-1.55	4.31e-13	3.27e-12	-0.565	0.00598	0.0164
HyS0001.203	0.133	0.398	1	0.18	0.25	1	0.162	0.197	0.61	0.308	0.0139	0.0716	0.369	0.00307	0.0146	0.296	0.13	0.293	0.266	0.145	0.279	0.428	0.00113	0.00289	-1.04	3.71e-13	1.24e-12	-0.892	4.71e-10	1.26e-09	-1.03	9.79e-12	2.85e-11	-0.224	0.105	0.232	0.384	0.00234	0.00529	0.607	1.36e-06	6.88e-06
HyS0001.204	-0.00856	0.976	1	-0.328	0.257	1	-1.09	2.69e-06	4.56e-05	-0.926	6.08e-05	0.00058	-0.793	0.000579	0.00336	-0.512	0.109	0.258	-0.454	0.141	0.273	-0.401	0.0879	0.148	1.94	1.76e-17	7.5e-17	1.62	1.28e-12	3.94e-12	1.54	2.01e-11	5.75e-11	0.161	0.53	0.721	-0.702	0.00243	0.00548	-0.863	0.000206	0.000759
HyS0001.205	-0.0445	0.878	1	0.0809	0.78	1	-0.629	0.00749	0.0561	-0.329	0.157	0.475	-0.0854	0.712	0.948	-0.521	0.156	0.335	-0.814	0.0216	0.0586	-0.174	0.473	0.598	-2.52	3.26e-18	1.44e-17	-2.33	6.82e-16	2.52e-15	-2.34	1.3e-14	4.45e-14	0.653	0.0139	0.0467	-0.331	0.159	0.231	-0.984	4.45e-05	0.000183
HyS0001.206	0	1	NA	0	1	NA	0	1	NA	0	1	1	5.83	0.000275	0.00176	6.32	0.00197	0.0102	8.84	9.48e-07	7.52e-06	8.48	9.28e-08	4.19e-07	7.51	2.48e-06	5.28e-06	8.43	1.08e-07	2.48e-07	7.79	1.11e-06	2.36e-06	7.98	1.53e-05	0.000126	8.5	7.39e-08	3.22e-07	0	1	1
HyS0001.207	-0.0569	0.865	1	-0.0878	0.792	1	0.252	0.341	0.803	0.614	0.0198	0.0961	0.78	0.00298	0.0142	-0.509	0.227	0.441	0.541	0.133	0.259	1.95	1.52e-13	1.29e-12	1.14	1.84e-05	3.65e-05	1.29	1.29e-06	2.76e-06	1.05	9.43e-05	0.000173	0.465	0.101	0.226	1.96	7.26e-14	5.93e-13	1.49	1.36e-08	8.49e-08
HyS0001.208	0.347	0.116	0.985	0.327	0.137	1	-0.0183	0.918	1	0.0526	0.765	1	-0.0343	0.846	1	0.117	0.654	0.884	0.0171	0.946	1	-0.16	0.39	0.513	0.607	0.000675	0.00116	1.09	6.7e-10	1.77e-09	1.41	1.91e-15	6.87e-15	0.319	0.107	0.236	-0.0419	0.814	0.888	-0.361	0.045	0.0972
HyS0001.209	-0.392	0.183	1	-0.452	0.124	1	-0.768	0.00102	0.0101	-0.811	0.000515	0.004	-0.825	0.000411	0.00252	-1.86	3.73e-08	7.35e-07	-1.71	9.84e-08	9.96e-07	-1.7	1.93e-12	1.48e-11	-3.39	1.08e-39	1.34e-38	-3.01	2.1e-32	1.77e-31	-2.43	3.32e-22	1.75e-21	-0.104	0.693	0.847	-1.93	3.93e-16	3.96e-15	-1.83	1.34e-14	1.33e-13
HyS0001.210	0.156	0.357	1	-0.319	0.0627	0.803	-0.676	1.39e-06	2.48e-05	-0.901	1.44e-10	3.04e-09	-0.957	9.01e-12	1.73e-10	-0.702	0.00444	0.0202	-1.13	2.36e-06	1.75e-05	-1.23	1.93e-14	1.82e-13	-0.791	1.34e-07	3.11e-07	-0.536	0.000324	0.000571	-0.423	0.00535	0.00825	0.727	6.78e-05	0.000472	-1.41	2.97e-21	4.51e-20	-2.13	6.34e-40	2.06e-38
HyS0001.211	0.123	0.618	1	0.0653	0.791	1	0.312	0.111	0.431	0.434	0.0264	0.122	0.256	0.191	0.435	0.413	0.117	0.271	0.321	0.214	0.379	0.0875	0.661	0.777	-2.55	7.85e-31	6.82e-30	-2.37	7e-27	4.64e-26	-2.5	2.32e-27	1.6e-26	-0.242	0.26	0.448	0.177	0.368	0.47	0.419	0.0325	0.0732
HyS0001.212	0.00783	0.976	1	0.149	0.562	1	0.152	0.463	0.886	0.187	0.362	0.788	0.449	0.0278	0.0978	0.289	0.36	0.61	0.626	0.0289	0.0749	0.888	2.52e-05	8.26e-05	3.29	2.53e-60	6.44e-59	2.32	2.9e-30	2.25e-29	1.73	5.76e-17	2.26e-16	0.0544	0.808	0.922	0.821	6.12e-05	0.00018	0.766	0.000191	0.000708
HyS0001.213	0.113	0.512	1	0.0357	0.836	1	0.195	0.155	0.534	0.358	0.00866	0.0481	0.453	0.000901	0.005	0.376	0.0428	0.125	0.194	0.288	0.475	-0.182	0.196	0.292	-0.381	0.0066	0.0101	-0.415	0.00324	0.00514	-0.359	0.0116	0.0171	-0.385	0.011	0.0384	-0.264	0.0553	0.092	0.121	0.38	0.564
HyS0001.214	-0.0742	0.824	1	0.176	0.597	1	0.265	0.316	0.777	0.368	0.163	0.486	0.434	0.1	0.273	0.178	0.617	0.854	0.425	0.218	0.384	0.567	0.0336	0.0629	0.717	0.00688	0.0105	0.432	0.105	0.136	0.403	0.133	0.168	0.617	0.0349	0.0982	0.169	0.524	0.628	-0.448	0.0932	0.182
HyS0001.215	0	1	1	0	1	1	0	1	1	0	1	1	0	1	1	0	1	1	0	1	1	2.69	0.156	0.24	11.8	6.25e-17	2.59e-16	8.93	2.99e-10	8.07e-10	8.91	3.66e-10	9.75e-10	2.39	0.178	0.346	4.35	0.00452	0.00966	1.96	0.33	0.506
HyS0001.216	0.0742	0.822	1	-0.062	0.851	1	0.149	0.57	0.947	0.66	0.0112	0.0602	0.736	0.00466	0.021	-0.262	0.479	0.733	0.733	0.0316	0.0802	1.61	7.62e-10	4.46e-09	0.497	0.0594	0.08	0.611	0.0204	0.0294	0.471	0.0766	0.101	0.0744	0.793	0.912	1.62	3.87e-10	2.22e-09	1.55	2.4e-09	1.62e-08
HyS0001.217	-0.27	0.319	1	-0.476	0.079	0.882	-0.229	0.287	0.748	-0.513	0.0177	0.0876	-0.278	0.196	0.443	-0.775	0.0261	0.0839	-0.255	0.404	0.61	-0.322	0.154	0.238	-2.25	1.46e-18	6.63e-18	-2.72	1.51e-22	8.09e-22	-2.45	3.42e-18	1.44e-17	0.627	0.0106	0.0374	-0.368	0.0907	0.142	-0.995	7.95e-06	3.66e-05
HyS0001.218	-0.843	0.105	0.982	0.114	0.824	1	0.0342	0.933	1	0.146	0.719	1	0.299	0.461	0.767	-1.68	0.0194	0.0667	-0.436	0.447	0.656	0.341	0.411	0.536	0.0378	0.927	0.942	-0.12	0.774	0.803	-0.0439	0.917	0.934	0.44	0.332	0.533	-0.0106	0.979	1	-0.451	0.276	0.444
HyS0001.219	-0.254	0.636	1	0.442	0.396	1	0.231	0.585	0.953	0.154	0.715	1	0.378	0.366	0.671	-1.03	0.243	0.461	-1.01	0.192	0.348	-0.191	0.681	0.795	0.45	0.303	0.351	-0.00215	0.996	1	0.0421	0.928	0.943	0.452	0.368	0.571	-0.322	0.462	0.566	-0.774	0.0872	0.172
HyS0001.220	-0.106	0.783	1	0.144	0.707	1	0.291	0.341	0.803	0.434	0.154	0.469	0.429	0.159	0.382	-0.379	0.424	0.68	-0.0364	0.933	1	0.0943	0.767	0.874	0.906	0.00325	0.00518	0.523	0.0935	0.122	0.47	0.136	0.171	0.526	0.127	0.268	0.0266	0.931	0.986	-0.499	0.112	0.212
HyS0001.221	0	1	NA	0	1	NA	0	1	NA	0	1	NA	2.64	0.696	0.938	0	1	1	0	1	1	4.33	0.521	0.646	7.75	0.247	0.293	6.97	0.298	0.347	5.69	0.397	0.444	4.08	0.58	0.763	4.6	0.494	0.597	0	1	NA
HyS0001.222	0	1	1	2	0.323	1	2.58	0.125	0.464	0	1	1	0	1	1	0	1	1	0	1	1	0	1	1	11.8	1.08e-18	4.95e-18	8.74	7.65e-11	2.13e-10	8.45	3.93e-10	1.05e-09	4.13	0.0144	0.0481	4.65	0.00124	0.00295	0	1	1
HyS0001.224	0.048	0.835	1	0.457	0.0462	0.705	0.919	4.16e-07	8.03e-06	1.05	6.79e-09	1.19e-07	0.931	2.86e-07	3.21e-06	0.23	0.346	0.593	0.44	0.0638	0.143	0.759	3.49e-05	0.000112	0.48	0.00885	0.0134	0.0467	0.8	0.828	-0.301	0.107	0.138	-0.0445	0.823	0.933	0.731	5.88e-05	0.000173	0.776	2.03e-05	8.84e-05
HyS0001.225	-0.00339	0.988	1	0.209	0.347	1	0.373	0.0351	0.19	0.322	0.0687	0.258	0.0876	0.62	0.889	-0.244	0.332	0.577	-0.0546	0.82	0.99	-0.00942	0.959	1	-0.311	0.0868	0.114	-0.694	0.000167	0.000301	-0.645	0.000545	0.000935	0.328	0.0972	0.219	-0.283	0.113	0.172	-0.612	0.000679	0.00228
HyS0001.228	0.0805	0.642	1	0.134	0.439	1	0.0974	0.478	0.897	-0.0148	0.914	1	-0.174	0.204	0.455	-0.144	0.431	0.685	-0.0391	0.827	0.996	-0.333	0.017	0.0343	-1.26	4.43e-19	2.07e-18	-1.17	1.4e-16	5.37e-16	-1.74	8.52e-33	7.43e-32	-0.0592	0.696	0.849	-0.349	0.0114	0.0222	-0.289	0.0357	0.0795
HyS0001.229	-2.1	0.362	1	-2.29	0.32	1	-1.68	0.347	0.806	-1.84	0.304	0.72	-1.93	0.28	0.566	1.03	0.654	0.884	8.33	2.71e-14	9.27e-13	9.38	6.49e-19	9.02e-18	9.15	4.52e-18	1.99e-17	9.87	7.83e-21	3.82e-20	9.91	6.12e-21	3e-20	9.86	2.22e-11	5.2e-10	8.53	6.07e-16	6.04e-15	-1.33	0.458	0.648
HyS0001.230	-0.454	0.577	NA	0.0329	0.967	NA	0.112	0.86	NA	0.0262	0.967	1	0.0363	0.954	1	-1.64	0.312	0.551	-2.21	0.174	0.322	-0.433	0.548	0.672	-2.37	0.0115	0.0171	0.698	0.287	0.336	-0.21	0.772	0.803	-0.533	0.446	0.648	0.168	0.794	0.87	0.701	0.268	0.435
HyS0001.231	-3.69	0.0868	0.958	-1.44	0.369	1	-0.256	0.809	1	0.828	0.33	0.749	0.212	0.818	1	2.89	0.0192	0.066	1.32	0.41	0.616	-0.732	0.606	0.725	8.77	9.66e-41	1.25e-39	8.25	4.44e-36	4.37e-35	8.35	7.54e-37	7.71e-36	0.88	0.623	0.796	-0.592	0.625	0.724	-1.47	0.352	0.532
HyS0001.232	0.226	0.16	1	0.145	0.367	1	0.12	0.352	0.811	0.0435	0.735	1	-0.205	0.111	0.295	0.14	0.466	0.72	0.401	0.0238	0.0637	0.374	0.00478	0.0109	2.34	1e-76	4.11e-75	1.94	8.16e-53	1.44e-51	1.68	2.27e-39	2.52e-38	0.0251	0.859	0.956	0.329	0.0106	0.0208	0.303	0.0186	0.0451
HyS0001.234	-0.184	0.584	1	-0.845	0.0124	0.321	-1.6	3.11e-09	8.07e-08	-1.62	1.95e-09	3.66e-08	-1.47	4.68e-08	5.81e-07	-1.54	9.01e-05	0.000721	-1.86	1.31e-06	1.02e-05	-1.49	9.06e-08	4.09e-07	-1.59	9.74e-09	2.46e-08	-2.24	4.9e-15	1.73e-14	-1.63	8.64e-09	2.11e-08	0.482	0.115	0.248	-1.57	7.26e-09	3.57e-08	-2.05	8.97e-14	8.56e-13
HyS0001.235	-0.133	0.507	1	-0.123	0.538	1	-0.182	0.252	0.698	-0.256	0.106	0.36	-0.252	0.112	0.297	-0.334	0.121	0.279	-1.29	5.14e-09	6.69e-08	-1.35	3.04e-16	3.37e-15	-1.98	3.57e-32	3.24e-31	-1.82	1.99e-27	1.36e-26	-1.75	5.14e-25	3.16e-24	-0.946	8.66e-08	1.17e-06	-1.31	3.87e-16	3.89e-15	-0.365	0.022	0.0521
HyS0001.236	0	1	1	0	1	1	0	1	1	0	1	1	5.24	0.00734	0.0311	6.91	0.00397	0.0183	0	1	1	9.16	1.98e-06	7.48e-06	11.2	4.69e-09	1.21e-08	10.8	2.06e-08	4.96e-08	10.4	6.59e-08	1.52e-07	8.23	0.000185	0.00114	8.75	5.31e-06	1.82e-05	0	1	1
HyS0001.237	0.00956	0.962	1	-0.0861	0.666	1	-0.0159	0.92	1	0.172	0.276	0.681	0.0642	0.684	0.931	-0.0231	0.917	1	-1.02	8.95e-06	5.92e-05	-1.49	8.08e-18	1.03e-16	-0.672	4.13e-05	7.95e-05	-0.591	0.000323	0.000569	-0.24	0.145	0.182	-0.727	7.29e-05	0.000503	-1.65	1.61e-23	2.86e-22	-0.925	1.13e-08	7.14e-08
HyS0001.238	0.318	0.24	1	-0.616	0.0236	0.497	-2.31	2.18e-25	2.71e-23	-2.36	1.38e-26	1.03e-24	-2.26	9.89e-25	5.14e-23	-2.08	5.11e-10	1.49e-08	-1.98	2.11e-10	3.54e-09	-2.79	2.92e-31	1.04e-29	-2.05	1.57e-19	7.5e-19	-1.41	2.85e-10	7.72e-10	-1.05	2.34e-06	4.87e-06	-0.561	0.0266	0.0793	-2.75	6.43e-34	2.41e-32	-2.19	1.02e-22	1.63e-21
HyS0001.239	-0.1	0.864	1	-0.197	0.735	NA	-0.67	0.164	0.552	-0.802	0.0955	0.331	-0.856	0.0745	0.217	-2.85	0.0652	0.174	-3.42	0.027	0.0708	-1.45	0.0118	0.0246	0.592	0.212	0.257	0.577	0.228	0.274	0.217	0.665	0.703	0.128	0.829	0.937	-1.22	0.0161	0.0304	-1.35	0.00918	0.0241
HyS0001.240	0.424	0.212	1	0.224	0.51	1	-0.4	0.148	0.521	-0.479	0.0831	0.298	-1.32	3.85e-06	3.59e-05	-1.64	0.00494	0.0219	-1.29	0.00732	0.0234	-1.75	1.89e-07	8.22e-07	4.28	6.26e-59	1.53e-57	3.86	3.62e-48	5.61e-47	3.21	2e-33	1.8e-32	0.539	0.144	0.294	-1.72	1.25e-08	5.98e-08	-2.26	2.37e-12	2.05e-11
HyS0001.241	-1.22	0.612	1	1.03	0.589	1	1.63	0.308	0.771	0.484	0.796	1	2.67	0.0553	0.172	4.36	0.0228	0.0755	6.79	5.72e-07	4.76e-06	9.84	1.44e-15	1.51e-14	12.2	2.98e-23	1.77e-22	10.3	6.72e-17	2.62e-16	9.86	1.25e-15	4.54e-15	6.15	6.86e-14	2.16e-12	9.15	1.09e-13	8.72e-13	3	0.0352	0.0787
HyS0001.242	2.23	0.189	1	-1.41	0.565	1	-0.797	0.68	0.985	1.48	0.367	0.794	-1.05	0.589	0.865	4.36	0.0276	0.0878	1.35	0.582	0.788	3.24	0.0359	0.0667	9.2	1.23e-12	3.98e-12	9.85	2.66e-14	8.98e-14	10	1.09e-14	3.76e-14	2.18	0.196	0.367	3.18	0.0279	0.0498	1	0.605	0.793
HyS0001.243	0	1	1	0	1	1	1.6	0.397	0.843	0	1	1	0	1	1	5.32	0.00627	0.0267	0	1	1	0	1	1	11.4	2.13e-19	1.01e-18	10.8	1.14e-17	4.63e-17	10.7	1.94e-17	7.8e-17	-1.55	0.458	0.66	0	1	1	1.96	0.305	0.478
HyS0001.244	-0.167	0.238	1	-0.286	0.0425	0.668	-0.919	4.96e-16	2.6e-14	-1.12	8.09e-23	4.57e-21	-0.87	1.2e-14	3.06e-13	-0.741	6.98e-06	7.86e-05	-0.422	0.00596	0.0195	-0.154	0.18	0.272	-0.817	1.77e-12	5.69e-12	-1.02	3.22e-18	1.36e-17	-0.851	6.27e-13	1.96e-12	0.657	1.72e-07	2.22e-06	-0.331	0.00331	0.00725	-0.988	5.65e-18	6.89e-17
HyS0001.245	0.361	0.0723	0.948	0.281	0.162	1	0.141	0.379	0.835	0.195	0.223	0.594	0.24	0.132	0.336	0.296	0.182	0.375	0.476	0.0251	0.0667	-0.0923	0.577	0.7	-0.48	0.00368	0.00581	-0.622	0.000201	0.00036	-0.688	5.33e-05	9.96e-05	-0.218	0.216	0.393	0.23	0.152	0.222	0.447	0.00522	0.0145
HyS0001.246	-0.278	0.42	1	-0.529	0.125	1	-0.139	0.609	0.965	-0.102	0.708	1	-0.0464	0.865	1	0.0508	0.892	1	-1.1	0.0049	0.0165	-0.926	0.00123	0.00314	-0.772	0.0061	0.00941	-0.921	0.00121	0.00201	-0.747	0.00904	0.0135	-0.71	0.02	0.0631	-0.999	0.000323	0.000843	-0.288	0.294	0.468
HyS0001.247	-0.0116	0.943	1	0.23	0.156	1	0.445	0.000564	0.006	0.333	0.00972	0.0534	0.448	0.000508	0.003	0.263	0.147	0.321	0.179	0.308	0.499	0.458	0.000513	0.00138	-0.743	4.09e-08	9.91e-08	-0.491	0.000273	0.000485	-0.567	3.68e-05	6.97e-05	-0.294	0.0373	0.104	0.583	6.29e-06	2.14e-05	0.877	1.02e-11	8.43e-11
HyS0001.248	-0.0477	0.89	1	0.14	0.686	1	0.362	0.185	0.589	0.551	0.0436	0.182	0.649	0.0175	0.0655	0.442	0.204	0.406	0.79	0.0225	0.0607	1.11	4.77e-05	0.000151	-0.6	0.0284	0.0401	-0.708	0.00976	0.0146	-1.2	1.25e-05	2.46e-05	-0.112	0.707	0.856	1.11	4.5e-05	0.000135	1.23	7.05e-06	3.27e-05
HyS0001.249	-0.0189	0.933	1	0.0098	0.965	1	0.0966	0.588	0.955	0.0593	0.739	1	-0.0174	0.922	1	0.566	0.0134	0.0497	0.598	0.00863	0.027	0.331	0.0643	0.112	-0.688	0.000131	0.000242	-0.00224	0.99	0.998	-0.404	0.0248	0.0352	-0.0858	0.661	0.824	0.489	0.00613	0.0128	0.575	0.00127	0.00407
HyS0001.250	0.0701	0.821	1	-0.213	0.491	1	-0.455	0.0683	0.311	0.118	0.632	0.979	0.382	0.119	0.311	0.448	0.205	0.408	0.331	0.331	0.526	0.162	0.527	0.651	-1.7	2.23e-09	5.88e-09	-2.76	1.49e-16	5.71e-16	-3.28	8.37e-17	3.25e-16	-0.375	0.172	0.337	-0.25	0.318	0.419	0.126	0.613	0.8
HyS0001.253	-0.386	0.0366	0.857	0.0631	0.733	1	0.129	0.378	0.835	0.0549	0.707	1	0.186	0.202	0.452	-0.502	0.00897	0.036	0.334	0.0739	0.162	0.907	5.7e-10	3.38e-09	2.95	2.05e-91	1.21e-89	3.7	1.3e-142	1.92e-140	4.12	1.14e-175	4.16e-173	0.198	0.216	0.393	0.848	6.09e-09	3.02e-08	0.651	8.33e-06	3.83e-05
HyS0001.254	-0.091	0.541	1	-0.0391	0.791	1	0.185	0.119	0.45	0.0553	0.641	0.983	0.211	0.0723	0.212	-0.0114	0.958	1	0.0915	0.63	0.83	0.304	0.017	0.0342	-0.633	3.43e-06	7.24e-06	-0.341	0.0113	0.0169	-0.34	0.0152	0.0221	-0.0976	0.448	0.65	0.561	1.96e-06	7.12e-06	0.659	2.37e-08	1.45e-07
HyS0001.255	0.0775	0.792	1	0.297	0.308	1	0.066	0.778	1	0.207	0.374	0.801	0.238	0.306	0.6	0.504	0.134	0.3	-0.649	0.0701	0.155	-0.0675	0.784	0.889	1.53	4.07e-11	1.2e-10	1.95	2.99e-17	1.19e-16	1.87	8.36e-16	3.07e-15	-0.871	0.000837	0.00429	-0.404	0.0905	0.142	0.467	0.046	0.0993
HyS0001.256	0.074	0.534	1	-0.00599	0.96	1	0.0535	0.573	0.948	0.00479	0.96	1	0.128	0.174	0.407	0.155	0.272	0.502	-0.107	0.434	0.642	0.0445	0.654	0.77	0.135	0.165	0.204	-0.631	5.87e-10	1.56e-09	-0.947	8.73e-19	3.8e-18	0.628	3.01e-09	5.17e-08	0.277	0.00357	0.00777	-0.351	0.000284	0.00102
HyS0001.257	0.415	0.0581	0.918	0.0609	0.782	1	-0.064	0.716	0.995	0.36	0.0388	0.166	0.294	0.0914	0.254	1.07	7.29e-06	8.16e-05	0.416	0.0839	0.18	-0.0801	0.664	0.78	-1.39	1.3e-12	4.2e-12	-1.61	2.27e-15	8.13e-15	-1.69	2.19e-15	7.87e-15	1.43	5.15e-13	1.48e-11	0.596	0.000655	0.00163	-0.834	4.78e-06	2.26e-05
HyS0001.258	0.259	0.342	1	0.21	0.441	1	0.15	0.486	0.902	0.08	0.71	1	0.0231	0.915	1	0.605	0.0267	0.0856	0.802	0.00328	0.0117	0.422	0.0501	0.0899	-0.0872	0.686	0.72	-0.851	7.9e-05	0.000147	-1.5	3.93e-12	1.17e-11	0.57	0.0158	0.0519	0.585	0.00659	0.0137	0.0154	0.943	1
HyS0001.259	0.476	0.16	1	0.382	0.259	1	0.121	0.651	0.982	0.0778	0.772	1	-0.0903	0.736	0.963	0.473	0.164	0.348	-0.25	0.462	0.671	-1.38	2.71e-07	1.14e-06	-7.34	2.91e-115	2.88e-113	-8.43	8.01e-107	5.89e-105	-9.07	3.62e-83	1.43e-81	-0.79	0.0072	0.0272	-1.21	5.99e-06	2.04e-05	-0.424	0.113	0.214
HyS0001.260	-0.13	0.56	1	0.078	0.727	1	0.305	0.0845	0.358	0.338	0.0554	0.219	0.296	0.0937	0.259	-0.416	0.082	0.207	0.216	0.346	0.543	0.804	6.11e-06	2.18e-05	-0.165	0.355	0.403	-0.000939	0.996	1	-0.358	0.0473	0.0644	0.0423	0.827	0.935	0.754	1.97e-05	6.25e-05	0.712	5.65e-05	0.000229
HyS0001.261	-1.02	0.107	0.982	-0.0226	0.967	1	-0.112	0.808	1	0.133	0.763	1	0.606	0.152	0.37	1.83	0.00583	0.0252	1.9	0.0015	0.00591	1.99	3.08e-06	1.14e-05	3.38	1.1e-17	4.71e-17	3.88	4.48e-23	2.46e-22	3.85	2.37e-22	1.26e-21	2.43	3.14e-07	3.83e-06	2.37	2.48e-09	1.29e-08	-0.057	0.905	1
HyS0001.262	0.312	0.068	0.937	0.245	0.152	1	0.505	0.000189	0.00226	0.857	2.19e-10	4.57e-09	0.697	2.45e-07	2.78e-06	0.976	3.7e-08	7.33e-07	0.924	1.28e-07	1.25e-06	0.819	1.98e-09	1.09e-08	-1.96	1.68e-41	2.25e-40	-2.27	7.38e-52	1.27e-50	-2.08	3.58e-43	4.68e-42	0.00512	0.972	1	1.09	6.06e-16	6.02e-15	1.09	8.52e-16	9.11e-15
HyS0001.263	-0.291	0.0713	0.944	-0.232	0.148	1	-0.277	0.0319	0.177	-0.416	0.00127	0.00892	-0.534	3.61e-05	0.000277	-0.657	0.00374	0.0174	0.124	0.506	0.717	0.536	4.83e-05	0.000152	0.25	0.0573	0.0774	-0.0674	0.617	0.657	0.115	0.4	0.447	1.13	7.57e-15	2.55e-13	0.439	0.000566	0.00142	-0.689	2.5e-07	1.38e-06
HyS0001.265	3.77	0.0103	0.597	0	1	1	0	1	1	0	1	1	1.34	0.46	0.767	0	1	1	0	1	1	0	1	1	14.5	1.89e-33	1.81e-32	14.3	9.27e-33	7.92e-32	12.9	6.17e-27	4.17e-26	2.9	0.0851	0.198	3.42	0.0192	0.0357	0	1	1
HyS0001.266	-0.0555	0.818	1	-0.318	0.187	1	-0.635	0.00135	0.0129	-0.788	7.02e-05	0.000659	-0.701	0.000362	0.00225	-0.797	0.0324	0.0995	0.87	0.00104	0.00429	1.27	4.81e-11	3.21e-10	0.814	2.72e-05	5.32e-05	-0.141	0.494	0.539	-0.408	0.0614	0.0822	2.26	1.31e-22	8.66e-21	0.81	1.95e-05	6.2e-05	-1.45	2.13e-11	1.71e-10
HyS0001.267	-0.766	0.284	1	0.277	0.677	NA	-0.153	0.782	1	0.419	0.433	0.855	0.0305	0.955	1	-1.72	0.274	0.504	-0.704	0.499	0.71	0.444	0.445	0.57	2.18	3.31e-05	6.42e-05	1.13	0.0397	0.0551	1.85	0.000589	0.00101	0.183	0.757	0.889	0.717	0.182	0.259	0.535	0.326	0.501
HyS0001.268	-0.0737	0.805	1	-0.583	0.0534	0.76	-1.09	1.38e-05	0.000209	-0.781	0.00141	0.00981	-0.546	0.0237	0.0854	-1.46	0.00484	0.0216	-2.17	5.44e-05	0.000306	-2.1	4.31e-11	2.9e-10	2.51	2.55e-27	1.88e-26	1.56	4.37e-11	1.23e-10	1.99	2.92e-17	1.16e-16	-0.934	0.00165	0.00767	-1.62	1.19e-09	6.41e-09	-0.684	0.00622	0.017
HyS0001.269	-0.33	0.725	NA	-0.772	0.413	NA	-1.99	0.0119	NA	-1.13	0.136	0.43	-0.752	0.316	0.611	-1.66	0.226	0.439	-3.22	0.0589	0.134	-1.7	0.0455	0.0824	-4.4	0.000458	0.000802	-6.66	3.73e-05	7.11e-05	-6.32	8.99e-05	0.000165	-1.48	0.0933	0.212	-1.97	0.0142	0.0271	-0.489	0.518	0.707
HyS0001.270	0.321	0.0589	0.918	0.0249	0.884	1	0.0163	0.906	1	0.0996	0.465	0.876	0.372	0.00595	0.0259	0.29	0.179	0.371	-0.145	0.492	0.703	-1.03	1.68e-10	1.05e-09	-1.3	1.05e-15	4.05e-15	-3.87	3.91e-44	5.23e-43	-4.75	3.33e-33	2.96e-32	-1.04	5.33e-11	1.18e-09	-0.829	1.02e-08	4.95e-08	0.21	0.128	0.239
HyS0001.271	0.402	0.921	NA	-1.37	0.746	NA	0.589	0.856	NA	0.0869	0.979	NA	0.937	0.771	0.981	-0.492	0.912	1	-1.06	0.813	0.984	1.28	0.696	0.809	2.74	0.393	0.441	-2.05	0.556	0.599	4.18	0.189	0.231	5.47	0.141	0.29	2.62	0.411	0.515	-2.85	0.413	NA
HyS0001.272	-0.172	0.456	1	-0.0791	0.73	1	-1.08	1.52e-08	3.62e-07	-1.13	2.74e-09	5.05e-08	-1.46	2.32e-14	5.71e-13	-2.53	8.02e-08	1.46e-06	-0.959	0.00129	0.00517	-1.58	4.25e-13	3.46e-12	-0.51	0.00876	0.0133	-0.842	2.88e-05	5.53e-05	-0.531	0.00846	0.0127	1.14	3.96e-06	3.72e-05	-1.47	7.81e-14	6.35e-13	-2.62	4.4e-32	1.07e-30
HyS0001.273	-0.0492	0.839	1	-0.185	0.445	1	-0.218	0.255	0.703	-0.478	0.0128	0.0675	-0.6	0.00178	0.00906	-0.943	0.000414	0.0027	-1.53	1.05e-08	1.29e-07	-1.96	8.15e-22	1.47e-20	-0.511	0.00853	0.0129	-0.28	0.149	0.187	-0.167	0.391	0.438	-0.605	0.00536	0.0212	-1.91	2.49e-22	4.1e-21	-1.3	2.03e-11	1.64e-10
HyS0001.274	-0.281	0.0798	0.958	0.00702	0.964	1	0.239	0.0582	0.277	0.149	0.238	0.621	0.112	0.374	0.68	-0.0816	0.712	0.927	-0.306	0.142	0.274	-0.457	0.00141	0.00355	-1.32	1.22e-17	5.24e-17	-1.74	8.43e-25	5.07e-24	-2.15	3.91e-28	2.8e-27	-0.358	0.0128	0.0436	-0.225	0.0845	0.133	0.134	0.299	0.472
HyS0001.275	-0.13	0.525	1	0.13	0.524	1	0.0646	0.69	0.986	0.00673	0.967	1	-0.0157	0.922	1	-0.0343	0.871	1	-0.252	0.229	0.398	-0.522	0.00143	0.0036	-0.93	1.38e-08	3.46e-08	-1.02	5.85e-10	1.55e-09	-1.26	2.72e-14	9.21e-14	-0.112	0.529	0.721	-0.493	0.00239	0.00538	-0.381	0.019	0.0458
HyS0001.276	2.18	0.309	NA	1.76	0.413	NA	2.05	0.246	NA	1.7	0.337	NA	2.15	0.218	0.478	2.5	0.321	0.563	4.74	0.0269	0.0705	3.53	0.0446	0.081	2.76	0.12	0.152	2.96	0.0957	0.125	3.79	0.0305	0.0427	1.48	0.408	0.611	3.44	0.0463	0.0786	1.96	0.272	0.439
HyS0001.277	0	1	1	0	1	1	0	1	1	0	1	1	1.33	0.488	0.789	0	1	1	8.07	7.79e-08	8.04e-07	8.35	8.64e-10	5.02e-09	8.72	1.21e-10	3.44e-10	10.3	1.75e-14	5.96e-14	10.7	2.49e-15	8.92e-15	1.86	0.0167	0.0545	8.41	4.72e-10	2.68e-09	6.55	1.89e-06	9.41e-06
HyS0001.281	-0.552	0.265	1	-0.0659	0.888	1	0.73	0.0484	0.241	0.268	0.475	0.886	0.68	0.0637	0.192	-0.0043	0.996	1	0.691	0.243	0.416	0.815	0.0418	0.0764	1.53	4.3e-05	8.27e-05	4.1	5.93e-32	4.92e-31	4.29	1.4e-34	1.32e-33	-0.397	0.327	0.526	0.576	0.127	0.191	0.973	0.00881	0.0233
HyS0001.282	0.674	0.241	1	-0.617	0.335	1	0.629	0.187	0.595	0.368	0.444	0.862	0.31	0.518	0.815	-0.0994	0.931	1	0.333	0.707	0.901	0.942	0.0686	0.119	6.23	2.33e-48	4.05e-47	5.52	5.45e-38	5.85e-37	4.41	4.08e-24	2.39e-23	0.421	0.415	0.618	1.05	0.0263	0.0473	0.626	0.202	0.348
HyS0001.283	0.0139	0.953	1	-0.0825	0.728	1	-0.0248	0.898	1	0.229	0.226	0.6	0.125	0.51	0.808	-0.142	0.688	0.908	-0.71	0.0453	0.108	0.057	0.785	0.89	-0.313	0.14	0.175	0.0368	0.86	0.881	0.208	0.326	0.373	-0.449	0.0331	0.0942	0.159	0.412	0.516	0.608	0.00141	0.00445
HyS0001.285	0.276	0.774	1	-0.108	0.912	1	0.368	0.642	0.978	-0.209	0.8	1	0.322	0.679	0.928	1.41	0.281	0.513	2.65	0.00693	0.0223	0.965	0.251	0.36	4.07	5.59e-09	1.43e-08	5.74	6.5e-17	2.54e-16	5.89	1.1e-17	4.5e-17	-0.106	0.924	0.997	-0.731	0.434	0.539	-0.626	0.504	0.694
HyS0001.286	-0.0456	0.929	1	-0.062	0.901	1	0.253	0.535	0.93	0.302	0.452	0.866	0.358	0.367	0.673	-1.87	0.216	0.424	-0.435	0.606	0.81	-1.01	0.0719	0.124	2.91	9.15e-15	3.35e-14	3.51	2.93e-21	1.46e-20	3.71	2.57e-23	1.44e-22	-1.28	0.0109	0.0381	-0.812	0.0831	0.132	0.473	0.251	0.413
HyS0001.287	-0.196	0.743	1	-0.236	0.684	1	-0.493	0.367	0.824	-0.519	0.329	0.748	1.02	0.0118	0.0468	1.35	0.136	0.303	0.784	0.387	0.59	0.585	0.279	0.391	8.44	1.67e-142	2.99e-140	8.78	5.8e-154	1.13e-151	7.19	3e-102	1.91e-100	-0.608	0.246	0.431	0.193	0.699	0.789	0.801	0.0797	0.159
HyS0001.288	0.162	0.485	1	-0.26	0.262	1	-0.956	2.37e-07	4.75e-06	-0.808	1.18e-05	0.000127	-0.728	7.82e-05	0.000557	-0.00254	0.992	1	-0.021	0.93	1	-0.206	0.271	0.382	-0.558	0.00276	0.00445	-0.942	5.65e-07	1.24e-06	-1.21	2.26e-10	6.11e-10	1.14	2.38e-08	3.57e-07	-0.284	0.124	0.187	-1.43	2.32e-14	2.28e-13
HyS0001.289	-0.275	0.493	1	0.124	0.75	1	0.676	0.0295	0.167	0.892	0.00368	0.0229	1.61	9.49e-08	1.13e-06	1.33	0.00403	0.0185	1.94	2.25e-06	1.67e-05	2	1.27e-10	8.1e-10	0.687	0.0346	0.0484	0.565	0.0889	0.117	0.114	0.749	0.782	-0.427	0.189	0.36	1.42	3.36e-06	1.18e-05	1.85	1.15e-09	8.01e-09
HyS0001.290	-0.0535	0.822	1	-0.0865	0.714	1	0.257	0.176	0.575	0.351	0.0609	0.236	0.5	0.00703	0.0299	-0.302	0.444	0.699	0.204	0.515	0.726	0.468	0.0222	0.0436	-1.05	1.23e-05	2.48e-05	-0.126	0.56	0.603	0.107	0.625	0.666	-0.61	0.00324	0.0137	0.269	0.163	0.236	0.879	2.7e-06	1.32e-05
HyS0001.291	-0.239	0.247	1	-0.113	0.583	1	-0.00584	0.972	1	-0.0832	0.611	0.977	-0.122	0.457	0.764	-0.226	0.362	0.613	-0.502	0.0364	0.0901	-0.903	4.14e-07	1.71e-06	-1.67	1.55e-19	7.41e-19	-0.949	8.61e-08	1.99e-07	-0.892	7.9e-07	1.7e-06	-0.765	3.91e-05	0.000289	-0.93	3.74e-08	1.69e-07	-0.165	0.32	0.495
HyS0001.292	0.138	0.48	1	0.131	0.503	1	0.0396	0.799	1	0.067	0.666	0.993	0.0163	0.916	1	0.161	0.465	0.719	0.415	0.0463	0.11	0.159	0.321	0.438	0.301	0.0556	0.0753	0.101	0.524	0.569	-0.069	0.67	0.708	-0.163	0.339	0.541	0.141	0.365	0.467	0.305	0.0504	0.107
HyS0001.293	-0.0462	0.884	1	-0.797	0.012	0.312	-1.5	2.69e-09	7.02e-08	-1.64	7.92e-11	1.7e-09	-1.74	4.1e-12	8.2e-11	-1.37	2.73e-05	0.000257	-1.68	2.51e-07	2.32e-06	-1.73	1.05e-11	7.56e-11	-1.07	2.04e-05	4.04e-05	-1.4	3.08e-08	7.33e-08	-1.52	2.13e-09	5.41e-09	1.1	8.96e-05	0.000601	-1.95	1.08e-14	9.62e-14	-3.04	6.01e-33	1.52e-31
HyS0001.295	-2.09	0.364	1	-2.28	0.322	1	-1.67	0.349	0.809	-1.83	0.306	0.723	-0.5	0.773	0.981	4.48	0.00252	0.0126	0.472	0.838	1	3.04	0.0149	0.0304	10.8	2.81e-24	1.75e-23	10.5	2.6e-23	1.45e-22	10.1	9.67e-22	4.97e-21	2.78	0.000746	0.00388	4.9	6.74e-06	2.28e-05	2.12	0.0969	0.188
HyS0001.296	0	1	1	2	0.293	1	3.18	0.0311	0.173	0	1	1	0	1	1	0	1	1	0	1	1	2.7	0.122	0.195	13.2	2.33e-27	1.72e-26	13.4	3.53e-28	2.49e-27	13	7.59e-27	5.12e-26	1.87	0.256	0.444	3.83	0.00678	0.014	1.96	0.298	0.47
HyS0001.297	-0.974	0.544	1	0.42	0.7	1	0.44	0.657	0.985	0.284	0.775	1	-1.82	0.234	0.502	2.16	0.178	0.37	-0.851	0.693	0.888	-1.79	0.261	0.371	9.35	1.07e-42	1.5e-41	9.56	1.47e-44	2e-43	9.46	1.22e-43	1.6e-42	-0.117	0.954	1	-1.32	0.399	0.503	-1.2	0.452	0.642
HyS0001.298	0	1	1	2	0.315	1	0	1	1	2.47	0.134	0.426	0	1	1	0	1	1	0	1	1	0	1	1	10.2	5.04e-15	1.87e-14	10.7	1.77e-16	6.74e-16	10.8	1.01e-16	3.91e-16	0	1	1	0	1	1	0	1	1
HyS0001.299	0.829	0.59	NA	1.22	0.41	NA	-1.77	0.33	NA	-0.344	0.808	NA	0.903	0.472	0.775	-0.48	0.845	1	-1.05	0.669	0.866	0.636	0.666	0.782	3.48	0.00333	0.00529	5.19	6.97e-06	1.4e-05	5.24	6.13e-06	1.24e-05	1.19	0.457	0.658	0.797	0.543	0.647	-0.396	0.795	0.965
HyS0001.300	-2.12	0.378	1	-2.31	0.337	NA	-1.7	0.362	0.82	-1.86	0.32	0.738	-0.535	0.768	0.979	1.01	0.674	0.897	0.444	0.854	1	0.828	0.633	0.751	7.8	6.15e-11	1.79e-10	8.16	7.41e-12	2.17e-11	8.68	3.15e-13	9.97e-13	1.34	0.529	0.72	-0.0105	0.995	1	-1.35	0.471	0.66
HyS0001.301	-0.322	0.41	1	-0.848	0.0406	0.652	-0.187	0.56	0.941	0.287	0.331	0.749	-0.376	0.236	0.506	-2.05	0.164	0.348	-0.0297	0.964	1	1.98	4.26e-12	3.16e-11	9.21	0	0	8.2	1.3e-248	2.23e-245	8.19	2.32e-247	3.31e-244	0.13	0.66	0.823	1.17	3.38e-05	0.000104	1.04	0.000317	0.00113
HyS0001.302	0.331	0.82	1	2.31	0.0434	NA	-0.231	0.867	1	0.612	0.602	0.974	0.532	0.65	0.908	0.0211	0.993	1	-0.547	0.811	0.983	0.673	0.632	0.751	5.48	8.45e-09	2.14e-08	7.1	3.72e-14	1.25e-13	7.55	8.67e-16	3.18e-15	0.198	0.865	0.958	1.3	0.251	0.343	1.1	0.349	0.529
HyS0001.303	0.299	0.262	1	0.215	0.42	1	0.224	0.288	0.748	0.163	0.439	0.859	0.0572	0.786	0.987	0.676	0.0121	0.0458	0.334	0.214	0.38	-0.12	0.572	0.695	-1.28	1.92e-09	5.08e-09	-1.23	8.61e-09	2.12e-08	-2.07	1.53e-21	7.77e-21	-0.331	0.153	0.308	0.0148	0.944	0.996	0.345	0.102	0.196
HyS0001.304	0.205	0.262	1	0.211	0.247	1	0.231	0.113	0.435	0.262	0.0713	0.266	0.372	0.0102	0.0411	0.239	0.272	0.502	0.551	0.00586	0.0192	0.715	1.58e-06	6.04e-06	0.822	2.17e-08	5.36e-08	1.21	1.49e-16	5.71e-16	1.33	1.32e-19	6e-19	-0.206	0.192	0.364	0.662	4.92e-06	1.69e-05	0.869	1.96e-09	1.33e-08
HyS0001.305	-0.105	0.726	1	-0.641	0.0321	0.58	-1.63	1.48e-11	5.18e-10	-1.95	9.11e-16	3.04e-14	-2.15	9.77e-19	3.42e-17	-2.06	1.04e-07	1.85e-06	-1.57	4.85e-06	3.39e-05	-1.85	3.77e-13	3.09e-12	0.521	0.0282	0.0399	0.101	0.671	0.709	0.147	0.54	0.585	0.72	0.0138	0.0466	-2.45	9.15e-23	1.54e-21	-3.17	5.33e-34	1.39e-32
HyS0001.306	-0.14	0.517	1	-0.122	0.571	1	-0.133	0.439	0.871	-0.0105	0.951	1	0.0521	0.76	0.975	0.0278	0.905	1	-0.23	0.315	0.507	-0.168	0.337	0.457	-0.202	0.244	0.29	-0.0508	0.77	0.8	0.0582	0.739	0.772	-0.328	0.0818	0.192	-0.161	0.35	0.452	0.168	0.328	0.504
HyS0001.307	-0.06	0.669	1	0.131	0.348	1	0.333	0.00276	0.0239	0.329	0.00296	0.0189	0.486	1.1e-05	9.26e-05	0.0578	0.733	0.942	0.148	0.35	0.548	-0.346	0.00382	0.00891	-1.01	1.54e-16	6.26e-16	-0.91	1.52e-13	4.93e-13	-0.902	1.09e-12	3.37e-12	-0.702	1.21e-08	1.89e-07	-0.104	0.357	0.459	0.598	7.67e-08	4.49e-07
HyS0001.308	-1.22	0.611	1	1.03	0.588	1	-0.797	0.673	0.985	2.08	0.159	0.478	1.35	0.398	0.708	1.92	0.423	0.679	1.35	0.573	0.783	0.407	0.83	0.927	11.1	8.86e-20	4.3e-19	11	2.54e-19	1.14e-18	10.4	1.77e-17	7.12e-17	4.52	0.00381	0.0158	4.07	0.00191	0.00436	-0.443	0.815	0.981
HyS0001.309	0.205	0.46	1	-0.0125	0.964	1	-0.0536	0.811	1	-0.0699	0.754	1	-0.0128	0.954	1	0.766	0.0194	0.0667	0.574	0.0679	0.151	0.19	0.42	0.544	1.8	2.16e-16	8.68e-16	1.86	3.03e-17	1.21e-16	1.9	9.35e-18	3.84e-17	-0.132	0.587	0.768	0.422	0.058	0.0962	0.554	0.0127	0.0322
HyS0001.310	-0.0514	0.84	1	-0.498	0.0512	0.748	-0.866	2.44e-05	0.000354	-1.27	7.22e-10	1.44e-08	-1.33	1.14e-10	1.96e-09	-1.35	5.31e-05	0.000462	-1.18	9.68e-05	0.000516	-1.21	3.2e-08	1.53e-07	1.05	2e-07	4.58e-07	0.744	0.000255	0.000454	0.938	4.15e-06	8.47e-06	0.157	0.513	0.71	-1.61	3.04e-14	2.59e-13	-1.76	1.69e-16	1.89e-15
HyS0001.311	-0.0862	0.7	1	-0.0502	0.821	1	0.358	0.0429	0.221	0.167	0.347	0.768	0.0917	0.604	0.877	0.417	0.15	0.325	0.624	0.0159	0.0453	0.646	0.000508	0.00137	0.355	0.0557	0.0754	0.457	0.0142	0.0209	0.0686	0.729	0.763	0.0671	0.728	0.871	0.646	0.000252	0.000671	0.579	0.00112	0.00362
HyS0001.312	0.0213	0.897	1	-0.0483	0.77	1	-0.167	0.212	0.638	-0.236	0.0763	0.279	-0.102	0.44	0.747	-0.291	0.203	0.405	-0.224	0.277	0.461	-0.204	0.156	0.241	1.08	2.8e-16	1.12e-15	0.871	8.71e-11	2.42e-10	0.968	9.47e-13	2.93e-12	0.113	0.462	0.663	-0.392	0.00404	0.00872	-0.505	0.00025	0.000909
HyS0001.313	0.264	0.135	1	0.298	0.0915	0.938	0.298	0.0334	0.183	0.419	0.00271	0.0175	0.46	0.000987	0.0054	0.56	0.00237	0.0119	0.666	0.000233	0.00113	0.422	0.00286	0.00685	-1.55	2.74e-26	1.91e-25	-1.75	3.45e-32	2.89e-31	-1.77	5.87e-32	4.94e-31	-0.205	0.181	0.35	0.495	0.000408	0.00105	0.7	5.69e-07	3.01e-06
HyS0001.314	-0.152	0.725	1	0.173	0.69	1	0.382	0.265	0.716	0.381	0.266	0.666	0.3	0.381	0.689	-0.36	0.414	0.672	-0.387	0.377	0.579	-0.237	0.49	0.616	-1.23	0.000353	0.000626	-0.828	0.0163	0.0237	-1.46	2.45e-05	4.71e-05	-0.417	0.267	0.457	-0.411	0.231	0.319	0.00563	0.987	1
HyS0001.315	-0.357	0.665	1	-0.548	0.505	1	1.35	0.0168	0.107	1.03	0.0703	0.263	0.965	0.0904	0.252	2.19	0.0175	0.0613	5.89	6.74e-23	8.7e-21	6.81	4.21e-42	3.19e-40	4.82	3.17e-21	1.68e-20	5.77	2.85e-30	2.21e-29	5.25	8.01e-25	4.88e-24	5.44	2.89e-21	1.75e-19	5.98	6.38e-33	2.22e-31	0.534	0.402	0.588
HyS0001.317	-1.83	0.832	NA	2.42	0.774	NA	0.15	0.982	NA	-1.57	0.819	NA	-1.66	0.808	NA	3.75	0.66	NA	0.735	0.932	NA	-0.206	0.976	1	-0.426	0.95	0.964	4.6	0.492	0.537	5.37	0.422	0.469	0	1	NA	-1.17	0.864	NA	-1.06	0.877	NA
HyS0001.318	-0.382	0.0097	0.578	-0.203	0.165	1	0.0869	0.456	0.882	-0.0862	0.46	0.872	0.0352	0.761	0.976	-0.14	0.467	0.72	0.274	0.103	0.212	0.686	9.93e-09	5.07e-08	1.12	6.41e-22	3.52e-21	1.18	5.75e-24	3.31e-23	1.14	6.63e-22	3.43e-21	-0.00536	0.966	1	0.573	7.59e-07	2.91e-06	0.578	6.38e-07	3.36e-06
HyS0001.319	-0.632	0.00299	0.356	-0.331	0.12	1	-0.353	0.0363	0.195	-0.397	0.0184	0.0906	-0.332	0.0484	0.154	-1.41	1.8e-10	5.9e-09	-1.35	5.77e-10	8.86e-09	-1.2	1.47e-12	1.14e-11	-2.76	9.5e-58	2.28e-56	-2.2	9.96e-38	1.05e-36	-1.75	1.53e-24	9.16e-24	-0.205	0.27	0.459	-1.42	4.86e-17	5.32e-16	-1.21	6.94e-13	6.23e-12
HyS0001.320	-0.172	0.512	1	0.218	0.405	1	0.329	0.113	0.435	0.261	0.207	0.567	0.262	0.205	0.457	-0.27	0.322	0.564	0.447	0.0928	0.195	0.759	0.000262	0.000743	-0.675	0.00128	0.00214	-0.181	0.386	0.432	-0.337	0.108	0.139	0.0696	0.759	0.89	0.801	0.000111	0.000313	0.731	0.000419	0.00146
HyS0001.321	0.256	0.481	1	0.251	0.488	1	0.176	0.542	0.934	0.245	0.394	0.817	0.166	0.564	0.852	0.604	0.113	0.264	0.324	0.39	0.594	-0.781	0.00899	0.0193	-1.58	2e-07	4.59e-07	0.188	0.519	0.564	0.0209	0.943	0.957	-0.835	0.00884	0.0322	-0.66	0.0232	0.0423	0.174	0.545	0.735
HyS0001.322	-0.528	0.288	1	0.363	0.396	1	0.354	0.335	0.797	0.0763	0.838	1	0.222	0.541	0.833	0.517	0.519	0.772	-0.466	0.607	0.811	-0.395	0.426	0.55	5.81	3.07e-81	1.43e-79	5.2	1.23e-64	3.05e-63	5.44	3.23e-70	9.19e-69	0.13	0.762	0.892	0.332	0.381	0.484	0.202	0.607	0.794
HyS0001.323	0	1	1	0	1	1	0	1	1	0	1	1	0	1	1	0	1	1	0	1	1	3.58	0.0226	0.0443	13.3	7.35e-29	5.82e-28	13.3	6.8e-29	4.98e-28	12.2	1.39e-24	8.38e-24	2.32	0.193	0.365	2.84	0.0709	0.115	0	1	1
HyS0001.324	-1.22	0.63	NA	2.03	0.259	NA	0.635	0.748	NA	2.77	0.069	0.259	1.87	0.249	0.525	5.36	0.00294	0.0143	3.79	0.0672	0.15	6.34	7.32e-06	2.58e-05	7.01	5.07e-07	1.13e-06	7.73	2.77e-08	6.61e-08	8.5	8.95e-10	2.33e-09	3.95	0.0187	0.0598	4.95	0.000511	0.00129	0.999	0.616	0.803
HyS0001.325	0.576	0.196	1	0.522	0.234	1	0.0755	0.851	1	0.828	0.0223	0.106	0.68	0.0617	0.187	-1.2	0.421	0.677	3.69	1.55e-18	9.6e-17	4.02	9.56e-35	4.37e-33	3.98	1.09e-34	1.11e-33	4.12	6.98e-37	7.08e-36	4.13	2.61e-36	2.63e-35	2.75	2.13e-13	6.36e-12	3.19	7.29e-23	1.24e-21	0.444	0.269	0.437
HyS0001.326	0.431	0.581	NA	0.881	0.247	NA	-0.264	0.689	NA	0.00755	0.991	1	0.273	0.665	0.92	-3.52	0.104	0.248	0.674	0.487	0.697	1.38	0.0323	0.0608	1.69	0.00678	0.0104	1.94	0.00189	0.00308	2.11	0.000777	0.00131	1.53	0.0433	0.117	0.791	0.209	0.293	-0.737	0.3	0.472
HyS0001.327	1.34	0.185	1	0.149	0.899	1	0.524	0.593	0.958	0.575	0.546	0.937	1.73	0.039	0.129	1.89	0.256	0.48	3.64	0.000496	0.00222	5.28	6.74e-12	4.91e-11	6.7	5.03e-19	2.34e-18	7.16	1.37e-21	6.97e-21	7.17	1.42e-21	7.24e-21	3.43	6.51e-07	7.4e-06	5.28	2.92e-12	2.04e-11	1.85	0.0339	0.0759
HyS0001.328	1.36	0.418	NA	2.16	0.152	NA	2.13	0.123	0.459	3.1	0.0168	0.0838	3.96	0.00172	0.00877	4.49	0.00736	0.0306	2.92	0.136	0.265	4.04	0.00226	0.00552	6.67	7.1e-08	1.68e-07	7.26	3.99e-09	1.01e-08	7.89	1.51e-10	4.11e-10	1.07	0.214	0.391	5.02	5.99e-05	0.000176	3.94	0.00212	0.00646
HyS0001.329	-1.43	0.365	NA	0.55	0.671	NA	-0.422	0.712	NA	-0.634	0.581	0.958	1.27	0.217	0.476	2.71	0.0538	0.15	2.46	0.0716	0.158	1.82	0.0893	0.15	3.5	0.00048	0.00084	3.23	0.0014	0.00232	4.4	1.07e-05	2.13e-05	1.7	0.122	0.26	2.51	0.0129	0.025	0.804	0.454	0.645
HyS0001.330	0.703	0.733	NA	0.774	0.705	NA	1.13	0.493	NA	0.708	0.669	NA	1.65	0.308	NA	1.51	0.534	NA	0.946	0.697	0.892	0.745	0.675	0.79	-2.66	0.214	0.259	-0.179	0.925	0.941	1.37	0.427	0.475	-1.27	0.483	NA	0.346	0.84	NA	1.62	0.324	NA
HyS0001.331	-1.18	0.508	NA	-1.37	0.441	NA	-0.794	0.567	NA	0.697	0.577	NA	0.736	0.554	0.843	-1.48	0.553	0.803	-2.05	0.412	0.619	0.271	0.848	0.94	1.81	0.149	0.186	3.12	0.0101	0.0151	2.58	0.0375	0.0519	-1.25	0.356	0.559	0.431	0.738	0.823	1.68	0.171	0.304
HyS0001.333	-0.296	0.549	1	-0.166	0.734	1	-0.346	0.383	0.839	-0.331	0.402	0.825	-0.452	0.252	0.529	-0.678	0.345	0.592	-2.47	0.00975	0.03	-0.997	0.0279	0.0533	0.249	0.537	0.582	0.862	0.0296	0.0417	1.01	0.0116	0.0171	-0.395	0.384	0.587	-0.669	0.101	0.156	-0.273	0.496	0.686
HyS0001.334	0.166	0.425	1	0.0693	0.739	1	-0.192	0.251	0.697	-0.00495	0.976	1	0.316	0.0557	0.173	0.367	0.128	0.291	0.632	0.00501	0.0168	0.58	0.00067	0.00178	0.0784	0.647	0.684	-0.54	0.00238	0.00383	-0.272	0.127	0.161	-0.216	0.239	0.422	0.146	0.384	0.487	0.362	0.0302	0.0687
HyS0001.335	0.344	0.183	1	0.127	0.624	1	-0.134	0.52	0.924	-0.139	0.501	0.907	-0.711	0.000701	0.00398	-0.345	0.293	0.528	-0.514	0.0994	0.206	-0.611	0.00645	0.0142	-0.0701	0.743	0.773	-0.494	0.0253	0.0359	-0.339	0.129	0.163	0.937	0.000226	0.00136	-0.903	2.69e-05	8.38e-05	-1.84	9.83e-16	1.05e-14
HyS0001.336	0.312	0.821	NA	-0.531	0.708	NA	0.0206	0.985	NA	-0.241	0.831	NA	0.843	0.439	0.746	0.986	0.553	0.803	-0.582	0.765	0.947	-0.0612	0.96	1	-4.19	0.0192	0.0278	0.794	0.489	0.534	1.33	0.242	0.288	-0.262	0.832	0.939	0.171	0.88	0.943	0.433	0.7	0.879
HyS0001.337	-1.05	0.151	1	0.00298	0.996	1	0.108	0.835	1	0.525	0.289	0.701	0.795	0.1	0.273	1.08	0.227	0.44	2.1	0.00182	0.00703	2.28	2.57e-06	9.59e-06	3.63	1.41e-15	5.41e-15	4.27	2.38e-21	1.19e-20	3.97	3.3e-18	1.4e-17	1.75	0.00121	0.00587	1.93	3.74e-05	0.000114	0.179	0.738	0.914
HyS0001.338	0.02	0.925	1	0.0975	0.646	1	0.303	0.074	0.327	0.467	0.00558	0.0332	0.669	6.58e-05	0.000478	0.925	9.62e-05	0.000763	0.923	5.03e-05	0.000285	0.887	2.83e-07	1.19e-06	1.17	4.43e-12	1.38e-11	1.41	8.41e-17	3.26e-16	1.12	8.5e-11	2.35e-10	0.0675	0.717	0.863	0.525	0.00193	0.00442	0.458	0.0071	0.0192
HyS0001.339	0.0285	0.943	1	0.0743	0.851	1	-0.362	0.249	0.694	-0.701	0.0255	0.119	-1.27	5.64e-05	0.000416	-1.27	0.00224	0.0114	-0.776	0.0553	0.127	-0.931	0.00329	0.00779	-1.12	0.000404	0.000711	-0.801	0.0112	0.0167	-1.32	3.34e-05	6.35e-05	0.307	0.375	0.579	-1.23	9.5e-05	0.000271	-1.54	1.13e-06	5.79e-06
HyS0001.340	-0.166	0.806	1	-0.0721	0.914	1	0.282	0.598	0.96	0.393	0.459	0.872	1.95	0.000147	0.000997	3.39	3.3e-07	5.3e-06	5.9	9.32e-21	8.46e-19	6.75	1.15e-40	7.88e-39	8.45	7.09e-63	1.95e-61	7.17	8.84e-46	1.26e-44	6.23	7.1e-35	6.76e-34	5.41	3e-22	1.93e-20	6	1.7e-32	5.72e-31	0.584	0.276	0.444
HyS0001.341	0.0747	0.645	1	0.0881	0.586	1	0.117	0.363	0.82	0.081	0.528	0.927	-0.0362	0.778	0.983	-0.345	0.0447	0.129	0.149	0.37	0.572	0.559	1.49e-05	5.04e-05	-0.0326	0.801	0.826	-0.226	0.0818	0.108	-0.188	0.15	0.187	-0.0516	0.713	0.86	0.428	0.000851	0.00208	0.479	0.000186	0.000691
HyS0001.342	-0.273	0.845	1	-3.91	0.083	NA	-0.88	0.507	0.915	0.00906	0.993	1	1.08	0.261	0.541	-0.582	0.796	0.992	1.29	0.455	0.664	1.43	0.186	0.28	5.95	2.18e-12	6.97e-12	6.59	5.87e-15	2.06e-14	6.31	1.04e-13	3.39e-13	1.64	0.218	0.395	1.15	0.253	0.345	-0.497	0.706	0.885
HyS0001.343	0.112	0.532	1	0.113	0.529	1	0.0366	0.797	1	0.019	0.894	1	-0.144	0.311	0.605	0.0414	0.826	1	0.257	0.163	0.306	0.372	0.00944	0.0201	0.321	0.0246	0.0351	0.686	1.57e-06	3.32e-06	0.932	6.75e-11	1.88e-10	0.0918	0.556	0.744	0.471	0.00093	0.00225	0.379	0.00774	0.0207
HyS0001.344	-0.153	0.562	1	-0.25	0.342	1	-0.225	0.28	0.737	-0.374	0.0729	0.27	-0.396	0.0574	0.177	-0.0627	0.817	1	-0.0551	0.837	1	0.437	0.0366	0.0678	-0.262	0.211	0.255	-0.37	0.0781	0.103	-0.143	0.495	0.541	1.42	5.73e-10	1.11e-08	0.286	0.17	0.245	-1.14	5.94e-08	3.51e-07
HyS0001.345	-0.0076	0.965	1	0.0384	0.825	1	-0.0647	0.645	0.98	-0.0181	0.897	1	0.0463	0.739	0.963	-0.126	0.58	0.825	0.0366	0.859	1	0.394	0.00671	0.0147	1.25	3.42e-19	1.61e-18	1.4	7.94e-24	4.54e-23	1.18	6.08e-17	2.38e-16	-0.121	0.425	0.628	0.591	2.06e-05	6.54e-05	0.712	2.9e-07	1.59e-06
HyS0001.346	-0.326	0.188	1	-1.32	1.19e-07	2.24e-05	-1.9	1.22e-21	1.1e-19	-1.94	1.75e-22	9.71e-21	-1.36	5.85e-12	1.14e-10	-1.38	7.23e-07	1.07e-05	-0.668	0.00999	0.0307	-0.204	0.303	0.419	-0.797	6.06e-05	0.000115	-1.75	7.46e-18	3.07e-17	-1.72	7.8e-17	3.04e-16	1.84	6.58e-17	2.71e-15	-0.304	0.122	0.184	-2.14	1.93e-26	3.67e-25
HyS0001.347	-0.584	0.419	1	-1.36	0.103	0.972	0.426	0.402	0.845	-1.11	0.0959	0.332	0.275	0.582	0.862	-0.0362	0.981	1	-3.05	0.143	0.276	-0.43	0.567	0.69	7.91	6.03e-96	3.88e-94	7.36	7.59e-83	3.19e-81	7.18	1.73e-78	6.08e-77	0.288	0.726	0.869	-0.522	0.412	0.516	-0.81	0.247	0.408
HyS0001.348	0.411	0.675	1	-0.0705	0.944	NA	-0.162	0.847	1	0.205	0.799	1	0.0512	0.95	1	2.89	0.00509	0.0225	-2.93	0.188	0.342	-1.02	0.359	0.48	4.91	1.45e-11	4.38e-11	3.93	9.44e-08	2.17e-07	4.03	4.89e-08	1.14e-07	0.268	0.766	0.894	0.576	0.475	0.58	0.308	0.711	0.888
HyS0001.349	0.216	0.48	1	-0.33	0.283	1	-0.285	0.247	0.691	0.474	0.0502	0.203	0.79	0.00104	0.00567	0.903	0.00766	0.0316	0.699	0.034	0.085	0.38	0.131	0.208	3.58	4.3e-51	8.24e-50	2.87	4.08e-33	3.54e-32	1.55	2.37e-10	6.4e-10	-0.479	0.0712	0.173	0.427	0.0801	0.127	0.906	0.000185	0.000686
HyS0001.352	0	1	NA	0	1	NA	0	1	NA	0	1	1	0	1	1	0	1	1	0	1	1	6.01	0.0209	0.0414	8.12	0.00154	0.00255	7.82	0.00232	0.00375	8.97	0.000463	0.0008	-0.0385	0.99	1	1.92	0.509	0.612	1.96	0.504	0.694
HyS0001.353	-0.624	0.0433	0.89	-0.139	0.65	1	0.466	0.0549	0.266	0.552	0.0227	0.108	0.665	0.00601	0.026	0.72	0.0257	0.0829	-0.266	0.42	0.627	-0.887	0.000507	0.00137	-7.07	8.58e-25	5.49e-24	-7.66	1.09e-18	4.73e-18	-5.74	1.78e-26	1.17e-25	-1.15	2.11e-05	0.000168	-0.72	0.0035	0.00762	0.427	0.0795	0.159
HyS0001.354	-3.94	0.197	NA	-0.105	0.965	NA	-2.1	0.362	NA	0.434	0.821	NA	-0.805	0.69	0.935	-0.808	0.791	0.989	3.07	0.198	0.358	3.58	0.0537	0.0956	2.06	0.277	0.324	2.33	0.218	0.263	1.56	0.424	0.471	1.86	0.362	0.565	2.47	0.184	0.262	0.606	0.754	NA
HyS0001.355	0.277	0.208	1	-0.0128	0.954	1	-0.471	0.00718	0.0542	-0.653	0.000195	0.00167	-1.13	1.14e-10	1.96e-09	-0.879	0.000367	0.00244	-1.94	4.41e-14	1.44e-12	-2.3	2.87e-33	1.18e-31	-2.25	3.14e-33	2.97e-32	-1.85	1.48e-23	8.39e-23	-1.92	3.57e-24	2.1e-23	0.0143	0.945	1	-2.29	2.84e-36	1.19e-34	-2.3	2.03e-36	5.81e-35
HyS0001.357	-0.0698	0.825	1	-0.539	0.0876	0.918	-0.529	0.0346	0.188	-0.274	0.273	0.676	-0.32	0.199	0.448	-0.422	0.211	0.417	-1.8	4.04e-07	3.54e-06	-2.26	4e-17	4.85e-16	-3.99	3.51e-40	4.42e-39	-2.76	8.63e-24	4.92e-23	-3.48	5.31e-31	4.31e-30	-0.533	0.0624	0.156	-2.22	6.39e-18	7.51e-17	-1.69	3.51e-11	2.78e-10
HyS0001.358	0	1	NA	3	0.278	NA	0	1	NA	3.14	0.171	0.501	2.16	0.371	0.677	0	1	1	0	1	1	0	1	1	9.37	1.37e-05	2.76e-05	9.62	8.02e-06	1.6e-05	8.36	0.000112	0.000204	1.38	0.623	0.796	1.9	0.458	0.562	0	1	1
HyS0001.359	0	1	NA	0	1	NA	0	1	NA	0	1	NA	0	1	NA	0	1	NA	0	1	1	0	1	1	6.57	0.326	0.374	6.66	0.32	0.369	6.66	0.32	0.367	0	1	NA	0	1	NA	0	1	NA
HyS0001.361	0.428	0.671	NA	-0.142	0.891	NA	0.452	0.581	NA	-0.0182	0.983	1	0.189	0.818	1	-2.58	0.249	0.471	0.878	0.481	0.691	-4.09	0.0119	0.0249	2.2	0.00547	0.00848	3.11	6.38e-05	0.000119	3.44	9.36e-06	1.86e-05	-1.69	0.348	0.549	-3.6	0.0234	0.0426	-1.91	0.0883	0.174
HyS0001.362	0.0203	0.955	1	0.11	0.758	1	0.0296	0.919	1	-0.0377	0.896	1	-0.383	0.191	0.435	-0.699	0.234	0.45	-1.63	0.0111	0.0335	-1.46	9.5e-05	0.000287	4.13	2.03e-51	3.95e-50	4.08	5.65e-50	9.15e-49	4.27	1.8e-54	3.28e-53	0.398	0.28	0.472	-0.83	0.0076	0.0156	-1.23	0.000165	0.000619
HyS0001.363	-0.655	0.433	1	-0.478	0.565	1	-0.543	0.413	0.854	-0.571	0.388	0.815	-0.582	0.378	0.685	-0.133	0.888	1	-0.0639	0.943	1	0.0572	0.933	1	-1.29	0.0663	0.0886	1.05	0.109	0.141	-0.00502	0.994	1	0.421	0.559	0.745	0.566	0.387	0.491	0.145	0.826	0.987
HyS0001.365	0.18	0.349	1	0.0827	0.667	1	0.000207	0.999	1	-0.132	0.386	0.813	-0.283	0.0625	0.189	0.0287	0.884	1	0.05	0.797	0.973	0.114	0.455	0.58	2.39	6.11e-56	1.38e-54	3.4	2.95e-111	2.27e-109	3.97	3.13e-151	5.64e-149	0.386	0.0208	0.0652	0.0881	0.562	0.665	-0.297	0.0508	0.108
HyS0001.366	0	1	1	0	1	1	0	1	1	0	1	1	5.87	0.00159	0.00815	0	1	1	8.21	0.000162	0.00082	9.39	3.44e-07	1.43e-06	13.4	3.09e-13	1.04e-12	13	1.53e-12	4.69e-12	12.8	2.51e-12	7.56e-12	6.97	0.000978	0.0049	8.93	1.21e-06	4.51e-06	1.96	0.401	0.586
HyS0001.367	0.0726	0.71	1	-0.0795	0.684	1	-0.096	0.543	0.934	0.102	0.512	0.917	-0.012	0.939	1	0.201	0.426	0.681	-0.704	0.00825	0.0259	-0.263	0.126	0.2	-0.158	0.344	0.391	0.0532	0.749	0.78	0.424	0.0106	0.0157	0.315	0.0924	0.211	-0.557	0.000637	0.00159	-0.872	1.94e-07	1.08e-06
HyS0001.368	0.0212	0.99	NA	0.607	0.717	NA	0.165	0.904	NA	0.174	0.899	NA	-0.967	0.497	0.796	-2.1	0.421	0.678	1.78	0.316	0.509	-0.376	0.805	0.907	-2.37	0.219	0.263	1.03	0.455	0.501	1.01	0.474	0.52	0.45	0.761	0.891	1.02	0.448	0.552	0.572	0.675	NA
HyS0001.369	-0.131	0.399	1	-0.513	0.00102	0.0518	-1.17	2.36e-20	1.88e-18	-1.11	1.31e-18	5.59e-17	-0.976	7.11e-15	1.88e-13	-1.04	2.65e-07	4.33e-06	-0.315	0.0705	0.156	-0.0131	0.919	0.996	0.979	2.38e-15	9e-15	0.712	1.1e-08	2.68e-08	0.788	3.18e-10	8.51e-10	0.893	1.8e-10	3.75e-09	-0.112	0.366	0.469	-1	3.5e-15	3.59e-14
HyS0001.370	0.0437	0.77	1	-0.0416	0.781	1	-0.181	0.128	0.469	-0.28	0.0185	0.0909	-0.624	1.6e-07	1.85e-06	-0.79	4.98e-06	5.83e-05	-0.89	8.74e-08	8.94e-07	-1.26	1.4e-23	2.86e-22	-0.866	1.53e-12	4.92e-12	-0.919	9.52e-14	3.12e-13	-1.08	1.23e-17	5.03e-17	0.399	0.00383	0.0159	-1.47	1.78e-33	6.47e-32	-1.87	2.2e-51	1.13e-49
HyS0001.371	-0.222	0.159	1	-0.137	0.381	1	-0.28	0.0269	0.156	-0.317	0.0116	0.0624	-0.26	0.038	0.126	-0.414	0.0505	0.142	-1.27	1.21e-08	1.47e-07	-1.23	3.06e-17	3.74e-16	-2.28	2.03e-44	3.03e-43	-2	1.14e-35	1.1e-34	-1.31	8.51e-18	3.5e-17	-0.229	0.13	0.274	-1.2	3.37e-19	4.34e-18	-0.967	2.95e-13	2.72e-12
HyS0001.372	0.0459	0.905	1	0.0834	0.829	1	-0.76	0.0147	0.0968	-0.539	0.0814	0.293	-0.538	0.0815	0.232	-1.56	0.00333	0.0159	0.286	0.489	0.699	-0.0377	0.905	0.986	-1.12	0.00057	0.000989	0.212	0.499	0.544	0.276	0.382	0.429	-0.33	0.33	0.531	-0.101	0.745	0.83	0.229	0.456	0.646
HyS0001.373	-0.142	0.567	1	-0.0776	0.754	1	0.0678	0.729	1	0.0219	0.911	1	0.0836	0.669	0.922	0.0582	0.817	1	0.251	0.315	0.507	0.772	8.22e-05	0.000251	2.02	5.31e-25	3.44e-24	2.53	2.31e-38	2.53e-37	2.94	5.85e-51	9.75e-50	0.308	0.151	0.305	0.845	1.59e-05	5.11e-05	0.537	0.0061	0.0167
HyS0001.374	0.151	0.286	1	0.00723	0.959	1	-0.425	0.000198	0.00236	-0.334	0.00332	0.0209	-0.424	0.000192	0.00127	-0.0809	0.631	0.867	0.289	0.0623	0.141	0.147	0.208	0.307	0.944	8.33e-17	3.43e-16	0.633	3.29e-08	7.82e-08	0.718	4.78e-10	1.27e-09	0.908	1.59e-12	4.37e-11	0.00614	0.957	1	-0.902	1.51e-14	1.51e-13
HyS0001.375	0.0519	0.797	1	0.0907	0.653	1	0.196	0.22	0.649	0.0737	0.645	0.984	0.268	0.0933	0.258	0.473	0.0247	0.0803	0.348	0.0947	0.198	0.031	0.849	0.941	-1.15	3.7e-12	1.16e-11	-1.49	5.52e-19	2.43e-18	-2.1	3.44e-33	3.05e-32	-0.113	0.519	0.714	0.00387	0.981	1	0.117	0.465	0.654
HyS0001.376	0.338	0.151	1	0.272	0.248	1	0.225	0.229	0.664	0.292	0.117	0.388	0.171	0.361	0.666	0.697	0.00429	0.0196	0.0958	0.695	0.89	-0.0631	0.74	0.848	-1.11	8.1e-09	2.06e-08	-0.666	0.000486	0.000844	-0.915	2.34e-06	4.88e-06	-0.494	0.016	0.0524	0.0721	0.7	0.79	0.566	0.00245	0.00734
HyS0001.377	0	1	1	0	1	1	0	1	1	0	1	1	0	1	1	0	1	1	0	1	1	0	1	1	11.3	0.092	0.12	11.4	0.0871	0.114	10.8	0.106	0.137	0	1	1	0	1	1	0	1	1
HyS0001.378	-0.161	0.602	1	0.104	0.736	1	0.21	0.391	0.841	0.271	0.268	0.668	0.341	0.162	0.387	0.519	0.1	0.242	0.158	0.615	0.818	0.349	0.155	0.239	-0.268	0.276	0.324	0.139	0.572	0.615	0.0319	0.897	0.916	-0.396	0.139	0.287	0.349	0.154	0.225	0.745	0.0023	0.00693
HyS0001.379	0.129	0.434	1	-0.0377	0.819	1	-0.454	0.000598	0.00631	-0.458	0.00052	0.00403	-0.5	0.000147	0.000996	-0.49	0.0118	0.0449	-0.484	0.00878	0.0274	-0.588	2.01e-05	6.68e-05	-0.546	5.8e-05	0.00011	-0.59	1.63e-05	3.19e-05	-0.292	0.0332	0.0463	1.12	5.04e-13	1.45e-11	-0.883	4.59e-11	2.87e-10	-2	5.91e-46	2.48e-44
HyS0001.380	0	1	NA	0	1	NA	0	1	NA	1.41	0.69	1	0	1	1	0	1	1	0	1	1	3.28	0.343	0.463	8.47	0.00932	0.0141	9.16	0.00487	0.00755	8.74	0.00732	0.0111	0	1	1	0	1	1	0	1	1
HyS0001.381	-1.26	0.0685	0.939	0.133	0.802	1	0.628	0.145	0.512	-0.123	0.791	1	0.394	0.36	0.664	1.39	0.0729	0.19	2.2	0.000171	0.000861	2.32	2.09e-08	1.03e-07	2.51	3.62e-10	1e-09	5.27	5.21e-46	7.47e-45	5.59	1.44e-51	2.44e-50	1.98	5.63e-05	0.0004	1.86	3.2e-06	1.13e-05	-0.124	0.804	0.974
HyS0001.382	0.671	0.333	1	0.628	0.365	1	0.506	0.36	0.818	0.742	0.178	0.513	0.714	0.195	0.441	0.856	0.262	0.488	-0.882	0.3	0.49	-0.522	0.379	0.501	-7.49	1.2e-06	2.6e-06	-7.32	2.07e-06	4.35e-06	-5.54	0.000203	0.000361	-0.874	0.153	0.308	-0.0964	0.864	0.93	0.778	0.16	0.287
HyS0001.383	-1.22	0.777	NA	-1.41	0.743	NA	0.719	0.831	NA	-0.953	0.779	NA	-1.05	0.758	0.974	1.92	0.655	0.885	3.79	0.348	0.546	5.31	0.0875	0.147	5.56	0.072	0.0958	5.09	0.101	0.131	4.86	0.119	0.152	5.84	0.0892	NA	5.4	0.08	0.127	-0.443	0.896	NA
HyS0001.384	0	1	1	3	0.101	0.969	0	1	1	0	1	1	0	1	1	0	1	1	0	1	1	3.5	0.0468	0.0844	10.2	3.55e-13	1.19e-12	10.7	2.85e-14	9.61e-14	10.6	4.13e-14	1.38e-13	3.92	0.0264	0.079	4.44	0.00348	0.00759	0	1	1
HyS0001.385	-0.125	0.586	1	0.639	0.00496	0.164	1.45	8.27e-16	4.26e-14	1.78	4.71e-23	2.7e-21	1.82	4.27e-24	2.12e-22	1.2	3.8e-07	6.01e-06	2.03	8.33e-19	5.4e-17	2.59	8.17e-47	7.86e-45	1.22	1.37e-11	4.16e-11	0.955	1.47e-07	3.35e-07	0.614	0.000809	0.00137	0.37	0.0586	0.148	2.55	9.57e-46	7.03e-44	2.18	7.88e-34	2.05e-32
HyS0001.387	-0.158	0.626	1	0.176	0.582	1	0.272	0.288	0.748	0.384	0.131	0.42	0.76	0.00258	0.0126	0.413	0.3	0.536	-0.4	0.333	0.528	-1.1	0.000296	0.000833	-1.82	2.43e-08	5.98e-08	-0.266	0.341	0.389	-0.122	0.666	0.705	-0.947	0.00139	0.00659	-0.732	0.00683	0.0141	0.215	0.407	0.593
HyS0001.389	0.0585	0.904	1	0.282	0.536	1	0.537	0.163	0.551	0.267	0.494	0.902	0.052	0.896	1	1.34	0.0667	0.177	-3.99	0.0539	0.125	-1.1	0.0982	0.162	5.14	1.02e-60	2.64e-59	7.11	2.61e-118	2.34e-116	7.92	8.77e-147	1.43e-144	-1.47	0.031	0.0895	-1.64	0.00855	0.0173	-0.167	0.714	0.892
HyS0001.390	-0.0884	0.814	1	0.135	0.712	1	-0.103	0.737	1	-0.203	0.505	0.91	-0.161	0.595	0.871	-0.0142	0.981	1	-2.17	0.0159	0.0453	-1.63	0.000176	0.000514	2.09	4.15e-13	1.39e-12	2.2	2.38e-14	8.06e-14	2.52	2.59e-18	1.1e-17	-0.688	0.0697	0.17	-0.945	0.00525	0.0111	-0.257	0.419	0.607
HyS0001.393	0.487	0.768	NA	-0.289	0.865	NA	0.815	0.537	NA	-0.0384	0.978	NA	0.546	0.68	0.928	-1.41	0.582	0.827	-1.98	0.44	0.649	-0.503	0.755	0.863	2.48	0.0556	0.0753	2.21	0.0925	0.121	3.36	0.0088	0.0132	1.31	0.583	0.765	-2.46	0.192	0.272	-3.77	0.0484	0.104
HyS0001.394	-0.0955	0.914	NA	1.02	0.223	NA	0.06	0.932	NA	0.187	0.788	1	0.253	0.715	0.951	-0.869	0.598	0.839	-1.44	0.383	0.586	0.61	0.412	0.537	0.933	0.191	0.232	0.835	0.25	0.298	1.46	0.0409	0.0562	-0.0254	0.974	1	0.332	0.638	0.734	0.358	0.615	0.802
HyS0001.395	0.674	0.345	1	0.187	0.797	1	0.378	0.524	0.924	1.03	0.0705	0.264	0.589	0.31	0.604	0.637	0.548	0.799	-0.516	0.671	0.868	0.693	0.278	0.39	4.41	5.77e-16	2.26e-15	3.91	1.04e-12	3.21e-12	4.08	1.22e-13	3.98e-13	0.0395	0.952	1	0.593	0.319	0.42	0.553	0.357	0.538
HyS0001.396	0.18	0.564	1	-0.0112	0.971	1	0.164	0.513	0.919	0.104	0.677	0.998	-0.0667	0.791	0.989	-0.22	0.621	0.858	-0.451	0.281	0.466	0.0198	0.942	1	-0.454	0.1	0.13	2.21	2.47e-19	1.11e-18	2.88	3.54e-32	3.01e-31	-0.432	0.126	0.267	-0.134	0.602	0.702	0.298	0.241	0.399
HyS0001.398	-0.15	0.542	1	-1.13	5.32e-06	0.000656	-2.29	1.02e-28	1.72e-26	-2.64	9.24e-37	1.45e-34	-2.93	6.93e-44	1.2e-41	-3.73	5.16e-13	2.56e-11	-1.97	4.28e-10	6.75e-09	-1.54	4.09e-13	3.34e-12	-0.494	0.0135	0.02	-0.873	1.87e-05	3.65e-05	-0.656	0.00136	0.00224	2.14	1.15e-15	4.12e-14	-1.79	1.59e-18	1.95e-17	-3.93	6.11e-58	4.27e-56
HyS0001.399	-0.144	0.569	1	-0.264	0.295	1	-0.0443	0.828	1	-0.144	0.478	0.887	-0.0546	0.786	0.987	-0.307	0.427	0.682	-0.38	0.276	0.46	-0.272	0.233	0.338	3.81	2.63e-89	1.45e-87	2.89	1.29e-50	2.14e-49	2.91	9.07e-51	1.49e-49	-0.335	0.152	0.307	-0.352	0.0941	0.146	-0.0169	0.935	1
HyS0001.400	0.157	0.153	1	0.0151	0.89	1	0.0936	0.286	0.746	0.00509	0.954	1	-0.0602	0.492	0.791	0.129	0.319	0.56	-0.00335	0.978	1	-0.134	0.145	0.226	-0.139	0.124	0.158	0.362	5.32e-05	0.0001	0.558	5.6e-10	1.48e-09	-0.28	0.00388	0.016	-0.0273	0.757	0.84	0.253	0.00407	0.0116
HyS0001.401	-1.22	0.628	1	2.03	0.253	NA	-0.797	0.688	0.986	1.52	0.371	0.797	-1.05	0.597	0.873	1.92	0.445	0.699	1.35	0.591	0.796	3.49	0.0265	0.051	5.8	3.52e-05	6.82e-05	8.81	1.11e-10	3.08e-10	9.89	4.1e-13	1.29e-12	-0.116	0.927	0.998	2.89	0.0609	0.1	3	0.0512	0.109
HyS0001.402	-0.136	0.472	1	-0.00533	0.977	1	0.169	0.259	0.71	0.0139	0.926	1	0.102	0.494	0.793	0.0612	0.781	0.98	0.543	0.00723	0.0231	0.793	1.9e-07	8.24e-07	1.33	4.58e-19	2.14e-18	1.22	3.47e-16	1.3e-15	1.11	1.99e-13	6.37e-13	0.314	0.0543	0.139	0.914	8.03e-10	4.43e-09	0.601	5.96e-05	0.00024
HyS0001.403	0.145	0.425	1	0.0265	0.884	1	0.193	0.18	0.581	0.369	0.0101	0.0552	0.448	0.00179	0.00909	0.732	8.28e-05	0.000672	0.718	9.75e-05	0.000519	0.462	0.00141	0.00355	-0.059	0.684	0.718	-1.3	1.64e-18	7.04e-18	-1.42	1.89e-21	9.53e-21	-0.344	0.0289	0.0847	0.445	0.00197	0.0045	0.788	4.01e-08	2.4e-07
HyS0001.404	-0.0356	0.818	1	-0.144	0.35	1	-0.0306	0.803	1	-0.143	0.243	0.63	-0.198	0.106	0.285	-0.102	0.574	0.819	0.215	0.202	0.363	0.0393	0.757	0.865	-0.867	2.99e-11	8.89e-11	-0.849	1.12e-10	3.09e-10	-0.518	8.25e-05	0.000152	0.759	4.06e-08	5.88e-07	0.0248	0.841	0.911	-0.734	5.94e-09	3.83e-08
HyS0001.405	-0.137	0.425	1	0.0269	0.875	1	0.0332	0.807	1	0.109	0.423	0.846	0.083	0.54	0.832	-0.0762	0.669	0.894	-0.128	0.467	0.677	-0.0463	0.735	0.844	-1.86	4.29e-40	5.4e-39	-2	1.4e-45	1.98e-44	-2.15	1.72e-50	2.79e-49	-0.431	0.00375	0.0156	0.0167	0.902	0.962	0.448	0.000958	0.00314
HyS0001.406	0.0162	0.934	1	0.0784	0.687	1	0.126	0.416	0.855	0.0265	0.864	1	-0.14	0.365	0.67	0.164	0.432	0.685	-0.386	0.0651	0.146	-0.548	0.000595	0.00159	-0.473	0.00274	0.00441	-0.412	0.00933	0.014	-0.374	0.0189	0.0272	-0.191	0.266	0.455	-0.423	0.00668	0.0138	-0.232	0.137	0.251
HyS0001.407	0.545	0.531	1	0.304	0.727	1	0.389	0.581	0.95	0.131	0.853	1	0.683	0.324	0.622	2.58	0.00476	0.0214	2.79	0.00151	0.00597	2.97	1.37e-05	4.64e-05	2.33	0.000682	0.00117	3.1	4.95e-06	1.01e-05	3.85	1.26e-08	3.04e-08	1.1	0.136	0.282	2.24	0.000988	0.00238	1.14	0.101	0.195
HyS0001.408	-0.117	0.399	1	0.0306	0.823	1	0.101	0.363	0.82	-0.0304	0.783	1	-0.193	0.083	0.236	-0.231	0.255	0.479	0.131	0.445	0.654	0.0614	0.61	0.729	-0.765	1.78e-09	4.72e-09	-0.907	6.51e-12	1.92e-11	-0.85	5.85e-10	1.54e-09	0.256	0.0465	0.123	-0.143	0.207	0.291	-0.4	0.000579	0.00197
HyS0001.409	-0.184	0.599	1	-0.447	0.201	1	-0.519	0.0623	0.291	-0.412	0.138	0.434	-0.375	0.176	0.411	-0.851	0.0356	0.108	-1.77	2.46e-05	0.000149	-1.29	1.11e-05	3.81e-05	-1.25	1.65e-05	3.3e-05	-0.429	0.13	0.165	-0.246	0.389	0.436	-0.259	0.411	0.615	-1.37	1.45e-06	5.37e-06	-1.11	8.86e-05	0.000348
HyS0001.410	-0.365	0.0954	0.966	-0.263	0.225	1	-0.0246	0.887	1	-0.282	0.105	0.354	-0.11	0.525	0.82	-0.225	0.43	0.684	0.322	0.192	0.348	0.508	0.00454	0.0104	0.642	0.000249	0.000448	1.33	1.36e-14	4.67e-14	2.03	1.87e-32	1.61e-31	0.429	0.0282	0.0832	0.0777	0.656	0.75	-0.351	0.0484	0.104
HyS0001.411	-0.42	0.162	1	-0.063	0.831	1	-0.0285	0.905	1	0.128	0.587	0.962	0.178	0.448	0.756	-0.26	0.513	0.766	-0.156	0.663	0.861	0.115	0.646	0.762	1.45	6.52e-10	1.78e-09	1.17	8.09e-07	1.75e-06	1.08	6.92e-06	1.39e-05	0.183	0.482	0.681	0.417	0.0777	0.124	0.234	0.327	0.502
HyS0001.412	0.121	0.664	1	0.193	0.486	1	1.25	1.14e-08	2.76e-07	1.69	9.6e-15	2.92e-13	1.68	1.03e-14	2.67e-13	1.23	3.58e-05	0.000327	0.778	0.00868	0.0271	1.22	4.9e-08	2.29e-07	1.83	6.82e-17	2.82e-16	0.401	0.0765	0.102	0.632	0.00538	0.00828	0.0627	0.795	0.913	0.757	0.000587	0.00147	0.695	0.00166	0.00516
HyS0001.413	0.108	0.445	1	0.0575	0.683	1	0.0484	0.668	0.985	-0.0276	0.806	1	-0.0874	0.438	0.745	-0.0826	0.637	0.874	0.116	0.47	0.68	0.131	0.266	0.377	-0.59	9.13e-07	2e-06	-0.604	7.1e-07	1.55e-06	-1.11	2.58e-17	1.03e-16	0.304	0.0162	0.0532	0.0409	0.719	0.806	-0.263	0.0222	0.0526
HyS0001.415	0.0128	0.983	1	-0.204	0.731	1	-0.644	0.17	0.564	-1.05	0.0257	0.119	-1.78	0.000148	0.001	-1.92	0.00135	0.00741	-1.13	0.0571	0.131	-1.35	0.00404	0.00934	-0.669	0.155	0.192	-0.709	0.131	0.166	-1.2	0.0109	0.0162	1.1	0.0322	0.0923	-1.92	4.41e-05	0.000133	-3.02	1.33e-10	1e-09
HyS0001.416	-0.307	0.277	1	-0.272	0.335	1	0.073	0.744	1	0.0196	0.93	1	0.298	0.182	0.42	-0.193	0.528	0.781	-0.282	0.345	0.543	0.127	0.576	0.699	-1.54	5.33e-11	1.56e-10	-1.26	6.76e-08	1.57e-07	-0.525	0.0228	0.0325	-0.323	0.188	0.359	0.0738	0.742	0.827	0.397	0.0757	0.152
HyS0001.417	0.0821	0.865	1	0.532	0.267	1	0.522	0.171	0.566	0.342	0.369	0.796	0.277	0.467	0.771	0.238	0.658	0.886	-0.0821	0.876	1	0.321	0.412	0.537	-0.898	0.0261	0.0371	-0.0887	0.822	0.848	-0.761	0.0643	0.0859	-0.547	0.194	0.366	0.0492	0.898	0.958	0.596	0.119	0.224
HyS0001.419	-2.31	0.205	NA	-0.178	0.89	NA	-1.85	0.172	NA	-0.272	0.799	1	0.195	0.849	1	-1.62	0.486	0.74	0.257	0.888	1	1.76	0.0827	0.14	2.64	0.00599	0.00926	4.94	8.92e-08	2.06e-07	3.93	2.92e-05	5.58e-05	0.11	0.924	0.997	0.381	0.715	0.802	0.271	0.799	0.968
HyS0001.420	-0.0507	0.867	1	0.23	0.447	1	0.357	0.136	0.489	0.456	0.057	0.224	0.456	0.0571	0.176	0.07	0.82	1	0.101	0.74	0.927	0.202	0.4	0.524	-0.855	0.00039	0.000687	-0.882	0.000259	0.00046	-1.26	2.09e-07	4.67e-07	0.334	0.205	0.378	-0.0475	0.843	0.912	-0.381	0.112	0.213
HyS0001.421	-0.129	0.966	NA	-0.906	0.767	NA	-1.39	0.581	NA	-3.89	0.151	NA	-0.0176	0.994	1	1.42	0.659	0.886	-1.59	0.652	0.85	0.573	0.815	0.915	0.722	0.764	0.792	2.55	0.274	0.322	2.96	0.204	0.248	-0.0395	0.99	NA	-1.98	0.46	0.565	-1.94	0.474	NA
HyS0001.422	-0.0111	0.938	1	-0.0454	0.75	1	-0.332	0.0035	0.0292	-0.509	7.52e-06	8.38e-05	-0.638	1.99e-08	2.57e-07	-0.713	1.7e-05	0.000167	-0.322	0.0366	0.0904	-0.293	0.012	0.025	-0.25	0.0302	0.0426	-0.359	0.00197	0.00321	-0.403	0.000602	0.00103	0.0431	0.733	0.875	-0.573	5.45e-07	2.12e-06	-0.616	7.74e-08	4.52e-07
HyS0001.423	0.163	0.66	1	-0.565	0.143	1	-0.713	0.0273	0.157	-0.298	0.332	0.75	0.117	0.696	0.938	1.38	0.00231	0.0117	4.62	1.45e-40	1.16e-37	5.06	9.58e-75	4.56e-72	4.06	2.22e-48	3.88e-47	4.75	3.87e-66	1.01e-64	4.73	4.24e-65	1.05e-63	5.29	4.21e-51	1.79e-48	4.3	7.97e-55	1.02e-52	-0.983	0.0046	0.013
HyS0001.424	-0.0224	0.901	1	0.0649	0.72	1	-0.00158	0.991	1	0.0582	0.685	1	0.115	0.423	0.732	-0.116	0.538	0.79	0.554	0.00258	0.00951	0.753	1.65e-07	7.21e-07	-0.128	0.375	0.423	-0.682	2.64e-06	5.49e-06	-1.16	3.39e-15	1.2e-14	0.137	0.384	0.587	0.696	1.21e-06	4.51e-06	0.559	9.7e-05	0.000377
HyS0001.425	-0.313	0.00647	0.496	0.0769	0.496	1	0.0554	0.543	0.934	-0.0637	0.484	0.894	-0.0217	0.811	0.999	0.255	0.0769	0.197	0.406	0.00195	0.00748	0.633	1.67e-11	1.17e-10	1.29	3.71e-46	5.95e-45	1.18	4.37e-38	4.71e-37	1.39	8.5e-52	1.45e-50	0.197	0.0466	0.123	0.647	7.18e-13	5.35e-12	0.45	7.54e-07	3.95e-06
HyS0001.426	1.93	0.0157	0.664	1.15	0.184	1	-0.828	0.488	0.903	0.598	0.485	0.894	-1.1	0.356	0.66	-0.548	0.798	0.994	-1.12	0.602	0.806	1.72	0.0454	0.0822	4.62	2.13e-12	6.8e-12	9.28	2.38e-50	3.92e-49	10.6	6.96e-66	1.78e-64	0.887	0.394	0.597	1.01	0.238	0.327	0.121	0.907	1
HyS0001.427	0.747	0.56	1	-4.21	0.0697	NA	-3.6	0.0362	0.194	-0.713	0.568	0.949	-0.796	0.522	0.818	-0.885	0.703	0.92	-1.45	0.531	0.743	0.831	0.49	0.616	5.25	2.83e-08	6.94e-08	6.44	6.72e-12	1.98e-11	7.09	3.92e-14	1.32e-13	3.53	0.0398	0.109	1.73	0.0891	0.14	-1.8	0.294	0.468
HyS0001.428	-0.111	0.674	1	0.0644	0.807	1	-0.0529	0.801	1	-0.00265	0.99	1	-0.0821	0.696	0.938	-0.0752	0.799	0.995	0.741	0.00696	0.0224	0.551	0.00966	0.0206	0.378	0.0749	0.0993	0.216	0.312	0.361	0.0632	0.77	0.802	0.0746	0.746	0.883	0.434	0.0387	0.067	0.359	0.0875	0.172
HyS0001.429	0.481	0.119	0.991	0.189	0.54	1	-0.108	0.659	0.985	0.093	0.703	1	-0.149	0.542	0.834	0.5	0.108	0.255	0.753	0.0151	0.0435	0.431	0.0783	0.134	-0.899	0.000246	0.000443	-0.817	0.000872	0.00148	-0.658	0.00737	0.0112	0.465	0.0822	0.193	0.244	0.318	0.419	-0.222	0.365	0.548
HyS0001.434	0.329	0.662	1	0.512	0.489	1	0.342	0.575	0.948	0.218	0.72	1	0.204	0.736	0.963	-1.29	0.42	0.677	0.946	0.286	0.472	1.13	0.0707	0.122	3.26	1.52e-08	3.8e-08	3.28	1.44e-08	3.51e-08	3.29	1.52e-08	3.65e-08	2.38	0.000672	0.00354	1.73	0.00316	0.00695	-0.653	0.33	0.506
HyS0001.435	-0.141	0.713	1	-0.703	0.0667	0.819	-1.02	0.000788	0.008	-0.925	0.00233	0.0153	-0.743	0.0143	0.0552	-0.985	0.0154	0.0554	-1.97	2.08e-06	1.55e-05	-1.96	4.36e-10	2.62e-09	0.948	0.00176	0.0029	0.977	0.00126	0.0021	1.12	0.000208	0.00037	-0.685	0.0426	0.115	-1.86	1.4e-09	7.49e-09	-1.17	0.00012	0.00046
HyS0001.436	0.274	0.748	NA	-0.18	0.834	NA	-1.32	0.0787	NA	-0.833	0.245	0.633	-0.521	0.458	0.766	0.0857	0.941	1	-1.07	0.413	0.619	-2.05	0.0334	0.0625	1.5	0.0279	0.0395	1.7	0.0123	0.0182	2.26	0.000843	0.00142	-1.1	0.214	0.391	-1.63	0.0401	0.069	-0.534	0.463	0.652
HyS0001.437	0.296	0.15	1	0.0824	0.688	1	0.0522	0.749	1	0.0569	0.726	1	-0.0496	0.761	0.976	0.287	0.182	0.375	-0.00387	0.986	1	-0.207	0.211	0.312	-1.08	8.42e-11	2.43e-10	-1.01	1.36e-09	3.53e-09	-0.972	8.02e-09	1.96e-08	-0.0567	0.752	0.886	-0.132	0.42	0.524	-0.075	0.646	0.83
HyS0001.440	-0.117	0.631	1	0.00405	0.987	1	0.254	0.189	0.596	-0.0453	0.814	1	0.123	0.523	0.819	0.179	0.495	0.748	-0.694	0.00954	0.0294	-0.87	1.71e-05	5.71e-05	-4.02	1.94e-54	4.14e-53	-3.03	4.42e-39	4.99e-38	-2.64	2.11e-30	1.67e-29	-0.923	1.85e-05	0.000149	-0.932	2.11e-06	7.63e-06	-0.00899	0.963	1
HyS0001.441	-0.307	0.241	1	-0.113	0.664	1	0.133	0.521	0.924	-0.0523	0.8	1	-0.0714	0.729	0.959	0.468	0.0767	0.197	-0.362	0.172	0.32	-0.863	3.48e-05	0.000112	-5.14	5.39e-105	4.08e-103	-3.06	3.04e-46	4.4e-45	-2.88	1.29e-40	1.51e-39	-0.879	0.000106	0.0007	-0.792	0.00013	0.000365	0.0871	0.674	0.855
HyS0001.442	-0.0702	0.707	1	-0.185	0.322	1	-0.143	0.337	0.799	-0.326	0.0286	0.13	-0.643	1.67e-05	0.000136	-0.297	0.17	0.357	-1.06	1.56e-06	1.19e-05	-1.59	5.32e-22	9.69e-21	-0.4	0.00879	0.0133	-0.38	0.0135	0.0198	-0.353	0.023	0.0327	0.439	0.0141	0.0474	-1.57	5.02e-24	9.24e-23	-2.01	2.24e-36	6.41e-35
HyS0001.443	0.0669	0.838	1	-1.2	0.000275	0.0181	-2.51	2.67e-20	2.09e-18	-3.02	7.98e-28	6.45e-26	-3.63	2.55e-37	3.09e-35	-2.61	2.57e-08	5.28e-07	-1.86	1.69e-06	1.29e-05	-1.19	1.23e-05	4.19e-05	-0.111	0.673	0.708	-0.0438	0.868	0.888	0.0666	0.801	0.831	3.81	1.07e-20	6.11e-19	-1.69	2.41e-10	1.41e-09	-5.5	4.75e-46	2.02e-44
HyS0001.444	2.19	0.372	1	2	0.415	NA	0	1	1	0	1	1	0	1	1	0	1	1	0	1	1	2.67	0.213	0.314	9.49	4.06e-08	9.84e-08	9.65	2.39e-08	5.72e-08	9.99	7.46e-09	1.83e-08	3.44	0.104	0.23	3.96	0.0333	0.0584	0	1	1
HyS0001.445	-0.332	0.61	1	-0.012	0.985	1	-0.27	0.599	0.96	-0.683	0.184	0.525	-1.33	0.00987	0.0401	-2.25	0.00066	0.00403	-1.58	0.0157	0.045	-1.52	0.00319	0.00757	-1.18	0.022	0.0316	-1.46	0.0046	0.00717	-1.59	0.00201	0.00324	0.85	0.133	0.278	-1.97	0.000128	0.000357	-2.82	4.51e-08	2.69e-07
HyS0001.446	0.25	0.19	1	0.0784	0.68	1	0.233	0.122	0.459	0.263	0.0808	0.292	0.237	0.116	0.305	-0.212	0.3	0.536	0.443	0.0236	0.0633	0.976	1.17e-10	7.47e-10	1.37	9.26e-20	4.49e-19	1.59	4.4e-26	2.81e-25	1.73	1.68e-30	1.34e-29	0.225	0.172	0.336	1.02	9.93e-12	6.63e-11	0.799	1.13e-07	6.49e-07
HyS0001.449	0.11	0.688	1	0.164	0.548	1	0.0897	0.678	0.985	-0.00423	0.984	1	-0.125	0.563	0.851	0.484	0.0781	0.2	0.169	0.539	0.751	-0.422	0.0516	0.0923	-5.63	9.68e-118	1.01e-115	-8.09	1.76e-114	1.44e-112	-8.14	2.45e-97	1.35e-95	-0.374	0.114	0.248	-0.226	0.296	0.395	0.148	0.493	0.683
HyS0001.450	-0.192	0.304	1	0.0717	0.7	1	-0.376	0.0117	0.0805	-0.899	2.11e-09	3.94e-08	-1.33	1.44e-18	4.99e-17	-2.02	6.01e-13	2.93e-11	-1.88	2.75e-14	9.38e-13	-1.73	4.7e-25	1.09e-23	-1.55	7.43e-22	4.07e-21	-2.32	4.24e-40	4.94e-39	-2.36	2.92e-38	3.14e-37	1.23	1.52e-10	3.21e-09	-1.79	3.3e-30	9.52e-29	-3.03	2.29e-68	2.46e-66
HyS0001.451	0.495	0.141	1	0.262	0.436	1	0.251	0.348	0.807	0.338	0.205	0.563	0.0906	0.734	0.962	1.14	0.000984	0.00568	0.8	0.0203	0.0559	0.296	0.273	0.385	0.431	0.109	0.14	-0.235	0.387	0.434	-0.335	0.222	0.266	0.0218	0.941	1	0.485	0.0695	0.113	0.463	0.0832	0.165
HyS0001.452	0.017	0.912	1	-0.488	0.00151	0.0696	-1.05	2.19e-17	1.3e-15	-0.828	1.5e-11	3.48e-10	-0.417	0.000626	0.00362	-0.352	0.0419	0.122	-0.747	1.18e-05	7.64e-05	-0.998	8.38e-15	8.17e-14	-1.22	1.32e-21	7.1e-21	-1.84	1.93e-43	2.53e-42	-1.99	6.04e-47	8.87e-46	0.448	0.00132	0.00631	-1.03	9.78e-17	1.05e-15	-1.48	7.97e-32	1.92e-30
HyS0001.453	0.938	0.161	1	-0.128	0.859	1	0.26	0.659	0.985	-0.167	0.783	1	1.77	0.000777	0.00438	3.61	2e-07	3.38e-06	4.54	6.83e-13	1.83e-11	4.48	1.79e-18	2.4e-17	5.52	5.01e-28	3.83e-27	5.62	5.7e-29	4.19e-28	5.81	8.67e-31	6.99e-30	5.97	1.65e-15	5.85e-14	4.81	1.04e-21	1.63e-20	-1.16	0.132	0.244
HyS0001.454	-0.494	0.0353	0.842	-0.175	0.448	1	-0.452	0.0157	0.101	-0.594	0.0015	0.0103	-0.453	0.0149	0.0573	-0.52	0.0904	0.223	0.0438	0.869	1	0.591	0.00178	0.0044	-2.88	4.07e-29	3.27e-28	-4.2	5.2e-32	4.32e-31	-4.41	1.54e-26	1.02e-25	0.966	4.33e-06	4.04e-05	0.166	0.371	0.474	-0.801	3.19e-05	0.000135
HyS0001.455	0.0136	0.946	1	-0.0855	0.67	1	-0.104	0.513	0.919	-0.19	0.233	0.613	-0.261	0.101	0.275	0.12	0.573	0.819	-0.00468	0.982	1	-0.116	0.476	0.601	-0.111	0.492	0.538	-0.508	0.0018	0.00295	-0.433	0.00819	0.0123	0.124	0.484	0.682	-0.389	0.0152	0.029	-0.512	0.00142	0.00449
HyS0001.456	-0.426	0.0293	0.794	-0.225	0.246	1	-0.139	0.371	0.828	-0.16	0.301	0.718	-0.259	0.0942	0.26	-0.775	0.00293	0.0143	-0.835	0.000538	0.00238	-0.88	2.3e-07	9.87e-07	-1.25	2.93e-13	9.87e-13	-1.13	5.72e-11	1.6e-10	-1.17	3.96e-11	1.12e-10	-0.516	0.00454	0.0184	-1.24	2.76e-14	2.36e-13	-0.723	5.95e-06	2.78e-05
HyS0001.457	0.126	0.331	1	0.243	0.0604	0.799	0.412	6.54e-05	0.000875	0.451	1.18e-05	0.000128	0.45	1.19e-05	0.000101	0.463	0.00197	0.0102	0.928	1.92e-11	4.02e-10	0.874	1.06e-16	1.23e-15	0.194	0.0682	0.091	-0.159	0.143	0.18	-0.149	0.179	0.22	-0.0645	0.565	0.75	0.943	4.28e-20	5.94e-19	1.01	1.09e-22	1.74e-21
HyS0001.458	0.0528	0.812	1	0.195	0.375	1	0.271	0.123	0.459	0.481	0.00592	0.0348	0.346	0.0477	0.153	1.04	1.56e-05	0.000155	0.705	0.00294	0.0106	0.764	2.04e-05	6.77e-05	0.197	0.275	0.322	-0.261	0.158	0.197	-0.109	0.56	0.604	0.793	4.84e-05	0.000349	0.58	0.000949	0.0023	-0.213	0.235	0.392
HyS0001.459	-0.458	0.348	1	-0.285	0.555	1	0.328	0.389	0.84	0.108	0.777	1	0.604	0.109	0.292	1.11	0.0391	0.116	0.541	0.314	0.507	1.8	2.07e-06	7.82e-06	3.13	3.56e-17	1.49e-16	2.46	4.96e-11	1.4e-10	2.53	1.62e-11	4.68e-11	-0.056	0.891	0.976	0.999	0.00817	0.0166	1.06	0.00526	0.0146
HyS0001.460	-0.599	0.27	1	-0.149	0.772	1	-0.445	0.308	0.771	0.0502	0.904	1	0.772	0.0528	0.165	3.02	6.7e-09	1.57e-07	4.6	3.3e-22	3.77e-20	5.3	1.56e-44	1.35e-42	5.66	6.02e-51	1.15e-49	5.62	3.23e-50	5.3e-49	5.82	1.32e-53	2.36e-52	5.03	9.19e-31	1.14e-28	5.05	6.07e-41	3.29e-39	0.022	0.959	1
HyS0001.462	0.261	0.172	1	0.053	0.782	1	0.0548	0.72	0.997	-0.103	0.499	0.906	0.0878	0.565	0.852	1.04	7.67e-07	1.13e-05	1.28	1.94e-10	3.27e-09	1.12	3.98e-13	3.26e-12	0.0137	0.931	0.946	-0.445	0.00632	0.00969	-1.12	2.03e-10	5.5e-10	0.621	0.00019	0.00117	1.02	1.45e-11	9.52e-11	0.401	0.00885	0.0233
HyS0001.463	-0.154	0.342	1	-0.1	0.537	1	-0.196	0.127	0.468	-0.23	0.0742	0.274	-0.33	0.0102	0.0411	-0.662	0.00023	0.00163	-1.43	4.83e-15	1.86e-13	-1.56	1.64e-30	5.58e-29	-2.12	1.73e-53	3.58e-52	-2.98	1.12e-90	5.74e-89	-3.36	2.94e-99	1.69e-97	-0.536	0.000232	0.0014	-1.59	1.02e-33	3.75e-32	-1.06	5.42e-16	5.89e-15
HyS0001.464	0.0845	0.645	1	-0.0552	0.763	1	0.0402	0.783	1	0.334	0.0212	0.102	0.434	0.00272	0.0131	0.534	0.00887	0.0357	0.724	0.000193	0.00096	1.17	1.18e-15	1.25e-14	0.252	0.09	0.117	0.216	0.148	0.186	0.203	0.181	0.222	0.0625	0.691	0.846	1.15	1.74e-15	1.66e-14	1.09	5.76e-14	5.54e-13
HyS0001.465	2.81	0.0615	0.923	-1.41	0.556	1	-0.797	0.673	0.985	1.47	0.355	0.778	0.376	0.838	1	1.92	0.423	0.679	1.35	0.573	0.783	1.76	0.314	0.431	9.13	1.07e-13	3.7e-13	10.6	4.23e-18	1.77e-17	10.8	1.11e-18	4.82e-18	-1.12	0.528	0.72	0.882	0.636	0.732	2	0.209	0.358
HyS0001.466	-0.0514	0.833	1	-0.336	0.167	1	-0.36	0.0652	0.301	-0.402	0.0388	0.166	-0.352	0.0701	0.207	0.0706	0.805	0.998	-0.729	0.013	0.0385	-0.98	4.18e-06	1.52e-05	-2.52	2.7e-25	1.77e-24	-2.08	6.77e-19	2.97e-18	-1.71	2.22e-13	7.09e-13	0.0209	0.928	0.999	-1.22	1.86e-09	9.76e-09	-1.24	1.25e-09	8.64e-09
HyS0001.467	-0.213	0.175	1	-0.0333	0.831	1	0.15	0.229	0.664	0.0102	0.935	1	0.111	0.37	0.675	0.0724	0.697	0.915	0.149	0.395	0.599	0.126	0.33	0.448	-2.38	3.91e-53	7.98e-52	-1.88	1.56e-36	1.56e-35	-1.7	4.28e-29	3.2e-28	-0.193	0.158	0.316	0.319	0.0106	0.0207	0.512	3.97e-05	0.000165
HyS0001.468	0	1	1	0	1	1	0	1	1	0	1	1	5.78	1.15e-05	9.7e-05	8.78	4.17e-10	1.24e-08	9.14	2.72e-11	5.51e-10	9.45	2.22e-13	1.86e-12	10.3	1.02e-15	3.93e-15	8.98	3.31e-12	9.93e-12	9.12	1.65e-12	5.01e-12	8.57	3.09e-08	4.56e-07	9.08	1.53e-12	1.1e-11	0	1	1
HyS0001.469	-0.0857	0.785	1	0.0503	0.872	1	0.0496	0.843	1	-0.174	0.488	0.897	-0.164	0.513	0.809	-0.469	0.228	0.442	-0.0574	0.87	1	0.408	0.111	0.18	-0.149	0.563	0.606	0.156	0.543	0.586	0.294	0.255	0.302	-0.0347	0.9	0.981	0.00614	0.981	1	0.0408	0.871	1
HyS0001.470	-1.22	0.736	NA	-1.41	0.696	NA	0.7	0.804	NA	-0.953	0.738	NA	0.328	0.908	1	5.94	0.0543	0.151	1.35	0.709	0.902	2.82	0.292	0.407	5.9	0.0174	0.0254	5.96	0.0163	0.0238	6.57	0.00803	0.0121	5.4	0.0532	0.137	4.96	0.046	0.0781	-0.443	0.877	1
HyS0001.471	0.179	0.524	1	0.118	0.674	1	0.0617	0.781	1	0.00114	0.996	1	-0.173	0.436	0.743	0.441	0.118	0.273	0.184	0.514	0.726	-0.262	0.24	0.347	-0.787	0.000409	0.00072	0.0794	0.721	0.755	0.704	0.00154	0.00253	-0.126	0.604	0.782	0.143	0.519	0.622	0.27	0.225	0.378
HyS0001.472	0.111	0.562	1	-0.0227	0.905	1	-0.103	0.497	0.91	-0.33	0.0297	0.134	-0.657	1.58e-05	0.00013	-0.149	0.488	0.742	0.526	0.00839	0.0263	0.502	0.00108	0.00278	0.054	0.725	0.757	-0.74	2.8e-06	5.81e-06	-0.512	0.00124	0.00206	1.68	1.09e-22	7.36e-21	0.23	0.129	0.194	-1.45	2.83e-20	4e-19
HyS0001.473	0	1	NA	0	1	NA	0	1	NA	2.36	0.341	NA	2.88	0.229	0.495	6.32	0.0275	0.0876	7.34	0.00749	0.0239	5.37	0.0208	0.0411	6.29	0.00567	0.00878	6.53	0.00406	0.00638	6.05	0.00852	0.0128	3.18	0.176	0.342	6.13	0.00672	0.0139	2.95	0.23	NA
HyS0001.474	0.147	0.303	1	-0.357	0.0126	0.323	-1.08	4.93e-21	4.26e-19	-1.49	1.27e-38	2.26e-36	-1.87	4.17e-59	1.76e-56	-1.28	9.89e-15	6.61e-13	-0.923	2.47e-09	3.4e-08	-1.36	2.48e-30	8.3e-29	0.0319	0.78	0.807	-0.399	0.000545	0.000941	-0.801	8.65e-12	2.53e-11	0.979	1.42e-13	4.34e-12	-1.57	4.9e-42	2.84e-40	-2.55	7.71e-101	2.9e-98
HyS0001.475	-0.932	0.51	NA	0.462	0.686	NA	0.749	0.429	0.866	0.638	0.499	0.905	0.937	0.307	0.601	1.2	0.491	0.744	0.633	0.716	0.908	1.37	0.173	0.262	4.51	8.89e-08	2.09e-07	5.43	8.45e-11	2.35e-10	4.64	4.66e-08	1.09e-07	2.09	0.0157	0.0517	3.63	1.72e-05	5.51e-05	1.54	0.0929	0.182
HyS0001.476	0.00863	0.967	1	-0.863	3.94e-05	0.00365	-1.57	3.11e-19	2.2e-17	-1.13	2.83e-11	6.41e-10	-0.444	0.00726	0.0308	-0.423	0.112	0.262	-0.566	0.0242	0.0646	-0.323	0.0652	0.114	-0.125	0.463	0.509	-1.26	1.23e-11	3.57e-11	-0.957	3.09e-07	6.84e-07	0.432	0.0246	0.0744	-0.594	0.000432	0.00111	-1.03	3.02e-09	2.01e-08
HyS0001.477	-0.0601	0.714	1	0.127	0.437	1	0.1	0.44	0.871	0.0404	0.755	1	-0.0169	0.896	1	0.544	0.00205	0.0106	0.0482	0.784	0.962	-0.274	0.0417	0.0763	0.337	0.0102	0.0153	0.0907	0.493	0.539	0.0132	0.921	0.938	-0.17	0.237	0.419	-0.0875	0.503	0.606	0.0821	0.529	0.718
HyS0001.478	-0.0584	0.861	1	0.159	0.635	1	0.359	0.174	0.572	0.441	0.0956	0.331	0.436	0.0996	0.272	0.229	0.498	0.751	0.156	0.643	0.842	0.312	0.239	0.345	0.638	0.016	0.0235	0.754	0.00442	0.00691	0.477	0.0724	0.0958	-0.478	0.0993	0.223	0.369	0.164	0.238	0.846	0.00138	0.00438
HyS0001.480	-0.403	0.0173	0.683	-0.144	0.395	1	0.0307	0.819	1	-0.087	0.516	0.921	-0.0982	0.463	0.768	-0.627	0.00061	0.00379	-0.833	3.58e-06	2.55e-05	-1	3.88e-13	3.18e-12	-1.73	1.43e-35	1.51e-34	-1.59	2.78e-30	2.17e-29	-1.57	6.11e-29	4.52e-28	-0.251	0.0906	0.208	-0.78	7.42e-09	3.64e-08	-0.529	8.68e-05	0.000341
HyS0001.481	0.386	0.18	1	0.327	0.255	1	0.473	0.0379	0.201	0.646	0.00452	0.0275	0.579	0.011	0.044	0.783	0.00745	0.0309	0.148	0.613	0.816	-0.102	0.657	0.772	-0.716	0.00185	0.00305	-0.752	0.00111	0.00185	-1.34	1.12e-08	2.7e-08	-0.504	0.0438	0.117	-0.0498	0.827	0.9	0.454	0.0463	0.0998
HyS0001.482	0.48	0.0618	0.923	0.44	0.0868	0.916	0.605	0.003	0.0257	0.941	3.69e-06	4.35e-05	0.83	4.44e-05	0.000334	1.57	2.45e-09	6.25e-08	0.913	0.000551	0.00244	0.349	0.0927	0.155	0.672	0.00106	0.0018	0.424	0.04	0.0555	0.0553	0.791	0.822	-0.426	0.0576	0.146	0.175	0.392	0.496	0.601	0.00326	0.0095
HyS0001.483	-0.0735	0.673	1	-0.574	0.00101	0.0515	-1.43	1.7e-24	1.88e-22	-1.63	4.24e-31	4.39e-29	-1.54	4.49e-28	2.78e-26	-1.41	6.92e-12	2.85e-10	-1.85	8.43e-20	6.52e-18	-2.41	3.99e-56	6.98e-54	-3.42	3.5e-99	2.43e-97	-3.2	6.76e-88	3.2e-86	-3.44	2.32e-89	1.07e-87	-0.361	0.026	0.0781	-2.42	7.37e-63	1.46e-60	-2.06	8.5e-47	3.7e-45
HyS0001.484	0.272	0.323	1	-0.471	0.0893	0.926	-0.626	0.00467	0.0376	-0.581	0.00849	0.0473	-0.642	0.00361	0.0169	-0.458	0.153	0.331	-0.313	0.3	0.49	-0.571	0.0128	0.0265	-2.43	6.71e-22	3.69e-21	-2.62	1.37e-23	7.78e-23	-2.09	3.78e-16	1.42e-15	-0.0174	0.944	1	-0.578	0.00931	0.0186	-0.561	0.0118	0.0302
HyS0001.485	-0.154	0.422	1	-0.145	0.443	1	-0.103	0.504	0.913	-0.257	0.0953	0.331	-0.257	0.0938	0.259	-0.672	0.034	0.104	-0.24	0.349	0.547	-0.498	0.0047	0.0107	0.0738	0.65	0.686	0.404	0.0119	0.0177	0.269	0.107	0.138	-0.408	0.0209	0.0654	-0.386	0.0155	0.0294	0.0225	0.885	1
HyS0001.486	0.147	0.47	1	0.274	0.176	1	0.121	0.454	0.881	0.13	0.419	0.841	0.0672	0.676	0.927	-0.233	0.315	0.554	0.0118	0.957	1	-0.322	0.0545	0.0969	0.453	0.00542	0.00841	0.64	8.42e-05	0.000156	0.437	0.00794	0.012	-0.2	0.26	0.448	0.0115	0.944	0.996	0.212	0.191	0.332
HyS0001.487	-0.25	0.35	1	-0.179	0.503	1	-0.114	0.591	0.957	0.0606	0.774	1	0.181	0.39	0.698	-0.391	0.192	0.388	-0.598	0.0404	0.0984	-0.459	0.0357	0.0664	0.123	0.566	0.608	0.0438	0.838	0.862	0.252	0.241	0.287	-0.0404	0.865	0.958	-0.827	0.000116	0.000326	-0.787	0.00025	0.000909
HyS0001.488	0.113	0.656	1	0.34	0.179	1	0.509	0.0112	0.0774	0.434	0.0303	0.136	0.347	0.0834	0.237	-0.39	0.139	0.309	0.421	0.102	0.21	1.08	7.45e-08	3.4e-07	0.279	0.167	0.206	-0.176	0.384	0.43	-0.278	0.17	0.21	0.172	0.433	0.635	1.08	7.33e-08	3.2e-07	0.907	6.15e-06	2.87e-05
HyS0001.489	0	1	NA	0	1	NA	0	1	NA	0	1	NA	4.32	0.0524	0.165	6.91	0.011	0.0427	0	1	1	7.66	0.000457	0.00124	6.58	0.00272	0.00439	6.83	0.00188	0.00306	7.37	0.000778	0.00132	5.06	0.0242	0.0736	8.02	0.000226	0.000607	2.96	0.217	0.368
HyS0001.490	2.19	0.246	1	0	1	1	0	1	1	0	1	1	0	1	1	0	1	1	0	1	1	0	1	1	12.2	5.62e-24	3.45e-23	12.2	5.4e-24	3.12e-23	12.3	2.26e-24	1.34e-23	1.33	0.514	0.71	1.84	0.318	0.419	0	1	1
HyS0001.491	0.975	0.23	NA	0.847	0.295	NA	0.609	0.37	NA	0.223	0.746	1	1.2	0.0664	0.198	-2.79	0.199	0.399	0.665	0.553	0.766	-0.249	0.767	0.874	-4.52	0.00394	0.00621	2.83	1.26e-05	2.49e-05	4.25	1.65e-11	4.76e-11	-0.412	0.642	0.809	-0.661	0.398	0.502	-0.249	0.741	0.917
HyS0001.492	0	1	NA	0	1	NA	0	1	NA	0	1	NA	0	1	1	5.32	0.533	0.785	0	1	1	0	1	1	4.56	0.498	0.544	7.87	0.24	0.287	6.69	0.318	0.365	0	1	NA	0	1	1	0	1	NA
HyS0001.493	0	1	NA	0	1	NA	0	1	NA	0	1	NA	0	1	1	0	1	1	0	1	1	0	1	1	7.38	0.131	0.166	8.98	0.0661	0.0885	8.25	0.0914	0.119	1.46	0.793	0.912	1.98	0.697	0.787	0	1	1
HyS0001.494	-0.0204	0.903	1	0.0015	0.993	1	0.0174	0.896	1	-0.0777	0.558	0.945	-0.156	0.238	0.509	-0.151	0.432	0.685	-0.194	0.292	0.479	-0.0906	0.509	0.634	1.3	9.66e-23	5.54e-22	0.979	1.84e-13	5.92e-13	0.892	2.93e-11	8.34e-11	-0.0705	0.63	0.801	0.0157	0.906	0.965	0.0862	0.518	0.707
HyS0001.495	0.125	0.532	1	-0.542	0.00697	0.209	-1.75	1.84e-27	2.76e-25	-2.09	5.13e-38	8.72e-36	-1.8	4.14e-29	2.76e-27	-1.53	4.74e-11	1.73e-09	-2	4.02e-18	2.34e-16	-2.34	4.11e-42	3.13e-40	-2.78	6.23e-58	1.5e-56	-2.5	8.38e-48	1.28e-46	-2.49	1.93e-45	2.68e-44	-0.46	0.0141	0.0475	-2.78	2.64e-62	4.94e-60	-2.33	4.89e-45	1.94e-43
HyS0001.496	0.144	0.456	1	-0.221	0.253	1	-0.67	2.13e-05	0.000312	-0.808	2.89e-07	4.05e-06	-0.746	1.99e-06	1.93e-05	-1.12	7.85e-05	0.000645	-1.08	2.16e-05	0.000132	-1.35	4.05e-14	3.68e-13	-0.897	9e-08	2.12e-07	-0.441	0.00749	0.0114	-0.411	0.0146	0.0212	-0.369	0.0543	0.139	-1.68	1.53e-23	2.72e-22	-1.32	1.85e-15	1.92e-14
HyS0001.497	-0.131	0.543	1	-0.145	0.502	1	-0.025	0.884	1	-0.095	0.58	0.957	-0.026	0.879	1	-0.332	0.188	0.384	-0.98	0.000117	0.000612	-1.16	4.48e-10	2.68e-09	-0.584	0.00103	0.00174	-0.0928	0.598	0.639	0.194	0.272	0.319	-0.488	0.0123	0.0422	-0.995	1.6e-08	7.59e-08	-0.507	0.0036	0.0104
HyS0001.498	-0.107	0.631	1	-0.0114	0.959	1	0.118	0.504	0.914	0.217	0.219	0.588	0.44	0.0125	0.0493	-0.229	0.327	0.57	0.279	0.22	0.388	0.872	8.51e-07	3.39e-06	-0.409	0.0218	0.0314	0.611	0.000563	0.00097	1.03	6.93e-09	1.7e-08	-0.0618	0.749	0.884	0.738	2.9e-05	8.96e-05	0.8	5.86e-06	2.74e-05
HyS0001.499	-0.556	0.0218	0.723	-0.0924	0.7	1	0.00902	0.962	1	-0.111	0.561	0.947	0.0466	0.807	0.997	-0.377	0.175	0.365	-0.687	0.0115	0.0345	-0.586	0.00342	0.00806	-3.47	1.35e-43	1.97e-42	-2.56	2.43e-29	1.81e-28	-1.98	4.95e-19	2.18e-18	-0.495	0.0192	0.061	-0.346	0.0726	0.117	0.149	0.436	0.625
HyS0001.500	0.218	0.916	1	1.61	0.406	NA	-1.02	0.581	0.951	1.19	0.456	0.87	0.639	0.693	0.937	-0.677	0.807	1	-1.24	0.653	0.852	0.718	0.684	0.797	7.51	8.75e-07	1.92e-06	5.25	0.000624	0.00107	5.8	0.000154	0.000276	1.35	0.489	0.686	0.756	0.646	0.741	-0.598	0.744	0.92
HyS0001.502	-0.393	0.655	1	0.116	0.887	1	0.189	0.782	1	-0.833	0.266	0.666	0.206	0.758	0.974	2.55	0.00462	0.0209	2.34	0.00658	0.0214	1.94	0.00329	0.00778	4.57	2.89e-14	1.03e-13	4.5	7.67e-14	2.53e-13	4.61	2.33e-14	7.92e-14	2.49	0.000955	0.00479	2.19	0.000406	0.00105	-0.297	0.691	0.871
HyS0001.503	-0.236	0.413	1	-0.141	0.623	1	-0.257	0.268	0.722	-0.0712	0.756	1	-0.0845	0.712	0.949	-0.262	0.491	0.744	0.121	0.718	0.91	0.902	0.000111	0.000332	2.27	4.46e-24	2.75e-23	1.45	2.06e-10	5.6e-10	0.631	0.0079	0.0119	0.545	0.0314	0.0904	0.529	0.0202	0.0374	-0.0157	0.946	1
HyS0001.504	0.13	0.826	1	-0.214	0.722	1	0.468	0.324	0.784	-0.304	0.547	0.939	1.26	0.00441	0.0201	3.03	5.9e-07	8.94e-06	5.4	4.77e-26	8.7e-24	6.09	1.7e-48	1.85e-46	6.4	1.02e-53	2.11e-52	6.39	1.61e-53	2.89e-52	6.28	1.89e-51	3.2e-50	5.42	3.1e-26	2.69e-24	5.25	1.27e-36	5.42e-35	-0.171	0.747	0.922
HyS0001.505	0.0853	0.931	NA	0.0458	0.963	NA	0.132	0.871	1	-0.821	0.348	0.769	1.08	0.153	0.372	2.37	0.0281	0.0891	2.65	0.00744	0.0237	3.54	1.47e-06	5.66e-06	3.18	1.57e-05	3.13e-05	2.51	0.000874	0.00148	3.04	4.9e-05	9.19e-05	2.71	0.0011	0.00541	2.98	4.27e-05	0.000129	0.273	0.741	0.916
HyS0001.506	0.0972	0.544	1	0.166	0.299	1	0.495	9.49e-05	0.00122	0.736	5.83e-09	1.04e-07	1.02	4.57e-16	1.32e-14	1.04	1.42e-09	3.78e-08	0.762	6.32e-06	4.33e-05	0.357	0.00623	0.0138	-0.464	0.000459	0.000804	-0.232	0.0788	0.104	-0.53	9.96e-05	0.000182	-0.414	0.00282	0.0121	0.551	1.47e-05	4.77e-05	0.965	2.58e-14	2.54e-13
HyS0001.507	0.247	0.148	1	0.143	0.401	1	1.5e-05	1	1	0.249	0.0666	0.252	0.288	0.0336	0.114	0.469	0.0134	0.0495	0.425	0.0204	0.0561	0.361	0.00965	0.0206	-0.633	9.07e-06	1.85e-05	-0.459	0.0013	0.00215	-0.42	0.00364	0.00571	-0.116	0.437	0.639	0.396	0.00358	0.00778	0.512	0.000167	0.000623
HyS0001.508	-0.124	0.636	1	-1.44	6.45e-08	1.31e-05	-1.99	2.43e-20	1.93e-18	-1.95	1.08e-19	4.96e-18	-1.84	5.68e-18	1.88e-16	-1.54	3.14e-06	3.91e-05	-2.3	1.32e-11	2.85e-10	-1.64	3.19e-13	2.64e-12	-2.39	6.32e-25	4.08e-24	-2.21	1.27e-21	6.46e-21	-1.83	2.52e-15	9.02e-15	-0.214	0.391	0.594	-2.3	1.55e-25	3.17e-24	-2.09	1.73e-21	2.58e-20
HyS0001.509	0.404	0.0887	0.958	0.0862	0.718	1	0.609	0.00147	0.0139	1.59	4.27e-18	1.7e-16	2.09	1.14e-30	8.55e-29	1.64	8.49e-09	1.94e-07	1.46	6.12e-08	6.45e-07	1.27	1.55e-10	9.78e-10	0.912	4.84e-06	1.01e-05	0.516	0.0137	0.0202	0.838	6.56e-05	0.000122	-0.965	1.16e-06	1.23e-05	0.964	4.01e-07	1.58e-06	1.93	1.27e-25	2.34e-24
HyS0001.510	0.0892	0.719	1	-0.568	0.0234	0.494	-1.25	1.53e-09	4.13e-08	-1.17	9.85e-09	1.68e-07	-0.779	0.000106	0.000738	-1.06	0.00293	0.0143	-1.21	0.00025	0.00121	-1.25	2.96e-08	1.43e-07	0.231	0.253	0.3	0.218	0.285	0.334	0.204	0.326	0.372	0.0504	0.835	0.941	-1.37	8.35e-11	5.12e-10	-1.42	2.63e-11	2.1e-10
HyS0001.511	-0.248	0.404	1	-0.101	0.734	1	0.083	0.724	0.999	0.227	0.333	0.751	0.167	0.477	0.779	-0.0755	0.825	1	-0.644	0.0592	0.135	-0.875	0.000533	0.00143	-0.393	0.106	0.137	-0.117	0.63	0.67	-0.273	0.269	0.316	-0.653	0.0125	0.0429	-0.402	0.0916	0.143	0.25	0.289	0.461
HyS0001.512	0.672	0.588	NA	0.574	0.643	NA	0.06	0.953	NA	0.167	0.869	NA	0.191	0.85	1	0.899	0.565	0.814	-3.11	0.187	0.341	0.331	0.761	0.869	1.16	0.257	0.304	2.09	0.0358	0.05	2.34	0.019	0.0274	-1.2	0.34	0.541	-1.2	0.296	0.394	0.00242	0.998	1
HyS0001.513	0.104	0.459	1	-0.017	0.903	1	-0.127	0.26	0.71	-0.225	0.0456	0.188	-0.421	0.000195	0.00129	-0.12	0.52	0.773	-0.796	2.68e-05	0.000161	-1.45	4.21e-26	1.07e-24	-1.31	1.66e-23	9.96e-23	-1.7	1.94e-33	1.7e-32	-1.25	1.83e-19	8.26e-19	-0.221	0.12	0.256	-1.44	1.95e-31	6.1e-30	-1.22	2.17e-23	3.59e-22
HyS0001.514	-0.173	0.434	1	-0.1	0.649	1	-0.0483	0.782	1	-0.241	0.169	0.496	-0.416	0.0174	0.0654	-0.373	0.115	0.267	-0.908	0.00012	0.000624	-1.36	9.81e-14	8.54e-13	-0.177	0.315	0.363	-0.082	0.642	0.681	-0.113	0.526	0.572	-0.619	0.00142	0.00671	-1.02	8.37e-09	4.08e-08	-0.398	0.0234	0.0551
HyS0001.515	-0.0493	0.739	1	-0.0377	0.798	1	-0.0506	0.667	0.985	-0.121	0.302	0.719	-0.216	0.0671	0.2	-0.129	0.467	0.721	-0.215	0.201	0.361	0.0177	0.885	0.969	0.938	1.75e-15	6.66e-15	0.421	0.000436	0.00076	0.547	5.82e-06	1.18e-05	0.115	0.383	0.586	-0.202	0.0891	0.14	-0.317	0.00797	0.0213
HyS0001.516	0.0298	0.912	1	0.233	0.387	1	0.47	0.027	0.156	0.444	0.0367	0.158	0.373	0.0795	0.228	-0.0278	0.918	1	0.91	0.000741	0.00316	1.63	1.93e-14	1.82e-13	1.11	1.77e-07	4.08e-07	1.66	5.32e-15	1.87e-14	1.64	1.32e-14	4.55e-14	0.624	0.00736	0.0276	1.49	2.26e-12	1.6e-11	0.868	4.5e-05	0.000185
HyS0001.517	-0.184	0.385	1	-0.385	0.0684	0.825	-0.72	1.78e-05	0.000264	-0.727	1.43e-05	0.000152	-0.737	1.08e-05	9.18e-05	-0.749	0.000856	0.00505	-0.555	0.0112	0.0339	-0.606	0.000353	0.000982	0.346	0.0389	0.0539	-0.0736	0.662	0.7	-0.0126	0.94	0.955	0.887	1.91e-06	1.93e-05	-0.782	3.29e-06	1.16e-05	-1.67	8.17e-23	1.32e-21
HyS0001.518	-0.415	0.0661	0.932	-0.186	0.407	1	-0.544	0.00247	0.0218	-0.6	0.000822	0.00606	-0.799	8.76e-06	7.55e-05	-1.23	1.69e-05	0.000167	-1.4	2.55e-07	2.35e-06	-0.864	4.81e-06	1.74e-05	-0.91	1.03e-06	2.25e-06	-0.864	3.99e-06	8.19e-06	-0.781	3.78e-05	7.15e-05	1.08	2.88e-07	3.54e-06	-0.945	2.12e-07	8.65e-07	-2.02	2.45e-26	4.63e-25
HyS0001.519	-0.0158	0.975	1	0.352	0.472	1	0.386	0.338	0.8	0.136	0.737	1	0.0239	0.953	1	-2.13	0.159	0.34	1	0.0963	0.201	-0.334	0.492	0.617	5.3	1.14e-46	1.87e-45	5.64	1.52e-52	2.65e-51	5.66	8.13e-53	1.42e-51	-0.427	0.36	0.563	-0.084	0.843	0.913	0.343	0.407	0.593
HyS0001.520	0.208	0.137	1	0.334	0.0166	0.389	0.469	2.35e-05	0.000342	0.788	9.26e-13	2.41e-11	0.786	1.03e-12	2.18e-11	1.06	5.79e-13	2.85e-11	0.288	0.0526	0.122	-0.137	0.233	0.339	-0.333	0.00351	0.00556	-0.729	3.92e-10	1.05e-09	-0.545	3.29e-06	6.78e-06	-0.489	6.85e-05	0.000476	-0.189	0.0914	0.143	0.3	0.00713	0.0192
HyS0001.521	0.412	0.169	1	-0.303	0.312	1	-1.34	2.32e-08	5.45e-07	-1.6	3.29e-11	7.38e-10	-1.75	4.57e-13	9.97e-12	-1.35	0.000108	0.000844	-0.859	0.00774	0.0246	-1.12	5.98e-06	2.13e-05	-0.102	0.67	0.705	-0.479	0.0477	0.0653	-0.622	0.0109	0.0161	2.17	4.55e-14	1.46e-12	-1.34	3.01e-08	1.38e-07	-3.51	2.14e-40	7.08e-39
HyS0001.522	0.28	0.449	1	0.258	0.486	1	0.254	0.385	0.84	0.15	0.609	0.977	0.0976	0.739	0.963	0.861	0.0204	0.0693	0.947	0.0107	0.0325	0.538	0.0661	0.115	0.0233	0.937	0.951	-0.537	0.067	0.0896	-1.74	3.8e-09	9.49e-09	0.166	0.605	0.782	0.645	0.0277	0.0494	0.479	0.102	0.197
HyS0001.523	0	1	NA	0	1	NA	0	1	NA	0	1	NA	0	1	NA	0	1	NA	0	1	NA	0	1	1	6.72	0.316	0.364	4.89	0.467	0.513	4.11	0.544	0.588	3.76	0.611	NA	4.27	0.525	NA	0	1	NA
HyS0001.524	-0.156	0.476	1	-0.13	0.551	1	-0.703	4.99e-05	0.000682	-1.16	2.7e-11	6.16e-10	-1.54	8.68e-19	3.05e-17	-1.85	7.1e-14	4.15e-12	-1.83	1.54e-14	5.46e-13	-2.25	3.31e-35	1.56e-33	-1.04	2.79e-09	7.3e-09	-1.53	5.47e-18	2.28e-17	-1.67	1.63e-20	7.83e-20	0.00507	0.98	1	-2.5	4.39e-45	3.07e-43	-2.51	4.83e-45	1.93e-43
HyS0001.525	-0.301	0.0597	0.922	0.0331	0.836	1	0.118	0.35	0.809	-0.055	0.664	0.992	-0.0413	0.744	0.966	-0.0319	0.854	1	-0.14	0.406	0.612	0.0646	0.616	0.734	0.77	1.25e-09	3.34e-09	0.908	8.55e-13	2.66e-12	0.864	1.22e-11	3.55e-11	0.177	0.205	0.379	0.076	0.549	0.652	-0.101	0.428	0.617
HyS0001.526	0.123	0.295	1	0.2	0.0866	0.916	0.126	0.179	0.581	0.261	0.00526	0.0315	0.239	0.0104	0.0419	0.434	0.00215	0.011	0.0551	0.69	0.885	-0.0881	0.381	0.504	-0.722	2.24e-12	7.16e-12	-0.928	2.5e-18	1.06e-17	-0.762	1.8e-12	5.47e-12	0.408	0.000176	0.00109	-0.271	0.00477	0.0102	-0.68	5.05e-12	4.25e-11
HyS0001.527	-0.135	0.448	1	0.0343	0.845	1	0.325	0.0208	0.127	0.331	0.0179	0.0884	0.398	0.00436	0.0199	-0.0707	0.749	0.954	0.341	0.0846	0.181	1.01	1.65e-12	1.27e-11	0.387	0.00721	0.011	0.298	0.0408	0.0565	0.271	0.0668	0.0889	-0.116	0.443	0.645	0.927	3.01e-11	1.91e-10	1.04	7.27e-14	6.97e-13
HyS0001.528	-0.163	0.75	1	0.0937	0.853	1	0.26	0.521	0.924	0.35	0.385	0.813	0.0802	0.843	1	-0.118	0.86	1	-1.42	0.0631	0.142	-0.0496	0.909	0.99	-0.579	0.191	0.233	-0.723	0.112	0.143	-0.803	0.09	0.117	-0.564	0.211	0.387	-0.0234	0.955	1	0.54	0.184	0.322
HyS0001.529	-0.0872	0.801	1	0.00986	0.977	1	0.385	0.159	0.543	0.578	0.0346	0.151	0.841	0.0021	0.0105	0.808	0.0201	0.0685	0.932	0.00722	0.0231	0.958	0.000464	0.00126	-0.193	0.482	0.528	-0.568	0.0386	0.0536	-0.481	0.0796	0.105	-0.068	0.82	0.931	0.727	0.00787	0.016	0.795	0.00366	0.0106
HyS0001.530	0.226	0.284	1	-0.201	0.343	1	-0.511	0.00295	0.0253	-1.24	2.07e-12	5.22e-11	-1.78	8.17e-23	3.75e-21	-2.79	6.82e-09	1.59e-07	-1.73	7.61e-08	7.87e-07	-1.53	3.43e-14	3.14e-13	0.991	4.77e-09	1.23e-08	0.907	1.03e-07	2.37e-07	0.962	2.27e-08	5.4e-08	2.04	9.76e-15	3.24e-13	-1.54	5.9e-17	6.42e-16	-3.58	1.62e-49	8.03e-48
HyS0001.531	0.118	0.566	1	0.12	0.559	1	0.194	0.239	0.679	0.24	0.142	0.444	0.353	0.0306	0.106	0.483	0.0409	0.12	0.504	0.0252	0.0667	0.361	0.0334	0.0626	0.165	0.327	0.376	0.419	0.0128	0.0188	0.469	0.00587	0.00899	-0.0321	0.86	0.956	0.223	0.177	0.254	0.255	0.123	0.23
HyS0001.532	0.0892	0.811	1	0.09	0.809	1	0.244	0.408	0.85	0.336	0.255	0.65	0.338	0.252	0.528	0.167	0.659	0.886	-0.129	0.732	0.921	-0.0908	0.759	0.866	1.35	4.85e-06	1.01e-05	0.839	0.00449	0.00702	0.722	0.0146	0.0213	-0.632	0.0507	0.132	-0.0422	0.886	0.948	0.59	0.0457	0.0987
HyS0001.533	-0.0558	0.885	1	0.237	0.539	1	0.41	0.179	0.581	0.553	0.0698	0.261	0.501	0.101	0.274	0.604	0.121	0.277	0.612	0.115	0.231	0.642	0.0357	0.0664	-0.187	0.541	0.585	-0.715	0.0199	0.0287	-1.12	0.000293	0.000514	0.657	0.0498	0.13	0.487	0.111	0.169	-0.17	0.578	0.768
HyS0001.534	-0.111	0.826	1	-0.477	0.35	1	-0.244	0.555	0.94	-0.307	0.454	0.868	-0.162	0.69	0.935	1.15	0.0628	0.169	0.164	0.804	0.979	-0.34	0.468	0.594	4.03	4.17e-27	3.03e-26	3.84	1.2e-24	7.18e-24	3.28	5.93e-18	2.46e-17	-0.307	0.518	0.712	-0.349	0.411	0.515	-0.0421	0.92	1
HyS0001.535	2.23	0.171	1	2.03	0.211	1	0.64	0.733	1	0.483	0.796	1	0.375	0.839	1	1.92	0.425	0.681	4.79	0.00324	0.0116	7.46	2.58e-09	1.41e-08	10.1	3.23e-16	1.28e-15	11.3	6.64e-20	3.08e-19	11.4	2.7e-20	1.28e-19	6.32	1.01e-08	1.6e-07	8.32	1.92e-11	1.25e-10	2	0.212	0.361
HyS0001.536	0.293	0.0523	0.902	0.303	0.0442	0.682	0.52	1.37e-05	0.000209	0.668	2.17e-08	3.53e-07	0.67	1.88e-08	2.45e-07	1.17	3.28e-13	1.68e-11	0.717	6.52e-06	4.44e-05	0.359	0.00353	0.0083	0.96	1.62e-15	6.16e-15	-0.225	0.0708	0.0944	-0.509	6.96e-05	0.000129	-0.179	0.174	0.339	0.324	0.00699	0.0144	0.504	2.77e-05	0.000118
HyS0001.537	0.032	0.844	1	0.179	0.269	1	0.216	0.0945	0.388	0.111	0.389	0.815	0.00378	0.977	1	0.0773	0.678	0.9	0.375	0.0318	0.0807	0.116	0.383	0.506	-0.134	0.312	0.361	-0.405	0.00274	0.00439	-0.552	6.6e-05	0.000122	-0.198	0.162	0.322	0.351	0.00664	0.0138	0.549	2.14e-05	9.26e-05
HyS0001.538	0	1	1	0	1	1	1.61	0.396	0.843	1.44	0.446	0.862	1.35	0.468	0.772	7.32	1.15e-06	1.6e-05	7.56	1.22e-07	1.2e-06	8.44	5.4e-11	3.59e-10	9.47	1.12e-13	3.87e-13	11.3	4.68e-19	2.07e-18	11.4	3.61e-19	1.6e-18	9.25	1.72e-09	3.06e-08	9.77	1.65e-14	1.44e-13	0	1	1
HyS0001.540	0.0264	0.875	1	0.026	0.876	1	0.166	0.213	0.639	0.012	0.928	1	-0.00594	0.964	1	0.14	0.462	0.716	-0.51	0.00807	0.0254	-0.681	1.65e-06	6.3e-06	-0.0888	0.516	0.561	-0.075	0.585	0.627	0.41	0.00274	0.00436	-0.212	0.161	0.32	-0.729	8.71e-08	3.76e-07	-0.517	0.00014	0.000531
HyS0001.541	-9.15	0.00521	0.447	-9.34	0.00434	0.148	0.213	0.916	1	0.117	0.954	1	1.18	0.56	0.848	1.28	0.618	0.855	-1.56	0.554	0.766	1.43	0.482	0.607	1.44	0.478	0.524	0.978	0.63	0.669	1.12	0.582	0.626	1.06	0.632	0.802	2.48	0.221	0.308	1.42	0.485	0.674
HyS0001.542	2.49	0.765	NA	2.36	0.777	NA	-4.96	0.462	NA	1.22	0.853	NA	-0.87	0.895	1	-2.24	0.794	0.99	-2.81	0.743	0.93	-3.75	0.578	0.701	-3.97	0.556	0.599	-3.8	0.573	0.615	-3.47	0.607	0.65	0	1	NA	-4.72	0.485	0.589	-4.6	0.495	NA
HyS0001.543	0.311	0.069	0.939	0.254	0.138	1	0.344	0.0114	0.0789	0.305	0.0247	0.116	0.383	0.0047	0.0212	0.771	2.55e-05	0.000243	0.371	0.0413	0.1	-0.062	0.659	0.774	-1.66	4.86e-29	3.89e-28	-1.53	7.82e-25	4.71e-24	-1.59	2.74e-25	1.71e-24	-0.211	0.159	0.318	0.109	0.427	0.531	0.32	0.0192	0.0463
HyS0001.544	0.516	0.192	1	0.464	0.236	1	0.425	0.197	0.61	0.137	0.681	0.999	0.277	0.397	0.706	1.09	0.058	0.158	1.72	0.000183	0.000915	1.89	5.31e-09	2.79e-08	3.58	3.07e-33	2.91e-32	4.07	7.59e-43	9.73e-42	4.56	9.96e-54	1.79e-52	1.1	0.00135	0.00644	1.64	1.24e-07	5.25e-07	0.537	0.111	0.21
HyS0001.545	0.646	0.0897	0.958	0.404	0.289	1	0.129	0.669	0.985	0.153	0.611	0.977	-0.00393	0.99	1	1.24	0.00129	0.00711	0.899	0.0191	0.053	0.175	0.563	0.687	0.316	0.296	0.344	0.24	0.428	0.474	0.317	0.296	0.342	0.0291	0.93	1	0.309	0.306	0.405	0.279	0.354	0.535
HyS0001.546	0.263	0.416	1	0.216	0.504	1	0.154	0.548	0.936	0.0628	0.806	1	-0.0318	0.901	1	0.971	0.00307	0.0148	1.27	9.43e-05	0.000504	0.97	0.000154	0.000453	1.4	4.61e-08	1.11e-07	1.53	2.21e-09	5.67e-09	1.31	2.9e-07	6.42e-07	0.566	0.043	0.116	0.99	0.000106	0.000301	0.424	0.0977	0.189
HyS0001.547	0.187	0.239	1	-0.36	0.0243	0.505	-0.834	1.2e-10	3.69e-09	-0.678	1.27e-07	1.85e-06	-0.654	3.33e-07	3.67e-06	-0.676	0.000963	0.00558	-0.591	0.0017	0.00663	-0.575	2.29e-05	7.53e-05	1.01	1.45e-15	5.55e-15	0.739	7.85e-09	1.95e-08	0.683	1.31e-07	2.96e-07	0.605	5.04e-05	0.000362	-0.786	1.66e-09	8.77e-09	-1.39	4.74e-25	8.43e-24
HyS0001.549	0.206	0.186	1	-0.0459	0.768	1	-0.426	0.000646	0.00673	-0.657	1.48e-07	2.14e-06	-0.677	6.01e-08	7.35e-07	-0.268	0.138	0.307	-0.529	0.00268	0.00982	-0.558	1.86e-05	6.21e-05	-0.961	2.02e-13	6.87e-13	-0.987	7.78e-14	2.56e-13	-0.843	2.65e-10	7.12e-10	0.0678	0.629	0.8	-0.654	2.22e-07	9.03e-07	-0.721	1.26e-08	7.88e-08
HyS0001.550	0.122	0.803	1	-0.148	0.761	1	0.077	0.844	1	0.303	0.433	0.854	0.226	0.559	0.848	-0.565	0.414	0.672	0.0366	0.95	1	-0.503	0.243	0.35	-0.862	0.0468	0.0641	-0.155	0.71	0.744	-0.363	0.403	0.45	0.298	0.508	0.706	-0.27	0.498	0.602	-0.568	0.162	0.29
HyS0001.553	-0.114	0.707	1	-0.00461	0.988	1	-0.25	0.311	0.775	-0.201	0.41	0.833	0.365	0.124	0.322	1.14	0.00152	0.00819	3.05	4.78e-25	7.5e-23	3.65	2.82e-57	5.31e-55	0.767	0.00184	0.00302	0.796	0.00135	0.00224	1.35	3.28e-08	7.73e-08	3.33	5.35e-38	1.06e-35	3.3	9.25e-48	7.69e-46	-0.0303	0.903	1
HyS0001.555	0.503	0.443	1	-0.961	0.151	1	0.0463	0.93	1	0.149	0.776	1	-0.146	0.781	0.984	-0.488	0.544	0.796	-0.526	0.489	0.699	-1.01	0.077	0.132	-1.87	0.00168	0.00278	-2.45	0.000149	0.00027	-1.33	0.0254	0.036	-0.953	0.122	0.26	-1.66	0.00281	0.00625	-0.712	0.186	0.325
HyS0001.556	-2.19	0.455	NA	-2.38	0.416	NA	1.72	0.367	NA	-0.451	0.842	NA	2.19	0.239	0.511	0.942	0.748	0.953	4.82	0.0304	0.0778	2.34	0.237	0.343	6.23	0.000474	0.000829	5.4	0.00262	0.00421	6.74	0.000157	0.000281	2.81	0.227	0.405	1.4	0.479	0.583	-1.42	0.535	0.725
HyS0001.557	0.329	0.254	1	0.262	0.362	1	0.126	0.583	0.952	0.0645	0.777	1	0.11	0.63	0.895	1.01	0.000638	0.00393	1.97	1.15e-11	2.51e-10	2.2	3.83e-22	7.04e-21	2.55	3.29e-29	2.64e-28	1.54	1.4e-11	4.06e-11	1.07	3.39e-06	6.98e-06	2.08	7.85e-17	3.18e-15	2.18	7.43e-22	1.18e-20	0.103	0.654	0.837
HyS0001.558	-0.218	0.364	1	-0.149	0.534	1	-0.0101	0.958	1	-0.0375	0.844	1	0.0968	0.61	0.88	-0.137	0.659	0.886	0.411	0.127	0.252	0.459	0.0203	0.0402	0.0701	0.723	0.755	0.561	0.00407	0.00639	1.15	3.09e-09	7.77e-09	1.39	3.11e-10	6.3e-09	0.364	0.0564	0.0937	-1.03	4.67e-07	2.5e-06
HyS0001.559	0.0246	0.993	1	1.72	0.568	1	0.254	0.915	1	1.02	0.67	0.996	1.35	0.57	0.856	2.24	0.46	0.714	1.32	0.663	0.86	0.363	0.88	0.965	2.93	0.219	0.263	1.26	0.599	0.64	1.1	0.644	0.685	-0.0841	0.974	1	0.444	0.853	0.92	0.528	0.825	0.986
HyS0001.560	-6.84	0.156	NA	0.583	0.894	NA	-0.861	0.804	NA	-6.57	0.0787	NA	-0.166	0.962	1	1.74	0.692	0.911	-4.27	0.375	0.577	-3.95	0.284	0.397	-1.48	0.673	0.709	0.635	0.854	0.877	0.473	0.892	0.912	5.49	0.176	0.342	-0.572	0.869	0.934	-6.06	0.105	0.201
HyS0001.562	0.231	0.518	1	0.926	0.00939	0.257	0.997	0.00041	0.00451	1.39	8.88e-07	1.16e-05	1.66	3.51e-09	5.06e-08	0.565	0.118	0.273	1.14	0.00149	0.0059	1.66	4.57e-09	2.42e-08	0.121	0.67	0.706	-0.42	0.139	0.175	-0.833	0.00352	0.00554	0.473	0.126	0.266	1.35	1.77e-06	6.45e-06	0.875	0.00193	0.00594
HyS0001.563	0.338	0.0418	0.883	0.192	0.247	1	0.189	0.154	0.533	0.228	0.0847	0.302	0.23	0.0816	0.233	0.974	1.21e-07	2.15e-06	0.524	0.00408	0.0142	0.466	0.000675	0.00179	-0.454	0.00123	0.00207	0.29	0.0341	0.0478	0.109	0.438	0.485	-0.185	0.203	0.377	0.343	0.00985	0.0196	0.529	6.9e-05	0.000276
HyS0001.564	0	1	NA	0	1	NA	0	1	NA	0	1	1	1.28	0.694	0.938	0	1	1	0	1	1	3.29	0.301	0.417	8.16	0.00587	0.00908	9.48	0.00135	0.00224	9.5	0.00133	0.0022	0	1	1	0	1	1	0	1	1
HyS0001.565	0.0174	0.918	1	0.12	0.473	1	-0.176	0.196	0.609	-0.235	0.0836	0.299	-0.341	0.0121	0.0478	-0.953	0.000458	0.00296	0.141	0.487	0.697	0.705	3.96e-07	1.64e-06	0.236	0.0914	0.119	-0.303	0.0391	0.0544	-1.19	2.14e-12	6.47e-12	2.94	5.63e-59	3.49e-56	0.52	0.000104	0.000296	-2.42	4.19e-45	1.68e-43
HyS0001.567	0.193	0.376	1	-0.321	0.141	1	-1.12	8.95e-11	2.83e-09	-1.53	1.13e-18	4.86e-17	-1.75	5.29e-24	2.59e-22	-1.22	1.27e-07	2.24e-06	-0.542	0.015	0.0432	-0.542	0.00184	0.00454	-0.543	0.00177	0.00291	-0.618	0.000381	0.000667	-0.807	3.9e-06	7.98e-06	0.905	2.22e-06	2.19e-05	-0.846	1.01e-06	3.82e-06	-1.75	9.52e-24	1.61e-22
HyS0001.568	0.38	0.115	0.984	0.216	0.369	1	0.199	0.299	0.762	0.143	0.456	0.87	0.015	0.938	1	0.748	0.00332	0.0158	0.916	0.000228	0.00111	0.932	1.39e-06	5.36e-06	-0.0699	0.72	0.751	0.546	0.00474	0.00736	1.24	1.32e-10	3.6e-10	0.938	8.49e-06	7.43e-05	0.78	4.53e-05	0.000136	-0.159	0.411	0.598
HyS0001.569	0.0534	0.798	1	0.0743	0.72	1	0.376	0.024	0.142	0.38	0.0216	0.103	0.572	0.000486	0.00288	0.53	0.0504	0.142	-0.0877	0.748	0.933	0.0736	0.688	0.801	0.325	0.0641	0.086	1.38	1.74e-16	6.64e-16	1.47	3.15e-18	1.33e-17	-0.214	0.246	0.431	0.327	0.052	0.0872	0.541	0.00125	0.00401
HyS0001.570	0.203	0.441	1	0.118	0.654	1	-0.095	0.65	0.981	-0.174	0.405	0.826	-0.31	0.139	0.348	0.205	0.445	0.7	-0.285	0.29	0.477	-0.626	0.00302	0.0072	0.0999	0.634	0.671	0.355	0.0902	0.118	0.235	0.263	0.31	0.323	0.162	0.321	-0.736	0.000449	0.00115	-1.06	4.68e-07	2.51e-06
HyS0001.571	-0.0186	0.881	1	-0.068	0.584	1	-0.115	0.243	0.684	-0.112	0.256	0.651	-0.264	0.00761	0.0321	-0.042	0.763	0.965	-0.217	0.109	0.222	-0.404	8.29e-05	0.000253	-0.572	2.04e-08	5.05e-08	-0.544	1.13e-07	2.59e-07	-0.508	9.91e-07	2.12e-06	0.0367	0.739	0.878	-0.32	0.00132	0.00311	-0.356	0.000355	0.00125
HyS0001.572	-0.396	0.333	1	-0.836	0.0415	0.658	-1.35	3.89e-05	0.000545	-1.49	5.05e-06	5.81e-05	-1.3	6.73e-05	0.000487	-1.7	0.000379	0.00251	-1.75	0.000136	0.000703	-2.25	1.02e-10	6.58e-10	-2.12	5.22e-10	1.43e-09	-2.9	5.88e-16	2.18e-15	-2.32	5.21e-11	1.46e-10	-0.687	0.0619	0.155	-2.03	9.85e-10	5.37e-09	-1.35	4.23e-05	0.000175
HyS0001.573	-0.107	0.664	1	-0.874	0.00039	0.0237	-1.62	2.25e-16	1.21e-14	-1.8	5.1e-20	2.39e-18	-1.72	1.77e-18	6.08e-17	-1.9	2.73e-11	1.04e-09	-1.85	1.03e-11	2.27e-10	-1.7	5.13e-17	6.15e-16	-1.23	6.57e-10	1.79e-09	-1.3	7.09e-11	1.98e-10	-1.13	1.72e-08	4.11e-08	0.11	0.619	0.793	-1.81	5.35e-20	7.36e-19	-1.92	3.9e-22	6.02e-21
HyS0001.574	0.238	0.394	1	0.199	0.475	1	0.0898	0.684	0.985	0.0521	0.813	1	-0.151	0.495	0.794	0.298	0.297	0.532	-0.478	0.0951	0.199	-1.5	3.28e-11	2.23e-10	-1.97	3.34e-18	1.48e-17	-2.8	4.94e-33	4.27e-32	-3.23	2.38e-40	2.75e-39	-1.08	9.03e-06	7.87e-05	-1.47	4.19e-11	2.62e-10	-0.386	0.0817	0.162
HyS0001.575	-0.167	0.462	1	-0.0109	0.962	1	0.131	0.466	0.888	0.0949	0.598	0.971	-0.197	0.274	0.559	-0.834	0.000759	0.00455	-1.55	5.29e-10	8.2e-09	-1.88	4.66e-23	9.2e-22	0.191	0.29	0.338	-0.509	0.00533	0.00824	-0.46	0.0122	0.0179	-0.576	0.0052	0.0207	-2.29	7.76e-35	3.01e-33	-1.71	1.27e-20	1.82e-19
HyS0001.576	-0.267	0.0804	0.958	-0.0781	0.607	1	0.204	0.0909	0.377	0.332	0.00577	0.0341	0.352	0.00343	0.0162	0.223	0.193	0.39	-0.112	0.506	0.717	-0.148	0.239	0.345	-0.932	3.66e-13	1.23e-12	-1.1	3.8e-17	1.5e-16	-1.21	2.82e-19	1.26e-18	-0.226	0.0916	0.21	-0.146	0.23	0.318	0.0798	0.512	0.702
HyS0001.577	0.34	0.158	1	0.222	0.357	1	0.117	0.54	0.933	0.083	0.663	0.992	-0.0386	0.84	1	0.4	0.104	0.249	0.2	0.413	0.619	0.0477	0.804	0.906	-1.43	1.56e-13	5.35e-13	-1.57	8.94e-16	3.28e-15	-2.27	5.78e-30	4.5e-29	0.148	0.481	0.68	0.0551	0.773	0.853	-0.0925	0.628	0.814
HyS0001.578	0.151	0.467	1	-0.931	9.85e-06	0.00115	-1.81	2.05e-25	2.6e-23	-2.24	7.58e-37	1.22e-34	-2.5	1.22e-44	2.19e-42	-2.56	1.94e-12	8.93e-11	-2.12	5.36e-13	1.46e-11	-2.23	1.21e-29	3.86e-28	-1.79	4.46e-22	2.47e-21	-1.75	8.11e-21	3.95e-20	-1.72	3.86e-19	1.72e-18	1.21	4.34e-08	6.25e-07	-1.9	7.78e-27	1.79e-25	-3.11	1.15e-55	7.37e-54
HyS0001.580	0	1	NA	0	1	NA	0	1	NA	0	1	NA	0	1	NA	0	1	NA	0	1	1	4.6	0.469	0.594	2.65	0.681	0.716	5.48	0.386	0.432	7.66	0.224	0.269	0.736	0.916	NA	2.69	0.673	NA	1.96	0.762	NA
HyS0001.581	1.37	0.0415	0.879	1.3	0.0503	0.744	1.25	0.0287	0.163	1.2	0.0338	0.149	1.42	0.0107	0.0431	-2.4	0.258	0.484	-2.97	0.162	0.305	-1.66	0.145	0.226	5.17	1.4e-23	8.41e-23	5.32	7.96e-25	4.79e-24	5.38	3.67e-25	2.27e-24	-2.45	0.00686	0.026	-1.45	0.102	0.157	1	0.0955	0.186
HyS0001.582	0	1	1	0	1	1	0	1	1	0	1	1	0	1	1	0	1	1	4.75	0.0129	0.0382	0	1	1	10.6	6.2e-18	2.7e-17	12	9.36e-23	5.05e-22	12.3	8.54e-24	4.93e-23	1.32	0.517	0.712	1.84	0.322	0.423	0	1	1
HyS0001.584	0	1	1	0	1	1	0	1	1	0	1	1	0	1	1	0	1	1	0	1	1	0	1	1	8.1	0.226	0.271	12.1	0.0695	0.0928	11	0.101	0.13	0	1	1	0	1	1	0	1	1
HyS0001.585	0	1	NA	2	0.617	NA	3.31	0.291	NA	0	1	1	0	1	1	0	1	1	0	1	1	6.01	0.0506	0.0906	8.23	0.00672	0.0103	8.64	0.00445	0.00697	8.06	0.00809	0.0122	0	1	1	0	1	1	0	1	1
HyS0001.586	0.494	0.826	NA	-0.376	0.869	NA	1.03	0.562	NA	-0.986	0.597	NA	0.0674	0.97	1	-1.82	0.544	0.796	-2.38	0.425	0.632	-0.176	0.927	1	-0.464	0.809	0.834	0.257	0.891	0.909	0.769	0.679	0.716	-1.57	0.438	NA	-0.596	0.749	0.833	0.97	0.588	NA
HyS0001.587	0.806	0.58	NA	-0.193	0.897	NA	-0.215	0.86	NA	0.678	0.562	NA	0.556	0.635	0.899	-2.31	0.351	0.6	1.15	0.482	0.692	1.56	0.191	0.285	0.592	0.629	0.666	1.69	0.153	0.191	1.2	0.324	0.371	0.572	0.651	0.816	1.43	0.217	0.302	0.862	0.465	0.655
HyS0001.588	0.349	0.329	1	0.296	0.408	1	0.197	0.488	0.903	0.172	0.545	0.937	0.0374	0.895	1	0.577	0.121	0.279	0.591	0.107	0.219	0.279	0.332	0.451	1.88	3.17e-11	9.4e-11	2.63	1.22e-20	5.9e-20	2.92	4.84e-25	2.99e-24	0.00179	0.995	1	0.269	0.344	0.445	0.267	0.348	0.528
HyS0001.589	-0.109	0.623	1	0.171	0.441	1	0.0971	0.58	0.95	-0.0578	0.742	1	-0.302	0.0859	0.242	-0.565	0.0166	0.0587	-1.36	1.14e-08	1.39e-07	-1.59	3.21e-18	4.22e-17	-1.38	1.63e-14	5.88e-14	-1.58	2.89e-18	1.22e-17	-1.74	3.07e-21	1.53e-20	-0.514	0.00901	0.0327	-1.67	8.95e-21	1.31e-19	-1.16	7.89e-11	6.08e-10
HyS0001.590	0	1	NA	0	1	NA	0	1	NA	0	1	NA	1.28	0.713	0.949	0	1	1	0	1	1	2.64	0.445	0.569	7.94	0.0131	0.0194	7.69	0.0164	0.0239	8.23	0.0101	0.0151	3.41	0.347	0.549	3.93	0.229	0.317	0	1	1
HyS0001.591	0	1	NA	0	1	NA	0	1	NA	0	1	NA	2.64	0.696	NA	6.9	0.414	NA	6.34	0.453	0.662	0	1	1	0	1	1	0	1	1	7.48	0.264	0.311	2.49	0.737	NA	3.01	0.656	NA	0	1	NA
HyS0001.592	-1.54	0.0483	0.894	-0.0676	0.912	1	-0.436	0.416	0.855	0.14	0.777	1	0.0568	0.909	1	-0.991	0.517	0.77	1.44	0.0457	0.109	2.08	1.25e-05	4.28e-05	5.32	3.33e-35	3.44e-34	5.26	2.52e-34	2.3e-33	5.26	4.06e-34	3.76e-33	2.3	6.1e-06	5.51e-05	2.59	4.81e-09	2.41e-08	0.293	0.569	0.758
HyS0001.597	0	1	NA	0	1	NA	0	1	1	0	1	1	0	1	1	0	1	1	0	1	1	0	1	1	6.75	0.314	0.362	10	0.135	0.17	9.79	0.144	0.18	0	1	1	0	1	1	0	1	1
HyS0001.602	-2.78	0.325	1	-2.97	0.292	NA	-2.36	0.277	0.732	-2.51	0.246	0.634	-2.61	0.229	0.494	0.356	0.9	1	-0.212	0.94	1	-1.15	0.594	0.715	6.67	3.93e-05	7.57e-05	8.12	5.32e-07	1.17e-06	7.81	1.43e-06	3.01e-06	-1.56	0.542	0.73	-2.11	0.329	0.43	-0.558	0.797	0.966
HyS0001.604	0	1	NA	0	1	NA	0	1	NA	0	1	NA	3.07	0.424	0.733	0	1	1	6.34	0.18	0.332	5.48	0.149	0.232	7.67	0.0414	0.0571	8.03	0.0326	0.0457	5.3	0.165	0.204	6.14	0.141	0.29	6.65	0.0769	0.123	0	1	1
HyS0001.607	-0.00891	0.959	1	-0.363	0.0352	0.611	-0.681	1.05e-06	1.89e-05	-0.579	2.84e-05	0.000289	-0.616	8.51e-06	7.37e-05	-0.974	5.43e-05	0.00047	-1.17	2.39e-07	2.22e-06	-1.04	1.01e-11	7.3e-11	-0.324	0.0238	0.034	0.00847	0.952	0.965	0.181	0.207	0.251	0.309	0.057	0.145	-0.9	2.45e-10	1.44e-09	-1.21	8.41e-17	9.65e-16
HyS0001.608	-0.086	0.724	1	-1.08	1.05e-05	0.0012	-2.03	4.01e-25	4.69e-23	-2.14	5.89e-28	4.79e-26	-1.85	1.83e-21	7.66e-20	-1.42	9.32e-08	1.68e-06	-0.492	0.0504	0.118	-0.199	0.307	0.424	-0.621	0.00143	0.00239	-1.26	1.52e-10	4.16e-10	-1.25	2.42e-10	6.53e-10	1.21	1.77e-08	2.69e-07	-0.45	0.0201	0.0372	-1.66	2.42e-17	2.86e-16
HyS0001.609	-0.00734	0.988	1	-0.188	0.709	NA	-0.582	0.155	0.534	-0.701	0.0861	0.306	-0.684	0.0931	0.258	-0.552	0.408	0.667	-2.86	0.00307	0.011	-2.6	1.74e-06	6.62e-06	-5.02	4.69e-08	1.13e-07	-3.49	7.15e-08	1.66e-07	-5.11	2.83e-06	5.85e-06	-0.577	0.254	0.441	-1.9	1.98e-05	6.28e-05	-1.33	0.00208	0.00635
HyS0001.610	0.206	0.424	1	0.614	0.0162	0.382	1.33	4.48e-11	1.47e-09	1.47	3.81e-13	1.03e-11	1.49	1.41e-13	3.23e-12	1.45	1.38e-07	2.42e-06	-0.107	0.721	0.912	0.246	0.25	0.358	0.264	0.211	0.255	-0.374	0.0872	0.115	-0.0981	0.655	0.695	-0.885	9.52e-05	0.000635	-0.0816	0.695	0.786	0.803	8.8e-05	0.000345
HyS0001.612	-1.16	0.346	NA	0.0592	0.959	NA	-0.27	0.775	NA	0.292	0.75	NA	0.377	0.679	0.928	1.71	0.177	0.368	1.62	0.182	0.334	0.554	0.567	0.69	1.52	0.0966	0.125	-0.0519	0.959	0.97	-4.28	0.0111	0.0164	1.03	0.359	0.561	-0.129	0.892	0.953	-1.16	0.258	0.422
HyS0001.613	0	1	NA	0	1	NA	0	1	NA	0	1	NA	0	1	NA	0	1	NA	6.75	0.424	0.631	0	1	1	4.63	0.491	0.537	6.17	0.357	0.404	7.03	0.294	0.341	0	1	NA	0	1	NA	0	1	NA
HyS0001.615	1.23	0.595	NA	1.03	0.654	NA	-0.797	0.711	NA	0.472	0.825	1	0.354	0.867	1	1.92	0.481	0.735	1.35	0.62	0.822	4.64	0.00614	0.0136	6.17	0.000144	0.000265	7.78	1.24e-06	2.65e-06	8.09	4.66e-07	1.02e-06	3.33	0.0952	0.216	2.89	0.0987	0.153	-0.443	0.837	0.994
HyS0001.616	0	1	1	0	1	1	0	1	1	0	1	1	0	1	1	0	1	1	0	1	1	0	1	1	12.8	0.0552	0.0748	13.4	0.0443	0.061	12.2	0.0672	0.0894	0	1	1	0	1	1	0	1	1
HyS0001.618	0	1	NA	0	1	NA	0	1	NA	0	1	NA	0	1	NA	0	1	NA	0	1	NA	0	1	1	2.65	0.698	0.731	5.37	0.424	0.471	7.06	0.292	0.339	0	1	NA	0	1	NA	0	1	NA
HyS0001.623	0	1	NA	0	1	NA	0	1	NA	0	1	NA	2.72	0.235	0.503	5.32	0.0653	0.174	0	1	1	6.79	0.00151	0.0038	6.82	0.00136	0.00228	7.52	0.000396	0.000693	7.11	0.000863	0.00145	1.77	0.381	0.584	6.32	0.00296	0.00655	4.55	0.0375	0.083
HyS0001.624	-1.22	0.68	NA	-1.41	0.633	NA	2.32	0.247	NA	0.467	0.84	NA	2.18	0.272	0.556	1.92	0.515	0.769	5.38	0.0185	0.0516	6.32	0.000666	0.00177	6.28	0.000686	0.00118	6.38	0.000569	0.00098	5.73	0.00224	0.0036	3.9	0.0359	0.101	5.9	0.0014	0.00328	2	0.339	0.517
HyS0001.625	-0.448	0.129	0.999	-0.0378	0.898	1	0.388	0.0953	0.391	0.348	0.134	0.427	0.395	0.0892	0.249	-0.443	0.17	0.357	-1.14	0.000485	0.00218	-0.594	0.0133	0.0276	0.247	0.293	0.341	-0.0393	0.868	0.889	0.0137	0.954	0.967	0.373	0.157	0.314	-1.01	2.08e-05	6.59e-05	-1.38	7.45e-09	4.77e-08
HyS0001.626	-0.0638	0.684	1	-0.0885	0.569	1	0.0574	0.647	0.98	-0.00337	0.978	1	0.113	0.361	0.666	-0.0877	0.692	0.911	-0.13	0.52	0.732	0.0274	0.84	0.935	-0.384	0.00528	0.0082	-0.472	0.000836	0.00142	-0.527	0.000363	0.000633	0.203	0.146	0.298	0.25	0.0465	0.0788	0.0471	0.712	0.89
HyS0001.627	-0.217	0.36	1	0.142	0.548	1	0.138	0.463	0.886	0.0965	0.607	0.977	0.185	0.324	0.621	-0.164	0.5	0.752	0.424	0.0768	0.167	0.928	7.87e-07	3.15e-06	2.82	2e-51	3.89e-50	3.71	9.84e-88	4.64e-86	4.45	3.37e-125	3.58e-123	0.279	0.174	0.34	0.882	2.51e-06	8.99e-06	0.603	0.0013	0.00414
HyS0001.628	0.224	0.231	1	0.075	0.688	1	-0.0731	0.624	0.97	-0.0885	0.552	0.942	-0.205	0.169	0.399	0.285	0.164	0.349	-0.0563	0.781	0.959	-0.726	3.63e-06	1.33e-05	-0.831	8.46e-08	1.99e-07	-0.651	2.69e-05	5.19e-05	-0.236	0.126	0.16	0.123	0.464	0.665	-0.63	3.05e-05	9.4e-05	-0.753	7.09e-07	3.72e-06
HyS0001.629	-0.22	0.517	1	0.0112	0.973	1	-0.291	0.296	0.758	-0.131	0.629	0.978	0.168	0.529	0.824	0.453	0.337	0.582	0.47	0.266	0.448	0.71	0.0124	0.0257	1.8	5.97e-12	1.85e-11	1.94	1.25e-13	4.06e-13	2.24	1.4e-17	5.67e-17	1.21	3.61e-05	0.000269	1.3	5.88e-07	2.28e-06	0.0837	0.763	0.937
HyS0001.630	-2.09	0.361	1	0.157	0.93	1	-1.67	0.346	0.806	-1.83	0.303	0.719	1.06	0.424	0.733	1.04	0.65	0.884	3.91	0.00734	0.0234	5.36	6.57e-07	2.65e-06	12.3	9.95e-33	9.26e-32	12	4.27e-31	3.43e-30	12	3.05e-31	2.51e-30	1.69	0.15	0.304	2.81	0.0164	0.0309	1.12	0.44	0.63
HyS0001.631	-1.98	0.493	1	-2.17	0.452	1	4.53	0.0101	0.0712	-1.71	0.448	0.863	4.95	0.00466	0.0211	7.41	0.000342	0.00229	10.3	4e-07	3.51e-06	11.4	4.69e-11	3.14e-10	6.43	0.000234	0.000422	7	5.97e-05	0.000112	7.48	1.8e-05	3.49e-05	5.41	0.000411	0.0023	10	7.24e-09	3.56e-08	4.63	0.0086	0.0228
HyS0001.632	-0.37	0.211	1	-0.235	0.418	1	0.0325	0.889	1	0.0684	0.768	1	0.119	0.605	0.877	0.178	0.665	0.891	0.347	0.336	0.532	0.605	0.0134	0.0276	3.71	7.36e-65	2.13e-63	3.79	1.04e-67	2.8e-66	3.68	4.33e-63	1e-61	0.926	0.000242	0.00145	1.11	7.97e-07	3.05e-06	0.188	0.426	0.614
HyS0001.633	-0.102	0.557	1	0.106	0.538	1	0.0274	0.844	1	0.113	0.413	0.837	0.0552	0.688	0.934	-0.0109	0.963	1	0.109	0.605	0.81	0.394	0.00689	0.0151	-0.015	0.919	0.934	1.12	7.04e-16	2.6e-15	1.74	2.06e-36	2.09e-35	-0.235	0.118	0.255	0.439	0.00146	0.00342	0.675	9.28e-07	4.81e-06
HyS0001.634	-1.22	0.67	NA	-1.41	0.622	NA	2.91	0.118	NA	1.42	0.484	NA	2.92	0.113	0.3	5.94	0.00615	0.0263	5.38	0.0132	0.039	4.11	0.0279	0.0533	6.23	0.000412	0.000725	5.5	0.00208	0.00338	6.77	0.000125	0.000227	2.51	0.158	0.316	4.52	0.0115	0.0224	2	0.32	0.495
HyS0001.635	0.128	0.415	1	-0.0199	0.899	1	-0.278	0.0268	0.156	-0.414	0.000964	0.007	-0.714	1.3e-08	1.73e-07	-0.868	1.4e-06	1.91e-05	-1.33	7.18e-14	2.27e-12	-1.45	1.22e-27	3.41e-26	-1.12	6.19e-18	2.7e-17	-0.601	2.75e-06	5.72e-06	-0.133	0.3	0.347	-0.385	0.00658	0.0251	-1.45	1.07e-29	2.98e-28	-1.06	6.4e-17	7.4e-16
HyS0001.636	-0.379	0.498	1	0.0145	0.977	1	-0.1	0.823	1	0.00351	0.994	1	0.462	0.249	0.525	-0.831	0.577	0.822	2.06	0.000319	0.0015	3.14	3.72e-18	4.87e-17	7.36	9.78e-112	8.91e-110	8.06	5.01e-134	6.31e-132	8.22	4.46e-139	6.11e-137	1.46	9.19e-05	0.000616	2.48	2.41e-12	1.7e-11	1.02	0.0114	0.0292
HyS0001.637	0.217	0.318	1	0.167	0.441	1	0.11	0.525	0.925	0.022	0.898	1	-0.119	0.491	0.791	-0.11	0.639	0.875	0.27	0.231	0.401	0.404	0.0204	0.0405	0.733	2.21e-05	4.36e-05	2.07	2.08e-33	1.82e-32	2.49	1.76e-47	2.63e-46	0.0539	0.776	0.9	0.415	0.0159	0.0301	0.362	0.0361	0.0803
HyS0001.638	0	1	NA	0	1	NA	0	1	NA	1.58	0.818	NA	0	1	NA	0	1	NA	0	1	NA	2.62	0.701	0.811	0	1	1	4.29	0.525	0.57	7.49	0.263	0.31	4.08	0.581	NA	4.6	0.494	NA	0	1	NA
HyS0001.641	-0.25	0.875	NA	-1.44	0.446	NA	-1.84	0.292	NA	-2	0.253	0.646	-2.06	0.227	0.492	-0.56	0.814	1	-1.13	0.636	0.835	2.17	0.0652	0.114	4.16	9.46e-05	0.000177	5.62	7.95e-08	1.84e-07	6.67	1.57e-10	4.26e-10	4.1	0.0231	0.0708	1.18	0.314	0.415	-2.92	0.1	0.194
HyS0001.644	-2.97	0.402	NA	-3.16	0.373	NA	-2.55	0.354	NA	-1.2	0.659	NA	-1.42	0.6	0.874	0.165	0.963	1	2.04	0.528	0.74	1.75	0.483	0.609	4.22	0.0738	0.098	4.45	0.0592	0.08	4.52	0.0556	0.075	3.63	0.209	0.384	1.44	0.553	0.656	-2.19	0.424	NA
HyS0001.645	0.3	0.351	1	0.223	0.488	1	-0.0157	0.951	1	0.0163	0.949	1	-0.0715	0.78	0.983	0.161	0.645	0.88	0.0215	0.95	1	-0.62	0.0194	0.0387	0.211	0.414	0.461	0.844	0.00101	0.00169	0.843	0.00107	0.00179	-0.401	0.156	0.313	-0.317	0.218	0.304	0.0834	0.745	0.921
HyS0001.646	-1.56	0.346	NA	0.417	0.785	NA	0.244	0.843	NA	0.525	0.668	NA	-0.0132	0.991	1	0.571	0.752	0.956	2.17	0.166	0.31	0.303	0.814	0.914	-3.15	0.0898	0.117	-4.43	0.0179	0.0259	-4.1	0.0286	0.0402	0.669	0.629	0.8	0.341	0.782	0.86	-0.327	0.796	0.966
HyS0001.647	-0.408	0.0761	0.958	-1.07	4.21e-06	0.000539	-2.62	9.17e-42	4.69e-39	-3.29	1.3e-61	8.73e-59	-2.91	6.34e-51	1.71e-48	-2.39	3.17e-13	1.64e-11	-1.79	8.88e-11	1.6e-09	-1.47	4.98e-14	4.49e-13	-0.551	0.00308	0.00493	-0.704	0.000178	0.000321	-0.83	1.36e-05	2.67e-05	1.63	3.45e-12	9.18e-11	-1.99	1.4e-25	2.88e-24	-3.62	5.07e-65	4.74e-63
HyS0001.648	-0.13	0.488	1	-0.0513	0.783	1	-0.12	0.42	0.858	-0.187	0.209	0.571	-0.0954	0.521	0.817	-0.0164	0.941	1	-0.13	0.54	0.752	-0.413	0.00905	0.0194	0.91	1.05e-09	2.82e-09	-0.0486	0.753	0.784	0.0768	0.622	0.664	-0.317	0.0571	0.145	-0.35	0.0204	0.0377	-0.0334	0.824	0.985
HyS0001.649	0.212	0.327	1	0.128	0.554	1	0.0578	0.736	1	0.191	0.264	0.664	0.0521	0.761	0.976	0.102	0.659	0.886	-0.651	0.00517	0.0172	-1.01	1.86e-08	9.19e-08	0.344	0.0462	0.0633	-0.33	0.0594	0.0802	-0.021	0.904	0.923	-0.558	0.00376	0.0156	-1.19	9.1e-12	6.1e-11	-0.634	0.000258	0.000936
HyS0001.650	0.111	0.758	1	-0.279	0.437	1	-1.36	1.5e-06	2.66e-05	-2.28	9.84e-16	3.26e-14	-2.98	9.99e-26	5.54e-24	-3	6.98e-16	5.74e-14	-3.1	3.15e-17	1.61e-15	-4.4	2.27e-51	2.93e-49	-8.1	1.65e-112	1.56e-110	-7.46	1.04e-106	7.54e-105	-7.65	3.62e-99	2.07e-97	-0.0992	0.754	0.888	-4.25	1.08e-49	1.04e-47	-4.15	1.75e-47	7.83e-46
HyS0001.651	-0.602	0.0107	0.601	-0.26	0.27	1	-0.11	0.555	0.94	-0.2	0.282	0.69	-0.313	0.0934	0.258	-1.18	6.22e-07	9.38e-06	-1.14	1.67e-06	1.27e-05	-0.932	6.09e-07	2.47e-06	-3.86	3.58e-93	2.18e-91	-6	1.14e-203	6.75e-201	-7.14	2.38e-242	2.71e-239	-0.514	0.0119	0.0411	-0.748	6.09e-05	0.000179	-0.234	0.21	0.359
HyS0001.652	0.2	0.383	1	-0.147	0.522	1	-0.309	0.0912	0.378	-0.0941	0.606	0.976	-0.18	0.324	0.621	-0.174	0.502	0.755	-0.764	0.00322	0.0115	-0.772	5.77e-05	0.00018	-1.89	3.35e-21	1.77e-20	-1.85	5.62e-20	2.62e-19	-1.79	5.27e-18	2.2e-17	-0.572	0.00542	0.0214	-1.02	4.8e-08	2.14e-07	-0.446	0.0157	0.0389
HyS0001.654	-0.11	0.483	1	-0.0142	0.927	1	-0.0013	0.992	1	0.0956	0.443	0.861	0.388	0.00173	0.00885	0.0982	0.606	0.846	0.662	0.000104	0.000549	0.623	1.17e-06	4.57e-06	0.031	0.811	0.835	-0.251	0.0574	0.0777	-0.27	0.0463	0.0632	-0.291	0.033	0.094	0.42	0.000776	0.00191	0.71	1.13e-08	7.13e-08
HyS0001.655	-0.236	0.331	1	-0.186	0.442	1	-0.0367	0.848	1	-0.0601	0.754	1	-0.21	0.272	0.557	-0.726	0.00743	0.0309	-1.2	8.95e-06	5.92e-05	-1.19	2.94e-09	1.59e-08	-2.09	3.01e-24	1.87e-23	-2.24	1e-26	6.58e-26	-2.13	1.21e-23	6.9e-23	-0.859	6.31e-05	0.000443	-1.25	1.77e-10	1.05e-09	-0.387	0.0448	0.0969
HyS0001.656	0.04	0.835	1	-0.397	0.0381	0.632	-0.565	0.000215	0.00253	-0.554	0.000277	0.0023	-0.505	0.000894	0.00496	-0.556	0.00876	0.0354	-0.344	0.0904	0.191	-0.265	0.0875	0.147	-0.639	3.7e-05	7.15e-05	-1.02	8.42e-11	2.34e-10	-0.915	7.42e-09	1.82e-08	0.316	0.0616	0.154	-0.442	0.00379	0.00822	-0.758	8.04e-07	4.19e-06
HyS0001.657	0.787	0.61	1	-0.404	0.827	NA	-2.24	0.21	0.635	0.669	0.616	0.977	-0.0643	0.965	1	0.478	0.839	1	2.35	0.203	0.365	1.26	0.388	0.511	7.71	2.75e-13	9.27e-13	7.59	6.98e-13	2.18e-12	7.78	1.88e-13	6.06e-13	-3.14	0.0818	0.193	-1.99	0.264	0.358	1.14	0.393	0.578
HyS0001.658	0.0989	0.709	1	0.0546	0.836	1	0.105	0.623	0.97	0.293	0.166	0.49	0.342	0.104	0.28	0.77	0.0176	0.0615	0.587	0.0571	0.131	0.124	0.59	0.712	1.98	1.32e-21	7.11e-21	1.8	8.78e-18	3.6e-17	1.72	5.59e-16	2.08e-15	-0.327	0.164	0.324	0.213	0.32	0.421	0.54	0.0111	0.0286
HyS0001.659	0	1	NA	0	1	NA	0	1	NA	1.51	0.598	NA	0	1	1	0	1	1	0	1	1	6.09	0.0171	0.0344	8.45	0.000772	0.00132	6.5	0.0105	0.0157	7.03	0.00552	0.00849	2.68	0.35	0.552	4.64	0.0704	0.114	1.96	0.498	0.688
HyS0001.660	-0.451	0.247	1	-0.585	0.133	1	0.0989	0.747	1	0.183	0.55	0.94	0.164	0.592	0.868	-0.583	0.249	0.471	-0.151	0.735	0.923	-0.153	0.638	0.755	0.519	0.0956	0.124	0.508	0.105	0.136	0.948	0.0024	0.00385	0.0403	0.906	0.985	0.0436	0.888	0.95	0.00323	0.992	1
HyS0001.661	-0.152	0.703	1	0.0321	0.935	1	-0.099	0.757	1	-0.256	0.423	0.845	0.248	0.43	0.738	1.04	0.0233	0.0767	-0.381	0.464	0.673	0.242	0.473	0.598	-0.824	0.0222	0.0319	-0.0757	0.825	0.85	-0.118	0.739	0.772	-0.0997	0.782	0.905	-0.144	0.656	0.75	-0.0445	0.891	1
HyS0001.662	0.0635	0.71	1	0.0476	0.78	1	0.088	0.518	0.923	0.101	0.459	0.872	-0.0898	0.509	0.808	0.328	0.0967	0.236	-0.00879	0.964	1	-0.488	0.000826	0.00217	-2.13	1.27e-38	1.52e-37	-1.07	1.3e-12	3.98e-12	-0.495	0.000812	0.00137	-0.356	0.019	0.0606	-0.234	0.0904	0.142	0.122	0.372	0.556
HyS0001.663	-0.0523	0.712	1	-0.142	0.315	1	0.0182	0.872	1	-0.0666	0.556	0.944	-0.00881	0.938	1	0.177	0.354	0.603	0.136	0.436	0.644	0.0489	0.69	0.803	-1.24	1.46e-19	6.97e-19	-1.37	1.18e-21	6.02e-21	-1.4	5.12e-20	2.39e-19	-0.0669	0.598	0.777	0.0739	0.519	0.622	0.141	0.22	0.37
HyS0001.664	0.243	0.218	1	0.238	0.226	1	0.135	0.387	0.84	0.229	0.142	0.444	0.151	0.332	0.631	0.512	0.0105	0.0409	0.715	0.00032	0.0015	0.406	0.00947	0.0202	0.59	0.000158	0.00029	1.05	2.02e-11	5.81e-11	1.82	1.24e-31	1.03e-30	0.208	0.224	0.402	0.121	0.437	0.541	-0.0867	0.579	0.768
HyS0001.665	-0.335	0.814	NA	0.0583	0.966	NA	-1.96	0.174	NA	-0.733	0.538	NA	0.436	0.688	0.934	0.798	0.674	0.897	-2.21	0.353	0.551	-1.84	0.256	0.365	2.86	0.0059	0.00911	3.62	0.000424	0.000739	3.29	0.00163	0.00266	1.22	0.384	0.587	0.249	0.826	0.899	-0.974	0.455	0.645
HyS0001.666	0.0947	0.782	1	0.208	0.541	1	0.299	0.271	0.726	0.0631	0.816	1	-0.331	0.226	0.491	0.565	0.138	0.306	-1.28	0.00347	0.0123	-1.54	7.11e-07	2.86e-06	3.62	7.11e-42	9.64e-41	3.63	6.02e-42	7.48e-41	3.68	4.43e-43	5.76e-42	-0.462	0.141	0.29	-1.07	0.000146	0.000406	-0.612	0.0285	0.0653
HyS0001.667	-0.758	0.69	NA	-0.134	0.943	NA	-0.655	0.663	NA	-1.51	0.32	NA	-2.1	0.17	0.4	0.053	0.979	1	-2.84	0.231	0.401	-2.14	0.183	0.276	-6.44	0.00188	0.00308	-6.27	0.00247	0.00397	-4.53	0.0265	0.0374	0.548	0.777	0.902	-3.49	0.0321	0.0565	-4.04	0.0178	0.0433
HyS0001.668	0.0268	0.851	1	-0.0393	0.783	1	-6.5e-05	1	1	0.00803	0.944	1	-0.0101	0.929	1	-0.0378	0.842	1	0.358	0.031	0.0791	0.313	0.00941	0.0201	-0.0255	0.832	0.855	0.144	0.232	0.279	0.11	0.374	0.421	0.0506	0.69	0.845	0.211	0.0661	0.108	0.161	0.165	0.294
HyS0001.669	-0.255	0.338	1	-0.633	0.0176	0.401	-0.715	0.000784	0.00796	-0.837	8.32e-05	0.000764	-0.744	0.000452	0.00275	-1.48	2.66e-05	0.000252	-0.782	0.00965	0.0297	-0.988	1.1e-05	3.77e-05	-1.32	4.27e-09	1.1e-08	-1.51	5.03e-11	1.42e-10	-1.26	4.27e-08	1e-07	0.261	0.282	0.473	-1.03	1.86e-06	6.78e-06	-1.29	3.42e-09	2.26e-08
HyS0001.670	0.207	0.202	1	0.211	0.193	1	0.227	0.0789	0.342	0.0833	0.518	0.923	0.0728	0.572	0.857	-0.0482	0.794	0.99	-0.113	0.523	0.735	-0.215	0.108	0.176	-0.476	0.000363	0.000643	0.659	4.3e-07	9.51e-07	1.18	8.95e-20	4.11e-19	-0.317	0.0266	0.0793	-0.195	0.135	0.201	0.123	0.345	0.524
HyS0001.671	0.0754	0.639	1	0.0121	0.94	1	0.0336	0.793	1	0.203	0.112	0.375	0.47	0.000218	0.00142	0.489	0.0079	0.0325	0.491	0.00519	0.0173	0.00507	0.97	1	0.146	0.269	0.316	0.179	0.176	0.217	-0.107	0.432	0.479	-0.499	0.000374	0.00212	0.223	0.0833	0.132	0.722	1.54e-08	9.61e-08
HyS0001.672	-0.136	0.449	1	-0.386	0.0319	0.579	-0.719	5.02e-07	9.54e-06	-0.67	2.75e-06	3.32e-05	-0.757	1.14e-07	1.34e-06	-0.579	0.00234	0.0118	-1.13	2.74e-09	3.74e-08	-1.17	9.24e-16	9.87e-15	-0.88	1.11e-09	2.99e-09	-1.52	2.45e-25	1.52e-24	-1.47	2.41e-23	1.35e-22	-0.315	0.0469	0.124	-1.29	2.57e-19	3.35e-18	-0.978	9.67e-12	7.99e-11
HyS0001.673	0	1	1	0	1	NA	0	1	1	0	1	1	7.17	3.75e-07	4.1e-06	9.64	4.66e-10	1.37e-08	9.66	3.24e-10	5.24e-09	8.89	2.88e-10	1.76e-09	8.65	8.1e-10	2.19e-09	8.4	2.7e-09	6.89e-09	8.73	6.45e-10	1.69e-09	7.94	1.93e-06	1.94e-05	8.46	1.74e-09	9.16e-09	0	1	1
HyS0001.674	-0.0402	0.841	1	-0.122	0.542	1	0.0487	0.758	1	0.00846	0.957	1	0.0615	0.697	0.939	-0.232	0.278	0.509	-0.463	0.028	0.073	-0.631	9.96e-05	0.0003	-0.955	3.78e-09	9.8e-09	-1.07	4.67e-11	1.31e-10	-1.01	6.7e-10	1.76e-09	-0.545	0.0018	0.00827	-0.491	0.00201	0.00459	0.0534	0.736	0.913
HyS0001.675	-0.328	0.0333	0.83	0.0274	0.858	1	0.144	0.236	0.674	0.0858	0.481	0.891	0.0631	0.604	0.877	-0.276	0.0917	0.226	0.12	0.448	0.657	0.403	0.00103	0.00265	0.82	1.74e-11	5.22e-11	0.558	5.12e-06	1.04e-05	0.483	8.37e-05	0.000154	0.316	0.0181	0.0581	0.236	0.0523	0.0877	-0.0799	0.513	0.703
HyS0001.676	0.00405	0.978	1	0.048	0.74	1	0.0691	0.549	0.936	0.00614	0.958	1	0.0139	0.904	1	-0.189	0.254	0.478	0.111	0.475	0.685	0.481	4.04e-05	0.000129	0.467	5.96e-05	0.000113	0.873	4.97e-14	1.66e-13	0.726	4.98e-10	1.32e-09	0.26	0.0394	0.108	0.619	7.06e-08	3.09e-07	0.36	0.00183	0.00565
HyS0001.677	0.338	0.128	0.994	-0.0088	0.968	1	-0.106	0.554	0.94	-0.0786	0.66	0.991	0.0243	0.891	1	0.284	0.304	0.54	-0.756	0.0109	0.0331	-0.551	0.00539	0.0121	-0.374	0.0506	0.069	-0.618	0.00176	0.00288	-0.526	0.00914	0.0137	-0.173	0.396	0.599	-0.384	0.0366	0.0636	-0.21	0.25	0.412
HyS0001.678	-0.308	0.399	1	-0.325	0.369	1	0.212	0.461	0.885	0.308	0.28	0.686	0.329	0.248	0.524	0.516	0.259	0.484	-0.511	0.301	0.491	0.0446	0.887	0.971	0.414	0.166	0.205	1.77	4.93e-10	1.32e-09	1.93	1.49e-11	4.31e-11	-0.375	0.228	0.407	0.527	0.0662	0.108	0.902	0.00152	0.00477
HyS0001.679	0.168	0.341	1	0.0279	0.875	1	0.18	0.2	0.616	0.096	0.493	0.901	0.0471	0.737	0.963	0.709	0.000114	0.000886	-0.113	0.542	0.754	-0.498	0.000538	0.00145	-1.04	4.73e-13	1.58e-12	-0.403	0.00485	0.00753	-0.968	3.7e-11	1.05e-10	-0.621	6.34e-05	0.000444	-0.621	1.12e-05	3.7e-05	-0.000529	0.997	1
HyS0001.680	-0.918	0.596	NA	-1.11	0.522	NA	-0.46	0.733	NA	0.113	0.929	1	1.18	0.328	0.627	-1.23	0.62	0.857	0.647	0.748	0.933	-0.13	0.93	1	5.29	4.4e-06	9.19e-06	4.53	9.42e-05	0.000174	4.6	7.63e-05	0.000141	1.1	0.467	0.668	0.54	0.671	0.763	-0.563	0.691	0.87
HyS0001.681	-0.266	0.75	1	0.0727	0.929	1	-0.235	0.727	1	0.108	0.869	1	-0.0774	0.907	1	1.02	0.308	0.546	0.451	0.652	0.85	-0.383	0.613	0.732	3.37	6.82e-08	1.62e-07	3.56	1.21e-08	2.96e-08	4.53	3.05e-13	9.68e-13	1.06	0.146	0.298	0.984	0.127	0.191	-0.0758	0.911	1
HyS0001.682	-0.15	0.652	1	-0.293	0.377	1	-0.149	0.575	0.948	-0.568	0.033	0.146	-0.51	0.0549	0.171	-1.1	0.0169	0.0595	-1.4	0.00154	0.00606	-0.646	0.0231	0.0451	0.183	0.497	0.542	0.352	0.192	0.235	0.689	0.0106	0.0158	-0.0151	0.961	1	-1.03	0.000167	0.00046	-1.02	0.000221	0.000808
HyS0001.683	0	1	NA	0	1	NA	0	1	NA	0	1	NA	0	1	1	6.32	0.231	0.446	0	1	1	5.19	0.218	0.32	6.5	0.12	0.152	6.84	0.101	0.131	7.88	0.0586	0.0787	2.48	0.598	0.777	3	0.482	0.587	0	1	1
HyS0001.684	0.241	0.191	1	0.0469	0.799	1	-0.00936	0.949	1	-0.0616	0.673	0.996	-0.325	0.0259	0.0922	-0.683	0.000672	0.00409	-0.341	0.0772	0.168	-0.536	0.000326	0.000911	-0.855	9.23e-09	2.34e-08	-0.598	5.79e-05	0.000109	-0.356	0.0169	0.0245	-0.275	0.0874	0.203	-0.375	0.0105	0.0207	-0.0998	0.495	0.685
HyS0001.685	-0.101	0.778	1	-0.141	0.691	1	-0.196	0.497	0.91	-0.179	0.532	0.93	0.153	0.588	0.865	-0.497	0.365	0.616	0.176	0.687	0.883	0.0907	0.769	0.875	0.841	0.00357	0.00565	1.05	0.000285	0.000504	1.35	2.92e-06	6.04e-06	0.0182	0.954	1	0.347	0.224	0.311	0.329	0.252	0.414
HyS0001.686	-0.579	0.0104	0.598	-0.215	0.336	1	-0.17	0.34	0.802	-0.347	0.0515	0.207	-0.379	0.0337	0.114	-0.882	0.00348	0.0165	-0.347	0.182	0.334	0.0498	0.788	0.892	-0.0067	0.971	0.981	-0.237	0.203	0.247	-0.0252	0.893	0.913	0.0857	0.661	0.824	0.267	0.132	0.197	0.182	0.308	0.482
HyS0001.687	0.245	0.126	0.993	0.0128	0.936	1	0.0533	0.674	0.985	0.0963	0.447	0.862	0.0135	0.915	1	-0.103	0.536	0.788	0.565	0.000506	0.00226	1.16	4.95e-20	7.62e-19	1.07	2.49e-17	1.05e-16	1.13	4.37e-19	1.93e-18	1.23	3.61e-22	1.9e-21	0.564	4.63e-05	0.000336	1.16	3.7e-20	5.17e-19	0.598	2.3e-06	1.13e-05
HyS0001.688	-0.116	0.645	1	0.164	0.501	1	0.322	0.106	0.419	0.779	5.52e-05	0.00053	0.716	0.00021	0.00137	0.181	0.639	0.876	0.542	0.0888	0.188	1.36	1.78e-11	1.25e-10	0.575	0.00623	0.0096	0.685	0.0012	0.002	1.16	3.27e-08	7.69e-08	0.0978	0.626	0.798	1.65	4.76e-18	5.66e-17	1.55	5.99e-16	6.5e-15
HyS0001.689	0.0123	0.932	1	0.179	0.21	1	0.344	0.00259	0.0227	0.295	0.00966	0.0531	0.208	0.0681	0.202	0.584	0.000282	0.00194	0.642	3.02e-05	0.00018	0.709	1.21e-09	6.89e-09	0.0304	0.796	0.822	-0.597	9.89e-07	2.13e-06	-0.684	4.76e-08	1.11e-07	0.159	0.204	0.377	0.625	4.22e-08	1.9e-07	0.466	4.68e-05	0.000192
HyS0001.690	0.113	0.931	NA	0.381	0.766	NA	0.767	0.457	NA	0.78	0.447	NA	0.914	0.369	0.675	1.25	0.43	0.684	0.679	0.668	0.864	1.43	0.178	0.268	1.62	0.117	0.149	1.65	0.113	0.145	1.15	0.293	0.34	-0.0178	0.988	1	0.193	0.857	0.924	0.211	0.845	0.999
HyS0001.691	0	1	1	0	1	1	0	1	1	0	1	1	0	1	1	0	1	1	0	1	1	0	1	1	11.5	8.67e-21	4.46e-20	11.8	9.26e-22	4.74e-21	11.6	3.45e-21	1.72e-20	0	1	1	0	1	1	0	1	1
HyS0001.693	0	1	NA	0	1	NA	0	1	NA	0	1	NA	0	1	NA	0	1	NA	0	1	NA	0	1	1	5.35	0.426	0.473	6.54	0.329	0.377	5.69	0.397	0.444	0	1	NA	0	1	NA	0	1	NA
HyS0001.697	0.584	0.8	NA	0.714	0.756	NA	0.33	0.858	NA	-0.276	0.883	NA	-0.852	0.655	NA	0.717	0.789	NA	0.149	0.956	1	-0.387	0.848	0.94	0.615	0.745	0.774	-0.837	0.685	0.722	0.965	0.611	0.654	0.237	0.915	NA	-0.813	0.676	NA	-1.05	0.596	NA
HyS0001.701	-0.173	0.379	1	-0.0352	0.856	1	-0.0561	0.72	0.997	0.0359	0.817	1	-0.00773	0.96	1	-0.321	0.232	0.447	-0.101	0.671	0.868	0.154	0.349	0.47	-1.55	1.67e-16	6.76e-16	0.955	1.31e-09	3.42e-09	1.6	7.46e-25	4.56e-24	-0.18	0.291	0.485	0.404	0.00937	0.0188	0.584	0.000169	0.000632
HyS0001.704	-0.069	0.728	1	-0.0744	0.707	1	-0.0431	0.784	1	0.00949	0.952	1	0.0648	0.679	0.928	-0.375	0.0882	0.219	-0.57	0.00787	0.0249	-0.579	0.000362	0.00101	-1.01	6.17e-10	1.69e-09	-1.32	1.45e-15	5.24e-15	-1.3	1.04e-14	3.59e-14	-0.616	0.000387	0.00218	-0.529	0.000826	0.00202	0.0869	0.581	0.77
HyS0001.706	-0.284	0.226	1	-0.625	0.00797	0.225	-0.775	4.14e-05	0.000575	-0.997	1.4e-07	2.04e-06	-1.07	1.6e-08	2.09e-07	-1.64	1.13e-06	1.58e-05	-1.6	1.53e-07	1.48e-06	-2.08	2.02e-21	3.51e-20	-0.261	0.174	0.214	-0.242	0.209	0.254	-0.177	0.363	0.41	-0.313	0.167	0.329	-1.9	1.53e-21	2.37e-20	-1.59	7.9e-16	8.49e-15
HyS0001.707	-0.264	0.468	1	-0.378	0.299	1	-0.505	0.0843	0.358	-0.125	0.665	0.993	0.0551	0.848	1	0.049	0.91	1	-0.863	0.056	0.129	-0.612	0.0498	0.0894	0.282	0.337	0.385	0.0854	0.775	0.804	-0.162	0.597	0.641	-0.727	0.0248	0.0749	-0.531	0.0719	0.116	0.196	0.5	0.69
HyS0001.708	-0.234	0.408	1	-0.246	0.383	1	0.0168	0.94	1	0.0225	0.92	1	0.235	0.293	0.582	-0.592	0.0906	0.224	-0.502	0.122	0.243	-0.0794	0.734	0.843	-0.647	0.00597	0.00923	-0.58	0.0142	0.0209	-0.294	0.216	0.26	-0.316	0.201	0.374	0.115	0.611	0.71	0.43	0.0553	0.116
HyS0001.710	0	1	NA	0	1	NA	0	1	NA	0	1	NA	3.97	0.341	0.641	0	1	1	4.75	0.373	0.574	5.92	0.155	0.239	6.43	0.121	0.153	5.96	0.151	0.189	6.98	0.0918	0.12	5.21	0.255	0.442	5.73	0.166	0.24	0	1	NA
HyS0001.711	0	1	NA	0	1	NA	0	1	NA	0	1	NA	1.27	0.776	NA	0	1	NA	4.75	0.387	0.591	3.25	0.462	0.587	7.06	0.0981	0.127	5.78	0.178	0.219	6.55	0.126	0.16	3.26	0.494	NA	3.78	0.382	NA	0	1	NA
HyS0001.712	-0.00644	0.976	1	0.00536	0.98	1	0.116	0.506	0.914	0.168	0.331	0.749	0.274	0.11	0.294	-0.119	0.698	0.916	-0.388	0.183	0.335	0.492	0.00696	0.0152	-0.154	0.411	0.458	1.02	6.11e-09	1.52e-08	1.05	3.52e-09	8.82e-09	0.0402	0.831	0.938	0.665	0.000109	0.000308	0.625	0.000297	0.00106
HyS0001.713	-0.633	0.0405	0.87	-0.844	0.00633	0.196	-1.23	6.68e-07	1.25e-05	-1.16	2.66e-06	3.21e-05	-0.992	5.5e-05	0.000407	-1.67	2.36e-05	0.000227	-1.82	1.12e-06	8.74e-06	-1.3	5.9e-07	2.39e-06	-0.364	0.143	0.179	-0.818	0.00121	0.00201	-0.617	0.0151	0.0219	0.0804	0.775	0.9	-1.51	1.92e-09	1.01e-08	-1.59	3.19e-10	2.31e-09
HyS0001.714	-0.101	0.685	1	-0.214	0.39	1	0.053	0.789	1	0.0972	0.623	0.977	0.217	0.271	0.555	0.35	0.214	0.422	-0.335	0.24	0.412	-0.102	0.622	0.741	-0.668	0.00138	0.0023	-1.59	1.61e-12	4.93e-12	-0.911	3.11e-05	5.93e-05	-0.358	0.0994	0.223	0.233	0.24	0.33	0.591	0.0028	0.00829
HyS0001.715	0.322	0.0969	0.966	0.244	0.208	1	0.284	0.0657	0.302	0.27	0.0796	0.288	0.297	0.0531	0.166	0.746	0.000274	0.0019	0.671	0.000862	0.00363	0.334	0.0332	0.0623	0.349	0.0249	0.0355	0.0933	0.552	0.595	0.045	0.776	0.808	-0.205	0.225	0.403	0.484	0.00168	0.00389	0.689	7.73e-06	3.57e-05
HyS0001.716	0.138	0.403	1	0.184	0.261	1	0.66	4.23e-07	8.14e-06	0.96	1.13e-13	3.19e-12	0.998	1.04e-14	2.7e-13	0.79	6.21e-05	0.000527	0.532	0.00514	0.0171	0.467	0.000756	0.002	-3.81	2.3e-48	4e-47	-5.66	7.4e-33	6.34e-32	-7.64	1.05e-13	3.42e-13	-0.45	0.00154	0.00723	0.679	2.38e-07	9.68e-07	1.13	4.49e-18	5.52e-17
HyS0001.717	-0.132	0.709	1	-0.686	0.0524	0.758	-1.25	9.02e-06	0.00014	-1.58	1.92e-08	3.14e-07	-1.62	8.11e-09	1.1e-07	-1.25	0.000727	0.00438	-0.536	0.136	0.264	-0.23	0.414	0.538	0.402	0.151	0.189	0.592	0.0343	0.048	0.165	0.556	0.601	1.51	1.08e-06	1.16e-05	-0.489	0.0808	0.128	-2	1.52e-12	1.33e-11
HyS0001.718	-0.112	0.61	1	-0.318	0.147	1	-0.28	0.111	0.43	-0.261	0.135	0.427	-0.283	0.105	0.283	-0.38	0.152	0.328	-0.728	0.00485	0.0163	-1.37	2.12e-12	1.61e-11	0.143	0.42	0.467	-0.217	0.231	0.277	0.0825	0.649	0.689	-0.998	4.77e-07	5.59e-06	-1.09	1.36e-09	7.29e-09	-0.0956	0.586	0.776
HyS0001.719	0.354	0.089	0.958	0.333	0.11	1	0.505	0.00225	0.0201	0.708	1.78e-05	0.000186	0.726	1.07e-05	9.06e-05	0.799	0.000313	0.00213	0.259	0.242	0.415	-0.452	0.00887	0.019	-1.5	3.28e-17	1.38e-16	-0.617	0.000349	0.000613	-0.609	0.000494	0.000851	-0.968	1.14e-07	1.51e-06	-0.237	0.157	0.229	0.732	9.88e-06	4.48e-05
HyS0001.720	0.0932	0.447	1	0.0169	0.89	1	0.0758	0.443	0.873	0.17	0.0817	0.293	0.207	0.0342	0.116	0.344	0.0322	0.099	-0.277	0.0874	0.186	-0.48	1.81e-05	6.04e-05	-1.18	2.62e-23	1.56e-22	-0.181	0.0944	0.123	0.237	0.0272	0.0383	-0.593	1.96e-07	2.51e-06	-0.525	3.63e-07	1.44e-06	0.0676	0.501	0.691
HyS0001.721	-0.131	0.658	1	-0.663	0.026	0.519	-0.965	5.46e-05	0.000743	-0.772	0.00114	0.00813	-0.855	0.00032	0.00202	-0.812	0.0243	0.079	0.917	0.00277	0.0101	1.07	6.18e-06	2.2e-05	0.837	0.000384	0.000678	0.432	0.0697	0.0931	0.523	0.029	0.0407	2.39	3.85e-19	1.94e-17	0.799	0.000632	0.00158	-1.59	1.12e-10	8.5e-10
HyS0001.722	0.0967	0.693	1	-0.374	0.131	1	-0.382	0.0594	0.281	-0.684	0.00082	0.00605	-1.04	5.8e-07	6.15e-06	-0.924	0.0344	0.104	-1.4	0.00104	0.00431	-1.18	2.12e-06	7.98e-06	1.41	4.97e-13	1.65e-12	1.75	1.74e-19	7.88e-19	1.98	2.01e-24	1.19e-23	-0.0153	0.956	1	-1.53	2.61e-11	1.67e-10	-1.52	7.04e-11	5.46e-10
HyS0001.725	-0.202	0.342	1	0.0229	0.912	1	0.0743	0.66	0.985	0.339	0.0415	0.175	0.322	0.0525	0.165	-0.365	0.244	0.464	-0.39	0.167	0.312	0.116	0.524	0.648	1.18	1.88e-12	6.04e-12	1.25	1.05e-13	3.42e-13	1.31	1.49e-14	5.1e-14	-0.263	0.161	0.32	0.0756	0.658	0.752	0.339	0.0457	0.0987
HyS0001.726	-0.621	0.198	1	-0.579	0.221	1	-0.201	0.596	0.959	0.0983	0.79	1	0.572	0.113	0.301	-0.809	0.334	0.578	-0.57	0.409	0.615	0.705	0.0701	0.121	3.25	1.37e-20	6.99e-20	3.9	3.84e-29	2.85e-28	3.88	1.27e-28	9.25e-28	1.16	0.00562	0.022	0.874	0.0163	0.0308	-0.285	0.467	0.656
HyS0001.727	0	1	NA	0	1	NA	0	1	NA	0	1	NA	3.41	0.178	0.415	5.32	0.104	0.249	6.34	0.0382	0.0937	6.2	0.0125	0.026	8.84	0.000293	0.000523	6.51	0.00831	0.0126	6.73	0.00643	0.00982	5.01	0.0709	0.172	5.53	0.0251	0.0454	0	1	1
HyS0001.729	-0.304	0.3	1	-0.02	0.946	1	0.176	0.447	0.875	0.1	0.666	0.993	0.104	0.655	0.912	-0.287	0.34	0.586	-0.822	0.00615	0.0201	-0.91	0.000103	0.000309	-1.96	1.11e-16	4.52e-16	-2.04	8.6e-18	3.53e-17	-2.7	1.01e-28	7.41e-28	-0.672	0.00853	0.0313	-1.19	3.27e-07	1.31e-06	-0.518	0.0259	0.0603
HyS0001.730	0	1	NA	0	1	NA	0	1	NA	2.33	0.545	NA	1.28	0.747	0.967	0	1	1	0	1	1	4.83	0.201	0.298	6.28	0.0913	0.119	6.72	0.0704	0.0939	6.43	0.0841	0.11	4.21	0.308	NA	4.73	0.205	0.288	0	1	NA
HyS0001.732	-0.215	0.252	1	-0.364	0.0519	0.754	-0.233	0.123	0.459	-0.0257	0.863	1	0.0689	0.641	0.903	-0.0654	0.802	0.996	-0.771	0.00408	0.0142	-1.12	7.84e-10	4.58e-09	-0.62	0.00021	0.000382	-0.166	0.308	0.357	-0.145	0.388	0.435	-1.1	1.42e-09	2.58e-08	-1.22	1.41e-13	1.11e-12	-0.121	0.43	0.619
HyS0001.733	-0.274	0.162	1	-0.0747	0.701	1	0.0685	0.66	0.985	0.0756	0.626	0.977	0.0409	0.792	0.99	-0.382	0.118	0.273	-0.467	0.0424	0.103	-0.867	3.5e-07	1.46e-06	-0.0416	0.795	0.821	0.171	0.285	0.333	0.126	0.44	0.487	-0.385	0.0286	0.0841	-0.614	0.000115	0.000326	-0.229	0.148	0.268
HyS0001.735	-0.22	0.16	1	-0.0263	0.866	1	0.0969	0.434	0.868	0.0279	0.822	1	0.0442	0.721	0.955	-0.404	0.0137	0.0504	0.165	0.3	0.489	0.595	1.72e-06	6.57e-06	1.15	1.86e-20	9.38e-20	0.441	0.000391	0.000684	0.266	0.033	0.0461	0.067	0.622	0.795	0.551	8.58e-06	2.87e-05	0.484	9.31e-05	0.000363
HyS0001.736	0.123	0.41	1	0.158	0.29	1	0.315	0.00798	0.059	0.401	0.000688	0.00516	0.492	3.1e-05	0.000241	0.543	0.00109	0.00619	0.354	0.0289	0.0749	0.271	0.0266	0.0511	-0.356	0.00392	0.00619	0.117	0.337	0.385	-0.151	0.229	0.274	-0.263	0.0429	0.116	0.473	6.69e-05	0.000196	0.736	5.18e-10	3.69e-09
HyS0001.738	2.19	0.5	NA	0	1	NA	0	1	NA	1.42	0.611	NA	3.1	0.221	0.481	0	1	1	0	1	1	6.72	0.00582	0.0129	6.98	0.00403	0.00635	5.97	0.0149	0.0218	7.18	0.00311	0.00492	3.86	0.158	0.316	5.82	0.0167	0.0315	1.96	0.485	NA
HyS0001.742	-0.118	0.742	1	-0.3	0.401	1	-0.451	0.111	0.431	-0.536	0.0585	0.228	-0.587	0.0381	0.126	-1.46	0.000196	0.00142	-2.31	8.03e-09	1.01e-07	-1.69	7.62e-09	3.93e-08	-0.815	0.00439	0.00689	-0.65	0.0231	0.033	-0.629	0.0284	0.04	-0.668	0.0357	0.1	-2.11	2.65e-13	2.04e-12	-1.44	4.79e-07	2.56e-06
HyS0001.744	-0.319	0.313	1	-0.567	0.0742	0.855	-0.716	0.0059	0.046	-0.407	0.109	0.365	-0.806	0.00176	0.00898	-0.402	0.379	0.632	-1.6	0.00236	0.00876	0.0494	0.854	0.946	1.5	1.26e-09	3.37e-09	0.959	0.000153	0.000277	1.23	1.14e-06	2.43e-06	2.02	3.3e-10	6.64e-09	0.126	0.617	0.716	-1.89	2.47e-10	1.81e-09
HyS0001.746	0	1	1	0	1	NA	0	1	1	0	1	1	2.25	0.214	0.471	0	1	1	5.75	0.00268	0.00982	8.31	2.34e-08	1.14e-07	9.65	6.35e-11	1.85e-10	8.78	3.09e-09	7.86e-09	9.5	1.37e-10	3.75e-10	7.25	3.31e-05	0.00025	7.77	1.63e-07	6.76e-07	0	1	1
HyS0001.747	-0.189	0.285	1	-0.196	0.267	1	-0.0107	0.939	1	0.0505	0.718	1	0.0674	0.63	0.896	0.0339	0.865	1	-0.654	0.00117	0.00477	-0.839	2.01e-08	9.89e-08	-1.51	3.67e-23	2.15e-22	-1.35	9.43e-19	4.1e-18	-0.841	2.46e-08	5.84e-08	-0.393	0.0128	0.0436	-0.749	1.59e-07	6.62e-07	-0.356	0.0121	0.0309
HyS0001.749	-0.0338	0.863	1	0.11	0.573	1	0.051	0.742	1	-0.019	0.902	1	-0.0299	0.847	1	-0.455	0.0413	0.121	-0.0499	0.811	0.983	0.204	0.195	0.292	0.177	0.258	0.306	0.727	3.12e-06	6.46e-06	0.692	1.01e-05	2.01e-05	-0.0846	0.618	0.792	0.357	0.0214	0.0393	0.441	0.00441	0.0125
HyS0001.751	-0.3	0.628	1	-0.0969	0.876	1	0.423	0.387	0.84	0.663	0.176	0.51	0.608	0.214	0.471	-0.974	0.12	0.277	-0.449	0.471	0.681	0.691	0.159	0.244	-1.28	0.00901	0.0136	-1.72	0.000492	0.000853	-2.03	3.84e-05	7.27e-05	-0.401	0.455	0.656	0.513	0.294	0.393	0.914	0.0619	0.129
HyS0001.752	0	1	NA	0	1	NA	0	1	NA	0	1	NA	0	1	1	0	1	1	0	1	1	6.6	0.0203	0.0403	7.76	0.00603	0.0093	7.85	0.00549	0.00847	8.21	0.00366	0.00574	5.26	0.0974	0.22	5.78	0.0419	0.0717	0	1	1
HyS0001.756	0	1	NA	0	1	NA	0	1	1	0	1	1	2.25	0.206	0.457	5.32	0.0127	0.0476	6.34	0.000372	0.00171	7.48	3.63e-07	1.51e-06	8.5	4.66e-09	1.2e-08	9.53	4.3e-11	1.22e-10	9.84	9.61e-12	2.8e-11	6.64	0.00011	0.000721	7.16	8.76e-07	3.33e-06	0	1	1
HyS0001.757	0	1	NA	0	1	NA	0	1	NA	0	1	1	0	1	1	0	1	1	0	1	1	0	1	1	9.31	0.164	0.203	9.38	0.161	0.2	8.44	0.207	0.251	0	1	1	0	1	1	0	1	1
HyS0001.758	0	1	NA	0	1	NA	0	1	NA	0	1	NA	0	1	NA	0	1	NA	0	1	1	0	1	1	6.94	0.3	0.348	6.45	0.336	0.384	4.62	0.493	0.539	0	1	NA	0	1	NA	0	1	NA
HyS0001.760	0.342	0.0996	0.971	0.229	0.27	1	0.0103	0.95	1	-0.0528	0.749	1	-0.308	0.062	0.188	0.0877	0.694	0.913	-0.37	0.0954	0.199	-0.892	2.08e-07	8.98e-07	0.534	0.00129	0.00216	1.24	7.22e-14	2.38e-13	1.15	3.57e-12	1.07e-11	-0.556	0.00248	0.0109	-0.809	1.31e-06	4.86e-06	-0.253	0.128	0.238
HyS0002.1	0	1	NA	0	1	NA	0	1	NA	0	1	NA	3.38	0.442	0.749	0	1	1	5.75	0.295	0.484	5.02	0.253	0.362	5.43	0.213	0.258	6.9	0.112	0.144	6.31	0.148	0.185	4.69	0.329	NA	5.21	0.231	0.32	0	1	NA
HyS0002.3	-1.22	0.658	NA	1.03	0.659	NA	1.7	0.373	NA	-0.953	0.661	0.991	3.17	0.0652	0.196	4.36	0.0627	0.169	7.7	4.3e-05	0.000248	7.71	2.54e-06	9.49e-06	7.55	3.95e-06	8.27e-06	5.18	0.00213	0.00346	5.06	0.00306	0.00485	6.03	0.00152	0.00714	7.03	1.74e-05	5.57e-05	0.999	0.646	0.83
HyS0002.4	0.14	0.632	1	0.295	0.312	1	0.162	0.484	0.901	0.868	0.000167	0.00146	1.6	2.93e-12	5.92e-11	1.53	4.33e-07	6.76e-06	0.721	0.0181	0.0506	0.874	0.000191	0.000554	2.18	3.3e-21	1.75e-20	1.94	4.93e-17	1.94e-16	1.49	1.51e-10	4.11e-10	-0.312	0.217	0.394	0.659	0.00445	0.00954	0.971	2.68e-05	0.000114
HyS0002.6	0.337	0.16	1	0.135	0.574	1	0.0448	0.814	1	0.0278	0.884	1	-0.073	0.702	0.942	0.448	0.0792	0.202	-0.486	0.0611	0.138	-0.648	0.00106	0.00273	-0.547	0.00509	0.00791	-0.319	0.101	0.132	-0.365	0.0636	0.085	-0.282	0.186	0.357	-0.816	2.47e-05	7.72e-05	-0.534	0.00564	0.0156
HyS0002.7	0	1	NA	0	1	NA	0	1	NA	0	1	NA	0	1	1	0	1	1	7.34	0.0214	0.0584	6.48	0.0134	0.0276	7.27	0.00513	0.00798	8.23	0.00149	0.00246	7.7	0.00305	0.00483	5.19	0.0758	0.181	5.71	0.0286	0.0509	0	1	1
HyS0002.8	0	1	NA	0	1	NA	0	1	NA	1.41	0.775	NA	2.65	0.583	0.863	0	1	1	0	1	1	0	1	1	6.85	0.149	0.186	6.66	0.161	0.2	6.92	0.145	0.182	2.98	0.574	NA	3.49	0.467	0.572	0	1	NA
HyS0002.10	-0.0825	0.868	1	0.18	0.716	1	0.0785	0.841	1	-0.0766	0.845	1	-0.316	0.419	0.729	-0.21	0.672	0.895	-0.273	0.581	0.788	-0.242	0.536	0.661	-0.346	0.376	0.424	-0.266	0.496	0.541	-0.966	0.0137	0.0201	-0.262	0.542	0.731	-0.205	0.6	0.7	0.0564	0.885	1
HyS0002.14	-0.0406	0.843	1	0.0762	0.708	1	0.102	0.529	0.926	-0.0593	0.714	1	-0.165	0.308	0.602	-0.305	0.193	0.391	0.0481	0.826	0.996	0.279	0.0916	0.153	1.94	1.97e-33	1.89e-32	3.03	7.76e-80	2.95e-78	3.36	6.93e-98	3.87e-96	0.0511	0.774	0.899	0.244	0.132	0.197	0.193	0.234	0.39
HyS0002.15	0	1	NA	0	1	NA	0	1	NA	0	1	NA	3.68	0.123	0.32	6.32	0.0312	0.0968	7.92	0.00456	0.0156	6.41	0.00599	0.0133	6.93	0.00275	0.00442	6.8	0.00337	0.00535	6.47	0.00559	0.0086	6.78	0.00909	0.0329	7.3	0.00151	0.00352	0	1	1
HyS0002.16	0.0305	0.926	1	0.0623	0.85	1	0.262	0.317	0.778	0.414	0.112	0.375	0.437	0.0935	0.258	0.523	0.154	0.332	-0.225	0.545	0.757	-0.459	0.0985	0.163	0.554	0.0365	0.0509	1.25	1.76e-06	3.72e-06	1.56	2.69e-09	6.81e-09	-0.799	0.00575	0.0224	-0.172	0.516	0.62	0.627	0.0166	0.0408
HyS0002.17	0.221	0.31	1	-0.129	0.555	1	-0.267	0.136	0.489	-0.472	0.00846	0.0472	-0.885	1.2e-06	1.2e-05	-0.211	0.499	0.752	-1.22	0.000365	0.00169	-1.42	1.63e-10	1.02e-09	-2.77	1.14e-23	6.92e-23	-2.08	4.21e-17	1.66e-16	-2.7	8.32e-19	3.63e-18	-0.517	0.0191	0.0608	-1.28	5.04e-11	3.14e-10	-0.763	5.03e-05	0.000205
HyS0002.18	-0.31	0.203	1	-0.148	0.542	1	-0.18	0.351	0.811	-0.455	0.0186	0.0912	-0.511	0.00818	0.0341	-0.486	0.0666	0.177	-0.796	0.00234	0.00871	-1.39	6.91e-12	5.03e-11	-1.73	1.03e-17	4.42e-17	-1.73	2.25e-17	9.03e-17	-1.71	1.05e-16	4.04e-16	-0.753	0.000475	0.00262	-1.25	2.13e-10	1.26e-09	-0.492	0.0113	0.0291
HyS0002.19	0	1	1	0	1	1	0	1	1	0	1	1	0	1	1	0	1	1	0	1	1	0	1	1	0	1	1	11.3	0.0921	0.12	10.8	0.105	0.136	0	1	1	0	1	1	0	1	1
HyS0002.20	0	1	NA	0	1	NA	0	1	NA	0	1	NA	0	1	1	0	1	1	0	1	1	0	1	1	7.68	0.251	0.298	6.86	0.306	0.355	7.41	0.268	0.315	0	1	1	0	1	1	0	1	NA
HyS0002.21	0.097	0.653	1	0.157	0.466	1	0.17	0.322	0.783	0.262	0.126	0.408	0.288	0.0918	0.255	0.141	0.572	0.819	0.598	0.00969	0.0298	0.609	0.000519	0.0014	0.824	1.91e-06	4.1e-06	1.39	4.92e-16	1.83e-15	1.34	1.1e-14	3.79e-14	-0.289	0.122	0.259	0.618	0.000313	0.000819	0.907	1.12e-07	6.42e-07
HyS0002.22	0.0118	0.961	1	-0.0185	0.94	1	0.134	0.488	0.903	0.123	0.523	0.926	0.129	0.503	0.803	-0.264	0.3	0.536	-0.0474	0.85	1	0.266	0.172	0.261	-0.818	2.91e-05	5.67e-05	-0.501	0.0104	0.0155	-0.819	3.19e-05	6.08e-05	-0.383	0.0704	0.171	0.222	0.251	0.343	0.605	0.00174	0.00541
HyS0002.23	1.93	0.158	1	-2.28	0.323	1	1.34	0.322	0.783	1.6	0.213	0.578	1.49	0.246	0.521	3.48	0.0539	0.15	0.472	0.838	1	0.882	0.591	0.713	12.8	3.68e-33	3.48e-32	12.3	4.4e-31	3.53e-30	11.3	3.75e-26	2.44e-25	1.21	0.334	0.535	2.33	0.0608	0.1	1.12	0.445	0.636
HyS0002.24	2.19	0.245	1	0	1	1	3.18	0.0294	0.166	2.44	0.121	0.397	1.34	0.461	0.767	0	1	1	4.75	0.0116	0.035	6	2.8e-06	1.04e-05	14.1	4.37e-32	3.96e-31	13.3	1.12e-28	8.09e-28	12.2	3.63e-24	2.14e-23	5.33	0.000303	0.00177	7.3	2.1e-09	1.1e-08	1.96	0.295	0.468
HyS0002.25	0.181	0.326	1	0.131	0.478	1	0.124	0.397	0.843	0.141	0.333	0.751	-0.00989	0.946	1	0.242	0.229	0.442	0.414	0.0324	0.0817	0.212	0.155	0.24	-0.107	0.475	0.521	0.595	5.67e-05	0.000107	0.805	5.29e-08	1.23e-07	-0.167	0.299	0.495	0.367	0.0122	0.0237	0.533	0.000267	0.000967
HyS0002.26	-0.0137	0.961	1	-0.21	0.449	1	-0.217	0.329	0.792	-0.442	0.0473	0.193	-0.467	0.0357	0.12	-0.701	0.0491	0.139	-2.31	7.04e-08	7.33e-07	-2.45	1.47e-18	1.99e-17	-1.93	4.38e-14	1.55e-13	-1.22	5.45e-07	1.2e-06	-1.05	2.14e-05	4.13e-05	-0.996	0.00035	0.002	-2.37	1.63e-21	2.53e-20	-1.37	4.5e-09	2.94e-08
HyS0002.28	-0.781	0.708	NA	-0.387	0.85	NA	-0.252	0.878	NA	-1.3	0.443	NA	-0.795	0.631	0.896	0.352	0.885	1	0.784	0.722	0.913	-1.58	0.412	0.537	0.67	0.683	0.718	1.9	0.234	0.281	2.48	0.12	0.152	-0.212	0.918	0.993	-1.64	0.358	0.461	-1.43	0.42	0.608
HyS0002.29	0.294	0.196	1	0.128	0.573	1	0.207	0.254	0.702	0.247	0.171	0.501	0.1	0.581	0.862	0.534	0.0332	0.101	0.345	0.159	0.299	0.481	0.00927	0.0198	0.979	7.16e-08	1.69e-07	1.79	3.03e-23	1.68e-22	2.13	3.51e-32	2.99e-31	0.0049	0.98	1	0.736	4.57e-05	0.000137	0.731	5.24e-05	0.000213
HyS0002.30	1.04	0.119	0.991	-1.73	0.131	1	0.584	0.347	0.806	1.1	0.0535	0.213	-0.811	0.284	0.57	-1.85	0.38	0.633	-2.42	0.251	0.427	0.862	0.221	0.324	8.65	7.29e-74	2.74e-72	8.96	4.16e-79	1.55e-77	8.53	1.26e-71	3.74e-70	0.145	0.834	0.941	0.702	0.266	0.36	0.557	0.398	0.583
HyS0002.31	-0.0313	0.896	1	0.0556	0.816	1	0.138	0.466	0.888	0.131	0.488	0.897	0.188	0.318	0.614	0.323	0.19	0.386	-0.185	0.453	0.661	-0.127	0.506	0.63	-1.18	9.87e-10	2.66e-09	-0.397	0.0379	0.0527	-0.856	9.68e-06	1.92e-05	-0.694	0.000824	0.00423	-0.2	0.29	0.388	0.494	0.009	0.0237
HyS0002.32	-0.427	0.129	0.999	-0.207	0.461	1	-0.079	0.722	0.998	-0.194	0.383	0.81	-0.179	0.421	0.73	-0.746	0.0164	0.0582	-0.341	0.248	0.424	0.0451	0.841	0.935	2.61	2.54e-32	2.32e-31	2.54	1.53e-30	1.21e-29	1.64	1.6e-13	5.14e-13	-0.178	0.465	0.666	0.163	0.465	0.569	0.341	0.125	0.233
HyS0002.33	-0.222	0.338	1	-0.817	0.000439	0.026	-1.21	5.95e-11	1.89e-09	-1.04	2.04e-08	3.34e-07	-0.522	0.0045	0.0205	-0.512	0.0421	0.123	-1.47	1.31e-08	1.58e-07	-1.21	2.53e-10	1.56e-09	0.716	9.75e-05	0.000182	0.826	6.97e-06	1.4e-05	0.604	0.00107	0.00179	0.642	0.00213	0.00955	-1.27	9.8e-12	6.55e-11	-1.91	5.89e-24	1.01e-22
HyS0002.34	-0.0308	0.879	1	-0.126	0.535	1	-0.0699	0.664	0.985	-0.0959	0.55	0.941	-0.193	0.229	0.495	0.143	0.502	0.755	-0.559	0.00887	0.0276	-0.95	9.34e-09	4.78e-08	-1.5	2.03e-19	9.62e-19	-2.08	5.55e-34	5e-33	-1.93	4.69e-29	3.5e-28	-0.692	9.91e-05	0.000658	-0.882	5.25e-08	2.33e-07	-0.19	0.239	0.397
HyS0002.35	-0.205	0.322	1	-0.104	0.616	1	-0.232	0.158	0.54	-0.316	0.0548	0.217	-0.477	0.0037	0.0173	-1.06	2.31e-06	3e-05	-0.832	0.00013	0.000675	-0.545	0.00108	0.00277	0.459	0.00528	0.0082	-0.0162	0.922	0.938	-0.315	0.0586	0.0787	-0.0187	0.918	0.993	-0.974	3.92e-09	1.98e-08	-0.955	7.91e-09	5.06e-08
HyS0002.36	0.00454	0.986	1	-0.131	0.623	1	-0.00346	0.987	1	-0.0269	0.898	1	-0.113	0.591	0.867	-0.133	0.646	0.881	-0.578	0.0441	0.106	-0.77	0.000433	0.00119	1.74	1.26e-16	5.16e-16	1.83	3.16e-18	1.34e-17	1.38	6e-11	1.67e-10	-0.641	0.00632	0.0242	-0.851	6.75e-05	0.000197	-0.21	0.321	0.496
HyS0002.37	0.0928	0.652	1	0.143	0.488	1	0.0748	0.647	0.98	0.00237	0.988	1	-0.134	0.413	0.722	-0.133	0.54	0.792	0.0719	0.734	0.923	0.114	0.487	0.613	0.377	0.0212	0.0306	0.558	0.000656	0.00112	0.327	0.0469	0.0639	-0.0198	0.912	0.989	0.277	0.0892	0.14	0.297	0.0687	0.14
HyS0002.38	0.241	0.286	1	-0.613	0.00746	0.217	-0.727	8.49e-05	0.00111	-0.121	0.504	0.91	-0.119	0.511	0.808	0.422	0.109	0.257	-0.652	0.0199	0.0548	-0.877	1.22e-05	4.18e-05	-0.645	0.000837	0.00143	-0.617	0.00157	0.00258	-0.261	0.18	0.221	0.797	0.000265	0.00157	-0.77	3.85e-05	0.000117	-1.57	1.8e-15	1.88e-14
HyS0002.39	0.0231	0.955	1	-0.115	0.78	1	-0.801	0.0134	0.0901	-1.29	6.93e-05	0.000652	-1.5	3.55e-06	3.33e-05	-1.3	0.00194	0.0101	-1.18	0.00457	0.0156	-1.22	0.000182	0.00053	-1.93	3.42e-09	8.9e-09	-1.76	7.46e-08	1.73e-07	-2.02	6.89e-10	1.81e-09	0.157	0.66	0.823	-1.4	1.54e-05	4.96e-05	-1.56	1.57e-06	7.89e-06
HyS0002.40	-0.117	0.564	1	-0.0168	0.934	1	0.111	0.489	0.903	0.3	0.0609	0.236	0.274	0.087	0.245	0.389	0.0801	0.204	-0.207	0.353	0.551	0.0373	0.821	0.921	0.31	0.0569	0.0769	0.208	0.205	0.249	-0.635	0.000206	0.000366	-0.297	0.094	0.214	-0.0893	0.581	0.682	0.208	0.197	0.341
HyS0002.41	0	1	1	0	1	1	1.62	0.419	0.857	0	1	1	5.51	0.00016	0.00108	6.91	8.32e-05	0.000674	8.75	3.43e-08	3.8e-07	8.23	1.05e-08	5.34e-08	9.75	7.59e-12	2.33e-11	10.4	2.71e-13	8.64e-13	10.2	9.4e-13	2.91e-12	7.05	3.19e-05	0.000242	7.57	1.27e-07	5.36e-07	0	1	1
HyS0002.42	-0.0338	0.933	1	0.129	0.746	1	0.202	0.526	0.925	0.103	0.746	1	0.191	0.549	0.839	-0.204	0.676	0.898	-0.11	0.81	0.982	-0.126	0.707	0.817	-0.447	0.182	0.223	-0.334	0.32	0.368	-0.872	0.0141	0.0207	-0.483	0.175	0.341	-0.324	0.318	0.419	0.16	0.619	0.806
HyS0002.43	-0.613	0.106	0.982	-0.138	0.712	1	-0.316	0.294	0.756	-0.0438	0.883	1	0.247	0.404	0.714	-1.34	0.0177	0.0619	0.0896	0.832	1	-0.244	0.441	0.566	-0.694	0.0293	0.0414	0.113	0.714	0.748	0.0164	0.958	0.971	-0.394	0.238	0.42	-0.335	0.268	0.363	0.0586	0.845	0.999
HyS0002.44	-0.0691	0.766	1	0.115	0.619	1	0.0195	0.916	1	-0.067	0.716	1	-0.252	0.171	0.403	0.0228	0.931	1	-0.532	0.044	0.106	-0.729	0.000201	0.00058	-3.74	4.76e-45	7.32e-44	-2.52	6.08e-29	4.46e-28	-2.08	9.64e-21	4.68e-20	-0.453	0.0288	0.0845	-0.684	0.00027	0.000716	-0.231	0.214	0.365
HyS0002.45	-0.0241	0.912	1	0.0639	0.77	1	-0.0408	0.815	1	-0.124	0.474	0.885	-0.19	0.276	0.561	-0.0849	0.717	0.93	0.618	0.0059	0.0193	0.922	1.25e-07	5.54e-07	0.0427	0.808	0.832	-0.2	0.257	0.304	-0.691	0.000118	0.000214	0.288	0.13	0.273	0.733	2.38e-05	7.48e-05	0.445	0.0105	0.0271
HyS0002.46	-0.416	0.0385	0.861	-0.131	0.513	1	-0.123	0.441	0.872	-0.328	0.039	0.166	-0.648	4.63e-05	0.000349	-1.4	1.39e-10	4.67e-09	-1.24	4.28e-09	5.64e-08	-1.11	7.39e-12	5.36e-11	-0.965	1.97e-09	5.19e-09	-1.04	1.32e-10	3.62e-10	-1.37	4.28e-17	1.69e-16	-0.11	0.531	0.722	-1.16	3.5e-13	2.67e-12	-1.05	4.58e-11	3.59e-10
HyS0002.47	-0.0542	0.807	1	-0.0836	0.706	1	0.0975	0.583	0.952	0.0892	0.614	0.977	0.142	0.421	0.73	0.374	0.175	0.365	0.166	0.528	0.739	-0.254	0.19	0.284	-0.87	1.27e-05	2.55e-05	0.17	0.362	0.408	0.15	0.43	0.478	-0.333	0.0933	0.212	-0.0853	0.636	0.732	0.247	0.166	0.296
HyS0002.48	0	1	NA	0	1	NA	0	1	NA	0	1	NA	0	1	1	0	1	1	0	1	1	6.42	0.0783	0.134	7.82	0.031	0.0436	6.89	0.0582	0.0787	6.83	0.0607	0.0813	6.47	0.108	0.236	6.99	0.0538	0.09	0	1	1
HyS0002.51	0.365	0.0341	0.833	0.132	0.443	1	-0.0477	0.73	1	0.0359	0.795	1	-0.0162	0.907	1	0.722	0.00019	0.00138	0.534	0.00448	0.0154	0.213	0.137	0.216	0.596	1.94e-05	3.84e-05	0.18	0.206	0.251	0.509	0.000346	0.000603	0.124	0.417	0.62	0.281	0.042	0.072	0.157	0.257	0.421
HyS0002.52	0.397	0.236	1	0.338	0.313	1	0.3	0.259	0.71	0.353	0.184	0.525	0.209	0.431	0.739	1.39	4.64e-05	0.000408	1.32	9.92e-05	0.000528	0.644	0.016	0.0324	0.244	0.361	0.409	0.089	0.74	0.772	0.0168	0.95	0.964	0.0804	0.782	0.905	0.783	0.00315	0.00695	0.703	0.00811	0.0216
HyS0002.53	0.632	0.0386	0.861	0.654	0.0319	0.579	1.03	1.99e-05	0.000292	1.63	1.51e-11	3.5e-10	1.55	1.44e-10	2.44e-09	2.39	1.88e-14	1.19e-12	1.36	1.73e-05	0.000109	0.555	0.0259	0.05	2.61	2.23e-27	1.64e-26	1.87	1.31e-14	4.51e-14	2.25	1.65e-20	7.91e-20	-0.574	0.0297	0.0865	0.885	0.00027	0.000716	1.46	1.63e-09	1.11e-08
HyS0002.54	0.234	0.362	1	0.388	0.129	1	0.845	3.18e-05	0.00045	1.27	3.08e-10	6.35e-09	1.25	6.75e-10	1.05e-08	1.22	1.49e-05	0.000149	0.853	0.00208	0.00792	0.452	0.0334	0.0625	1.82	4.16e-19	1.95e-18	1.11	8.53e-08	1.97e-07	1.58	1.76e-14	6.01e-14	-0.54	0.0147	0.0491	0.759	0.000202	0.000549	1.3	1.52e-10	1.14e-09
HyS0002.55	0.169	0.387	1	0.223	0.251	1	0.223	0.15	0.523	0.279	0.0707	0.264	0.233	0.132	0.336	0.671	0.00109	0.0062	0.421	0.0383	0.094	0.201	0.201	0.299	0.122	0.435	0.483	0.314	0.0448	0.0616	0.472	0.00263	0.00419	-0.191	0.262	0.45	0.203	0.19	0.269	0.394	0.011	0.0282
HyS0002.56	-0.0886	0.628	1	-0.118	0.518	1	-0.039	0.788	1	-0.0929	0.522	0.925	-0.0864	0.551	0.84	-0.116	0.573	0.819	-0.283	0.157	0.297	-0.193	0.198	0.295	-0.262	0.0778	0.103	-0.14	0.346	0.394	-0.0807	0.591	0.634	0.658	5.63e-05	0.0004	-0.282	0.0542	0.0905	-0.94	2.62e-10	1.91e-09
HyS0002.57	0.0881	0.589	1	-0.0536	0.741	1	0.0125	0.925	1	0.00787	0.952	1	0.192	0.139	0.348	-0.113	0.66	0.887	-0.0957	0.672	0.869	0.254	0.0769	0.132	-0.123	0.399	0.446	0.28	0.0486	0.0665	0.265	0.0728	0.0964	0.189	0.199	0.372	0.342	0.00966	0.0192	0.153	0.256	0.42
HyS0002.58	0.258	0.379	1	0.106	0.718	1	0.36	0.129	0.473	0.352	0.135	0.427	0.78	0.000697	0.00396	1.54	1.12e-05	0.000116	1.78	2.06e-08	2.39e-07	2	9.14e-18	1.16e-16	1.86	8.15e-16	3.17e-15	2.03	1.81e-18	7.76e-18	1.64	9.39e-12	2.74e-11	1.95	1.46e-14	4.81e-13	2.14	1.66e-21	2.57e-20	0.183	0.455	0.645
HyS0002.59	-1.22	0.742	NA	-1.41	0.703	NA	-0.797	0.785	NA	-0.953	0.744	NA	2.28	0.39	0.698	1.92	0.604	0.845	1.35	0.716	0.908	4.43	0.0906	0.152	6.2	0.0154	0.0226	6.21	0.0154	0.0225	6.9	0.00704	0.0107	2.21	0.394	0.597	5.2	0.0425	0.0728	2.99	0.258	0.422
HyS0002.60	-0.136	0.561	1	-0.0499	0.831	1	-0.0281	0.88	1	-0.0738	0.69	1	-0.193	0.298	0.588	-0.478	0.0453	0.131	0.0831	0.725	0.915	0.413	0.0261	0.0503	-0.744	6.37e-05	0.000121	-3.01	9.01e-56	1.73e-54	-3.78	2.89e-81	1.09e-79	0.229	0.26	0.448	0.477	0.01	0.0198	0.248	0.18	0.317
HyS0002.61	0	1	NA	0	1	NA	0	1	NA	0	1	NA	0	1	1	0	1	1	0	1	1	5.18	0.176	0.266	7.41	0.0494	0.0675	7.61	0.0435	0.06	7.65	0.0428	0.0587	2.24	0.595	0.774	4.21	0.27	0.364	1.97	0.625	0.811
HyS0002.62	0.131	0.248	1	0.126	0.265	1	0.171	0.0578	0.275	0.171	0.0574	0.225	0.108	0.231	0.497	-0.236	0.0721	0.188	0.228	0.061	0.138	0.488	1.01e-07	4.52e-07	-0.842	5.11e-19	2.38e-18	-0.979	1.84e-24	1.08e-23	-1.36	1.33e-41	1.62e-40	-0.032	0.745	0.882	0.537	2.28e-09	1.19e-08	0.569	2.49e-10	1.82e-09
HyS0002.63	0.868	0.0813	0.958	0.298	0.568	1	-0.0934	0.846	1	-0.581	0.252	0.646	0.318	0.468	0.772	-0.699	0.641	0.877	5.21	1.08e-32	4.78e-30	6.69	2.55e-77	1.28e-74	8.23	1.46e-117	1.51e-115	7.47	8.8e-97	5.16e-95	7.47	1.43e-96	7.78e-95	7.07	5.17e-27	4.82e-25	5.6	9.06e-55	1.15e-52	-1.47	0.0323	0.0729
HyS0002.64	-0.306	0.395	1	-0.00944	0.979	1	0.371	0.191	0.601	0.583	0.0393	0.167	0.97	0.000591	0.00343	0.733	0.0578	0.158	0.0556	0.886	1	-0.326	0.273	0.385	-0.943	0.00172	0.00284	-1.01	0.000884	0.00149	-0.613	0.0434	0.0594	-0.51	0.106	0.233	-0.229	0.426	0.53	0.281	0.325	0.5
HyS0002.65	0.0325	0.728	1	-0.118	0.207	1	0.00834	0.912	1	-0.0119	0.874	1	-0.0521	0.486	0.786	0.463	8.37e-05	0.000677	-0.196	0.1	0.208	-0.212	0.01	0.0213	-1.37	2.52e-51	4.88e-50	-1.44	4.54e-53	8.05e-52	-1.31	1.86e-41	2.26e-40	-0.345	4.4e-05	0.000321	-0.175	0.022	0.0403	0.17	0.025	0.0585
HyS0002.66	-0.339	0.24	1	-0.372	0.196	1	-0.75	0.00107	0.0105	-0.793	0.000539	0.00416	-0.634	0.00555	0.0245	-0.502	0.106	0.251	0.337	0.254	0.432	0.564	0.0141	0.0289	0.0882	0.701	0.734	-0.16	0.487	0.533	-0.227	0.327	0.374	2.81	1.26e-27	1.23e-25	0.479	0.0354	0.0618	-2.33	8.33e-23	1.34e-21
HyS0002.67	0.12	0.447	1	0.169	0.28	1	0.194	0.119	0.45	0.195	0.116	0.386	0.22	0.0769	0.222	0.198	0.232	0.447	0.59	0.000253	0.00123	0.66	1.46e-07	6.41e-07	1	1.05e-15	4.04e-15	0.61	1.12e-06	2.4e-06	0.405	0.00131	0.00216	-0.00773	0.955	1	0.653	1.5e-07	6.24e-07	0.661	1.08e-07	6.21e-07
HyS0002.68	-2.27	0.744	NA	-2.46	0.723	NA	-1.85	0.735	NA	-2.01	0.714	NA	-2.1	0.701	NA	0.86	0.902	NA	0.292	0.966	NA	3.45	0.517	0.642	3.88	0.465	0.511	1.76	0.744	0.776	2.09	0.698	0.734	5.42	0.357	NA	3.92	0.46	NA	-1.5	0.785	NA
HyS0002.69	0.107	0.623	1	0.0309	0.886	1	-0.0436	0.802	1	0.15	0.383	0.81	0.242	0.159	0.383	0.733	0.00372	0.0174	-0.0502	0.846	1	-0.156	0.403	0.527	0.821	2.63e-06	5.59e-06	-0.159	0.39	0.436	-0.0601	0.749	0.782	-0.629	0.00116	0.00565	-0.248	0.161	0.234	0.382	0.0281	0.0646
HyS0002.70	0.338	0.853	1	2.15	0.106	0.986	0.761	0.608	0.964	-1.84	0.307	0.723	2.25	0.0638	0.192	1.03	0.658	0.886	0.46	0.843	1	6.16	2.6e-08	1.26e-07	10.4	8.73e-22	4.76e-21	9.86	7.26e-20	3.37e-19	9.77	1.7e-19	7.67e-19	3.74	8.1e-05	0.000551	5.43	8.11e-07	3.1e-06	1.7	0.213	0.363
HyS0002.71	-0.275	0.774	1	0.949	0.308	NA	0.237	0.754	1	0.224	0.767	1	0.301	0.689	0.934	-0.142	0.909	1	2.03	0.0362	0.0897	2.64	0.000369	0.00102	0.781	0.308	0.356	0.208	0.793	0.821	-0.0877	0.915	0.932	3.1	0.000205	0.00125	2.6	0.000399	0.00103	-0.501	0.524	0.713
HyS0002.72	0.101	0.349	1	0.0162	0.881	1	0.00536	0.951	1	0.0512	0.551	0.942	0.0287	0.738	0.963	0.0602	0.644	0.879	0.00554	0.964	1	-0.422	5.02e-06	1.81e-05	-1.41	7.96e-48	1.37e-46	-1	6.63e-26	4.22e-25	-0.921	3.48e-21	1.73e-20	-0.445	3.85e-06	3.63e-05	-0.323	0.000229	0.000614	0.122	0.159	0.285
HyS0002.73	0.559	0.0424	0.886	0.524	0.0562	0.773	0.831	0.000151	0.00185	1.12	2.95e-07	4.12e-06	0.947	1.38e-05	0.000115	0.977	0.00215	0.011	1.39	2.36e-06	1.75e-05	1.07	2.09e-06	7.87e-06	-0.22	0.352	0.4	-0.0691	0.77	0.8	0.22	0.354	0.401	-0.274	0.246	0.431	1.2	4.29e-08	1.93e-07	1.47	1.49e-11	1.22e-10
HyS0002.74	-0.00022	0.999	1	-0.0218	0.88	1	-0.09	0.439	0.871	-0.182	0.117	0.387	-0.381	0.00105	0.0057	-0.253	0.162	0.345	-0.777	1.53e-05	9.66e-05	-0.836	5.14e-11	3.42e-10	-0.324	0.00746	0.0114	-0.0222	0.854	0.876	0.166	0.171	0.211	-0.596	6.01e-06	5.43e-05	-0.746	4.15e-10	2.37e-09	-0.15	0.202	0.348
HyS0002.75	0.103	0.528	1	0.182	0.263	1	0.143	0.269	0.724	0.204	0.113	0.377	0.264	0.04	0.131	0.353	0.0408	0.12	0.308	0.0682	0.152	0.211	0.108	0.176	-0.84	2.46e-10	6.91e-10	-0.729	4.13e-08	9.74e-08	-0.794	3.69e-09	9.23e-09	-0.283	0.0454	0.121	0.3	0.0198	0.0367	0.583	6.01e-06	2.81e-05
HyS0002.76	-0.198	0.133	1	-0.0695	0.596	1	0.0081	0.938	1	-0.0741	0.478	0.887	-0.0627	0.548	0.838	-0.693	7.65e-05	0.000632	-0.979	5.17e-09	6.72e-08	-0.409	0.000256	0.000729	-1.89	9.58e-53	1.93e-51	-2.1	3.84e-59	8.14e-58	-2.08	3.21e-53	5.68e-52	-0.115	0.33	0.531	-0.366	0.000583	0.00146	-0.251	0.0183	0.0444
HyS0002.77	0.267	0.159	1	0.114	0.548	1	-0.0296	0.844	1	-0.0785	0.602	0.974	-0.329	0.0289	0.1	0.0644	0.748	0.953	-0.826	4.84e-05	0.000275	-1.06	8.28e-12	5.99e-11	0.258	0.0887	0.116	-0.0626	0.681	0.717	-0.243	0.113	0.145	0.309	0.0688	0.168	-1.27	1.12e-16	1.19e-15	-1.58	1.3e-24	2.28e-23
HyS0002.78	-0.0911	0.892	1	-0.672	0.323	NA	0.335	0.527	0.925	0.441	0.404	0.826	0.229	0.665	0.92	0.068	0.936	1	-0.307	0.708	0.902	0.784	0.151	0.234	-1.75	0.00702	0.0108	-5.3	0.000324	0.000571	-2.36	0.00237	0.0038	-0.144	0.803	0.918	0.734	0.165	0.239	0.878	0.0965	0.188
HyS0002.79	1.23	0.525	1	-1.41	0.559	1	-0.797	0.675	0.985	1.5	0.352	0.773	-1.05	0.582	0.862	1.92	0.426	0.681	1.35	0.576	0.785	1.74	0.326	0.444	11.7	6.55e-21	3.4e-20	11.4	4.37e-20	2.05e-19	10.5	2.63e-17	1.05e-16	2.67	0.0948	0.215	3.67	0.00682	0.0141	1	0.599	0.788
HyS0002.80	-0.0128	0.936	1	0.142	0.377	1	0.159	0.211	0.636	0.0579	0.649	0.986	-0.049	0.7	0.94	-0.0774	0.661	0.887	0.258	0.125	0.248	0.126	0.331	0.45	-0.12	0.354	0.402	0.114	0.377	0.423	-0.37	0.00495	0.00765	-0.0412	0.767	0.896	0.407	0.00139	0.00326	0.448	0.000433	0.00151
HyS0002.81	0.0896	0.678	1	-0.448	0.0397	0.649	-0.574	0.00111	0.0108	-0.537	0.00211	0.0141	-0.239	0.166	0.395	0.14	0.592	0.834	-0.263	0.305	0.496	-0.654	0.000557	0.00149	1.65	3.63e-22	2.02e-21	1.97	4.65e-31	3.73e-30	2.15	2.41e-36	2.43e-35	0.328	0.0992	0.223	-0.375	0.0335	0.0587	-0.702	9.07e-05	0.000355
HyS0002.82	1.36	0.222	1	-3.27	0.139	1	1.61	0.0967	0.395	-0.389	0.766	1	2.51	0.00463	0.0209	3.5	0.00856	0.0347	3.51	0.00321	0.0115	4.75	2.63e-08	1.27e-07	11.7	3.85e-47	6.5e-46	12	1.48e-49	2.37e-48	11.9	2.42e-49	3.81e-48	1.43	0.00472	0.019	5.28	1.56e-10	9.29e-10	3.84	7.13e-06	3.31e-05
HyS0002.83	0	1	NA	0	1	NA	0	1	NA	0	1	1	3.19	0.0643	0.194	0	1	1	6.34	0.000959	0.00399	8.07	2.58e-07	1.09e-06	9.58	6.47e-10	1.77e-09	7.75	7.51e-07	1.63e-06	7.41	2.7e-06	5.59e-06	4.56	0.00254	0.0111	7.52	1.39e-06	5.14e-06	2.97	0.109	0.208
HyS0002.84	0.0334	0.806	1	-0.0904	0.505	1	0.00633	0.953	1	-0.00879	0.935	1	0.00853	0.937	1	0.0295	0.852	1	0.226	0.126	0.249	0.515	2.89e-06	1.07e-05	1.16	3.14e-27	2.31e-26	0.972	2.99e-19	1.33e-18	1.5	5.6e-44	7.46e-43	0.122	0.299	0.495	0.571	1.07e-07	4.58e-07	0.449	3.16e-05	0.000134
HyS0002.85	-1.22	0.856	NA	-1.41	0.833	NA	-0.798	0.88	NA	-0.954	0.857	NA	-1.05	0.843	1	4.36	0.505	0.757	1.35	0.84	1	2.28	0.663	0.778	4.41	0.389	0.437	5.5	0.281	0.33	7.17	0.159	0.198	0	1	1	-0.554	0.917	0.974	-0.443	0.933	NA
HyS0002.86	0.037	0.876	1	-0.535	0.0264	0.524	-0.847	1.76e-05	0.000262	-0.031	0.871	1	0.715	0.000128	0.000878	1.03	0.000125	0.000962	0.921	0.000369	0.0017	0.817	2.61e-05	8.55e-05	0.744	0.000108	0.000201	0.827	1.84e-05	3.59e-05	1.21	3.65e-10	9.75e-10	0.384	0.0645	0.16	0.72	0.000132	0.000368	0.337	0.0777	0.156
HyS0002.87	-1.22	0.607	1	-1.41	0.551	1	-0.797	0.67	0.985	-0.953	0.61	0.977	-1.05	0.575	0.859	1.92	0.418	0.676	3.79	0.0431	0.104	2.63	0.0925	0.154	12.4	1.62e-25	1.08e-24	12.1	2.06e-24	1.21e-23	12.1	1.93e-24	1.15e-23	1.33	0.512	0.709	0.883	0.631	0.729	-0.443	0.813	0.981
HyS0002.88	0	1	1	0	1	1	0	1	1	0	1	1	0	1	1	0	1	1	0	1	1	0	1	1	11.8	3.06e-22	1.71e-21	11.5	2.26e-21	1.13e-20	12	7.37e-23	4.02e-22	2.33	0.194	0.366	2.85	0.0718	0.116	0	1	1
HyS0002.89	0.278	0.222	1	0.139	0.542	1	-0.132	0.466	0.888	-0.299	0.0985	0.339	-0.36	0.0464	0.149	1	1.78e-05	0.000175	0.586	0.0119	0.0358	0.166	0.364	0.486	0.182	0.316	0.364	0.151	0.408	0.455	0.267	0.144	0.181	2.23	6.29e-28	6.23e-26	0.255	0.158	0.23	-1.97	3.85e-26	7.23e-25
HyS0002.90	0.0812	0.587	1	0.143	0.337	1	0.245	0.0395	0.207	0.463	8.83e-05	0.000807	0.633	7.39e-08	8.94e-07	0.796	1.67e-06	2.24e-05	0.0906	0.59	0.795	-0.148	0.238	0.344	-0.424	0.000698	0.0012	-0.957	2.55e-13	8.15e-13	-1.05	1e-14	3.47e-14	-0.654	7.33e-07	8.24e-06	-0.232	0.0543	0.0906	0.422	0.000399	0.0014
HyS0002.93	-0.14	0.636	1	-0.304	0.303	1	0.526	0.0238	0.141	0.813	0.000458	0.00362	1.07	3.54e-06	3.32e-05	0.852	0.00729	0.0304	0.974	0.0015	0.00592	0.757	0.00141	0.00357	-0.824	0.000851	0.00145	-0.458	0.0618	0.0832	-0.335	0.176	0.217	-0.00287	0.991	1	1.24	9.23e-08	3.97e-07	1.24	8.83e-08	5.12e-07
HyS0002.94	0.096	0.576	1	0.13	0.445	1	0.372	0.0068	0.0517	0.31	0.0233	0.11	0.435	0.00132	0.00691	0.298	0.224	0.436	0.575	0.00639	0.0208	0.976	8.11e-12	5.87e-11	0.765	6.91e-08	1.64e-07	0.682	2.36e-06	4.94e-06	0.408	0.00756	0.0114	0.168	0.255	0.442	0.922	9.95e-12	6.64e-11	0.754	3.73e-08	2.24e-07
HyS0002.95	-0.187	0.357	1	0.208	0.298	1	0.0923	0.566	0.945	0.117	0.466	0.877	0.0776	0.628	0.894	-0.61	0.0338	0.103	0.0671	0.777	0.957	0.313	0.0627	0.11	1.04	1.28e-10	3.64e-10	1.27	2.69e-15	9.62e-15	1.29	1.76e-15	6.36e-15	-0.109	0.541	0.73	0.156	0.336	0.437	0.265	0.102	0.196
HyS0002.96	-0.403	0.0952	0.966	-0.594	0.014	0.349	-0.946	8.72e-07	1.59e-05	-1.12	5.45e-09	9.74e-08	-1.45	6.21e-14	1.46e-12	-1.99	4.88e-12	2.1e-10	-2.08	3.92e-14	1.3e-12	-2.35	3.74e-30	1.24e-28	-2.2	7.31e-28	5.53e-27	-2	2.2e-23	1.23e-22	-1.58	2.68e-15	9.56e-15	-0.984	7.66e-06	6.79e-05	-2.62	1.34e-39	6.72e-38	-1.64	4.63e-17	5.4e-16
HyS0002.97	0.0998	0.638	1	0.0204	0.923	1	-0.0685	0.683	0.985	-0.193	0.251	0.643	-0.476	0.00459	0.0208	-0.0701	0.748	0.953	-0.0772	0.721	0.912	-0.38	0.025	0.0485	-1.94	1.6e-29	1.31e-28	-2.32	1.8e-40	2.13e-39	-2.92	6.44e-59	1.32e-57	-0.201	0.275	0.466	-0.272	0.106	0.163	-0.0704	0.675	0.857
HyS0002.98	0.0297	0.904	1	0.017	0.945	1	0.234	0.228	0.662	0.218	0.262	0.66	0.211	0.277	0.563	-0.304	0.239	0.457	-0.118	0.639	0.838	0.447	0.022	0.0433	-0.344	0.0792	0.105	-0.805	4.54e-05	8.61e-05	-0.945	2.09e-06	4.38e-06	-0.263	0.216	0.393	0.405	0.0371	0.0644	0.668	0.00058	0.00197
HyS0002.99	-0.0776	0.676	1	0.000425	0.998	1	0.124	0.4	0.845	0.0675	0.647	0.985	-0.0244	0.868	1	-0.0664	0.779	0.979	0.136	0.526	0.737	0.176	0.256	0.366	1.03	2.8e-12	8.88e-12	0.695	3.89e-06	7.99e-06	1.01	1.62e-11	4.66e-11	-0.2	0.217	0.394	0.253	0.0878	0.138	0.453	0.00216	0.00656
HyS0002.101	0.307	0.311	1	0.3	0.322	1	0.129	0.593	0.959	0.0873	0.717	1	0.0846	0.725	0.957	-0.137	0.672	0.895	0.112	0.722	0.913	0.0565	0.817	0.916	-3.97	4.59e-42	6.27e-41	-4.31	1.61e-43	2.11e-42	-4.69	6.77e-41	8.01e-40	-0.13	0.621	0.794	0.392	0.104	0.159	0.522	0.03	0.0684
HyS0002.103	-1.84	0.79	NA	-2.03	0.768	NA	-1.42	0.794	NA	-0.173	0.975	NA	-1.67	0.759	0.975	1.3	0.851	1	0.728	0.916	1	2.77	0.603	0.722	5.21	0.321	0.369	5.29	0.314	0.363	5.75	0.274	0.321	0	1	1	-1.17	0.829	0.901	-1.06	0.845	NA
HyS0002.105	2.19	0.553	NA	0	1	NA	2.5	0.4	NA	2.34	0.431	NA	2.61	0.373	0.679	0	1	1	0	1	1	0	1	1	7.27	0.00925	0.014	8.3	0.00288	0.0046	8.88	0.00142	0.00234	2.21	0.502	0.7	2.72	0.36	0.462	0	1	1
HyS0002.106	0	1	NA	0	1	NA	4.24	0.0856	NA	1.42	0.61	NA	1.29	0.641	0.903	0	1	1	4.75	0.141	0.273	3.16	0.237	0.343	7.31	0.00242	0.00393	8.04	0.000837	0.00142	8.34	0.000532	0.000913	3.2	0.255	0.442	3.72	0.139	0.206	0	1	1
HyS0002.107	0	1	NA	0	1	NA	0	1	NA	0	1	NA	0	1	1	0	1	1	0	1	1	2.62	0.672	0.787	5.41	0.373	0.421	7.49	0.216	0.261	7.75	0.201	0.244	1.28	0.851	0.951	1.8	0.772	0.852	0	1	NA
HyS0002.109	0	1	NA	0	1	NA	0	1	NA	0	1	NA	0	1	NA	0	1	NA	0	1	NA	0	1	1	0	1	1	6.2	0.355	0.403	6.21	0.355	0.402	0	1	NA	0	1	NA	0	1	NA
HyS0002.110	2.19	0.712	NA	0	1	NA	2.48	0.599	NA	0	1	NA	2.65	0.572	0.857	0	1	1	0	1	1	0	1	1	6.2	0.179	0.22	7.53	0.102	0.133	6.98	0.131	0.165	2.18	0.674	NA	2.7	0.568	0.669	0	1	NA
HyS0002.111	0.325	0.335	1	0.0914	0.786	1	0.185	0.489	0.903	0.0282	0.916	1	-0.0945	0.724	0.956	0.233	0.533	0.786	-0.0757	0.837	1	-0.358	0.201	0.298	2.22	6.46e-17	2.67e-16	2.4	1.93e-19	8.75e-19	2.35	1.12e-18	4.87e-18	-0.61	0.0413	0.112	-0.589	0.0305	0.0539	0.0209	0.938	1
HyS0002.112	0	1	1	0	1	1	0	1	1	0	1	1	0	1	1	0	1	1	0	1	1	0	1	1	12	2.91e-22	1.63e-21	11.8	1.66e-21	8.36e-21	11.4	3.36e-20	1.58e-19	0	1	1	0	1	1	0	1	1
HyS0002.113	0.379	0.309	1	0.0603	0.872	1	0.211	0.487	0.902	0.788	0.00766	0.0433	0.858	0.00357	0.0168	1.88	5.91e-06	6.78e-05	0.922	0.0335	0.084	0.718	0.0237	0.0462	0.984	0.00134	0.00224	1.05	0.000629	0.00108	1.34	1.53e-05	2.99e-05	-0.275	0.398	0.6	0.632	0.0359	0.0625	0.908	0.00243	0.00729
HyS0002.114	-0.928	0.217	1	-0.56	0.442	1	0.106	0.853	1	0.0545	0.924	1	0.807	0.149	0.364	0.542	0.545	0.797	2.2	0.00254	0.00939	1.13	0.0519	0.0928	2.05	0.000243	0.000438	1.93	0.000611	0.00105	2.15	0.000139	0.000251	2.11	0.00101	0.00503	1.57	0.00475	0.0101	-0.54	0.372	0.555
HyS0002.115	0.108	0.61	1	-0.193	0.365	1	-0.0754	0.661	0.985	-0.0914	0.593	0.966	0.0838	0.621	0.889	0.444	0.101	0.244	0.238	0.354	0.552	0.345	0.0559	0.099	0.68	8.94e-05	0.000167	0.107	0.556	0.599	-0.0848	0.656	0.695	-0.0946	0.611	0.787	0.458	0.00707	0.0146	0.553	0.00116	0.00374
HyS0002.116	-0.0845	0.603	1	-0.043	0.79	1	0.148	0.251	0.696	0.152	0.238	0.621	0.271	0.0345	0.117	0.402	0.0295	0.0925	0.133	0.46	0.669	0.37	0.00532	0.012	-1.15	3.27e-16	1.3e-15	-0.613	8.45e-06	1.69e-05	-0.363	0.00873	0.0131	-0.175	0.215	0.392	0.467	0.000286	0.000753	0.642	6.07e-07	3.21e-06
HyS0002.117	0.197	0.304	1	0.15	0.434	1	0.107	0.483	0.9	0.0681	0.654	0.989	-0.0427	0.779	0.983	0.522	0.0106	0.0413	0.337	0.094	0.197	0.435	0.00483	0.011	0.773	4.13e-07	9.28e-07	1.09	8.65e-13	2.69e-12	0.797	2.18e-07	4.88e-07	0.0778	0.641	0.808	0.463	0.00233	0.00526	0.385	0.0114	0.0293
HyS0002.118	0.533	0.118	0.99	0.242	0.481	1	0.0815	0.779	1	0.168	0.554	0.944	0.212	0.452	0.76	0.759	0.141	0.312	0.928	0.0366	0.0905	1	0.000808	0.00212	4.24	1.21e-61	3.21e-60	6.15	6.83e-131	8.12e-129	5.39	1.32e-99	7.65e-98	0.882	0.00267	0.0115	1.58	3.96e-09	2e-08	0.698	0.0141	0.0354
HyS0002.119	0	1	1	0	1	1	1.61	0.392	0.841	0	1	1	0	1	1	0	1	1	6.34	3.25e-05	0.000192	5.2	0.00016	0.00047	12.8	9.91e-25	6.31e-24	10.9	2.18e-18	9.29e-18	9.75	5.87e-15	2.06e-14	-1.55	0.456	0.657	0	1	1	1.96	0.302	0.475
HyS0002.122	-2.07	0.476	NA	-2.26	0.436	NA	0.862	0.669	NA	1.53	0.421	NA	2.83	0.119	0.312	3.5	0.165	0.35	0.492	0.866	1	1.58	0.449	0.574	5.01	0.00509	0.00791	5.46	0.0022	0.00356	6.07	0.000633	0.00108	-1.29	0.483	0.681	1.65	0.393	0.497	2.95	0.109	0.207
HyS0002.123	0	1	NA	0	1	NA	0	1	NA	0	1	NA	0	1	NA	0	1	NA	0	1	1	0	1	1	5.2	0.438	0.486	7.05	0.292	0.341	7.26	0.278	0.325	0	1	NA	0	1	NA	0	1	NA
HyS0002.124	-0.223	0.681	1	0.209	0.691	1	-0.00749	0.986	1	-0.0437	0.919	1	-0.301	0.489	0.789	-0.3	0.731	0.94	0.833	0.187	0.341	-1.15	0.0395	0.0727	-5.03	0.000669	0.00115	2.71	3.12e-11	8.88e-11	3.87	6.67e-22	3.45e-21	-0.142	0.781	0.904	-0.372	0.411	0.516	-0.23	0.611	0.798
HyS0002.125	-0.425	0.177	1	-1.01	0.00136	0.0654	-1.31	1.66e-07	3.42e-06	-1.27	4.23e-07	5.78e-06	-0.869	0.000495	0.00293	-1.79	5.77e-07	8.78e-06	-1.57	3.78e-06	2.68e-05	-1.16	5.92e-06	2.11e-05	-1.05	3.12e-05	6.07e-05	-1.34	1.45e-07	3.3e-07	-1.37	9.07e-08	2.08e-07	0.203	0.466	0.666	-1.38	3.82e-08	1.72e-07	-1.59	3.33e-10	2.4e-09
HyS0002.126	0.0506	0.75	1	0.11	0.486	1	0.0533	0.675	0.985	-0.0155	0.902	1	-0.234	0.0656	0.197	-0.225	0.273	0.503	-0.576	0.00376	0.0132	-0.9	2.89e-10	1.77e-09	-0.136	0.307	0.355	-0.103	0.441	0.487	-0.156	0.256	0.303	-0.338	0.0235	0.0718	-0.97	3.47e-13	2.65e-12	-0.631	1.63e-06	8.18e-06
HyS0002.127	0.134	0.357	1	-0.206	0.157	1	-0.427	0.000262	0.00301	-0.276	0.0176	0.0872	-0.199	0.0859	0.242	-0.136	0.434	0.687	-1.03	1.33e-08	1.61e-07	-1.64	1.42e-34	6.38e-33	-1.78	3.44e-41	4.54e-40	-2.18	5.53e-54	1e-52	-1.92	2.52e-41	3.04e-40	-0.753	2.87e-08	4.26e-07	-1.41	5.95e-31	1.81e-29	-0.661	2.65e-08	1.61e-07
HyS0002.128	0.33	0.257	1	0.00204	0.994	1	-0.297	0.201	0.619	-0.00626	0.978	1	-0.0991	0.669	0.921	-0.0547	0.866	1	-1.08	0.00126	0.00509	-1.15	3.57e-06	1.31e-05	-2.91	4.5e-26	3.09e-25	-2.4	2.28e-19	1.03e-18	-1.93	2.61e-13	8.32e-13	-0.877	0.000744	0.00387	-1.03	1.27e-05	4.14e-05	-0.157	0.502	0.692
HyS0002.129	-0.321	0.0591	0.918	-0.167	0.325	1	-0.519	0.000125	0.00156	-0.966	1.09e-12	2.79e-11	-1.45	2.83e-26	1.63e-24	-1.86	3.25e-17	3.43e-15	-1.29	2.96e-11	5.9e-10	-1.59	3.74e-28	1.08e-26	-1.22	2.52e-18	1.12e-17	-0.95	1.07e-11	3.11e-11	-1.2	6.33e-17	2.48e-16	1.27	4.14e-15	1.42e-13	-1.52	5.78e-28	1.44e-26	-2.79	1.22e-80	2e-78
HyS0002.130	1.23	0.548	1	-1.41	0.573	NA	1.67	0.322	0.783	-0.953	0.629	0.978	0.4	0.834	1	4.36	0.0325	0.0998	1.35	0.589	0.795	3.25	0.0416	0.0761	9.42	3.13e-12	9.9e-12	8.53	3.18e-10	8.58e-10	9.07	2.19e-11	6.25e-11	-1.55	0.472	0.672	-0.554	0.779	0.858	1	0.612	0.799
HyS0002.131	0.199	0.109	0.982	0.118	0.343	1	0.0672	0.495	0.908	0.0509	0.605	0.975	-0.0626	0.525	0.821	0.564	1.51e-05	0.000151	-0.0483	0.712	0.905	-0.68	2.35e-11	1.63e-10	-6.59	4.03e-195	2.3e-192	-8.35	4.29e-98	2.61e-96	-7.73	1.72e-100	1.02e-98	-0.534	8.96e-07	9.75e-06	-0.376	0.000148	0.00041	0.158	0.11	0.209
HyS0002.132	0.125	0.55	1	0.0664	0.75	1	-0.0447	0.789	1	-0.0245	0.883	1	0.133	0.421	0.731	0.349	0.138	0.307	-0.443	0.0652	0.146	-0.911	4.38e-07	1.8e-06	-2.62	4.17e-37	4.64e-36	-1.57	5.73e-17	2.25e-16	-1.04	1.51e-08	3.63e-08	-0.953	3.74e-07	4.47e-06	-0.869	3.75e-07	1.48e-06	0.084	0.616	0.803
HyS0002.136	1.23	0.378	NA	0.0364	0.98	NA	0.61	0.602	NA	-0.905	0.488	0.897	-2.96	0.0893	0.25	-1.4	0.563	0.812	1.47	0.377	0.578	3.11	0.00537	0.0121	3.56	0.00122	0.00205	3.35	0.00251	0.00404	3.16	0.00487	0.00754	4.34	0.0037	0.0154	3.02	0.0058	0.0122	-1.32	0.374	0.557
HyS0002.140	-1.5	0.587	NA	-0.109	0.965	NA	-0.188	0.926	NA	0.592	0.764	NA	0.396	0.841	1	-0.812	0.795	0.991	-1.38	0.658	0.856	-2.32	0.33	0.448	-1.11	0.639	0.676	3.62	0.0589	0.0796	3.64	0.0588	0.0789	-0.486	0.83	0.938	-0.21	0.919	0.976	0.276	0.892	NA
HyS0002.143	-0.557	0.136	1	-0.0802	0.824	1	-0.33	0.267	0.721	-0.371	0.21	0.572	-0.294	0.316	0.61	-1.12	0.0972	0.237	0.932	0.0235	0.0632	1.57	6.22e-08	2.87e-07	-0.793	0.0193	0.0279	-0.986	0.00559	0.00862	-0.576	0.102	0.132	1.74	3.63e-08	5.3e-07	1.69	1.28e-09	6.86e-09	-0.0465	0.876	1
HyS0002.146	-0.574	0.0772	0.958	-0.538	0.0975	0.96	-1.47	1.21e-08	2.92e-07	-2.14	1.02e-16	3.63e-15	-2.59	1.39e-23	6.7e-22	-2.76	1.98e-14	1.25e-12	-2.22	8.21e-11	1.49e-09	-1.82	2.86e-12	2.14e-11	-1.5	6.36e-09	1.63e-08	-1.8	4.87e-12	1.44e-11	-2.19	8.66e-17	3.37e-16	1.85	3.83e-10	7.64e-09	-2.45	3.31e-21	5.02e-20	-4.31	2.14e-57	1.46e-55
HyS0002.147	-0.246	0.671	1	0.0871	0.878	1	0.199	0.664	0.985	0.173	0.704	1	0.546	0.225	0.489	-4.91	0.0198	0.0677	0.868	0.183	0.336	1.71	0.00018	0.000524	2.53	1.06e-08	2.66e-08	0.821	0.0812	0.107	0.291	0.561	0.605	1.71	0.00103	0.00514	1.16	0.00943	0.0188	-0.544	0.266	0.433
HyS0002.148	0.192	0.526	1	0.218	0.471	1	0.0718	0.765	1	0.0534	0.824	1	-0.0675	0.778	0.983	0.328	0.285	0.518	0.669	0.0281	0.0733	0.533	0.0263	0.0507	2.29	1.01e-21	5.49e-21	3.04	7.05e-37	7.15e-36	3.53	2.48e-49	3.9e-48	0.228	0.385	0.588	0.577	0.0159	0.0301	0.35	0.145	0.264
HyS0002.149	0.32	0.231	1	0.149	0.578	1	0.0243	0.909	1	-0.19	0.371	0.797	-0.64	0.00263	0.0128	-0.0117	0.967	1	-0.676	0.0175	0.0491	-0.952	1.38e-05	4.68e-05	1.29	1.19e-09	3.19e-09	1.4	3.41e-11	9.67e-11	1.46	6.48e-12	1.91e-11	0.508	0.033	0.094	-0.965	6.76e-06	2.29e-05	-1.47	9.96e-12	8.22e-11
HyS0002.150	-0.209	0.756	NA	-2.11	0.00273	NA	-2.69	4.79e-06	7.84e-05	-3.16	1.55e-07	2.24e-06	-2.39	2.64e-05	0.000209	-1.83	0.0609	0.165	-1.59	0.0627	0.141	-3.08	9.84e-06	3.41e-05	-2.88	1.29e-05	2.59e-05	-3.39	3.35e-06	6.92e-06	-2.29	0.000444	0.000769	1.14	0.094	0.214	-1.72	0.00223	0.00505	-2.87	3.06e-06	1.48e-05
HyS0002.151	0	1	1	0	1	NA	0	1	1	0	1	1	3.23	0.0398	0.131	8.49	5.85e-08	1.11e-06	7.75	8.52e-07	6.84e-06	7.7	4.69e-08	2.2e-07	8.58	7.45e-10	2.02e-09	8.97	1.14e-10	3.15e-10	9.61	4.54e-12	1.35e-11	5.64	1e-06	1.08e-05	9.19	3.35e-11	2.12e-10	3.55	0.0278	0.064
HyS0002.152	0.168	0.445	1	0.0699	0.751	1	0.191	0.274	0.73	0.264	0.13	0.417	0.192	0.272	0.557	1.01	1.21e-05	0.000124	0.405	0.0793	0.172	-0.318	0.0783	0.134	-0.545	0.00244	0.00396	-0.348	0.0526	0.0716	-0.457	0.012	0.0177	-0.598	0.00188	0.00859	-0.0248	0.888	0.95	0.573	0.00105	0.00343
HyS0002.153	0.00222	0.99	1	-0.144	0.421	1	-0.937	8.98e-11	2.83e-09	-1.41	3.61e-22	1.95e-20	-1.62	1.3e-28	8.38e-27	-1.38	2.99e-09	7.52e-08	-1.83	1.5e-15	6.07e-14	-2.54	1.65e-50	2.03e-48	-2.21	6.13e-43	8.74e-42	-1.83	4.72e-31	3.78e-30	-1.62	2.83e-24	1.68e-23	-0.0513	0.776	0.901	-2.53	1.53e-59	2.5e-57	-2.48	8.35e-57	5.61e-55
HyS0002.154	-0.114	0.59	1	0.14	0.506	1	0.867	2.02e-07	4.11e-06	1.15	5.27e-12	1.29e-10	1.28	1.23e-14	3.12e-13	1.11	1.1e-06	1.55e-05	0.102	0.664	0.861	0.232	0.183	0.276	-2.14	2.37e-26	1.65e-25	-1.47	1.39e-14	4.77e-14	-1.15	1.74e-09	4.46e-09	-0.909	6.02e-07	6.88e-06	0.587	0.00048	0.00122	1.5	2.48e-19	3.29e-18
HyS0002.155	0.0209	0.901	1	-0.0538	0.747	1	-0.0589	0.659	0.985	-0.0427	0.748	1	0.0228	0.864	1	-0.0965	0.624	0.861	-0.29	0.127	0.251	-0.217	0.12	0.192	-1.42	3.71e-22	2.06e-21	-0.582	3.49e-05	6.66e-05	-0.576	5.8e-05	0.000108	-0.306	0.0386	0.107	-0.24	0.0748	0.12	0.0665	0.62	0.806
HyS0002.156	-1.22	0.612	1	-1.41	0.558	1	0.645	0.731	1	0.489	0.794	1	1.92	0.199	0.447	5.36	0.000993	0.00572	5.79	7.22e-05	0.000395	5.01	0.000146	0.00043	5.1	9.81e-05	0.000183	12	3.94e-22	2.06e-21	11.8	1.25e-21	6.37e-21	6.11	6.13e-05	0.000431	5.67	7.57e-06	2.55e-05	-0.443	0.816	0.981
HyS0002.159	4.19	0.00349	0.386	3	0.0619	0.8	0	1	1	2.44	0.124	0.403	1.34	0.465	0.77	5.32	0.00514	0.0227	4.75	0.0124	0.0371	4.15	0.00519	0.0117	11.8	3.62e-22	2.02e-21	11.4	8.71e-21	4.24e-20	11.6	1.2e-21	6.15e-21	2.67	0.0902	0.207	4.63	0.000517	0.00131	1.96	0.298	0.471
HyS0002.160	2.19	0.256	1	3	0.067	0.819	3.93	0.00496	0.0396	0	1	1	0	1	1	0	1	1	4.75	0.0137	0.04	4.13	0.00623	0.0138	10.4	7.34e-17	3.03e-16	11.3	8.15e-20	3.77e-19	11.6	1.19e-20	5.73e-20	3.64	0.0263	0.0786	4.16	0.00296	0.00655	0	1	1
HyS0002.161	-0.163	0.602	1	0.363	0.243	1	1.2	1.13e-06	2.02e-05	1.21	9.02e-07	1.17e-05	1.14	3.35e-06	3.15e-05	0.883	0.00703	0.0295	0.829	0.00996	0.0306	1.41	1.23e-08	6.22e-08	1.08	1.28e-05	2.57e-05	1.48	2.2e-09	5.64e-09	1.65	2.44e-11	6.97e-11	0.112	0.677	0.835	1.09	1.01e-05	3.35e-05	0.975	7.68e-05	0.000305
HyS0002.162	-0.364	0.377	1	-0.794	0.0541	0.761	-1.05	0.00124	0.012	-0.856	0.00865	0.0481	-0.504	0.122	0.317	-0.977	0.0214	0.0718	-1.16	0.0059	0.0193	-1.28	9.6e-05	0.00029	-1.73	1.4e-07	3.26e-07	-2.06	5.09e-10	1.36e-09	-2.42	4.92e-13	1.55e-12	-0.421	0.241	0.425	-1.57	1.74e-06	6.36e-06	-1.14	0.000466	0.00161
HyS0002.163	-0.142	0.582	1	-0.274	0.286	1	-0.557	0.00701	0.0531	-0.954	4.43e-06	5.15e-05	-1.13	5.24e-08	6.46e-07	-2.15	2.21e-07	3.69e-06	-1.8	2.31e-07	2.16e-06	-1.83	8.84e-15	8.6e-14	-0.249	0.237	0.283	-0.199	0.347	0.395	0.0772	0.716	0.751	0.158	0.532	0.723	-1.81	1.03e-16	1.1e-15	-1.97	6.85e-19	8.86e-18
HyS0002.164	-0.101	0.842	1	-0.00391	0.994	1	-0.108	0.789	1	-0.176	0.662	0.991	-0.229	0.569	0.855	-0.637	0.212	0.419	-0.63	0.217	0.384	-0.152	0.706	0.816	-1.27	0.00164	0.00271	-1.42	0.000418	0.00073	-1.94	1.59e-06	3.35e-06	-0.0652	0.883	0.969	-0.388	0.336	0.437	-0.323	0.423	0.611
HyS0002.165	3.19	0.118	NA	0	1	NA	1.62	0.441	0.872	2.39	0.204	0.561	4.81	0.00317	0.0151	7.91	2.17e-05	0.00021	7.56	4.31e-05	0.000248	6.97	1.56e-05	5.24e-05	8.92	1.63e-08	4.06e-08	8.91	1.72e-08	4.16e-08	8.98	1.39e-08	3.33e-08	6.3	0.000688	0.00362	6.82	1.85e-05	5.9e-05	0	1	1
HyS0002.166	-0.512	0.121	0.991	-0.899	0.00665	0.201	-1.5	2.6e-08	6.04e-07	-1.31	8.29e-07	1.09e-05	-0.907	0.000573	0.00333	-1.86	6.93e-05	0.000581	-1.47	0.000269	0.00129	-1.26	8.34e-06	2.92e-05	-1.79	4.27e-10	1.18e-09	-1.11	6.55e-05	0.000122	-1.15	5.42e-05	0.000101	0.109	0.722	0.867	-1.43	1.22e-07	5.14e-07	-1.54	1.65e-08	1.03e-07
HyS0002.167	-0.125	0.776	1	-0.966	0.0305	0.566	-0.941	0.00854	0.0626	-0.713	0.0439	0.183	-0.146	0.676	0.926	-0.985	0.0929	0.229	-1.35	0.0177	0.0497	-0.61	0.102	0.168	0.165	0.644	0.681	0.503	0.156	0.195	0.479	0.182	0.223	-0.17	0.66	0.823	-0.0761	0.829	0.901	0.0943	0.788	0.958
HyS0002.168	0.0406	0.903	1	0.176	0.598	1	0.0598	0.821	1	0.0325	0.902	1	-0.0639	0.809	0.998	-0.557	0.127	0.289	-1.32	0.000355	0.00165	-1.37	7.52e-07	3.01e-06	-0.621	0.021	0.0303	-0.663	0.0143	0.021	-0.473	0.0812	0.107	-0.0946	0.75	0.885	-1.09	4.52e-05	0.000136	-0.999	0.000195	0.000721
HyS0002.171	-0.186	0.822	NA	0.488	0.545	NA	0.252	0.699	NA	-0.0571	0.931	1	0.357	0.581	0.862	-1.86	0.257	0.481	-0.843	0.46	0.669	0.185	0.79	0.894	-4.59	0.00318	0.00506	-3.47	0.00405	0.00636	-5.53	0.000438	0.000758	-0.109	0.879	0.967	0.375	0.567	0.669	0.484	0.46	0.65
HyS0002.172	0	1	1	0	1	NA	0	1	1	0	1	1	0	1	1	0	1	1	0	1	1	2.65	0.301	0.417	6.64	0.00312	0.00499	10.5	2.26e-06	4.74e-06	10	6.14e-06	1.24e-05	1.3	0.652	0.817	1.82	0.489	0.593	0	1	1
HyS0002.173	0.101	0.592	1	0.216	0.25	1	0.319	0.0323	0.178	0.313	0.0353	0.154	0.343	0.0211	0.0775	0.437	0.0322	0.099	0.243	0.223	0.392	0.0373	0.808	0.909	-0.954	1.06e-09	2.84e-09	-0.927	3.89e-09	9.85e-09	-1.46	1.35e-18	5.84e-18	-0.272	0.0965	0.218	0.219	0.144	0.212	0.491	0.00101	0.0033
HyS0002.174	2.07	0.138	NA	1.88	0.178	NA	0.169	0.911	NA	1.3	0.311	0.729	2.34	0.0497	0.158	2.89	0.129	0.292	5.12	0.000155	0.000787	5.17	6.06e-06	2.16e-05	6.15	3.86e-08	9.38e-08	5.8	2.59e-07	5.81e-07	4.56	9.11e-05	0.000167	3.19	0.00227	0.0101	5.04	7.31e-06	2.47e-05	1.85	0.148	0.269
HyS0002.176	-2.69	0.227	1	1.15	0.343	1	0.758	0.527	0.925	0.00969	0.994	1	-0.0957	0.943	1	2.89	0.0874	0.218	-0.121	0.957	1	0.273	0.858	0.948	9.93	1.62e-30	1.39e-29	9.88	3.05e-30	2.37e-29	10.1	2.03e-31	1.67e-30	2.58	0.022	0.0685	3.11	0.00109	0.00262	0.531	0.691	0.871
HyS0002.177	0.0888	0.631	1	-0.543	0.00343	0.124	-1.13	3.1e-14	1.43e-12	-1.27	1.45e-17	5.53e-16	-0.867	4.55e-09	6.44e-08	-0.396	0.0564	0.155	-0.313	0.115	0.231	-0.609	6.38e-05	0.000198	0.69	2.77e-06	5.87e-06	-0.238	0.112	0.144	-0.183	0.226	0.271	0.591	0.000363	0.00206	-0.628	2.3e-05	7.23e-05	-1.22	5.44e-16	5.92e-15
HyS0002.178	0.0627	0.765	1	0.143	0.496	1	-0.0358	0.829	1	-0.236	0.155	0.471	-0.412	0.0129	0.0504	-0.511	0.0161	0.0573	-0.258	0.222	0.39	-0.231	0.164	0.251	-0.361	0.0297	0.0419	0.344	0.038	0.0529	0.274	0.0993	0.129	-0.0449	0.805	0.92	-0.35	0.0348	0.0609	-0.305	0.0658	0.135
HyS0002.179	0.113	0.537	1	0.107	0.557	1	0.0942	0.523	0.924	0.198	0.176	0.511	0.493	0.00066	0.00379	0.494	0.0317	0.098	0.769	0.000206	0.00102	1.04	3.59e-12	2.68e-11	0.0402	0.796	0.822	0.132	0.399	0.446	0.301	0.0567	0.0763	0.0888	0.574	0.758	0.913	2.94e-10	1.71e-09	0.824	1.52e-08	9.47e-08
HyS0002.180	-0.239	0.333	1	-0.297	0.229	1	-0.126	0.519	0.923	-0.228	0.245	0.632	-0.096	0.623	0.891	-0.791	0.00805	0.033	-0.64	0.0213	0.0582	-0.585	0.00432	0.00993	-1.39	3.09e-11	9.16e-11	-1.13	6.55e-08	1.53e-07	-0.66	0.00144	0.00237	0.067	0.762	0.892	-0.685	0.000564	0.00142	-0.753	0.000163	0.000611
HyS0002.181	-0.137	0.348	1	-0.0245	0.867	1	0.0235	0.839	1	-0.046	0.691	1	-0.0464	0.688	0.934	-0.384	0.0166	0.0586	-0.377	0.0152	0.0436	0.0127	0.914	0.993	0.0746	0.523	0.568	0.768	3.68e-11	1.04e-10	0.992	1.38e-17	5.6e-17	-0.203	0.11	0.241	0.209	0.0708	0.115	0.412	0.000372	0.00131
HyS0002.184	0.231	0.2	1	0.0432	0.81	1	0.0351	0.806	1	0.092	0.519	0.923	-0.00574	0.968	1	0.213	0.259	0.485	0.334	0.0707	0.156	0.332	0.0211	0.0416	-0.77	1.2e-07	2.79e-07	-0.311	0.0317	0.0445	-0.246	0.0901	0.117	0.0108	0.945	1	0.471	0.000962	0.00233	0.46	0.00127	0.00405
HyS0002.185	0.00849	0.963	1	0.0499	0.785	1	-0.0514	0.723	0.998	-0.326	0.0246	0.115	-0.744	3.08e-07	3.42e-06	-0.146	0.448	0.703	-0.417	0.0288	0.0747	-0.826	2.66e-08	1.29e-07	0.0794	0.586	0.627	1.36	8.12e-21	3.95e-20	1.88	1.16e-38	1.26e-37	0.864	1.17e-07	1.54e-06	-0.919	3.25e-10	1.88e-09	-1.78	2.7e-33	6.89e-32
HyS0002.186	-0.361	0.105	0.982	-0.373	0.0943	0.948	-0.228	0.196	0.609	-0.285	0.106	0.358	-0.317	0.072	0.211	-0.874	0.000224	0.00159	-1.21	2.31e-07	2.16e-06	-1.27	2.33e-12	1.76e-11	-2.61	5.25e-45	8.05e-44	-2.82	6.84e-51	1.15e-49	-2.55	1.47e-41	1.79e-40	-0.158	0.419	0.622	-1.01	1.3e-08	6.24e-08	-0.851	1.59e-06	8.02e-06
HyS0002.187	-0.172	0.602	1	-0.765	0.021	0.458	-1.06	5.99e-05	0.000808	-0.803	0.00229	0.0151	-0.339	0.195	0.441	-0.783	0.039	0.116	-0.488	0.17	0.317	0.232	0.382	0.505	0.326	0.216	0.26	-0.418	0.118	0.151	-0.323	0.231	0.276	0.316	0.276	0.467	-0.237	0.368	0.47	-0.553	0.0364	0.0809
HyS0002.188	-0.0159	0.946	1	0.0168	0.942	1	-0.222	0.241	0.682	-0.647	0.000768	0.0057	-0.453	0.017	0.0642	-0.175	0.598	0.839	1.02	8.26e-05	0.000448	1.3	4.67e-12	3.44e-11	3	8.41e-63	2.3e-61	1.24	3.11e-11	8.84e-11	1.41	9.47e-14	3.11e-13	1.84	1.78e-16	6.92e-15	0.607	0.00108	0.00258	-1.24	3.14e-09	2.09e-08
HyS0002.189	0.0417	0.863	1	0.188	0.435	1	0.138	0.469	0.89	0.126	0.509	0.914	0.0624	0.744	0.966	-0.176	0.486	0.74	0.429	0.0809	0.175	0.593	0.00199	0.00489	1.36	1.01e-12	3.3e-12	1.68	1.23e-18	5.29e-18	1.62	2.18e-17	8.74e-17	0.177	0.396	0.599	0.64	0.000791	0.00194	0.463	0.0154	0.0381
HyS0002.190	0	1	NA	0	1	NA	0	1	NA	1.41	0.731	1	0	1	1	0	1	1	0	1	1	0	1	1	9.29	0.0158	0.0232	8.1	0.0357	0.0499	7.53	0.0512	0.0694	1.44	0.748	0.884	1.96	0.632	0.729	0	1	1
HyS0002.191	0	1	1	0	1	NA	0	1	1	0	1	1	5.37	0.158	0.379	0	1	1	7.56	0.11	0.223	10.3	0.00663	0.0146	6.73	0.0764	0.101	7.75	0.0408	0.0565	8.11	0.0323	0.0452	8.76	0.0367	0.102	9.28	0.0142	0.0271	0	1	1
HyS0002.193	0.313	0.865	NA	-0.878	0.676	NA	1.11	0.441	NA	0.618	0.674	NA	-2.96	0.126	0.325	2.45	0.245	0.465	-0.564	0.825	0.994	2.21	0.128	0.203	4.3	0.00113	0.0019	5.11	9.65e-05	0.000178	5.28	5.68e-05	0.000106	-1.67	0.268	0.458	0.588	0.701	0.791	2.26	0.0999	0.193
HyS0002.194	-0.168	0.697	1	0.226	0.575	1	-0.925	0.0223	0.134	-0.555	0.135	0.429	-0.0214	0.95	1	0.743	0.273	0.503	0.59	0.334	0.529	0.613	0.105	0.172	5.86	1.32e-93	8.19e-92	6.49	7.67e-115	6.37e-113	6.65	1.39e-120	1.33e-118	0.811	0.0364	0.102	0.82	0.0133	0.0256	0.0086	0.981	1
HyS0002.195	-0.393	0.75	1	-0.585	0.636	NA	-0.248	0.806	1	-1.17	0.307	0.723	-1.77	0.161	0.386	-1.29	0.564	0.814	-1.86	0.406	0.612	-2.8	0.0875	0.147	4.79	1.27e-09	3.39e-09	5.86	6.79e-14	2.25e-13	6.05	1.06e-14	3.68e-14	4.13	0.0144	0.0483	0.481	0.612	0.711	-3.65	0.0259	0.0603
HyS0002.196	-1.22	0.64	NA	-1.41	0.588	NA	-0.797	0.698	NA	-0.953	0.643	0.984	1.29	0.476	0.778	4.36	0.0442	0.128	6.96	3.66e-05	0.000215	7.22	1.18e-06	4.62e-06	7.88	9.55e-08	2.24e-07	7.11	1.68e-06	3.54e-06	7.34	7.98e-07	1.71e-06	7.42	2e-05	0.00016	6.98	2.3e-06	8.29e-06	-0.443	0.83	0.989
HyS0002.197	-2.36	0.0515	0.899	-1.23	0.181	1	0.216	0.736	1	-0.92	0.205	0.563	-1.65	0.0411	0.134	1.36	0.198	0.399	0.793	0.454	0.662	-0.266	0.741	0.849	6.35	4.04e-31	3.55e-30	6.86	4.03e-36	3.98e-35	7.02	9.98e-38	1.05e-36	-0.00209	0.998	1	0.112	0.867	0.932	0.114	0.866	1
HyS0002.198	0	1	NA	0	1	NA	0	1	NA	0	1	1	0	1	1	0	1	1	6.34	0.00525	0.0175	7.67	3.11e-05	0.000101	8.91	1.06e-06	2.32e-06	8.02	1.21e-05	2.4e-05	7.71	2.84e-05	5.44e-05	7.61	0.000292	0.00171	8.13	8.56e-06	2.86e-05	0	1	1
HyS0002.199	-1.22	0.701	NA	-1.41	0.656	NA	-0.797	0.75	NA	2.84	0.185	NA	1.21	0.603	0.876	4.36	0.122	0.28	6.11	0.0147	0.0424	5.47	0.00893	0.0191	5.08	0.015	0.0221	5.14	0.0142	0.0209	6.75	0.00109	0.00181	5.15	0.0294	0.0859	4.7	0.0238	0.0432	-0.443	0.86	1
HyS0002.202	0	1	NA	0	1	NA	0	1	NA	0	1	NA	2.07	0.672	0.923	0	1	1	0	1	1	6.66	0.163	0.249	6.54	0.17	0.21	6.28	0.188	0.23	4.48	0.354	0.401	5.58	0.288	NA	6.1	0.2	0.283	0	1	NA
HyS0002.203	0.172	0.429	1	0.0677	0.756	1	-0.141	0.413	0.854	-0.399	0.0208	0.1	-0.749	1.47e-05	0.000122	-0.57	0.0145	0.053	-0.93	5.68e-05	0.000318	-1.49	1.21e-16	1.39e-15	-0.48	0.00589	0.0091	-0.0136	0.938	0.952	0.141	0.418	0.465	0.245	0.209	0.384	-1.54	1.45e-18	1.78e-17	-1.79	4.03e-24	6.92e-23
HyS0002.204	0.136	0.486	1	-0.128	0.51	1	-0.53	0.000724	0.00745	-0.509	0.00112	0.00797	-0.408	0.00875	0.036	-0.313	0.179	0.371	0.0811	0.704	0.898	0.151	0.345	0.465	0.602	0.000116	0.000215	-1.32	9.7e-15	3.36e-14	-1.42	9.72e-16	3.56e-15	0.731	3.53e-05	0.000264	-0.297	0.0579	0.0959	-1.03	1.57e-10	1.17e-09
HyS0002.207	0.726	0.0919	0.961	0.535	0.215	1	1.02	0.00342	0.0287	1.28	0.000173	0.0015	1.73	2.96e-07	3.3e-06	2.9	3.52e-10	1.08e-08	2.92	3.68e-11	7.19e-10	2.74	1.1e-15	1.16e-14	2.52	1.33e-13	4.57e-13	3.01	4.15e-19	1.84e-18	3.18	6.62e-21	3.24e-20	2.08	2.08e-08	3.15e-07	2.62	3.98e-15	3.68e-14	0.541	0.139	0.255
HyS0002.210	-1.88	0.356	NA	-0.484	0.771	NA	0.594	0.641	NA	-2.63	0.151	NA	0.77	0.538	0.83	2.26	0.2	0.401	0.688	0.735	0.923	1.23	0.352	0.473	2.34	0.058	0.0783	3.05	0.0119	0.0176	4.12	0.000568	0.000973	-1.11	0.517	0.711	-1.22	0.433	0.538	-0.106	0.939	1
HyS0002.212	-0.0833	0.588	1	0.215	0.159	1	0.0449	0.713	0.994	0.0797	0.513	0.918	0.144	0.235	0.504	0.0839	0.633	0.869	0.451	0.00589	0.0193	0.253	0.0434	0.0789	0.081	0.515	0.561	-0.0505	0.688	0.724	0.0372	0.769	0.801	0.107	0.425	0.628	0.236	0.053	0.0888	0.129	0.292	0.466
HyS0002.213	0.671	0.247	1	0.281	0.634	1	0.292	0.553	0.939	0.225	0.646	0.984	-0.424	0.41	0.719	1.66	0.0277	0.088	1.6	0.0202	0.0558	1.37	0.00617	0.0136	7.54	1.04e-68	3.36e-67	7.49	8.83e-68	2.39e-66	6.75	3.3e-55	6.15e-54	2.95	5.05e-08	7.18e-07	2.69	1.46e-09	7.79e-09	-0.261	0.631	0.816
HyS0002.214	-0.11	0.588	1	0.056	0.782	1	-0.0146	0.928	1	-0.0828	0.606	0.976	-0.126	0.431	0.739	-0.142	0.495	0.748	0.0564	0.784	0.962	0.161	0.316	0.433	-0.101	0.531	0.576	-1.03	2.29e-10	6.23e-10	-1.12	7.34e-12	2.16e-11	0.196	0.266	0.455	-0.15	0.35	0.451	-0.346	0.0312	0.0707
HyS0002.215	-0.219	0.233	1	-0.343	0.062	0.8	-1.01	1.28e-11	4.52e-10	-1.46	2.57e-22	1.4e-20	-1.72	1.14e-29	7.87e-28	-1.41	4.46e-08	8.67e-07	-0.852	9.74e-05	0.000519	-0.968	9.36e-10	5.41e-09	-1.42	5.25e-19	2.44e-18	-1.06	1.75e-11	5.04e-11	-0.865	5.46e-08	1.27e-07	1.06	2.73e-09	4.72e-08	-1.13	6.22e-14	5.12e-13	-2.2	3.2e-42	1.16e-40
HyS0002.216	0.124	0.678	1	0.187	0.532	1	0.218	0.355	0.813	0.116	0.622	0.977	0.148	0.531	0.826	0.245	0.416	0.674	0.152	0.613	0.815	-0.0361	0.879	0.965	-1.68	1.99e-12	6.36e-12	-1.66	3.63e-12	1.08e-11	-2.22	3.18e-20	1.5e-19	-0.236	0.361	0.563	-0.0541	0.819	0.892	0.182	0.44	0.63
HyS0002.217	-0.289	0.352	1	-0.078	0.801	1	0.057	0.817	1	0.228	0.352	0.775	0.351	0.152	0.37	-0.874	0.0141	0.0518	-0.442	0.184	0.336	-0.117	0.641	0.758	1.53	4.66e-10	1.28e-09	1.85	4.06e-14	1.36e-13	1.67	9.41e-12	2.75e-11	-0.488	0.071	0.172	-0.0582	0.813	0.887	0.429	0.0806	0.161
HyS0002.218	0.0503	0.812	1	-0.323	0.126	1	-0.233	0.167	0.558	-0.135	0.422	0.845	-0.0716	0.669	0.921	0.13	0.575	0.82	-0.749	0.00162	0.00635	-0.893	4.65e-07	1.91e-06	-1.13	1.42e-10	4.03e-10	-1.65	1.67e-19	7.58e-19	-1.65	1.26e-18	5.43e-18	-0.0386	0.837	0.942	-0.498	0.00328	0.00719	-0.46	0.00674	0.0183
HyS0002.219	-0.428	0.0121	0.624	0.0186	0.913	1	0.0741	0.582	0.952	-0.0149	0.912	1	0.0453	0.736	0.963	-0.484	0.0136	0.0502	0.341	0.0566	0.13	0.698	2.96e-07	1.24e-06	-0.688	7.87e-07	1.73e-06	-0.59	2.46e-05	4.76e-05	-0.636	7.25e-06	1.45e-05	0.233	0.113	0.245	0.778	6.67e-09	3.29e-08	0.545	5.13e-05	0.000209
HyS0002.220	-0.501	0.239	1	-0.39	0.341	1	0.15	0.645	0.98	-0.144	0.664	0.992	0.185	0.561	0.849	1.9	6.94e-05	0.000581	3.79	2.31e-25	3.8e-23	4.87	1.23e-66	4.05e-64	2.15	1.23e-12	4e-12	3.32	2.51e-30	1.96e-29	3.62	1.67e-35	1.64e-34	4.18	4.23e-35	6.75e-33	4.13	7.2e-49	6.51e-47	-0.0487	0.888	1
HyS0002.221	-0.385	0.152	1	-0.575	0.0325	0.584	-0.471	0.027	0.156	-0.292	0.169	0.497	-0.608	0.00424	0.0194	-1.51	1.44e-07	2.51e-06	-1.5	9.83e-08	9.96e-07	-1.57	4.34e-13	3.53e-12	-2.17	2.7e-23	1.6e-22	-2.13	1.79e-22	9.52e-22	-2.64	4.99e-32	4.22e-31	0.763	0.00139	0.00659	-1.73	8.78e-16	8.58e-15	-2.49	1.69e-30	3.77e-29
HyS0002.222	-0.287	0.249	1	-0.48	0.0533	0.76	-0.201	0.309	0.773	0.227	0.247	0.636	0.399	0.0411	0.134	0.154	0.58	0.825	-0.453	0.104	0.214	-0.388	0.0592	0.104	-0.951	4.63e-06	9.64e-06	-1.04	7.09e-07	1.54e-06	-0.512	0.0139	0.0204	8.1e-05	1	1	-0.597	0.00283	0.00629	-0.597	0.0029	0.00855
HyS0002.225	0.0103	0.987	1	-0.181	0.767	1	-0.247	0.627	0.971	-0.0925	0.852	1	-0.792	0.128	0.33	0.285	0.753	0.957	0.887	0.225	0.394	0.302	0.576	0.698	2.38	3.6e-07	8.11e-07	3.33	4.22e-13	1.33e-12	3.34	5.35e-13	1.68e-12	0.873	0.11	0.241	0.886	0.0656	0.107	0.0134	0.979	1
HyS0002.226	0.085	0.749	1	0.154	0.56	1	0.00418	0.984	1	-0.12	0.567	0.949	-0.263	0.21	0.465	-0.11	0.685	0.906	-0.127	0.638	0.837	-0.313	0.138	0.217	-1.34	3.26e-10	9.07e-10	-0.953	7.01e-06	1.41e-05	-1.52	1.44e-12	4.41e-12	-0.31	0.179	0.347	-0.225	0.285	0.383	0.0851	0.686	0.866
HyS0002.227	-0.339	0.497	1	0.381	0.424	1	0.0237	0.952	1	0.173	0.657	0.99	0.479	0.211	0.466	2.21	2.46e-05	0.000235	4.53	4.97e-23	6.52e-21	5.2	3.02e-46	2.81e-44	5.57	3.44e-53	7.02e-52	6.27	4.6e-67	1.22e-65	5.98	5.83e-61	1.28e-59	3.92	1.42e-21	8.8e-20	4.12	1.18e-29	3.29e-28	0.193	0.629	0.815
HyS0002.228	0.0495	0.889	1	-0.037	0.916	1	-0.117	0.685	0.986	-0.197	0.493	0.901	-0.179	0.533	0.827	0.0397	0.94	1	0.587	0.173	0.321	1.34	2.75e-06	1.02e-05	4.19	3.96e-56	8.95e-55	4.75	4.62e-72	1.39e-70	4.58	1.06e-66	2.76e-65	2.36	1.77e-13	5.37e-12	1.82	2.12e-11	1.37e-10	-0.547	0.075	0.151
HyS0002.229	0.0673	0.75	1	0.149	0.479	1	0.0671	0.688	0.986	0.00994	0.953	1	-0.078	0.641	0.903	-0.151	0.493	0.746	0.486	0.0234	0.0628	0.374	0.026	0.0502	1.14	1.06e-11	3.22e-11	1.41	3.55e-17	1.4e-16	1.77	2.49e-26	1.63e-25	0.183	0.317	0.515	0.582	0.000491	0.00125	0.399	0.017	0.0415
HyS0002.230	0.213	0.312	1	0.264	0.207	1	0.263	0.117	0.446	0.485	0.00363	0.0226	0.578	0.000508	0.003	0.827	0.000532	0.00338	0.657	0.00437	0.015	0.495	0.0044	0.0101	0.378	0.0282	0.0399	0.592	0.000574	0.000988	0.515	0.00318	0.00502	-0.298	0.101	0.226	0.754	6.42e-06	2.18e-05	1.05	2.7e-10	1.97e-09
HyS0002.231	-0.28	0.114	0.982	-0.156	0.373	1	0.211	0.129	0.473	0.113	0.416	0.839	0.0557	0.689	0.935	-0.113	0.621	0.858	-0.396	0.0701	0.155	-0.423	0.00569	0.0127	-0.994	2.4e-10	6.73e-10	-0.943	2.86e-09	7.3e-09	-0.798	8.27e-07	1.78e-06	-0.264	0.101	0.225	-0.52	0.000315	0.000824	-0.257	0.0735	0.149
HyS0002.232	-2.09	0.361	1	0.157	0.93	1	-0.234	0.894	1	-1.83	0.303	0.719	-0.499	0.771	0.981	4.48	0.00216	0.011	5.91	3.76e-07	3.32e-06	6.15	6.98e-09	3.62e-08	12	6.3e-31	5.5e-30	12	4.46e-31	3.58e-30	12.1	1.17e-31	9.75e-31	5.18	0.000432	0.0024	5.3	5.87e-07	2.27e-06	0.123	0.945	1
HyS0002.233	0.391	0.297	1	0.324	0.387	1	0.0387	0.896	1	0.12	0.685	1	-0.0585	0.844	1	0.713	0.0581	0.159	1.31	0.000475	0.00214	0.928	0.00176	0.00438	0.0194	0.948	0.961	-0.368	0.215	0.26	-0.514	0.0837	0.11	0.485	0.135	0.281	0.804	0.00671	0.0139	0.318	0.283	0.454
HyS0002.234	0.312	0.06	0.922	-0.0198	0.906	1	0.293	0.0291	0.165	0.598	6e-06	6.81e-05	0.841	1.34e-10	2.27e-09	1.17	3.8e-09	9.26e-08	0.72	0.000229	0.00112	1.1	1.4e-15	1.46e-14	-0.497	0.00105	0.00178	-1.03	6.02e-10	1.6e-09	-0.677	4.23e-05	7.98e-05	-0.191	0.173	0.338	1.3	3.74e-23	6.46e-22	1.49	4.45e-30	9.76e-29
HyS0002.235	-0.473	0.0315	0.822	-0.261	0.233	1	-0.0583	0.737	1	-0.153	0.377	0.804	-0.144	0.407	0.716	-0.679	0.00642	0.0272	-0.563	0.0177	0.0498	-0.427	0.0168	0.0338	-1.68	8.12e-20	3.95e-19	-1.58	1.4e-17	5.68e-17	-1.8	6.03e-21	2.96e-20	-0.342	0.0739	0.178	-0.282	0.106	0.163	0.0603	0.729	0.906
HyS0002.236	0.315	0.0621	0.923	0.16	0.343	1	0.139	0.307	0.77	0.129	0.34	0.759	0.134	0.32	0.617	0.577	0.00434	0.0198	0.591	0.0019	0.00729	0.203	0.156	0.24	-0.584	7.8e-05	0.000147	-0.614	4.31e-05	8.17e-05	-0.765	1.18e-06	2.51e-06	-0.169	0.258	0.445	0.358	0.0085	0.0172	0.526	0.000106	0.000408
HyS0002.237	-0.119	0.447	1	0.000312	0.998	1	-0.0824	0.509	0.916	-0.126	0.31	0.728	-0.0293	0.814	1	-0.0143	0.934	1	-0.107	0.526	0.737	0.187	0.14	0.22	0.351	0.00516	0.00802	0.347	0.00587	0.00903	0.41	0.00121	0.00201	0.0117	0.932	1	-0.0722	0.564	0.666	-0.0839	0.502	0.692
HyS0002.238	0.00533	0.969	1	-0.0908	0.506	1	-0.0921	0.395	0.843	-0.24	0.0269	0.124	-0.312	0.00395	0.0183	-0.215	0.144	0.316	-0.0579	0.685	0.88	-0.204	0.0641	0.112	-1.11	1.88e-23	1.12e-22	-1.32	9.17e-32	7.54e-31	-2.11	2.68e-70	7.66e-69	-0.17	0.153	0.309	-0.25	0.0213	0.0392	-0.0797	0.463	0.652
HyS0002.239	0.32	0.186	1	0.181	0.454	1	0.0742	0.699	0.989	0.0431	0.822	1	-0.154	0.421	0.731	0.347	0.164	0.349	0.451	0.0672	0.15	0.23	0.234	0.34	-0.135	0.483	0.529	-0.0793	0.682	0.718	-0.0203	0.917	0.934	-0.0925	0.66	0.823	0.317	0.0979	0.152	0.41	0.0326	0.0734
HyS0002.240	0.183	0.551	1	0.0255	0.933	1	-0.00479	0.984	1	-0.0866	0.724	1	-0.215	0.379	0.687	0.713	0.0389	0.115	0.467	0.165	0.309	-0.893	0.000987	0.00256	-4.65	7.03e-21	3.64e-20	-3.71	1.08e-19	4.94e-19	-2.98	1.92e-15	6.92e-15	-0.535	0.0536	0.138	-0.598	0.0173	0.0324	-0.0638	0.797	0.967
HyS0002.242	3.77	0.0129	0.631	0	1	1	0	1	1	0	1	1	0	1	1	5.32	0.00559	0.0243	0	1	1	3.56	0.0268	0.0515	12.4	1.03e-23	6.26e-23	12.4	8.09e-24	4.63e-23	11.7	3.23e-21	1.61e-20	3.9	0.0155	0.0511	4.42	0.00124	0.00295	0	1	1
HyS0002.243	0	1	NA	0	1	NA	0	1	NA	0	1	1	0	1	1	0	1	1	0	1	1	3.56	0.6	0.719	7.38	0.27	0.318	8.78	0.189	0.232	8.87	0.185	0.226	0	1	1	0	1	1	0	1	1
HyS0002.244	0	1	1	0	1	NA	0	1	1	0	1	1	0	1	1	0	1	1	0	1	1	2.68	0.182	0.275	8.54	4.83e-08	1.16e-07	11	1.6e-12	4.9e-12	9.65	6.4e-10	1.68e-09	4.19	0.0274	0.0811	4.71	0.0042	0.00903	0	1	1
HyS0002.246	0.773	0.58	1	-0.419	0.809	1	-0.808	0.63	0.973	0.0303	0.982	1	0.897	0.442	0.749	2.91	0.0931	0.229	2.34	0.177	0.326	2.69	0.0147	0.0302	8.87	3.34e-22	1.86e-21	9.6	8.4e-26	5.32e-25	9.34	1.96e-24	1.17e-23	-0.138	0.9	0.981	1.41	0.228	0.315	1.55	0.184	0.322
HyS0002.247	-1.17	0.476	NA	-0.248	0.876	NA	-0.711	0.582	NA	-0.25	0.844	NA	-0.992	0.443	0.75	-0.624	0.767	0.968	1.39	0.397	0.602	-3.03	0.0792	0.135	-0.0416	0.975	0.984	-1.1	0.434	0.48	-1.22	0.407	0.454	-1.29	0.385	0.588	-1.47	0.279	0.375	-0.177	0.89	1
HyS0002.248	-3.13	0.221	NA	1.44	0.388	NA	-0.214	0.896	NA	0.138	0.929	NA	-0.65	0.698	0.939	4.45	0.00897	0.036	4.88	0.00265	0.00973	4	0.00296	0.00706	3.3	0.0152	0.0223	2.37	0.0979	0.127	3.62	0.00826	0.0124	2.77	0.0316	0.0909	5.03	0.000121	0.000339	2.26	0.102	0.197
HyS0002.249	0.419	0.489	1	0.812	0.166	1	0.466	0.347	0.806	0.184	0.712	1	0.376	0.444	0.751	2.23	0.00116	0.00653	3.33	2.16e-08	2.5e-07	3.16	1.34e-11	9.49e-11	3.13	1.45e-11	4.38e-11	2.84	1.39e-09	3.61e-09	3.34	7.31e-13	2.27e-12	4.69	3.99e-11	9.14e-10	2.78	1.38e-09	7.4e-09	-1.91	0.00687	0.0186
HyS0002.250	-0.771	0.395	1	-0.64	0.45	1	1.36	0.0152	0.0992	0.632	0.287	0.697	1.74	0.00111	0.006	3.36	7.19e-06	8.08e-05	5.49	5.06e-21	4.88e-19	5.68	1.32e-30	4.54e-29	7.28	9.26e-51	1.74e-49	6.66	1.84e-42	2.32e-41	6.48	5.65e-40	6.44e-39	4.87	1.77e-16	6.91e-15	5.2	2.64e-26	5.84e-25	0.326	0.624	0.81
HyS0002.251	-0.058	0.845	1	-0.33	0.266	1	-0.073	0.758	1	0.178	0.448	0.863	0.641	0.00597	0.0259	1.16	0.000291	0.002	2.91	4.92e-23	6.5e-21	2.85	1.02e-34	4.64e-33	1.08	5.01e-06	1.04e-05	0.411	0.0879	0.115	0.585	0.0158	0.0229	2.65	8.31e-25	6.77e-23	2.37	9.83e-25	1.9e-23	-0.283	0.239	0.396
HyS0002.252	0.183	0.407	1	0.158	0.472	1	0.0551	0.752	1	0.118	0.5	0.906	-0.0468	0.788	0.988	-0.0254	0.915	1	-0.15	0.519	0.731	-0.194	0.279	0.391	-1.02	1.51e-08	3.76e-08	-0.761	2.45e-05	4.74e-05	-0.635	0.000465	0.000803	-0.0101	0.958	1	0.165	0.346	0.446	0.175	0.317	0.491
HyS0002.253	-0.389	0.236	1	-0.878	0.0075	0.217	-2.42	2.18e-20	1.75e-18	-2.94	2.77e-29	2.48e-27	-3.2	2.76e-34	2.58e-32	-2.9	6.43e-16	5.36e-14	-1.55	3.9e-06	2.76e-05	-1.27	1.3e-06	5.06e-06	-1.64	4.1e-10	1.13e-09	-1.91	3.19e-13	1.01e-12	-1.81	6.71e-12	1.97e-11	2.75	9.46e-21	5.43e-19	-1.58	1.29e-09	6.93e-09	-4.33	4.45e-58	3.16e-56
HyS0002.254	-0.661	0.00768	0.532	-0.039	0.871	1	-0.0274	0.888	1	0.0894	0.641	0.983	0.112	0.558	0.847	-0.232	0.494	0.747	-0.523	0.105	0.215	-0.5	0.0211	0.0416	-5.01	2.4e-20	1.2e-19	-4.68	8.6e-20	3.97e-19	-4.35	3.17e-17	1.26e-16	-0.431	0.0466	0.123	-0.169	0.392	0.495	0.262	0.177	0.312
HyS0002.255	0	1	NA	0	1	NA	0	1	NA	0	1	NA	0	1	NA	0	1	NA	0	1	1	0	1	1	2.57	0.707	0.74	6.81	0.309	0.358	7.64	0.254	0.3	0	1	NA	0	1	NA	0	1	NA
HyS0002.256	0.0988	0.729	1	0.263	0.357	1	0.158	0.483	0.9	0.128	0.572	0.952	0.126	0.577	0.86	0.139	0.631	0.867	0.924	0.00128	0.00515	1.31	7.47e-09	3.86e-08	1.06	2.65e-06	5.64e-06	1.57	3.29e-12	9.87e-12	1.71	3.86e-14	1.3e-13	0.661	0.00755	0.0283	1.23	5.7e-08	2.51e-07	0.565	0.0124	0.0316
HyS0002.257	1.6	0.122	0.991	-1.18	0.48	1	-0.575	0.654	0.984	-3.17	0.0531	0.212	-1.83	0.245	0.519	-0.299	0.892	1	-0.867	0.695	0.889	1.02	0.375	0.498	7.53	5.49e-22	3.02e-21	7.56	4.08e-22	2.13e-21	7.23	3.15e-20	1.49e-19	2.46	0.132	0.276	1.24	0.204	0.286	-1.21	0.458	0.648
HyS0002.258	0	1	NA	0	1	NA	0	1	NA	0	1	1	0	1	1	0	1	1	0	1	1	0	1	1	9.87	0.00467	0.00731	8.52	0.0147	0.0216	8.81	0.0117	0.0172	1.43	0.727	0.87	1.95	0.603	0.702	0	1	1
HyS0002.259	0.436	0.0467	0.894	0.146	0.506	1	0.0387	0.826	1	0.318	0.068	0.256	0.277	0.112	0.298	0.136	0.587	0.832	-0.885	0.000767	0.00326	-1.24	1.53e-10	9.64e-10	2.24	2.89e-38	3.4e-37	1.74	2.02e-23	1.13e-22	1.97	1.83e-29	1.39e-28	-0.877	1.15e-05	9.76e-05	-1.11	9.15e-10	5.01e-09	-0.235	0.185	0.323
HyS0002.260	0.257	0.305	1	-0.302	0.228	1	-0.982	1.08e-06	1.94e-05	-1.66	3.37e-16	1.17e-14	-2.02	7.47e-23	3.43e-21	-1.45	3.23e-06	4e-05	-1.67	2.44e-08	2.8e-07	-2.03	3.07e-20	4.8e-19	-1.23	2.9e-09	7.57e-09	-0.858	3.25e-05	6.22e-05	-0.544	0.00846	0.0127	1.17	5.9e-06	5.36e-05	-2.38	2.46e-29	6.74e-28	-3.55	4.32e-53	2.37e-51
HyS0002.261	-0.242	0.841	1	-1.43	0.364	1	-1.83	0.236	0.674	1.34	0.081	0.292	1.05	0.181	0.418	2.89	0.0164	0.058	6.02	7.38e-18	4.18e-16	6.42	4.66e-24	9.87e-23	10.5	3.3e-64	9.47e-63	10	1.38e-58	2.89e-57	9.84	2.52e-56	4.89e-55	4.71	7.94e-10	1.5e-08	5.24	1.72e-16	1.8e-15	0.533	0.576	0.765
HyS0002.262	0.138	0.584	1	0.142	0.573	1	0.139	0.487	0.902	0.0428	0.83	1	-0.0608	0.761	0.976	0.344	0.184	0.378	0.422	0.0994	0.206	0.122	0.544	0.668	-0.422	0.036	0.0502	0.0933	0.642	0.681	0.000676	0.997	1	-0.0621	0.776	0.901	0.352	0.0774	0.124	0.414	0.0378	0.0836
HyS0002.263	0	1	NA	0	1	NA	0	1	NA	0	1	1	1.28	0.717	0.952	0	1	1	0	1	1	0	1	1	6.36	0.0515	0.0702	8.51	0.00879	0.0132	9.18	0.00471	0.00731	2.87	0.438	0.64	3.39	0.311	0.412	0	1	1
HyS0002.264	-0.102	0.766	1	-0.739	0.0314	0.574	-1.4	3.27e-07	6.37e-06	-1.25	5.03e-06	5.79e-05	-1.15	2.55e-05	0.000202	-1.22	0.00149	0.00807	-1.38	0.000226	0.00111	-0.971	0.000495	0.00134	-0.0357	0.896	0.913	-0.404	0.142	0.179	-0.508	0.0666	0.0887	-0.0324	0.915	0.991	-1.43	2.21e-07	9.01e-07	-1.39	4.25e-07	2.28e-06
HyS0002.265	-0.0144	0.919	1	0.147	0.294	1	0.061	0.59	0.956	-0.00723	0.949	1	-0.0677	0.549	0.839	0.0433	0.812	1	-0.112	0.512	0.724	-0.203	0.0962	0.159	0.372	0.00134	0.00224	0.266	0.024	0.0342	0.0921	0.448	0.495	-0.426	0.000755	0.00392	-0.155	0.179	0.256	0.271	0.0172	0.042
HyS0002.266	0.0025	0.993	1	0.115	0.685	1	0.153	0.497	0.91	0.0291	0.898	1	-0.144	0.525	0.821	-0.685	0.0313	0.0969	-0.734	0.0171	0.0482	-0.576	0.0132	0.0274	-0.274	0.231	0.277	0.492	0.0306	0.0431	0.762	0.00082	0.00138	0.702	0.00587	0.0228	-0.738	0.00123	0.00291	-1.44	5.03e-10	3.59e-09
HyS0002.267	-0.362	0.0187	0.695	-0.00589	0.969	1	0.257	0.0341	0.186	0.223	0.0658	0.25	0.217	0.0734	0.214	-0.2	0.26	0.486	0.0597	0.719	0.911	0.109	0.383	0.506	-0.841	4.79e-11	1.4e-10	-0.952	2.06e-13	6.61e-13	-0.827	2.83e-10	7.59e-10	-0.399	0.00278	0.012	0.183	0.133	0.198	0.582	1.63e-06	8.18e-06
HyS0002.268	-0.0434	0.86	1	-0.143	0.559	1	-0.434	0.0302	0.169	-0.266	0.178	0.515	-0.209	0.287	0.575	-0.109	0.74	0.948	0.00536	0.986	1	0.269	0.193	0.288	1.84	9.06e-22	4.94e-21	1.68	4.82e-18	2.01e-17	1.96	4.76e-24	2.79e-23	0.509	0.0242	0.0736	-0.043	0.829	0.901	-0.552	0.00713	0.0192
HyS0002.269	-0.0457	0.749	1	0.0371	0.794	1	-0.0781	0.492	0.906	-0.238	0.0361	0.156	-0.296	0.00921	0.0377	-0.502	0.00359	0.0169	-0.464	0.00416	0.0144	-0.621	2.5e-07	1.06e-06	0.113	0.328	0.376	0.206	0.076	0.101	0.284	0.0151	0.022	-0.296	0.0205	0.0644	-0.618	9.1e-08	3.92e-07	-0.322	0.00516	0.0144
HyS0002.270	0.211	0.316	1	-0.123	0.562	1	-0.704	2.9e-05	0.000414	-0.95	1.74e-08	2.86e-07	-1.23	3.72e-13	8.19e-12	-0.795	0.000745	0.00447	-1.48	4.72e-10	7.39e-09	-2.09	1.27e-30	4.36e-29	0.89	1.08e-07	2.52e-07	0.887	1.25e-07	2.86e-07	0.954	1.43e-08	3.43e-08	-0.607	0.00179	0.00825	-2.31	1e-39	5.04e-38	-1.7	6.22e-23	1.01e-21
HyS0002.271	0	1	1	0	1	1	0	1	1	0	1	1	0	1	1	0	1	1	0	1	1	5.2	0.439	0.563	14.7	0.0283	0.0401	14.5	0.0305	0.0429	13.7	0.0404	0.0555	1.47	0.844	0.946	1.99	0.77	0.851	0	1	1
HyS0002.272	0	1	1	0	1	1	0	1	1	1.57	0.818	1	0	1	1	0	1	1	0	1	1	3.56	0.6	0.719	14.6	0.0293	0.0414	14.6	0.0291	0.0411	14.3	0.033	0.046	0	1	1	0	1	1	0	1	1
HyS0002.273	2.71	0.0364	0.855	1.52	0.251	NA	0.278	0.81	1	1.44	0.184	0.525	0.809	0.466	0.771	3.03	0.0372	0.111	0.467	0.808	0.981	2.26	0.0428	0.0781	4.87	3.35e-06	7.07e-06	6.01	7.81e-09	1.94e-08	5.68	5.43e-08	1.26e-07	1.17	0.345	0.547	1.44	0.193	0.274	0.263	0.825	0.986
HyS0002.275	0.143	0.532	1	0.155	0.499	1	0.0308	0.866	1	-0.0929	0.61	0.977	-0.0621	0.733	0.961	0.628	0.0096	0.0381	0.0397	0.87	1	-0.137	0.462	0.587	-0.728	0.000104	0.000193	-0.338	0.0704	0.0939	-0.931	1.31e-06	2.77e-06	0.579	0.00424	0.0173	-0.0198	0.914	0.972	-0.598	0.00118	0.00381
HyS0002.276	0.00382	0.973	1	0.00045	0.997	1	0.0777	0.38	0.836	0.0472	0.593	0.966	0.0635	0.472	0.775	-0.0659	0.595	0.838	0.524	6.72e-06	4.56e-05	0.728	3.75e-16	4.12e-15	-0.38	2.73e-05	5.33e-05	-0.743	8.01e-16	2.94e-15	-1.43	5.16e-49	8.04e-48	0.149	0.123	0.261	0.752	1.37e-17	1.57e-16	0.603	8.32e-12	6.9e-11
HyS0002.277	0.769	0.297	1	-2.42	0.115	1	-2.81	0.0595	0.282	-0.388	0.614	0.977	0.0905	0.895	1	2.9	0.00121	0.00675	-2.11	0.317	0.51	1.15	0.111	0.181	8.72	1.27e-69	4.2e-68	7.3	8.38e-49	1.32e-47	7.39	8.58e-50	1.37e-48	2.94	1.89e-05	0.000153	3.06	9.6e-09	4.66e-08	0.128	0.868	1
HyS0002.278	-0.549	0.0404	0.87	-1.22	8.21e-06	0.000964	-2.41	7.88e-23	7.88e-21	-2.33	1.83e-22	1.01e-20	-1.61	5.92e-13	1.28e-11	-2.01	6.67e-05	0.000562	1.01	0.000348	0.00162	1.35	1.31e-10	8.32e-10	1.88	1.15e-19	5.56e-19	1.22	7.07e-09	1.76e-08	1.21	1.34e-08	3.22e-08	4.16	9.22e-47	3.3e-44	1.2	6.56e-09	3.24e-08	-2.97	8.91e-27	1.72e-25
HyS0002.279	0.642	0.69	NA	0.451	0.78	NA	0.0643	0.962	NA	0.146	0.913	NA	-0.185	0.892	1	-1.25	0.621	0.858	0.623	0.765	0.947	-0.174	0.911	0.991	0.0594	0.968	0.979	3.73	0.00276	0.00442	3.58	0.00437	0.00679	0.375	0.787	0.908	1.37	0.285	0.382	0.999	0.446	0.636
HyS0002.280	-3.1	0.159	1	-3.29	0.135	1	-1.24	0.443	0.873	-1.4	0.386	0.814	-2.93	0.0747	0.217	0.033	0.988	1	3.49	0.00293	0.0106	1.74	0.105	0.172	13.3	2.66e-63	7.45e-62	13.6	1.04e-66	2.73e-65	13.1	9.75e-62	2.2e-60	5.24	0.000612	0.00326	2.92	0.000816	0.002	-2.33	0.157	0.283
HyS0002.281	0	1	1	0	1	1	0	1	1	3.41	0.0212	0.102	3.58	0.0137	0.0531	0	1	1	9.07	6.54e-11	1.22e-09	9.28	9.01e-13	7.13e-12	15.8	1.41e-34	1.42e-33	16	1.53e-35	1.47e-34	15.4	6.41e-33	5.61e-32	7.46	1.82e-06	1.85e-05	7.97	8.76e-10	4.82e-09	0	1	1
HyS0002.282	-2.22	0.549	NA	-2.41	0.515	NA	-1.8	0.535	NA	-0.541	0.851	1	-2.05	0.48	0.781	0.918	0.804	0.997	0.35	0.925	1	3.02	0.248	0.356	5.69	0.0241	0.0344	5.18	0.0405	0.0561	7.26	0.0039	0.0061	-0.581	0.831	0.938	1.75	0.504	0.608	2.33	0.368	0.551
HyS0002.283	0.3	0.139	1	0.259	0.2	1	0.818	3.55e-07	6.91e-06	1.39	1.92e-18	8.09e-17	1.34	2.88e-17	9.15e-16	1.6	2.09e-12	9.54e-11	1.21	7.73e-08	7.98e-07	0.575	0.000844	0.00221	-2.41	2.01e-22	1.13e-21	-2.58	2.98e-22	1.57e-21	-1.89	1.52e-14	5.19e-14	-0.703	5.79e-05	0.00041	0.62	0.000142	0.000396	1.32	1.39e-16	1.57e-15
HyS0002.284	0.158	0.322	1	0.0998	0.53	1	0.17	0.179	0.581	0.3	0.0177	0.0876	0.229	0.0704	0.207	0.659	0.000209	0.0015	0.122	0.492	0.703	-0.034	0.798	0.901	-0.704	1.77e-07	4.09e-07	-0.485	0.000312	0.000551	-0.486	0.0004	0.000695	-0.156	0.267	0.456	0.0811	0.525	0.628	0.237	0.0632	0.131
HyS0002.285	0.295	0.0661	0.932	-0.06	0.709	1	-0.152	0.242	0.683	-0.00112	0.993	1	0.0823	0.521	0.817	0.155	0.433	0.686	-0.552	0.00601	0.0197	-0.881	1.1e-09	6.31e-09	-1.74	9.79e-30	8.08e-29	-1.75	8.61e-29	6.26e-28	-1.67	1.28e-24	7.7e-24	-0.602	5.28e-05	0.000378	-0.854	2.19e-10	1.29e-09	-0.252	0.0557	0.117
HyS0002.286	-0.223	0.38	1	-0.0511	0.84	1	0.117	0.56	0.941	0.0783	0.696	1	0.148	0.461	0.767	-0.057	0.829	1	-0.0882	0.734	0.923	0.157	0.437	0.562	0.13	0.519	0.564	-0.107	0.598	0.639	-0.444	0.0291	0.041	-0.35	0.112	0.243	0.29	0.149	0.218	0.639	0.00143	0.00453
HyS0002.287	-0.0726	0.886	1	0.25	0.612	1	-0.384	0.355	0.813	-0.485	0.241	0.627	-1.1	0.0107	0.0429	-1.75	0.12	0.276	0.592	0.322	0.515	0.536	0.209	0.308	1.32	0.00102	0.00173	1.72	1.59e-05	3.12e-05	2.18	3.77e-08	8.85e-08	1.55	0.00858	0.0315	-0.746	0.0859	0.135	-2.3	2e-05	8.71e-05
HyS0002.288	0.27	0.216	1	0.322	0.136	1	0.229	0.197	0.61	0.408	0.0194	0.0944	0.635	0.000235	0.00153	1.01	0.000242	0.0017	1.14	5.62e-06	3.88e-05	1.29	6.15e-13	4.93e-12	2.66	9.18e-56	2.05e-54	3.2	4.13e-81	1.65e-79	3.07	1.9e-73	5.9e-72	0.2	0.286	0.478	1.12	9.08e-11	5.54e-10	0.92	1.4e-07	7.93e-07
HyS0002.289	0.0899	0.874	1	-0.657	0.247	1	-0.84	0.0613	0.288	-0.444	0.323	0.741	-0.254	0.572	0.857	-0.246	0.665	0.891	-1.18	0.0391	0.0956	-1.28	0.00457	0.0104	-3.74	1.67e-16	6.74e-16	-3.13	4.34e-12	1.29e-11	-2.98	4.84e-11	1.36e-10	-0.413	0.401	0.603	-1.18	0.00851	0.0172	-0.768	0.0871	0.172
HyS0002.290	-0.201	0.324	1	-0.263	0.196	1	-0.167	0.301	0.764	-0.324	0.0441	0.184	-0.313	0.052	0.164	-0.548	0.0159	0.0567	-1.38	3.13e-09	4.22e-08	-1.46	1.55e-17	1.94e-16	-0.806	1.09e-06	2.37e-06	-0.497	0.00256	0.00411	-0.236	0.153	0.191	-0.601	0.000912	0.00461	-1.27	1.32e-14	1.16e-13	-0.665	4.43e-05	0.000182
HyS0002.291	0.125	0.465	1	-0.0454	0.79	1	-0.396	0.00383	0.0316	-0.538	8.27e-05	0.00076	-1.02	1.5e-13	3.43e-12	-0.844	8.37e-05	0.000677	-1.98	2.23e-17	1.17e-15	-2.42	8.62e-49	9.59e-47	-0.955	2.95e-11	8.77e-11	-0.469	0.000939	0.00158	-0.13	0.358	0.404	-0.151	0.387	0.59	-2.49	2.94e-61	5.14e-59	-2.34	1.33e-54	7.89e-53
HyS0002.292	0.118	0.471	1	0.107	0.513	1	0.0822	0.526	0.925	-0.00748	0.954	1	-0.085	0.512	0.809	-0.255	0.163	0.346	0.123	0.478	0.688	0.158	0.233	0.339	-0.585	1.12e-05	2.27e-05	-0.156	0.238	0.285	-0.392	0.00357	0.00561	-0.1	0.48	0.679	0.286	0.0276	0.0493	0.386	0.00291	0.00858
HyS0002.297	0	1	NA	0	1	NA	0	1	NA	0	1	1	5.66	0.000886	0.00493	7.91	7.41e-05	0.000614	8.07	3.79e-05	0.000222	7.78	4.3e-06	1.56e-05	9.03	7.36e-08	1.74e-07	8.79	1.68e-07	3.8e-07	8.41	6.03e-07	1.31e-06	6.47	0.000942	0.00474	6.99	3.49e-05	0.000107	0	1	1
HyS0002.299	0	1	1	0	1	1	0	1	1	1.45	0.436	0.856	0	1	1	0	1	1	4.75	0.0121	0.0364	5.72	1.21e-05	4.13e-05	12.4	8.62e-25	5.51e-24	10.9	1.82e-19	8.26e-19	10.9	2.09e-19	9.41e-19	5.02	0.00101	0.00502	5.54	1.37e-05	4.44e-05	0	1	1
HyS0002.300	0.181	0.684	1	0.121	0.786	1	0.185	0.602	0.961	0.208	0.557	0.944	0.293	0.406	0.716	0.244	0.626	0.863	-0.0959	0.845	1	-0.985	0.0102	0.0217	-4.44	6.74e-14	2.35e-13	-2.55	5.04e-09	1.27e-08	-1.09	0.0054	0.00832	-0.778	0.054	0.138	-1.07	0.00338	0.00739	-0.296	0.41	0.596
HyS0002.303	0.904	0.325	NA	0.297	0.751	NA	0.862	0.25	NA	1.18	0.109	0.365	1.48	0.0421	0.137	2.3	0.0273	0.087	0.147	0.912	1	0.403	0.635	0.752	1.24	0.11	0.141	1.52	0.049	0.0671	2.04	0.00733	0.0111	-0.582	0.522	0.716	-0.32	0.699	0.789	0.262	0.742	0.917
HyS0002.304	-2.23	0.632	NA	-2.43	0.603	NA	-0.289	0.937	NA	-0.44	0.904	NA	-2.06	0.573	0.858	0.899	0.847	1	0.331	0.943	1	0.655	0.856	0.947	2.55	0.461	0.507	5.35	0.114	0.146	6.64	0.0494	0.0671	3.41	0.379	0.582	1.95	0.571	0.672	-1.46	0.69	0.87
HyS0002.305	0.065	0.724	1	0.0595	0.745	1	0.109	0.459	0.884	0.0923	0.53	0.928	0.185	0.206	0.458	-0.00933	0.971	1	0.227	0.312	0.504	-0.143	0.379	0.501	-0.0802	0.612	0.65	0.716	2.36e-06	4.93e-06	0.93	1.11e-09	2.87e-09	-0.0702	0.68	0.836	-0.239	0.116	0.176	-0.169	0.268	0.435
HyS0002.306	0.0803	0.681	1	-0.0747	0.702	1	-0.313	0.0444	0.226	-0.164	0.289	0.701	-0.134	0.387	0.695	-0.0531	0.8	0.995	0.155	0.445	0.653	0.134	0.392	0.516	0.356	0.0222	0.032	-0.161	0.307	0.356	-0.13	0.412	0.46	0.127	0.459	0.66	-0.124	0.425	0.529	-0.251	0.108	0.205
HyS0002.307	-0.228	0.2	1	-0.103	0.561	1	0.0234	0.868	1	-0.0439	0.755	1	-0.195	0.166	0.394	-0.664	0.000746	0.00448	-0.308	0.1	0.207	-0.101	0.48	0.605	-0.921	1.87e-10	5.3e-10	-0.574	6.76e-05	0.000126	-0.79	6.3e-08	1.46e-07	-0.0639	0.68	0.837	-0.0198	0.889	0.95	0.0441	0.755	0.93
HyS0002.308	-0.22	0.219	1	-0.0893	0.616	1	0.088	0.534	0.93	0.0268	0.85	1	0.0679	0.631	0.896	-0.0946	0.645	0.88	-0.0965	0.622	0.824	0.135	0.355	0.476	-0.203	0.164	0.203	-0.0852	0.559	0.602	0.0782	0.594	0.637	-0.206	0.185	0.355	0.329	0.0203	0.0375	0.534	0.000158	0.000595
HyS0002.309	-0.137	0.603	1	-0.029	0.912	1	0.159	0.446	0.875	0.503	0.0155	0.0783	0.697	0.00077	0.00435	1.09	6.71e-05	0.000565	1.11	4.1e-05	0.000238	1.53	2.05e-13	1.73e-12	1.74	6.05e-17	2.51e-16	1.63	4.74e-15	1.67e-14	1.78	1.08e-17	4.42e-17	0.0999	0.659	0.822	1.41	1.05e-11	6.98e-11	1.31	2.77e-10	2.02e-09
HyS0002.310	-1.08	0.0194	0.701	-0.654	0.154	1	0.377	0.297	0.759	0.798	0.0268	0.124	1.24	0.000587	0.0034	-0.719	0.175	0.365	-0.184	0.707	0.901	1.04	0.00436	0.01	-0.294	0.426	0.473	-0.451	0.226	0.272	-0.653	0.085	0.111	0.185	0.641	0.808	0.729	0.0437	0.0745	0.544	0.133	0.245
HyS0002.311	-0.147	0.505	1	-0.0348	0.875	1	-0.0973	0.578	0.949	-0.277	0.114	0.379	-0.515	0.00324	0.0154	-1.29	4.7e-08	9.1e-07	-1.4	1.38e-09	1.98e-08	-0.95	8.56e-08	3.88e-07	-0.624	0.000398	0.000701	-0.815	3.9e-06	8.01e-06	-1.04	4.31e-09	1.07e-08	-0.296	0.124	0.263	-0.723	3.79e-05	0.000115	-0.426	0.015	0.0372
HyS0002.312	-1.22	0.717	NA	-1.41	0.675	NA	-0.797	0.764	NA	1.97	0.411	NA	3.57	0.118	0.31	4.36	0.151	0.327	3.79	0.212	0.377	4.46	0.0539	0.096	6.62	0.00317	0.00505	5.85	0.00961	0.0144	5.9	0.0092	0.0137	4.84	0.0563	0.143	5.85	0.0092	0.0185	1	0.705	0.884
HyS0002.317	2.47	0.195	NA	1.48	0.453	NA	-2.36	0.263	NA	1.03	0.541	0.935	2.57	0.105	0.282	0.358	0.896	1	4.55	0.0189	0.0526	5.45	0.000444	0.00121	6.43	2.91e-05	5.68e-05	4.9	0.00164	0.00268	4.81	0.00215	0.00346	6.9	0.000704	0.00369	4.9	0.00152	0.00354	-2	0.341	0.52
HyS0002.318	-0.097	0.678	1	0.179	0.441	1	0.129	0.486	0.902	0.185	0.318	0.735	0.213	0.248	0.524	-0.171	0.52	0.773	0.242	0.331	0.526	0.448	0.0175	0.0352	-0.677	0.000441	0.000773	0.208	0.271	0.319	0.281	0.139	0.175	-0.145	0.473	0.672	0.461	0.0127	0.0245	0.606	0.00104	0.00338
HyS0002.319	-0.0517	0.889	1	0.0473	0.898	1	-0.0982	0.743	1	-0.387	0.2	0.554	-0.0996	0.737	0.963	-0.619	0.282	0.514	-0.0495	0.915	1	0.0623	0.846	0.939	4.27	1.46e-51	2.86e-50	4.25	5.26e-51	8.87e-50	3.78	2.49e-40	2.87e-39	0.425	0.191	0.362	0.725	0.0136	0.0261	0.3	0.316	0.489
HyS0002.320	0.0865	0.481	1	0.177	0.145	1	0.273	0.00552	0.0436	0.47	1.29e-06	1.64e-05	0.6	5.04e-10	7.93e-09	0.696	6.14e-06	7.02e-05	-0.379	0.0238	0.0638	-0.42	0.000183	0.000531	-0.343	0.00162	0.00267	0.266	0.0113	0.0168	0.691	3.1e-11	8.81e-11	-0.633	1.64e-08	2.52e-07	-0.31	0.00248	0.00558	0.324	0.00114	0.00368
HyS0002.321	0.162	0.247	1	-0.169	0.228	1	-0.376	0.000889	0.00889	-0.0856	0.444	0.862	0.0672	0.546	0.837	0.421	0.00998	0.0394	-0.752	1.92e-05	0.000119	-1.13	3.89e-19	5.57e-18	-0.621	2.01e-07	4.61e-07	-1.06	2.02e-17	8.1e-17	-0.481	8.73e-05	0.00016	-0.593	8.56e-06	7.48e-05	-1.33	7.43e-29	1.96e-27	-0.736	2.35e-10	1.72e-09
HyS0002.322	-0.473	0.0826	0.958	-0.522	0.053	0.76	0.00981	0.963	1	-0.0476	0.823	1	0.143	0.494	0.793	-0.72	0.134	0.3	-0.414	0.289	0.475	0.0864	0.714	0.824	4.4	1.75e-111	1.58e-109	4.22	5.85e-102	3.96e-100	4.36	4.14e-108	3.07e-106	-0.359	0.14	0.288	-0.158	0.472	0.577	0.201	0.353	0.534
HyS0002.323	0.299	0.203	1	0.163	0.488	1	0.261	0.161	0.545	0.297	0.11	0.369	0.303	0.102	0.277	0.722	0.0022	0.0112	1.09	3.58e-06	2.55e-05	1.1	3.51e-09	1.89e-08	-0.377	0.0426	0.0586	-0.892	1.71e-06	3.62e-06	-1.09	5.83e-09	1.44e-08	0.528	0.00943	0.0339	1.13	9.92e-10	5.4e-09	0.607	0.00109	0.00354
HyS0002.324	-0.0982	0.726	1	-0.0521	0.852	1	0.211	0.341	0.803	0.336	0.129	0.415	0.622	0.00493	0.0221	0.78	0.00696	0.0292	0.861	0.00253	0.00933	0.913	4.13e-05	0.000131	2.21	1.61e-23	9.66e-23	2.22	9.67e-24	5.51e-23	1.36	9.3e-10	2.42e-09	-0.124	0.607	0.784	0.868	8.8e-05	0.000252	0.992	7.32e-06	3.38e-05
HyS0002.325	-0.0189	0.931	1	0.115	0.596	1	0.184	0.283	0.742	0.252	0.141	0.441	0.216	0.208	0.461	0.131	0.551	0.802	0.539	0.0135	0.0397	0.778	5.86e-06	2.1e-05	-0.936	5.97e-08	1.43e-07	-1.16	2.11e-11	6.07e-11	-1.48	2.14e-17	8.58e-17	0.0203	0.914	0.99	0.776	5.9e-06	2.01e-05	0.755	1.03e-05	4.67e-05
HyS0002.327	0.144	0.373	1	0.11	0.492	1	0.19	0.139	0.496	0.245	0.0552	0.218	0.17	0.184	0.424	0.118	0.537	0.79	0.224	0.212	0.377	0.559	2.22e-05	7.31e-05	1.26	1.02e-22	5.85e-22	1.05	3.41e-16	1.28e-15	1.31	5.17e-24	3.01e-23	-0.0134	0.924	0.996	0.612	1.76e-06	6.43e-06	0.625	1.08e-06	5.56e-06
HyS0002.328	0.0481	0.97	NA	-0.991	0.465	NA	-0.267	0.801	NA	-0.196	0.851	1	0.635	0.528	0.824	-2.43	0.304	0.54	2.03	0.127	0.251	2.14	0.0343	0.0642	3.29	0.000771	0.00132	1.63	0.109	0.141	0.693	0.527	0.573	2.67	0.0163	0.0534	2.64	0.00685	0.0141	-0.0242	0.982	1
HyS0002.329	0.319	0.123	0.991	0.159	0.441	1	0.348	0.0359	0.193	0.349	0.0347	0.152	0.363	0.0275	0.0969	-0.0462	0.867	1	-0.0293	0.908	1	-0.189	0.297	0.412	0.0974	0.576	0.618	0.463	0.00731	0.0111	0.4	0.0234	0.0333	-0.374	0.0453	0.121	-0.119	0.485	0.589	0.255	0.129	0.239
HyS0002.330	-0.476	0.166	1	-0.485	0.157	1	-0.142	0.602	0.961	-0.366	0.18	0.518	-0.0501	0.853	1	-1.07	0.0221	0.0736	-0.397	0.316	0.508	0.3	0.283	0.395	4.36	6.37e-61	1.66e-59	5.6	2.17e-99	1.38e-97	5.5	6.26e-96	3.32e-94	-0.234	0.433	0.636	0.153	0.574	0.675	0.387	0.154	0.278
HyS0002.332	0	1	NA	0	1	NA	0	1	1	0	1	1	4.68	0.0114	0.0453	0	1	1	8.56	4.88e-05	0.000277	7.28	6.27e-05	0.000194	9.3	2.22e-07	5.07e-07	8.86	8.45e-07	1.83e-06	8.8	1.04e-06	2.23e-06	6.89	0.000897	0.00454	7.41	3.93e-05	0.000119	0	1	1
HyS0002.333	-0.139	0.48	1	-0.811	4.47e-05	0.00412	-0.321	0.0412	0.213	0.312	0.0443	0.184	0.432	0.00528	0.0235	0.5	0.0231	0.0761	0.528	0.0122	0.0366	0.408	0.0107	0.0226	0.835	9.79e-08	2.29e-07	-0.0228	0.888	0.907	0.319	0.0482	0.0656	1.25	1.89e-12	5.16e-11	0.152	0.332	0.433	-1.1	1.45e-11	1.18e-10
HyS0002.335	0.183	0.44	1	0.0646	0.785	1	0.0748	0.69	0.986	-0.0494	0.792	1	-0.113	0.548	0.838	0.33	0.173	0.361	0.57	0.0174	0.049	0.676	0.00033	0.000922	0.915	1.1e-06	2.4e-06	0.497	0.0083	0.0125	0.358	0.0577	0.0775	0.304	0.139	0.287	0.609	0.00117	0.00279	0.304	0.105	0.201
HyS0002.336	-0.0882	0.774	1	-0.144	0.64	1	-0.145	0.553	0.938	-0.114	0.641	0.983	-0.149	0.542	0.834	-0.756	0.0192	0.0662	-0.265	0.4	0.605	-0.0459	0.851	0.944	-1.51	1.24e-09	3.33e-09	-1.59	1.78e-10	4.86e-10	-1.86	1.5e-13	4.86e-13	-0.0337	0.9	0.981	-0.02	0.935	0.988	0.0137	0.955	1
HyS0002.337	1.11	0.197	1	-4.1	0.0547	0.764	0.534	0.525	0.925	-2.21	0.149	0.459	-0.34	0.717	0.952	1.66	0.291	0.526	-1.35	0.528	0.739	-0.0822	0.945	1	11.8	5.3e-86	2.72e-84	12.3	4.95e-93	2.62e-91	11.7	7.03e-85	2.91e-83	-0.711	0.598	0.777	-0.822	0.488	0.592	-0.111	0.914	1
HyS0002.339	0.196	0.818	1	-0.243	0.778	1	0.315	0.646	0.98	-0.231	0.742	1	-0.0415	0.952	1	0.0814	0.95	1	0.0983	0.932	1	-0.739	0.382	0.505	8.09	5.02e-37	5.58e-36	8.66	3.53e-42	4.42e-41	7.86	4.65e-35	4.47e-34	0.364	0.663	0.826	-0.212	0.768	0.85	-0.577	0.443	0.632
HyS0002.340	-0.0697	0.92	1	-0.674	0.333	1	-1.61	0.00417	0.0341	-1.97	0.000487	0.00381	-2.98	3.17e-07	3.52e-06	-7.06	0.00104	0.00595	0.371	0.606	0.81	-1.46	0.0126	0.0261	0.68	0.217	0.261	0.935	0.0895	0.117	0.854	0.122	0.156	5.09	6.16e-08	8.56e-07	-0.884	0.112	0.171	-5.97	3.68e-11	2.91e-10
HyS0002.341	0.0208	0.943	1	-0.0422	0.884	1	0.0933	0.684	0.985	0.164	0.473	0.885	0.162	0.479	0.78	-0.354	0.249	0.471	-0.361	0.231	0.4	0.0462	0.842	0.936	-0.0719	0.756	0.785	-0.145	0.532	0.576	0.0191	0.934	0.95	-0.513	0.0415	0.113	-0.0156	0.946	0.997	0.498	0.0301	0.0685
HyS0002.342	-0.0981	0.488	1	-0.166	0.239	1	-0.0513	0.648	0.98	-0.0603	0.591	0.964	-0.0477	0.67	0.923	-0.215	0.188	0.383	-0.21	0.177	0.328	0.0835	0.469	0.594	-0.825	2.35e-12	7.49e-12	-0.603	2.77e-07	6.2e-07	-0.231	0.0487	0.0662	0.0848	0.495	0.693	0.00531	0.962	1	-0.0795	0.482	0.672
HyS0002.343	0	1	1	0	1	1	0	1	1	0	1	1	0	1	1	0	1	1	0	1	1	4.53	0.00183	0.00453	11.6	1.21e-20	6.16e-20	11.7	6.47e-21	3.17e-20	11.9	1.33e-21	6.76e-21	5.16	0.000902	0.00457	5.68	1.26e-05	4.13e-05	0	1	1
HyS0002.344	-0.22	0.413	1	-0.0417	0.875	1	0.00375	0.986	1	-0.201	0.349	0.771	-0.123	0.564	0.852	-0.206	0.585	0.829	0.332	0.293	0.481	0.454	0.0425	0.0776	-0.832	0.000621	0.00107	-0.873	0.000461	0.000801	-1.22	8.54e-06	1.7e-05	0.124	0.601	0.779	0.233	0.276	0.372	0.109	0.615	0.802
HyS0002.345	-0.119	0.68	1	-0.648	0.0257	0.517	-1.38	4.95e-09	1.26e-07	-2.21	9.35e-20	4.32e-18	-2.23	4.07e-20	1.56e-18	-2.08	2.63e-06	3.37e-05	-0.816	0.015	0.0432	-0.656	0.00682	0.0149	-0.517	0.0294	0.0415	-0.192	0.418	0.464	-0.355	0.141	0.177	3.39	9.99e-24	7.42e-22	-0.853	0.000274	0.000725	-4.25	1.14e-40	3.82e-39
HyS0002.346	-1.22	0.609	1	-1.41	0.554	1	-0.797	0.671	0.985	-0.953	0.612	0.977	0.377	0.836	1	1.92	0.42	0.677	1.35	0.571	0.781	0.407	0.829	0.927	13	3.59e-27	2.62e-26	13.9	1.34e-30	1.06e-29	13	3.84e-27	2.62e-26	3.33	0.0419	0.114	2.89	0.0398	0.0685	-0.443	0.814	0.981
HyS0002.347	0	1	NA	0	1	NA	0	1	NA	0	1	NA	0	1	1	0	1	1	0	1	1	0	1	1	6.83	0.207	0.251	8.62	0.111	0.143	8.23	0.128	0.163	2.18	0.719	0.864	2.7	0.625	0.723	0	1	1
HyS0002.348	0	1	NA	0	1	NA	0	1	NA	1.47	0.5	0.906	0	1	1	6.32	0.00351	0.0166	7.92	5.76e-05	0.000322	7.44	1.22e-05	4.15e-05	7.57	7.76e-06	1.59e-05	7.58	7.76e-06	1.56e-05	8.28	9.71e-07	2.07e-06	6.89	0.000423	0.00236	7.41	1.11e-05	3.67e-05	0	1	1
HyS0002.349	-0.123	0.517	1	0.109	0.567	1	0.101	0.503	0.913	-0.0306	0.839	1	-0.0917	0.543	0.834	0.142	0.492	0.746	-0.255	0.212	0.377	-0.68	1.5e-05	5.05e-05	-0.113	0.461	0.508	-0.0962	0.531	0.576	0.0571	0.712	0.747	-0.354	0.0353	0.0994	-0.662	1.45e-05	4.7e-05	-0.308	0.0427	0.093
HyS0002.350	0.212	0.305	1	0.16	0.439	1	0.25	0.126	0.465	0.131	0.421	0.843	0.0935	0.567	0.854	0.413	0.0515	0.145	0.58	0.00562	0.0186	0.43	0.00883	0.019	-0.766	3.67e-06	7.71e-06	0.469	0.00425	0.00666	0.67	4.46e-05	8.39e-05	0.0142	0.937	1	0.533	0.00109	0.00261	0.519	0.00148	0.00466
HyS0002.351	-0.14	0.354	1	-0.0718	0.634	1	0.152	0.205	0.627	0.0586	0.624	0.977	0.0744	0.534	0.827	0.273	0.0957	0.234	0.231	0.148	0.283	0.18	0.141	0.22	0.499	3.53e-05	6.85e-05	0.373	0.00212	0.00344	0.499	4.16e-05	7.86e-05	-0.019	0.885	0.971	0.332	0.00561	0.0118	0.351	0.00343	0.00998
HyS0002.352	0.0652	0.662	1	-0.209	0.162	1	-0.259	0.0294	0.166	-0.331	0.00534	0.0319	-0.463	9.9e-05	0.000694	-0.109	0.516	0.769	-0.0236	0.883	1	-0.0702	0.565	0.688	-0.288	0.0178	0.0259	-0.511	3.25e-05	6.22e-05	-0.646	2.54e-07	5.66e-07	0.779	4.13e-09	6.99e-08	0.00547	0.963	1	-0.774	1.58e-10	1.18e-09
HyS0002.353	-0.061	0.839	1	-0.334	0.265	1	-0.468	0.0501	0.247	-0.463	0.0518	0.208	-0.431	0.0703	0.207	-0.511	0.137	0.305	-0.955	0.00494	0.0166	-0.689	0.0055	0.0124	-0.418	0.0854	0.112	-0.838	0.00072	0.00123	-0.487	0.0493	0.067	0.9	0.00147	0.00695	-1.39	1.25e-08	6e-08	-2.29	2.58e-19	3.43e-18
HyS0002.354	-0.0191	0.936	1	-0.212	0.372	1	-1.18	4.38e-10	1.27e-08	-1.59	3.56e-17	1.3e-15	-1.8	1.42e-21	5.98e-20	-1.48	2.12e-09	5.47e-08	-1.25	2.81e-07	2.56e-06	-1.47	9.39e-15	9.1e-14	-0.654	0.000536	0.000933	-1.19	3.4e-10	9.15e-10	-1.77	2.07e-20	9.87e-20	1.22	5.53e-09	9.2e-08	-1.68	7.15e-19	8.96e-18	-2.9	4.89e-52	2.58e-50
HyS0002.355	-0.279	0.0838	0.958	0.156	0.328	1	0.149	0.243	0.684	0.0652	0.609	0.977	0.133	0.295	0.584	-0.231	0.238	0.456	-1.16	1.7e-08	2.01e-07	-1.1	8.18e-15	7.99e-14	-0.336	0.0118	0.0177	-0.76	3.43e-08	8.13e-08	-1.02	1.61e-12	4.89e-12	-0.548	0.000335	0.00193	-1.52	6.64e-29	1.76e-27	-0.974	2.84e-13	2.62e-12
HyS0002.357	0.429	0.861	NA	0.238	0.923	NA	0.0307	0.988	NA	-0.202	0.919	NA	-0.00433	0.998	NA	-2.05	0.517	NA	-0.175	0.95	1	-2.28	0.325	0.443	-0.806	0.701	0.734	-2.22	0.351	0.399	-0.826	0.704	0.74	-1.15	0.67	NA	-3.11	0.192	NA	-1.96	0.367	NA
HyS0002.358	0.131	0.411	1	-0.0914	0.567	1	-0.165	0.196	0.609	-0.132	0.299	0.715	-0.383	0.00275	0.0133	-0.505	0.0137	0.0506	-0.932	3.43e-06	2.45e-05	-0.855	9.42e-10	5.44e-09	0.236	0.0691	0.0921	-0.0617	0.641	0.681	0.14	0.293	0.34	0.191	0.215	0.392	-1.24	1.79e-20	2.56e-19	-1.43	7.22e-26	1.34e-24
HyS0002.359	-0.173	0.41	1	-0.134	0.522	1	0.147	0.377	0.832	0.356	0.0314	0.14	0.614	0.000187	0.00124	0.744	0.00144	0.00783	0.537	0.0181	0.0506	0.854	4.28e-07	1.76e-06	0.751	7.4e-06	1.52e-05	0.239	0.162	0.202	0.426	0.0135	0.0197	0.0175	0.923	0.996	0.641	0.000107	0.000304	0.624	0.00017	0.000634
HyS0002.360	0.196	0.195	1	0.0664	0.66	1	0.207	0.0843	0.358	0.313	0.00892	0.0494	0.492	3.72e-05	0.000285	0.658	7.14e-05	0.000595	-0.0258	0.877	1	-0.572	7.56e-06	2.66e-05	-1.34	1.29e-24	8.16e-24	-1.06	3.48e-16	1.3e-15	-1.21	3.28e-19	1.46e-18	-0.606	6.2e-06	5.6e-05	-0.461	0.000162	0.000446	0.145	0.23	0.384
HyS0002.361	0	1	1	0	1	NA	0	1	1	1.49	0.546	0.938	0	1	1	0	1	1	0	1	1	4.23	0.0581	0.102	8.45	3.66e-05	7.08e-05	10.3	4.64e-07	1.02e-06	9.88	1.34e-06	2.84e-06	3.46	0.154	0.31	3.98	0.0647	0.106	0	1	1
HyS0002.362	0	1	1	0	1	1	0	1	1	2.45	0.151	0.463	0	1	1	0	1	1	0	1	1	4.55	0.00365	0.00854	10	2.5e-13	8.45e-13	11.1	5.22e-16	1.94e-15	11.1	4.18e-16	1.56e-15	0	1	1	0	1	1	0	1	1
HyS0002.364	0	1	1	0	1	1	1.62	0.422	0.859	0	1	1	0	1	1	0	1	1	0	1	1	0	1	1	8.52	4.73e-09	1.22e-08	11	2.33e-14	7.91e-14	10.8	7.55e-14	2.49e-13	0.0184	0.988	1	4.56	0.00322	0.00708	4.54	0.00354	0.0103
HyS0002.366	-0.587	0.26	1	0.0377	0.942	1	0.533	0.194	0.606	0.725	0.0766	0.28	0.568	0.166	0.394	0.189	0.732	0.941	-0.0628	0.908	1	-0.652	0.125	0.2	-5.33	3.71e-15	1.39e-14	-5.06	2.07e-14	7.05e-14	-4.37	1.26e-12	3.87e-12	-1.07	0.019	0.0606	-0.76	0.0676	0.11	0.308	0.455	0.645
HyS0002.367	-2	0.0108	0.601	-0.263	0.635	1	0.363	0.409	0.851	0.465	0.279	0.686	1.33	0.000956	0.00525	-3.63	0.0822	0.208	-4.2	0.0445	0.107	-0.32	0.573	0.696	5.01	7.75e-40	9.63e-39	4.52	3.31e-32	2.77e-31	4.67	3.88e-34	3.6e-33	-1.15	0.0347	0.0978	-0.569	0.266	0.36	0.586	0.189	0.329
HyS0002.368	-1.22	0.771	1	-1.41	0.736	1	-0.798	0.809	1	0.454	0.89	1	-1.05	0.751	0.97	1.92	0.646	0.881	1.35	0.747	0.933	6.26	0.0363	0.0673	10	0.000753	0.00129	11.2	0.000158	0.000286	11.8	7.2e-05	0.000133	4.5	0.18	0.348	4.06	0.178	0.255	-0.443	0.893	1
HyS0002.370	0	1	1	0	1	1	3.73	0.223	0.653	0	1	1	1.53	0.64	0.902	0	1	1	0	1	1	3.29	0.304	0.421	9.17	0.0021	0.00343	11.5	0.000119	0.000218	11.4	0.000124	0.000225	1.46	0.635	0.804	6.01	0.0449	0.0764	4.55	0.134	0.247
HyS0002.371	0	1	NA	0	1	NA	0	1	NA	0	1	NA	0	1	1	0	1	1	0	1	1	0	1	1	8.13	0.224	0.269	6.64	0.322	0.37	4.3	0.524	0.57	0	1	NA	0	1	1	0	1	NA
HyS0002.372	0.168	0.278	1	-0.0306	0.843	1	0.427	0.000533	0.0057	0.566	3.68e-06	4.34e-05	0.651	9.21e-08	1.1e-06	0.671	0.000293	0.00201	-1.14	4.82e-07	4.08e-06	-0.97	1.99e-11	1.39e-10	-4.65	5.52e-55	1.2e-53	-3.33	8.59e-53	1.51e-51	-4.01	7.6e-45	1.04e-43	-1.04	1.64e-12	4.5e-11	-1.14	2.28e-17	2.56e-16	-0.095	0.454	0.645
HyS0002.373	0	1	NA	0	1	NA	0	1	NA	1.51	0.605	NA	0	1	1	0	1	1	5.75	0.0802	0.173	3.77	0.177	0.267	8.85	0.000603	0.00104	8.4	0.00114	0.00191	6.31	0.016	0.0232	2.34	0.446	0.648	2.85	0.303	0.401	0	1	1
HyS0002.374	0.275	0.696	1	0.473	0.493	1	-0.267	0.651	0.981	0.766	0.167	0.492	0.811	0.142	0.354	1.55	0.0606	0.164	-2.02	0.202	0.363	-0.719	0.305	0.421	4.8	1.5e-19	7.16e-19	4.16	5.81e-15	2.04e-14	4.12	1.44e-14	4.95e-14	-1.85	0.00646	0.0247	-0.93	0.146	0.214	0.919	0.102	0.197
HyS0002.375	0.123	0.8	1	0.28	0.565	1	0.294	0.445	0.875	0.312	0.418	0.84	0.391	0.309	0.603	0.206	0.674	0.897	0.217	0.657	0.855	0.614	0.111	0.18	0.379	0.325	0.373	0.639	0.097	0.126	-0.167	0.666	0.704	-0.0603	0.886	0.972	0.348	0.366	0.468	0.408	0.289	0.461
HyS0002.376	-0.257	0.127	0.994	-0.335	0.0463	0.705	-0.33	0.014	0.0931	-0.386	0.00392	0.0242	-0.571	2.11e-05	0.00017	-1	4.96e-06	5.81e-05	-1.5	5.11e-12	1.2e-10	-1.67	3.89e-28	1.13e-26	-2.7	9.3e-60	2.32e-58	-2.25	5.43e-45	7.5e-44	-1.92	2.93e-33	2.61e-32	-0.429	0.00604	0.0233	-1.42	3.94e-24	7.31e-23	-0.988	8.08e-13	7.22e-12
HyS0002.377	0.102	0.484	1	0.0998	0.493	1	0.228	0.0492	0.245	0.233	0.0444	0.184	0.19	0.101	0.273	0.537	0.00125	0.00691	0.122	0.458	0.666	-0.14	0.255	0.364	-0.93	1.66e-13	5.68e-13	-0.663	1.24e-07	2.85e-07	-0.415	0.000984	0.00165	-0.359	0.00501	0.02	0.141	0.228	0.316	0.5	1.71e-05	7.48e-05
HyS0002.378	-0.244	0.151	1	0.00379	0.982	1	0.0703	0.601	0.96	0.0016	0.99	1	0.0342	0.799	0.994	-0.374	0.0391	0.116	-0.105	0.552	0.764	0.258	0.0569	0.101	1.91	6.06e-46	9.61e-45	2.59	1.8e-83	7.67e-82	2.7	2.53e-90	1.19e-88	-0.23	0.119	0.255	0.363	0.00686	0.0142	0.593	1.01e-05	4.58e-05
HyS0002.379	-0.257	0.135	1	-0.297	0.0829	0.902	-0.0335	0.807	1	-0.136	0.319	0.737	-0.141	0.301	0.593	0.312	0.118	0.273	0.1	0.603	0.808	-0.425	0.00362	0.00848	-3.04	6.55e-57	1.52e-55	-0.177	0.215	0.26	-0.0695	0.631	0.671	-0.561	0.000217	0.00131	-0.275	0.047	0.0796	0.286	0.0362	0.0805
HyS0002.380	-0.135	0.367	1	-0.031	0.835	1	0.142	0.23	0.665	0.123	0.299	0.714	0.251	0.0332	0.113	0.332	0.0548	0.152	0.363	0.0267	0.0702	0.758	3.67e-10	2.22e-09	0.488	5.01e-05	9.57e-05	0.371	0.00229	0.0037	0.412	0.000808	0.00136	-0.0185	0.885	0.971	0.849	5.71e-13	4.29e-12	0.867	1.91e-13	1.79e-12
HyS0002.381	1.23	0.53	1	-1.41	0.561	1	0.646	0.733	1	-0.953	0.619	0.977	0.39	0.834	1	1.92	0.43	0.684	1.35	0.578	0.786	0.407	0.832	0.928	8.24	9.3e-11	2.68e-10	10.4	2.04e-16	7.76e-16	10.5	8.52e-17	3.31e-16	2.31	0.21	0.385	1.86	0.252	0.344	-0.443	0.817	0.982
HyS0002.382	0.332	0.0197	0.701	0.249	0.0799	0.885	0.32	0.00473	0.038	0.402	0.000376	0.00303	0.529	2.79e-06	2.66e-05	0.942	5.95e-10	1.71e-08	0.945	1.95e-10	3.3e-09	0.71	6.92e-10	4.06e-09	-0.482	4.22e-05	8.12e-05	0.135	0.245	0.293	0.27	0.0209	0.0299	-0.244	0.0486	0.127	0.705	4.66e-10	2.65e-09	0.949	4.7e-17	5.47e-16
HyS0002.383	0	1	NA	0	1	NA	0	1	NA	0	1	NA	3.41	0.195	0.442	7.32	0.0204	0.0693	6.75	0.0324	0.0817	6.01	0.02	0.0397	6.87	0.00714	0.0109	6.77	0.00818	0.0124	5.89	0.0232	0.033	5.96	0.0373	0.104	6.48	0.011	0.0216	0	1	1
HyS0002.384	0.152	0.392	1	0.115	0.516	1	-0.184	0.193	0.604	-0.245	0.0828	0.297	-0.47	0.000879	0.00489	-0.178	0.373	0.625	-0.901	9.09e-06	6e-05	-0.915	8.95e-10	5.19e-09	-1.53	5.95e-24	3.64e-23	-1.43	4.04e-21	2e-20	-1.46	6.38e-21	3.12e-20	-0.526	0.000979	0.0049	-1.09	5.33e-14	4.43e-13	-0.56	8.83e-05	0.000346
HyS0002.385	0	1	NA	0	1	NA	0	1	NA	0	1	NA	0	1	1	0	1	1	5.75	0.0668	0.149	5.47	0.0306	0.0578	7.86	0.00143	0.00239	7.09	0.00421	0.00661	7.19	0.00376	0.00589	-0.107	0.969	1	2.85	0.283	0.38	2.96	0.265	0.432
HyS0002.387	-1.04	0.23	1	-0.988	0.244	1	-0.239	0.717	0.996	-0.542	0.415	0.838	-1.02	0.137	0.346	-3.81	0.0798	0.203	1.88	0.0256	0.0677	2.98	1.47e-06	5.65e-06	5.92	1.14e-22	6.54e-22	5.33	1.29e-18	5.58e-18	5.89	1.9e-22	1.02e-21	4.74	9e-07	9.78e-06	2.01	0.0011	0.00264	-2.72	0.00376	0.0109
HyS0002.388	-0.889	0.275	1	-0.796	0.322	1	-0.534	0.406	0.848	-0.678	0.291	0.704	0.0952	0.879	1	-0.694	0.537	0.79	1.74	0.0324	0.0816	2.42	8.98e-05	0.000272	6.29	2.76e-25	1.81e-24	5.22	6.84e-18	2.82e-17	5.88	2.73e-22	1.45e-21	3.67	6.73e-07	7.62e-06	2.12	0.000528	0.00133	-1.55	0.0262	0.0609
HyS0002.389	0.00283	0.988	1	-0.247	0.206	1	-0.209	0.194	0.606	-0.353	0.0278	0.127	-0.545	0.000744	0.00421	-0.352	0.284	0.517	-0.427	0.145	0.278	-0.677	0.000414	0.00114	1.64	6.43e-27	4.63e-26	2.81	2.05e-80	7.99e-79	2.75	1.05e-75	3.42e-74	-0.164	0.368	0.57	-0.179	0.272	0.367	-0.0146	0.928	1
HyS0002.390	-0.369	0.466	1	-0.363	0.47	1	-0.329	0.416	0.855	-0.21	0.601	0.973	-0.221	0.581	0.862	-3.46	0.0226	0.075	-1.03	0.14	0.27	-1.18	0.0124	0.0258	1.19	0.0027	0.00436	2.27	5.78e-09	1.44e-08	2.1	9.2e-08	2.11e-07	0.182	0.689	0.844	-0.135	0.739	0.824	-0.317	0.44	0.63
HyS0002.391	-0.0218	0.949	1	0.135	0.69	1	0.0978	0.715	0.995	-0.00808	0.976	1	-0.115	0.667	0.921	0.0471	0.89	1	0.674	0.0471	0.112	0.883	0.00098	0.00254	0.0115	0.966	0.977	-0.54	0.0443	0.061	-1.41	1.8e-07	4.05e-07	0.32	0.275	0.466	0.695	0.00943	0.0188	0.374	0.162	0.29
HyS0002.392	0.0776	0.737	1	0.137	0.552	1	0.221	0.226	0.659	0.000838	0.996	1	-0.029	0.874	1	0.223	0.373	0.625	0.594	0.0133	0.0392	0.603	0.00113	0.0029	1.03	1.92e-08	4.77e-08	0.794	1.6e-05	3.14e-05	0.452	0.0151	0.022	0.633	0.0016	0.00747	0.808	9.59e-06	3.18e-05	0.175	0.341	0.519
HyS0002.393	0.515	0.18	1	0.593	0.117	1	0.352	0.27	0.726	-0.0303	0.926	1	-0.135	0.679	0.928	0.918	0.0985	0.239	2.1	5.38e-07	4.51e-06	2.29	9.41e-14	8.23e-13	4.97	4.16e-67	1.29e-65	5.11	7.84e-71	2.3e-69	4.9	8.4e-65	2.06e-63	3.12	1.42e-17	6.15e-16	2.57	1.72e-18	2.1e-17	-0.543	0.134	0.247
HyS0002.394	0.367	0.0372	0.859	0.134	0.447	1	0.15	0.289	0.75	0.514	0.000237	0.00199	0.63	6.2e-06	5.58e-05	0.964	6.72e-07	1.01e-05	0.45	0.0198	0.0547	0.197	0.179	0.27	-0.604	5.42e-05	0.000103	-0.857	2.44e-08	5.83e-08	-0.704	6.09e-06	1.23e-05	-0.0214	0.891	0.976	0.0561	0.693	0.783	0.0775	0.586	0.775
HyS0002.395	-0.175	0.393	1	-0.212	0.3	1	-0.261	0.108	0.424	-0.359	0.0272	0.125	-0.52	0.0014	0.00726	-0.36	0.122	0.28	-0.535	0.0178	0.0499	-0.522	0.00198	0.00487	-0.748	8.48e-06	1.73e-05	-0.96	1.8e-08	4.34e-08	-1.12	1.56e-10	4.25e-10	0.229	0.214	0.39	-0.881	9.42e-08	4.04e-07	-1.11	2.58e-11	2.07e-10
HyS0002.396	0.142	0.344	1	0.285	0.0548	0.765	0.586	7.76e-07	1.43e-05	0.824	2.62e-12	6.53e-11	1.09	1.17e-20	4.61e-19	1.04	8.56e-10	2.37e-08	1.5	9.6e-22	1.01e-19	1.71	7.58e-47	7.35e-45	1.8	1.51e-52	3.03e-51	1.07	1.12e-18	4.83e-18	0.635	3.45e-07	7.6e-07	0.172	0.174	0.34	1.7	3.91e-48	3.37e-46	1.53	5.38e-39	1.69e-37
HyS0002.398	0.2	0.653	1	0.172	0.693	1	-0.0315	0.936	1	0.0944	0.801	1	1.23	0.000194	0.00128	1.86	0.0016	0.00856	3.74	6.08e-21	5.77e-19	3.88	1.97e-35	9.49e-34	9.01	2.42e-205	1.59e-202	9.01	2.95e-205	1.87e-202	8.94	7.68e-202	4.11e-199	3.02	1.29e-16	5.14e-15	3.31	5.13e-27	1.19e-25	0.285	0.468	0.657
HyS0002.399	0.0199	0.891	1	-0.0835	0.566	1	-0.365	0.00207	0.0188	-0.461	9.7e-05	0.00088	-0.337	0.00406	0.0187	-0.175	0.371	0.622	-0.0522	0.767	0.949	-0.096	0.444	0.569	-0.815	3.54e-10	9.82e-10	-0.651	5.42e-07	1.19e-06	-0.388	0.00303	0.00479	1.2	4.02e-17	1.69e-15	-0.301	0.0119	0.023	-1.5	1.03e-30	2.34e-29
HyS0002.403	0.0214	0.925	1	0.0787	0.728	1	0.112	0.532	0.927	0.157	0.382	0.809	0.141	0.43	0.739	-0.333	0.149	0.324	-0.167	0.465	0.675	-0.0357	0.842	0.936	1.01	2e-08	4.95e-08	0.501	0.00522	0.00807	0.451	0.0121	0.0178	-0.467	0.0175	0.0566	0.0916	0.609	0.709	0.558	0.00184	0.00568
HyS0002.405	-0.0325	0.892	1	-0.0332	0.889	1	0.0829	0.66	0.985	0.0302	0.872	1	-0.0104	0.956	1	0.631	0.00904	0.0362	0.832	0.000522	0.00232	0.699	0.000214	0.000615	1.62	8.23e-18	3.56e-17	1.29	8.77e-12	2.57e-11	1.15	1.14e-09	2.95e-09	0.252	0.222	0.4	0.903	1.6e-06	5.89e-06	0.651	0.000545	0.00186
HyS0002.406	-0.227	0.0542	0.904	0.0393	0.737	1	0.256	0.00587	0.0458	0.29	0.00178	0.012	0.403	1.31e-05	0.00011	0.142	0.297	0.532	0.843	9.57e-12	2.11e-10	1.13	1.98e-33	8.3e-32	1.4	2.08e-51	4.03e-50	1.52	2.4e-60	5.27e-59	1.73	2.45e-77	8.32e-76	0.291	0.00387	0.016	1.19	2.86e-38	1.32e-36	0.902	2.08e-22	3.27e-21
HyS0002.407	0.297	0.706	1	0.105	0.894	1	0.326	0.616	0.968	-0.0519	0.938	1	1.26	0.0355	0.119	3.93	1.74e-07	2.97e-06	6.1	3.03e-19	2.1e-17	6.09	1.98e-27	5.47e-26	5.96	1.98e-26	1.39e-25	6.84	1.65e-34	1.52e-33	6.65	1.36e-32	1.18e-31	5.13	3.59e-17	1.51e-15	6.01	5.12e-27	1.19e-25	0.879	0.169	0.301
HyS0002.408	0.17	0.546	1	0.15	0.594	1	0.0189	0.933	1	0.0155	0.945	1	-0.035	0.875	1	0.496	0.0922	0.227	0.354	0.224	0.392	0.362	0.108	0.176	0.847	0.000152	0.000278	0.938	2.79e-05	5.38e-05	0.986	1.1e-05	2.18e-05	0.138	0.571	0.756	0.476	0.033	0.058	0.337	0.131	0.243
HyS0002.409	-0.348	0.0368	0.858	-0.0226	0.89	1	0.198	0.132	0.479	0.0181	0.891	1	0.107	0.414	0.724	-0.0891	0.669	0.894	0.217	0.247	0.421	0.366	0.00737	0.016	0.568	2.11e-05	4.17e-05	0.593	9.87e-06	1.96e-05	0.403	0.00335	0.00529	0.16	0.274	0.464	0.214	0.105	0.161	0.0545	0.682	0.863
HyS0002.410	0.766	0.197	1	-0.426	0.547	1	0.0645	0.91	1	0.525	0.312	0.73	-0.121	0.83	1	2.68	0.000307	0.0021	-0.476	0.753	0.937	-1.08	0.251	0.359	7.23	3.89e-70	1.31e-68	7.62	7.39e-78	2.65e-76	7.65	3.24e-78	1.13e-76	0.808	0.199	0.371	0.863	0.0994	0.154	0.055	0.928	1
HyS0002.411	0.0933	0.556	1	0.148	0.349	1	0.0178	0.888	1	-0.145	0.252	0.644	-0.791	5.52e-10	8.67e-09	-0.548	0.00469	0.0211	0.524	0.0019	0.0073	0.423	0.00101	0.00261	0.455	0.00036	0.000639	0.77	1.38e-09	3.57e-09	0.698	5.34e-08	1.24e-07	1.85	2.64e-37	4.9e-35	0.293	0.0202	0.0373	-1.56	1.74e-31	4.08e-30
HyS0002.412	-0.187	0.615	1	-0.315	0.397	1	0.105	0.723	0.998	0.223	0.448	0.863	0.433	0.14	0.35	0.831	0.0334	0.102	0.25	0.522	0.733	0.36	0.229	0.334	-2.1	1.16e-10	3.33e-10	-0.617	0.0431	0.0594	0.173	0.566	0.61	0.693	0.0324	0.0927	0.613	0.037	0.0642	-0.0796	0.788	0.958
HyS0002.413	-0.431	0.136	1	-0.419	0.147	1	0.096	0.674	0.985	0.241	0.291	0.703	0.689	0.00253	0.0124	0.603	0.0411	0.121	0.433	0.14	0.27	0.785	0.000618	0.00165	-1.13	1.28e-06	2.78e-06	0.245	0.286	0.335	1.12	9.83e-07	2.1e-06	0.495	0.0481	0.126	0.697	0.00225	0.00509	0.203	0.376	0.559
HyS0002.414	0	1	1	0	1	1	0	1	1	0	1	1	0	1	1	0	1	1	0	1	1	0	1	1	12.8	3.45e-25	2.26e-24	14.2	9.02e-31	7.16e-30	14	6.56e-30	5.09e-29	1.32	0.518	0.713	1.84	0.323	0.423	0	1	1
HyS0002.419	0	1	NA	0	1	NA	1.57	0.755	NA	0	1	NA	0	1	1	6.32	0.302	0.539	0	1	1	0	1	1	6.06	0.211	0.255	7.33	0.129	0.164	7.83	0.105	0.136	1.46	0.791	0.911	1.98	0.694	0.785	0	1	NA
HyS0002.421	0	1	1	0	1	1	0	1	1	0	1	1	0	1	1	0	1	1	0	1	1	0	1	1	7.95	0.235	0.281	11.1	0.0979	0.127	11.4	0.0887	0.116	0	1	1	0	1	1	0	1	1
HyS0002.422	0	1	NA	0	1	NA	0	1	NA	0	1	1	0	1	1	9.13	0.000389	0.00256	7.56	0.00367	0.0129	7.77	0.00031	0.000869	7.39	0.000601	0.00104	8.66	5.44e-05	0.000102	8.89	3.43e-05	6.52e-05	7.84	0.00127	0.00613	8.36	9.54e-05	0.000272	0	1	1
HyS0002.424	0	1	1	0	1	NA	0	1	1	0	1	1	0	1	1	0	1	1	0	1	1	0	1	1	7.21	0.281	0.329	10.8	0.106	0.137	10.8	0.105	0.136	0	1	1	0	1	1	0	1	1
HyS0002.425	0.26	0.47	1	0.0413	0.909	1	0.184	0.52	0.924	0.247	0.388	0.815	0.57	0.0449	0.145	1.24	0.00125	0.00691	0.975	0.01	0.0308	1.85	9.45e-11	6.11e-10	1.6	2.05e-08	5.07e-08	0.945	0.00107	0.00179	0.96	0.000973	0.00163	0.661	0.0337	0.0955	1.24	1.32e-05	4.29e-05	0.576	0.0445	0.0964
HyS0002.427	0.427	0.495	1	-0.0598	0.926	1	0.559	0.273	0.728	0.00931	0.986	1	0.154	0.765	0.977	0.39	0.698	0.915	3.52	6.64e-09	8.5e-08	4.32	4.69e-20	7.24e-19	0.706	0.195	0.237	1.72	0.000738	0.00126	1.32	0.0148	0.0215	3.02	1.83e-07	2.35e-06	2.63	3.08e-08	1.41e-07	-0.386	0.501	0.691
HyS0002.428	-0.0739	0.655	1	0.0821	0.617	1	0.0401	0.761	1	-0.0737	0.575	0.955	-0.0553	0.674	0.925	-0.25	0.237	0.454	-0.832	8.76e-05	0.000472	-1.02	7.06e-12	5.13e-11	-1.12	2.32e-14	8.29e-14	-0.461	0.00111	0.00185	-0.331	0.021	0.0301	-0.352	0.0192	0.061	-0.59	1.32e-05	4.29e-05	-0.239	0.0754	0.152
HyS0002.429	0.0836	0.718	1	-0.142	0.539	1	-0.969	1.69e-07	3.47e-06	-1.21	6.83e-11	1.47e-09	-1.55	9.2e-17	2.79e-15	-1.25	2.87e-06	3.6e-05	-1.56	2.53e-09	3.47e-08	-1.26	4.77e-11	3.19e-10	-1.12	3.48e-09	9.05e-09	-0.936	7.3e-07	1.59e-06	-1.1	9.37e-09	2.28e-08	0.64	0.00307	0.0131	-1.96	4.33e-25	8.61e-24	-2.6	7.89e-41	2.65e-39
HyS0002.432	0	1	1	0	1	1	0	1	1	0	1	1	2.89	0.0507	0.161	5.32	0.00517	0.0228	0	1	1	5.23	0.00011	0.00033	12.5	9.09e-25	5.8e-24	12.3	5.23e-24	3.02e-23	11.2	5.25e-20	2.44e-19	3.32	0.0443	0.119	3.83	0.00677	0.014	0	1	1
HyS0002.435	-0.15	0.669	1	-0.231	0.509	1	-1.61	6.88e-09	1.72e-07	-2.24	8.76e-16	2.95e-14	-2.83	3.31e-24	1.65e-22	-2.62	3.82e-12	1.68e-10	-0.879	0.0133	0.0391	-0.0581	0.834	0.93	-0.875	0.00164	0.00271	-1.72	7.61e-10	2.01e-09	-2.29	4.76e-16	1.77e-15	4.1	8.83e-39	1.85e-36	-0.405	0.144	0.212	-4.51	1.07e-54	6.4e-53
HyS0002.436	0.0424	0.812	1	0.165	0.352	1	0.177	0.212	0.637	0.283	0.0449	0.186	0.221	0.118	0.31	0.0995	0.626	0.862	0.504	0.00805	0.0254	0.33	0.0232	0.0453	-0.662	8.56e-06	1.75e-05	-0.399	0.00711	0.0108	-0.351	0.0193	0.0278	-0.22	0.156	0.313	0.366	0.00982	0.0195	0.586	3.47e-05	0.000146
HyS0002.437	-0.123	0.79	1	0.0499	0.914	1	0.157	0.668	0.985	0.319	0.382	0.809	0.438	0.229	0.494	1.35	0.00587	0.0253	1.09	0.0242	0.0646	1.07	0.00369	0.00862	4.7	2.23e-39	2.73e-38	4.25	1.83e-32	1.55e-31	2.6	7.18e-13	2.23e-12	0.171	0.668	0.829	0.857	0.0186	0.0347	0.686	0.0606	0.126
HyS0002.438	0.214	0.116	0.987	0.0279	0.838	1	0.107	0.327	0.789	0.237	0.029	0.132	0.145	0.182	0.42	0.0856	0.611	0.85	-0.122	0.451	0.659	-0.0475	0.681	0.795	-1.91	6.03e-47	1e-45	-2.58	2.04e-65	5.19e-64	-2.53	9.47e-57	1.87e-55	-0.214	0.0817	0.192	-0.307	0.00585	0.0123	-0.0923	0.405	0.591
HyS0002.439	-2.59	0.51	NA	1.67	0.628	NA	-2.17	0.48	NA	-0.809	0.79	NA	0.91	0.746	0.967	4.99	0.146	0.32	-0.0207	0.996	1	0.31	0.918	0.996	0.297	0.923	0.938	4.41	0.106	0.137	3.92	0.154	0.192	-4.36	0.173	NA	-1.92	0.531	0.634	2.44	0.377	NA
HyS0002.440	0	1	1	0	1	1	2.63	0.114	0.437	0	1	1	0	1	1	5.32	0.0079	0.0325	7.75	1.63e-07	1.57e-06	10.2	9.08e-15	8.83e-14	11.2	1.77e-17	7.54e-17	10.3	6.39e-15	2.24e-14	9.76	1.54e-13	4.96e-13	9.11	8.4e-09	1.35e-07	9.62	2.82e-13	2.16e-12	0	1	1
HyS0002.441	1.35	0.413	NA	0.163	0.933	NA	0.771	0.625	0.97	1.24	0.396	0.82	2.41	0.0672	0.2	4.49	0.00664	0.0281	5.24	0.000307	0.00145	6.32	2.62e-07	1.11e-06	7.24	2.51e-09	6.57e-09	7.02	8.25e-09	2.04e-08	7.37	1.44e-09	3.71e-09	7.05	1.25e-05	0.000105	5.74	2.63e-06	9.38e-06	-1.31	0.485	0.674
HyS0002.442	0.0915	0.699	1	-0.0344	0.884	1	-0.258	0.168	0.562	-0.346	0.0647	0.246	-0.561	0.00274	0.0132	-0.53	0.0318	0.098	-0.0921	0.702	0.897	-0.14	0.456	0.582	-0.47	0.0126	0.0187	-0.395	0.0362	0.0505	-1.34	2.51e-12	7.56e-12	0.0552	0.788	0.909	-0.239	0.202	0.285	-0.294	0.117	0.22
HyS0002.443	-0.471	0.000452	0.134	0.00694	0.958	1	0.0501	0.636	0.976	-0.165	0.119	0.392	-0.25	0.0185	0.0688	-0.746	7.44e-06	8.32e-05	-0.426	0.00476	0.0162	-0.305	0.0059	0.0131	-0.83	1.05e-13	3.63e-13	-1.45	4.17e-35	3.93e-34	-1.57	4e-38	4.27e-37	0.472	7.85e-05	0.000537	-0.256	0.0166	0.0313	-0.728	1.99e-11	1.6e-10
HyS0002.445	0.111	0.632	1	0.131	0.57	1	0.0965	0.599	0.96	0.439	0.0166	0.0831	0.482	0.00851	0.0352	0.387	0.105	0.25	-0.0285	0.905	1	0.0346	0.852	0.944	0.24	0.193	0.235	0.00104	0.996	1	-0.233	0.21	0.254	-0.387	0.0547	0.14	-0.0781	0.671	0.764	0.309	0.0924	0.181
HyS0002.446	-0.0418	0.911	1	0.128	0.73	1	0.27	0.359	0.816	0.323	0.272	0.676	0.353	0.229	0.495	-0.14	0.711	0.926	0.27	0.471	0.682	0.571	0.0526	0.0939	0.206	0.485	0.531	0.555	0.0595	0.0803	0.237	0.422	0.469	-0.204	0.527	0.719	0.511	0.082	0.13	0.715	0.015	0.0373
HyS0002.447	0.296	0.147	1	0.396	0.0504	0.745	0.599	0.00024	0.00279	0.966	1.85e-09	3.49e-08	0.917	1.14e-08	1.51e-07	0.463	0.0906	0.224	0.757	0.00163	0.00636	0.392	0.0267	0.0512	1.07	1.17e-10	3.36e-10	0.641	0.000198	0.000355	1.03	1.63e-09	4.18e-09	0.303	0.109	0.239	0.168	0.317	0.418	-0.135	0.432	0.621
HyS0002.448	0.0797	0.697	1	-0.0395	0.847	1	-0.231	0.163	0.551	0.212	0.191	0.539	0.196	0.228	0.493	0.517	0.0367	0.11	0.116	0.633	0.833	-0.17	0.337	0.457	-0.576	0.00126	0.00212	-0.743	5.37e-05	0.000101	-0.512	0.0059	0.00904	-0.174	0.349	0.551	-0.245	0.143	0.211	-0.0716	0.668	0.85
HyS0002.449	-0.156	0.219	1	-0.192	0.13	1	-0.804	1.66e-15	8.3e-14	-1.08	1.12e-26	8.51e-25	-1.26	1.93e-35	1.98e-33	-1.39	1.34e-22	3.73e-20	-1.43	2.36e-25	3.85e-23	-1.56	1.27e-50	1.58e-48	-2.55	1.65e-125	2.13e-123	-2.5	3.81e-119	3.47e-117	-2.38	6.14e-106	4.24e-104	0.095	0.401	0.604	-1.53	4.94e-51	5.05e-49	-1.63	5.47e-57	3.7e-55
HyS0002.450	0.216	0.287	1	0.341	0.0904	0.935	0.143	0.379	0.835	0.242	0.134	0.427	0.546	0.000669	0.00383	1.01	1.07e-05	0.000112	1.28	2.83e-09	3.85e-08	1.09	4.16e-11	2.8e-10	0.213	0.205	0.248	-0.892	1e-06	2.15e-06	-1.06	3.49e-08	8.22e-08	0.0905	0.605	0.783	0.998	5.19e-10	2.93e-09	0.907	1.8e-08	1.12e-07
HyS0002.451	0.207	0.29	1	0.0659	0.736	1	0.118	0.448	0.876	0.326	0.0355	0.154	0.421	0.00653	0.0281	0.593	0.00447	0.0203	0.58	0.00443	0.0152	0.561	0.000362	0.001	-1.05	9.49e-11	2.73e-10	-1.45	3.52e-18	1.48e-17	-1.34	1.85e-15	6.66e-15	0.0605	0.722	0.867	0.599	0.000114	0.000323	0.538	0.000533	0.00182
HyS0002.452	0.122	0.56	1	0.0316	0.88	1	-0.308	0.0636	0.295	-0.366	0.0277	0.127	-0.417	0.0121	0.048	-0.92	9.85e-05	0.00078	-0.453	0.0413	0.1	-0.533	0.00174	0.00433	-0.751	9.41e-06	1.91e-05	-1.4	7.94e-16	2.92e-15	-1.49	3.36e-17	1.33e-16	0.0374	0.839	0.943	-0.47	0.0049	0.0104	-0.507	0.00242	0.00728
HyS0002.453	-0.348	0.0222	0.724	-0.279	0.0653	0.814	-0.091	0.45	0.877	-0.0453	0.706	1	0.0232	0.846	1	-0.657	0.000672	0.00409	-0.042	0.804	0.979	0.338	0.00616	0.0136	-0.562	8.49e-06	1.73e-05	-1.41	2.1e-25	1.3e-24	-1.39	1.86e-23	1.05e-22	-0.00183	0.989	1	0.383	0.00144	0.00337	0.384	0.00139	0.00441
HyS0002.454	0.0234	0.902	1	-0.186	0.327	1	-0.627	3.76e-05	0.000529	-0.818	7.93e-08	1.2e-06	-0.901	3.38e-09	4.89e-08	-0.892	0.000156	0.00117	-0.00172	0.993	1	-0.0599	0.7	0.811	-0.583	0.00019	0.000346	-0.989	6.81e-10	1.8e-09	-0.932	1.01e-08	2.45e-08	1.33	5.13e-14	1.63e-12	-0.518	0.00069	0.00171	-1.84	1.67e-30	3.73e-29
HyS0002.455	0.0812	0.658	1	0.186	0.309	1	0.369	0.0111	0.077	0.659	5.31e-06	6.07e-05	1.03	9.76e-13	2.07e-11	1.25	8.37e-11	2.91e-09	1.29	7.41e-12	1.68e-10	1.32	1.34e-19	2.01e-18	0.524	0.000369	0.000652	2.04	5.04e-45	6.98e-44	3.1	1.09e-102	7.01e-101	-0.117	0.46	0.661	1.1	2.23e-14	1.93e-13	1.22	3.09e-17	3.63e-16
HyS0002.456	-0.0651	0.789	1	-0.338	0.166	1	-1.1	1.51e-08	3.58e-07	-1.74	4.68e-19	2.07e-17	-2.46	4.25e-36	4.63e-34	-2.36	6.36e-16	5.34e-14	-2.1	9.89e-15	3.61e-13	-2.45	6.79e-33	2.7e-31	-1.72	3.85e-18	1.7e-17	-2.56	6.24e-36	6.11e-35	-2.9	1.65e-42	2.08e-41	0.86	0.000214	0.0013	-2.88	5.8e-47	4.59e-45	-3.75	3.72e-72	4.7e-70
HyS0002.457	0.739	0.779	NA	0.548	0.835	NA	-0.868	0.722	NA	-2.44	0.32	NA	-2.53	0.302	0.594	0.43	0.892	1	-0.138	0.965	1	0.638	0.783	0.889	5.59	0.00511	0.00794	5.15	0.0102	0.0152	5.8	0.00375	0.00587	2.23	0.403	0.606	0.297	0.895	0.956	-1.93	0.432	0.621
HyS0002.458	0.0768	0.603	1	0.168	0.25	1	0.28	0.0176	0.112	0.638	4.12e-08	6.42e-07	0.894	9.68e-15	2.52e-13	0.997	9.79e-09	2.2e-07	0.616	0.000292	0.00139	0.652	1.2e-07	5.32e-07	0.698	7.41e-09	1.89e-08	0.688	1.62e-08	3.92e-08	0.535	2.02e-05	3.91e-05	-0.616	1.03e-06	1.11e-05	0.737	3.26e-10	1.89e-09	1.35	1.45e-31	3.45e-30
HyS0002.459	-2.97	0.366	NA	-0.724	0.806	NA	-0.0186	0.994	NA	-1.3	0.607	NA	0.701	0.751	0.97	0.158	0.962	1	3.03	0.274	0.457	1.58	0.487	0.613	3.34	0.118	0.15	4.39	0.038	0.0529	5.33	0.0115	0.017	0.0824	0.972	1	1.32	0.549	0.652	1.23	0.577	0.766
HyS0002.460	0	1	NA	0	1	NA	0	1	NA	0	1	1	0	1	1	0	1	1	0	1	1	0	1	1	0	1	1	10.4	0.122	0.155	8.63	0.197	0.24	0	1	1	0	1	1	0	1	1
HyS0002.465	-0.0523	0.865	1	-0.217	0.481	1	-0.694	0.00445	0.0361	-1.04	1.94e-05	0.000202	-1.56	2.02e-10	3.37e-09	-2.45	2.27e-11	8.8e-10	-1.08	0.000845	0.00357	-1.3	1.84e-07	8.02e-07	-0.852	0.000544	0.000946	-0.451	0.0666	0.0892	-0.988	7.1e-05	0.000131	1.23	1.19e-05	0.000101	-1.84	9.07e-14	7.34e-13	-3.07	1.71e-33	4.38e-32
HyS0002.466	0.366	0.386	1	0.303	0.472	1	0.411	0.219	0.648	0.709	0.0336	0.148	0.71	0.0333	0.113	0.627	0.15	0.325	0.0314	0.942	1	-0.378	0.267	0.377	0.0814	0.809	0.834	0.185	0.583	0.624	0.0157	0.963	0.975	-0.741	0.0442	0.118	-0.409	0.224	0.311	0.332	0.321	0.496
HyS0002.467	-0.0268	0.937	1	-0.0585	0.862	1	-0.116	0.668	0.985	0.363	0.174	0.506	0.559	0.0359	0.12	0.378	0.313	0.552	0.639	0.0729	0.16	0.321	0.243	0.35	0.164	0.549	0.592	2.47	1.31e-20	6.31e-20	2.68	6.64e-24	3.85e-23	-0.671	0.0263	0.0786	-0.787	0.00413	0.00889	-0.116	0.668	0.85
HyS0002.468	0.109	0.732	1	0.431	0.17	1	0.0844	0.738	1	0.206	0.412	0.836	0.0905	0.719	0.953	0.475	0.19	0.387	0.659	0.0537	0.124	-0.00571	0.983	1	-0.565	0.0348	0.0485	-0.258	0.332	0.38	-0.547	0.0476	0.0648	-0.0609	0.826	0.935	0.36	0.155	0.226	0.421	0.0963	0.187
HyS0002.469	0.0881	0.638	1	-0.147	0.433	1	-0.0865	0.565	0.944	-0.0909	0.544	0.936	-0.142	0.342	0.643	-0.0171	0.941	1	-0.866	0.000367	0.0017	-1.31	4.94e-14	4.46e-13	-1.7	6.84e-22	3.75e-21	-0.495	0.00215	0.00349	-0.162	0.314	0.36	-0.294	0.0996	0.223	-1.13	8.92e-13	6.58e-12	-0.838	8.95e-08	5.19e-07
HyS0002.470	0.0519	0.767	1	0.0539	0.758	1	-0.211	0.131	0.477	-0.413	0.00315	0.02	-0.679	1.27e-06	1.27e-05	-0.105	0.592	0.834	-1.2	5.18e-09	6.73e-08	-1.88	1.34e-33	5.7e-32	-2.41	3.19e-52	6.33e-51	-1.44	8.97e-22	4.59e-21	-1.69	1.9e-27	1.31e-26	-0.00427	0.98	1	-1.97	3.68e-41	2.03e-39	-1.97	1.26e-40	4.18e-39
HyS0002.471	0.66	0.105	0.982	0.428	0.295	1	0.134	0.682	0.985	0.364	0.261	0.659	0.117	0.719	0.953	1.44	0.00076	0.00455	1.08	0.0109	0.0331	0.493	0.138	0.218	-1.06	0.00234	0.00381	-1.49	3.57e-05	6.82e-05	-1.48	6.15e-05	0.000114	0.179	0.614	0.788	0.993	0.00218	0.00493	0.814	0.0122	0.0311
HyS0002.473	0	1	NA	0	1	NA	0	1	NA	0	1	NA	3.08	0.358	0.662	0	1	1	5.75	0.164	0.308	3.97	0.244	0.351	7.58	0.0199	0.0288	2.7	0.445	0.491	7.03	0.0315	0.0441	3.88	0.286	0.478	5.84	0.074	0.119	1.96	0.581	NA
HyS0002.474	-1.22	0.809	NA	-1.41	0.78	NA	1.76	0.646	NA	0.45	0.91	NA	-1.05	0.793	NA	1.92	0.704	NA	5.79	0.214	0.38	4.86	0.195	0.291	3.19	0.401	0.449	3.01	0.432	0.478	2.08	0.601	0.644	1.76	0.652	NA	5.56	0.135	NA	3.8	0.311	NA
HyS0002.475	0	1	NA	0	1	NA	0	1	NA	0	1	NA	0	1	NA	0	1	NA	0	1	NA	0	1	1	0	1	1	6.32	0.346	0.393	0	1	1	2.17	0.77	NA	2.69	0.691	NA	0	1	NA
HyS0002.477	0.588	0.32	1	0.612	0.301	1	0.306	0.515	0.92	0.249	0.596	0.969	0.151	0.748	0.968	0.794	0.195	0.393	1.2	0.0466	0.111	0.857	0.0695	0.12	-3.14	3.77e-09	9.78e-09	-6.95	5.71e-10	1.52e-09	-6.61	3.71e-09	9.28e-09	0.249	0.629	0.799	0.577	0.219	0.305	0.328	0.486	0.676
HyS0002.478	-0.14	0.651	1	-0.116	0.707	1	-0.352	0.156	0.536	-0.405	0.102	0.347	-0.625	0.0119	0.0472	-1.3	0.0037	0.0173	-1.26	0.00182	0.00701	-2.16	1.17e-12	9.14e-12	-7.27	3.72e-12	1.17e-11	-5.8	3.37e-17	1.34e-16	-6.21	9.14e-13	2.83e-12	-0.911	0.00255	0.0111	-1.98	2.79e-13	2.14e-12	-1.06	3.63e-05	0.000152
HyS0002.479	-0.263	0.198	1	-0.178	0.38	1	-0.25	0.124	0.46	-0.289	0.074	0.273	-0.289	0.074	0.216	-0.371	0.123	0.282	-0.901	0.00017	0.000856	-1.68	3.52e-20	5.48e-19	-8.94	5.04e-18	2.21e-17	-11.2	1.16e-14	3.99e-14	-9.43	1.54e-11	4.44e-11	-0.788	2.27e-05	0.000179	-1.37	3.42e-16	3.47e-15	-0.585	0.00038	0.00133
HyS0002.480	-3.22	0.278	NA	-0.967	0.709	NA	0.647	0.733	NA	0.746	0.691	NA	0.476	0.801	0.995	-0.0852	0.977	1	-0.653	0.826	0.995	2.91	0.112	0.182	2.95	0.103	0.133	3.46	0.0542	0.0736	3.38	0.0629	0.0841	4.75	0.0381	0.105	3.75	0.0344	0.0603	-1	0.658	NA
HyS0002.481	0.0683	0.576	1	-0.0217	0.859	1	-0.0369	0.706	0.992	-0.0288	0.767	1	-0.14	0.153	0.371	0.0656	0.658	0.885	-0.558	0.000181	0.000903	-0.773	5.97e-13	4.8e-12	0.59	2.32e-09	6.12e-09	0.717	4.05e-13	1.28e-12	0.9	1.32e-19	5.99e-19	0.0709	0.53	0.721	-0.629	3.67e-10	2.11e-09	-0.7	4.43e-12	3.74e-11
HyS0002.482	0	1	1	0	1	1	0	1	1	0	1	1	2.28	0.172	0.404	0	1	1	0	1	1	0	1	1	11.1	3.67e-17	1.54e-16	10.8	2.17e-16	8.23e-16	10.8	2.48e-16	9.41e-16	1.32	0.531	0.723	1.84	0.338	0.439	0	1	1
HyS0002.484	-0.135	0.435	1	-0.185	0.281	1	-0.146	0.297	0.758	-0.161	0.246	0.634	-0.137	0.323	0.62	-0.508	0.0656	0.175	-0.48	0.0483	0.114	-0.675	3.3e-05	0.000107	-0.213	0.158	0.196	0.146	0.326	0.375	0.11	0.475	0.521	-0.473	0.00388	0.016	-0.648	1.03e-05	3.41e-05	-0.175	0.222	0.373
HyS0002.485	0.118	0.619	1	0.119	0.617	1	-0.0632	0.737	1	-0.377	0.045	0.186	-0.892	2.11e-06	2.04e-05	-0.643	0.00757	0.0313	-1.3	6.81e-08	7.11e-07	-2.1	1.97e-28	5.88e-27	-2	3.83e-26	2.64e-25	-0.102	0.587	0.628	0.0355	0.85	0.876	-0.0325	0.876	0.965	-2.21	1.72e-31	5.4e-30	-2.17	1.34e-30	3.02e-29
HyS0002.486	0	1	1	0	1	NA	1.62	0.44	0.871	1.47	0.484	0.894	5.78	0.000285	0.00182	7.91	1.9e-05	0.000185	11	4.74e-10	7.41e-09	9.74	5.26e-10	3.12e-09	7.93	5e-07	1.12e-06	6.44	6.61e-05	0.000124	0	1	1	8.66	2.28e-06	2.24e-05	9.18	4.58e-09	2.3e-08	0	1	1
HyS0002.487	0.162	0.334	1	0.0864	0.605	1	0.205	0.127	0.468	0.296	0.0263	0.122	0.38	0.0042	0.0193	0.238	0.261	0.487	0.394	0.0416	0.101	0.668	1.46e-06	5.62e-06	0.495	0.000319	0.000568	1.02	7.39e-14	2.44e-13	1.21	6.27e-19	2.75e-18	0.0943	0.525	0.718	0.33	0.0143	0.0273	0.236	0.0821	0.163
HyS0002.488	0.00876	0.953	1	-0.155	0.297	1	-0.351	0.00333	0.028	-0.409	0.000599	0.00456	-0.409	0.000594	0.00345	-0.231	0.19	0.387	-0.869	1.02e-06	8.08e-06	-1.25	1.35e-21	2.38e-20	-1.92	5.32e-46	8.46e-45	-2.2	1.09e-54	2.01e-53	-1.59	3.93e-31	3.21e-30	-0.564	2.58e-05	0.000201	-0.822	1.36e-11	8.95e-11	-0.258	0.0317	0.0717
HyS0002.489	-0.114	0.463	1	-0.468	0.00274	0.106	-0.921	8.59e-13	3.43e-11	-0.878	5.82e-12	1.41e-10	-0.513	4.1e-05	0.000311	-0.815	0.000426	0.00277	-0.935	1.05e-05	6.86e-05	-1.17	9.88e-16	1.05e-14	-0.417	0.00166	0.00274	-0.466	0.000554	0.000956	-0.443	0.00138	0.00228	-0.549	0.000138	0.000882	-0.798	7.79e-10	4.31e-09	-0.249	0.0496	0.106
HyS0002.490	0.0458	0.832	1	-0.0857	0.692	1	0.161	0.349	0.809	0.127	0.46	0.872	0.0102	0.953	1	0.219	0.373	0.625	-0.636	0.0118	0.0354	-1.51	7.07e-15	6.96e-14	-0.845	3.56e-06	7.5e-06	-0.169	0.343	0.391	0.162	0.363	0.409	-0.712	0.000327	0.0019	-1.21	1.31e-11	8.66e-11	-0.5	0.00434	0.0123
HyS0002.491	-0.286	0.194	1	0.0155	0.942	1	0.0769	0.66	0.985	-0.0791	0.651	0.987	0.0308	0.859	1	0.861	0.00213	0.0109	0.0185	0.95	1	0.472	0.0114	0.0239	3.45	3.6e-100	2.53e-98	2.59	5.19e-55	9.7e-54	2.18	9.09e-38	9.6e-37	-0.258	0.172	0.337	0.416	0.0166	0.0313	0.675	9.19e-05	0.000359
HyS0002.493	-0.53	0.00505	0.439	-0.0998	0.596	1	0.105	0.481	0.899	0.0372	0.803	1	0.175	0.241	0.513	-0.63	0.00157	0.00843	0.132	0.493	0.704	0.801	8.63e-08	3.91e-07	2.83	6.35e-81	2.94e-79	3.83	3.17e-146	5.02e-144	4.53	2.05e-204	1.17e-201	0.146	0.372	0.575	0.826	2.98e-08	1.36e-07	0.68	5.06e-06	2.38e-05
HyS0002.494	0.374	0.136	1	0.273	0.276	1	0.205	0.302	0.765	0.128	0.518	0.923	0.0432	0.827	1	0.554	0.0286	0.0905	0.568	0.0242	0.0647	0.284	0.154	0.238	-1.49	1.03e-13	3.56e-13	-1.19	2.97e-09	7.56e-09	-1.59	3.15e-15	1.12e-14	0.0241	0.912	0.989	0.373	0.06	0.0991	0.349	0.0785	0.157
HyS0002.495	0	1	NA	0	1	NA	0	1	NA	1.52	0.621	NA	0	1	1	0	1	1	5.75	0.0997	0.207	3.31	0.267	0.378	6.96	0.0116	0.0173	7.96	0.00379	0.00598	8.55	0.00186	0.00301	2.97	0.35	0.552	3.49	0.223	0.31	0	1	1
HyS0002.499	0	1	1	0	1	1	1.61	0.402	0.845	0	1	1	1.36	0.473	0.776	0	1	1	0	1	1	0	1	1	11.9	1.24e-19	5.96e-19	12.9	9.54e-23	5.15e-22	11.8	1.62e-19	7.34e-19	-0.118	0.94	1	2.84	0.0867	0.136	2.96	0.0744	0.15
HyS0002.500	0	1	NA	3.58	0.672	NA	0	1	NA	0	1	NA	0	1	NA	0	1	NA	0	1	1	0	1	1	4.87	0.469	0.515	6.42	0.338	0.385	6.94	0.3	0.347	0	1	NA	0	1	NA	0	1	NA
HyS0002.501	3.19	0.547	1	0	1	NA	0	1	1	0	1	1	0	1	1	0	1	1	0	1	1	4.06	0.343	0.463	9.34	0.0249	0.0355	10.4	0.0122	0.018	10.7	0.0101	0.015	-2.49	0.592	0.772	1.8	0.681	0.773	4.29	0.308	0.482
HyS0002.502	0.202	0.906	NA	-0.0892	0.958	NA	-0.326	0.812	NA	-0.863	0.534	0.931	0.418	0.756	0.973	1.75	0.326	0.569	2.86	0.0923	0.194	3.15	0.0181	0.0364	1.48	0.272	0.319	1.32	0.331	0.379	-0.935	0.539	0.584	0.87	0.551	0.739	1.84	0.168	0.242	0.972	0.471	0.66
HyS0002.503	0.424	0.727	NA	1.3	0.27	NA	0.295	0.766	NA	0.627	0.518	0.923	1	0.294	0.584	-2.34	0.315	0.555	3.78	0.00141	0.00561	2.76	0.00388	0.00904	2.93	0.00191	0.00313	1.68	0.0876	0.115	-0.177	0.88	0.903	1.19	0.238	0.421	2.46	0.00894	0.018	1.26	0.191	0.332
HyS0002.504	-0.208	0.672	1	-1.08	0.0416	0.659	-0.297	0.463	0.886	-0.392	0.331	0.749	0.546	0.145	0.358	2.01	0.000227	0.00161	3.68	2.52e-16	1.18e-14	4.36	1.52e-35	7.4e-34	12.1	5.32e-272	8.28e-269	12.4	1.87e-285	1.07e-281	12.3	6.27e-282	3.58e-278	4.01	3.86e-20	2.11e-18	3.44	7.98e-23	1.35e-21	-0.574	0.187	0.327
HyS0002.505	0	1	NA	0	1	NA	0	1	NA	0	1	NA	0	1	1	0	1	1	0	1	1	4.33	0.272	0.383	8.55	0.0259	0.0368	7.18	0.0619	0.0833	5.47	0.159	0.198	0.724	0.861	0.956	4.28	0.271	0.365	3.56	0.365	0.547
HyS0002.506	-0.021	0.94	1	-0.00597	0.983	1	0.227	0.304	0.766	0.129	0.558	0.945	0.0944	0.669	0.921	-0.52	0.121	0.277	-0.939	0.00438	0.0151	-1.72	6.37e-12	4.65e-11	0.0432	0.848	0.87	0.596	0.00767	0.0116	0.974	1.29e-05	2.53e-05	-0.826	0.00145	0.00685	-1.68	6.16e-13	4.61e-12	-0.856	0.000163	0.000612
HyS0002.507	0.285	0.902	NA	0.0932	0.968	NA	-0.74	0.705	NA	-0.967	0.623	NA	0.168	0.928	1	-1.02	0.733	0.942	-1.59	0.596	0.8	1.82	0.326	0.444	2.26	0.213	0.257	0.276	0.889	0.908	2.34	0.202	0.245	5.13	0.0298	0.0868	3.19	0.0739	0.119	-1.94	0.394	NA
HyS0002.508	0	1	NA	0	1	NA	0	1	NA	0	1	NA	0	1	1	0	1	1	0	1	1	0	1	1	6.13	0.36	0.408	9.28	0.165	0.205	7.66	0.253	0.299	3.26	0.659	0.823	3.78	0.575	0.676	0	1	1
HyS0002.509	-0.232	0.406	1	-1.2	2.14e-05	0.00218	-1.93	2.53e-17	1.49e-15	-1.99	2.36e-18	9.65e-17	-1.58	2.3e-12	4.7e-11	-1.28	0.000125	0.000957	-0.699	0.0214	0.0582	-0.416	0.0673	0.117	-0.66	0.00358	0.00567	-1.37	4.45e-09	1.12e-08	-1.85	2.71e-14	9.19e-14	1.65	1.58e-10	3.32e-09	-0.736	0.001	0.00241	-2.38	3.82e-24	6.58e-23
HyS0002.510	-0.00261	0.989	1	0.00088	0.996	1	-0.433	0.00365	0.0304	-0.753	4.6e-07	6.26e-06	-0.931	4.86e-10	7.68e-09	-0.64	0.00248	0.0124	-1.1	1.67e-07	1.6e-06	-1.4	6.82e-19	9.45e-18	-1.97	6.06e-35	6.22e-34	-2.94	5.79e-64	1.41e-62	-2.64	9.31e-52	1.59e-50	0.123	0.467	0.667	-1.21	1.54e-15	1.47e-14	-1.33	2.32e-18	2.91e-17
HyS0002.511	-1.22	0.618	1	2.03	0.227	NA	-0.797	0.679	0.985	1.47	0.372	0.798	2.65	0.0655	0.196	1.92	0.432	0.685	1.35	0.581	0.787	3.72	0.0114	0.0239	10.1	4.4e-15	1.64e-14	8.8	8.27e-12	2.42e-11	8.38	8.57e-11	2.37e-10	2.46	0.0459	0.122	4.46	0.000934	0.00226	2	0.222	0.374
HyS0002.512	0.402	0.0686	0.939	0.155	0.483	1	0.0952	0.59	0.956	-0.0246	0.889	1	-0.103	0.561	0.849	0.371	0.138	0.307	0.594	0.0122	0.0365	0.392	0.0303	0.0574	0.0863	0.633	0.67	-0.0499	0.784	0.813	0.00107	0.995	1	0.0665	0.734	0.875	0.0378	0.831	0.902	-0.0287	0.872	1
HyS0002.513	-0.526	0.16	1	-0.111	0.766	1	0.0674	0.82	1	-0.0626	0.833	1	-0.00583	0.984	1	-0.47	0.21	0.416	-0.604	0.107	0.218	-0.666	0.0246	0.0477	-7.06	2.23e-116	2.24e-114	-8.28	9.78e-142	1.43e-139	-8.84	3.35e-140	4.7e-138	-0.615	0.058	0.147	-0.472	0.111	0.169	0.143	0.63	0.816
HyS0002.514	0	1	1	0	1	1	0	1	1	0	1	1	2.31	0.151	0.368	0	1	1	0	1	1	0	1	1	7.98	1.93e-10	5.44e-10	11.5	1.56e-20	7.5e-20	12.2	4.24e-23	2.34e-22	-2.11	0.194	0.366	1.85	0.322	0.422	3.96	0.00557	0.0154
HyS0002.515	0	1	NA	2	0.814	NA	0	1	NA	0	1	NA	2.64	0.694	NA	0	1	NA	0	1	1	0	1	1	5.37	0.421	0.468	6.42	0.335	0.383	6.92	0.299	0.346	2.76	0.708	NA	3.28	0.625	NA	0	1	NA
HyS0002.516	0	1	1	0	1	1	0	1	1	0	1	1	1.34	0.47	0.774	0	1	1	0	1	1	4.13	0.00643	0.0142	9.55	2.49e-14	8.89e-14	11	9.13e-19	3.97e-18	11.3	1.57e-19	7.1e-19	5.48	0.000407	0.00228	5.99	3.53e-06	1.24e-05	0	1	1
HyS0002.517	1.36	0.287	1	-2.86	0.205	1	-2.25	0.189	0.596	0.0422	0.975	1	-0.0612	0.964	1	0.464	0.837	1	-0.104	0.963	1	1.15	0.407	0.531	8.13	1.43e-18	6.48e-18	8.78	1.79e-21	9.03e-21	8.78	2.06e-21	1.04e-20	2.47	0.00512	0.0204	4.02	3.11e-05	9.56e-05	1.55	0.186	0.325
HyS0002.518	-0.118	0.504	1	-0.077	0.661	1	-0.13	0.354	0.812	-0.124	0.377	0.804	-0.153	0.273	0.558	-0.0725	0.712	0.927	-0.512	0.00842	0.0264	-0.321	0.0264	0.0508	0.402	0.00429	0.00674	0.345	0.0146	0.0215	0.372	0.00898	0.0134	0.354	0.0238	0.0724	-0.37	0.00865	0.0175	-0.724	3.55e-07	1.93e-06
HyS0002.519	0.0774	0.749	1	0.139	0.566	1	0.0758	0.692	0.987	0.0125	0.948	1	-0.123	0.522	0.818	0.158	0.52	0.773	0.507	0.0377	0.0926	0.465	0.0154	0.0314	1.35	1.58e-12	5.08e-12	2.44	2.65e-37	2.75e-36	2.97	1.77e-54	3.22e-53	0.141	0.502	0.7	0.504	0.00845	0.0171	0.363	0.0578	0.121
HyS0002.520	-0.883	0.0479	0.894	-0.0396	0.924	1	0.307	0.358	0.815	0.547	0.0963	0.333	0.912	0.00495	0.0222	-0.107	0.867	1	0.717	0.149	0.286	1.02	0.00299	0.00712	7.72	1.77e-135	2.71e-133	7.64	8.9e-133	1.08e-130	7.08	4.66e-114	4.05e-112	0.0833	0.816	0.928	0.865	0.00874	0.0176	0.782	0.0187	0.0452
HyS0002.521	0.128	0.521	1	-0.00641	0.974	1	0.251	0.111	0.431	0.513	0.00109	0.00781	0.607	0.000111	0.000767	0.277	0.203	0.405	0.51	0.0145	0.0419	0.563	0.00044	0.0012	-0.239	0.14	0.175	-0.361	0.0269	0.0381	-0.394	0.0169	0.0245	-0.516	0.00275	0.0118	0.495	0.0017	0.00393	1.01	1.28e-10	9.67e-10
HyS0002.522	-0.303	0.0508	0.897	-0.106	0.49	1	-0.212	0.0851	0.36	-0.477	0.000114	0.00102	-0.663	8.61e-08	1.03e-06	-0.666	0.000743	0.00447	-1.05	4.47e-08	4.82e-07	-1.01	5.01e-14	4.51e-13	-0.545	2.27e-05	4.46e-05	-0.479	0.000211	0.000377	-0.447	0.000671	0.00114	0.696	3.25e-06	3.11e-05	-1.18	3.83e-20	5.34e-19	-1.87	2.23e-44	8.72e-43
HyS0002.523	0.0611	0.787	1	-0.00572	0.98	1	0.144	0.426	0.863	0.174	0.333	0.752	0.392	0.0289	0.1	0.328	0.205	0.408	0.176	0.483	0.693	-0.151	0.424	0.548	0.537	0.00331	0.00526	0.476	0.00963	0.0144	0.896	1.02e-06	2.18e-06	-0.218	0.277	0.469	-0.0995	0.585	0.686	0.118	0.515	0.705
HyS0002.524	0.0535	0.951	NA	0.0701	0.935	NA	-0.741	0.29	NA	-1.28	0.0701	0.262	-1.64	0.0223	0.081	-5.11	0.0205	0.0695	-5.68	0.01	0.0308	-2.33	0.00652	0.0143	-2.23	0.00674	0.0103	-2.23	0.00804	0.0122	-2.31	0.00948	0.0141	0.776	0.389	0.592	-1.79	0.0157	0.0298	-2.57	0.00129	0.00412
HyS0002.527	0	1	1	0	1	1	0	1	1	0	1	1	1.32	0.514	0.81	0	1	1	0	1	1	0	1	1	10.7	6.37e-13	2.1e-12	10.7	8.45e-13	2.63e-12	9.34	4.37e-10	1.16e-09	1.35	0.548	0.737	1.86	0.361	0.463	0	1	1
HyS0002.528	-0.529	0.671	NA	-2.31	0.124	NA	0.209	0.829	NA	-0.433	0.662	0.992	-1.03	0.317	0.612	1.6	0.245	0.464	1.04	0.452	0.661	-3.93	0.0203	0.0402	4.03	7.72e-06	1.58e-05	2.54	0.00602	0.00925	1.16	0.242	0.288	-0.188	0.87	0.962	-0.361	0.723	0.809	-0.173	0.864	1
HyS0002.529	-0.262	0.38	1	-0.468	0.116	1	-0.963	5.28e-05	0.00072	-1.19	5.71e-07	7.69e-06	-1.52	2.41e-10	3.99e-09	-1.76	2.72e-06	3.46e-05	-1.77	4.71e-07	4.01e-06	-1.84	6.09e-13	4.89e-12	-1.42	7.96e-09	2.02e-08	-1.17	1.9e-06	4e-06	-1.01	4.6e-05	8.64e-05	-0.286	0.296	0.491	-1.93	3.48e-15	3.24e-14	-1.64	1.58e-11	1.28e-10
HyS0002.530	-0.209	0.577	1	-0.734	0.0506	0.746	-1.34	7.03e-06	0.000112	-1.79	1.98e-09	3.72e-08	-2.18	3.3e-13	7.31e-12	-2.5	8.74e-09	1.98e-07	-2.29	2.33e-08	2.68e-07	-2.67	1.77e-17	2.2e-16	-2.21	5.18e-13	1.72e-12	-2.04	2.56e-11	7.33e-11	-1.95	2.45e-10	6.59e-10	0.912	0.00899	0.0326	-2.86	6.4e-21	9.44e-20	-3.78	3.7e-33	9.39e-32
HyS0002.531	-0.3	0.267	1	-0.223	0.405	1	-0.0254	0.906	1	-0.0248	0.908	1	0.0647	0.761	0.976	-0.639	0.11	0.258	0.0619	0.848	1	0.36	0.109	0.178	0.092	0.681	0.716	1.2	2.1e-08	5.06e-08	1.33	7.8e-10	2.04e-09	-0.101	0.67	0.83	0.138	0.522	0.625	0.24	0.267	0.434
HyS0002.532	-0.011	0.941	1	-0.18	0.226	1	-0.426	0.000311	0.00352	-0.444	0.000172	0.00149	-0.461	9.4e-05	0.000661	-0.408	0.0125	0.0471	-0.655	4.41e-05	0.000254	-0.974	2.15e-15	2.22e-14	-2.31	2.22e-72	8.03e-71	-2.42	1.57e-76	5.46e-75	-2.05	1.07e-55	2.03e-54	-0.0864	0.515	0.71	-1.07	5.23e-19	6.64e-18	-0.979	2.77e-16	3.06e-15
HyS0002.533	0.0104	0.943	1	0.00326	0.982	1	0.221	0.0574	0.274	0.255	0.0275	0.126	0.376	0.00107	0.00579	0.418	0.0271	0.0865	0.232	0.193	0.35	-0.0331	0.795	0.899	-0.118	0.346	0.394	0.571	2.48e-06	5.18e-06	0.954	2.84e-15	1.01e-14	-0.249	0.0545	0.14	0.132	0.264	0.358	0.381	0.00116	0.00375
HyS0002.534	-0.122	0.543	1	-0.000862	0.997	1	0.0161	0.92	1	-0.0206	0.897	1	0.114	0.472	0.775	-0.73	0.00128	0.00706	-0.382	0.0746	0.163	-0.252	0.123	0.196	-0.598	0.000237	0.000428	-0.993	1.81e-09	4.66e-09	-1.03	8.21e-10	2.14e-09	-0.489	0.00531	0.021	-0.223	0.164	0.238	0.266	0.0952	0.185
HyS0002.535	-0.124	0.522	1	0.0339	0.86	1	-0.00887	0.954	1	-0.0203	0.895	1	0.253	0.0981	0.268	0.325	0.154	0.333	0.13	0.554	0.766	-0.171	0.296	0.411	0.125	0.433	0.48	-0.134	0.407	0.453	-0.29	0.0821	0.108	-0.557	0.00108	0.00535	-0.092	0.555	0.657	0.465	0.00254	0.00758
HyS0002.536	-0.354	0.339	1	-1.05	0.00455	0.153	-1.59	7.41e-08	1.61e-06	-2.18	1.78e-13	4.93e-12	-2.23	4.69e-14	1.12e-12	-2.43	1.51e-08	3.24e-07	-2.44	2.62e-09	3.58e-08	-1.57	1.63e-07	7.12e-07	-1.87	3.98e-10	1.1e-09	-2.27	7.31e-14	2.41e-13	-2.02	3.38e-11	9.58e-11	3.16	3.71e-18	1.69e-16	-1.84	5.23e-10	2.95e-09	-5	4.41e-50	2.2e-48
HyS0002.537	0.159	0.157	1	0.123	0.271	1	0.129	0.154	0.533	0.0239	0.791	1	0.0205	0.819	1	0.407	0.00347	0.0165	0.0802	0.552	0.765	-0.366	0.000229	0.000656	0.105	0.265	0.313	0.485	1.88e-07	4.25e-07	0.54	1.11e-08	2.68e-08	-0.0599	0.565	0.75	-0.403	1.42e-05	4.6e-05	-0.343	0.000227	0.000829
HyS0002.538	-0.549	0.339	1	-0.21	0.699	1	-0.502	0.286	0.746	-0.0463	0.917	1	0.306	0.474	0.777	0.414	0.629	0.866	3.2	5.17e-10	8.01e-09	3.32	1.05e-16	1.22e-15	5.21	1.88e-41	2.51e-40	3.4	1.01e-17	4.13e-17	3.02	1.08e-13	3.54e-13	4.75	9.66e-15	3.21e-13	2.98	3.29e-14	2.79e-13	-1.78	0.00386	0.0111
HyS0002.539	0.01	0.972	1	0.207	0.468	1	0.555	0.0146	0.0964	0.337	0.139	0.436	0.49	0.0303	0.104	1.8	3.18e-09	7.93e-08	5.1	2.05e-75	6.89e-72	5.71	1.68e-147	4.11e-144	3.95	2.74e-71	9.49e-70	3.24	5.01e-48	7.71e-47	3.42	5.19e-53	9.1e-52	4.76	7.29e-85	9.79e-82	5.13	6.98e-120	1.28e-116	0.371	0.107	0.205
HyS0002.540	-0.0519	0.852	1	0.00579	0.983	1	0.0115	0.958	1	-0.094	0.67	0.996	-0.149	0.5	0.8	-0.047	0.868	1	0.472	0.0923	0.194	0.519	0.0187	0.0374	-0.666	0.00262	0.00423	-1.23	3.11e-08	7.4e-08	-1.98	1.04e-18	4.5e-18	0.168	0.488	0.686	0.368	0.0954	0.148	0.2	0.364	0.547
HyS0002.541	0.326	0.111	0.982	-0.0794	0.699	1	-0.295	0.0698	0.315	-0.137	0.4	0.823	-0.212	0.192	0.436	0.186	0.388	0.643	-0.257	0.231	0.4	-0.73	1.2e-05	4.1e-05	-1.89	1.43e-28	1.12e-27	-2.13	1.29e-34	1.19e-33	-2.06	1.46e-31	1.21e-30	-0.0643	0.721	0.865	-0.494	0.00252	0.00565	-0.43	0.00861	0.0228
HyS0002.542	-0.272	0.158	1	-0.142	0.461	1	0.107	0.482	0.899	0.0513	0.736	1	0.143	0.347	0.648	-0.409	0.0532	0.149	0.0613	0.76	0.943	0.833	5.24e-08	2.44e-07	0.992	7.46e-11	2.16e-10	1.18	8.79e-15	3.06e-14	1.11	3.51e-13	1.11e-12	0.159	0.339	0.54	0.891	4.3e-09	2.16e-08	0.732	1.45e-06	7.31e-06
HyS0002.543	0.253	0.39	1	0.239	0.417	1	0.105	0.651	0.982	0.0402	0.863	1	-0.0718	0.758	0.974	0.2	0.501	0.754	0.22	0.459	0.668	-0.0415	0.859	0.949	0.285	0.223	0.268	0.583	0.0125	0.0185	0.758	0.00118	0.00196	0.0257	0.92	0.994	0.185	0.427	0.531	0.16	0.494	0.684
HyS0002.544	-0.0954	0.598	1	-0.495	0.00642	0.197	-1.05	1.17e-12	4.55e-11	-1.29	2.09e-18	8.66e-17	-0.994	1.07e-11	2.05e-10	-0.939	6.66e-05	0.000562	-0.773	0.000301	0.00143	-0.685	8.14e-06	2.86e-05	-1.41	3.16e-19	1.49e-18	-1.17	8.77e-14	2.88e-13	-0.95	1.82e-09	4.65e-09	0.0293	0.859	0.956	-0.8	5.75e-08	2.54e-07	-0.829	2.14e-08	1.32e-07
HyS0002.547	0.175	0.486	1	0.222	0.374	1	0.206	0.306	0.768	0.168	0.402	0.825	0.272	0.173	0.406	0.196	0.53	0.783	-0.22	0.471	0.681	0.22	0.297	0.412	0.38	0.065	0.087	0.0099	0.963	0.974	0.23	0.28	0.328	-0.0652	0.767	0.895	0.476	0.0176	0.033	0.541	0.00702	0.019
HyS0002.548	0.14	0.564	1	0.0553	0.82	1	0.162	0.399	0.845	0.374	0.0519	0.208	0.554	0.00396	0.0183	0.267	0.286	0.519	0.685	0.00543	0.018	0.953	7.9e-07	3.15e-06	-0.388	0.0457	0.0627	-1.03	1.52e-07	3.45e-07	-1.04	1.39e-07	3.16e-07	-0.167	0.428	0.632	0.932	1.25e-06	4.64e-06	1.1	1.09e-08	6.91e-08
HyS0002.549	0.591	0.0272	0.765	0.311	0.245	1	0.0813	0.702	0.989	0.0661	0.755	1	-0.12	0.57	0.856	0.224	0.415	0.674	0.766	0.00469	0.016	0.672	0.0016	0.004	-0.0832	0.696	0.73	0.531	0.0126	0.0187	0.701	0.000992	0.00166	0.435	0.0615	0.154	0.709	0.000824	0.00202	0.274	0.196	0.339
HyS0002.550	0.0732	0.78	1	0.152	0.561	1	0.0863	0.677	0.985	0.00689	0.973	1	-0.0529	0.798	0.993	0.448	0.0958	0.234	0.533	0.045	0.108	0.202	0.333	0.451	1.74	4.69e-17	1.96e-16	1.12	5.86e-08	1.37e-07	0.465	0.0257	0.0364	-0.0558	0.806	0.921	0.288	0.165	0.239	0.344	0.0972	0.189
HyS0002.551	0.0541	0.968	NA	-1.14	0.456	NA	-0.244	0.831	1	-4.12	0.0166	0.0831	-0.917	0.447	0.754	-1.26	0.591	0.833	3.62	0.00359	0.0127	3.95	4.73e-05	0.000149	4.74	6.89e-07	1.52e-06	4.22	1.18e-05	2.33e-05	3.85	8.09e-05	0.000149	5.35	1.34e-05	0.000112	4.77	5.02e-07	1.96e-06	-0.583	0.642	0.827
HyS0002.552	0.236	0.94	NA	-2.4	0.487	NA	-1.79	0.508	NA	-1.94	0.471	NA	-2.04	0.45	0.758	0.926	0.788	0.986	2.8	0.371	0.572	5.49	0.0169	0.0341	5.89	0.0101	0.0152	3.87	0.0971	0.126	3.74	0.112	0.143	6.88	0.0102	0.0362	5.45	0.0172	0.0322	-1.43	0.595	0.784
HyS0002.553	0.49	0.0121	0.624	0.211	0.28	1	0.247	0.114	0.437	0.301	0.0535	0.213	0.167	0.285	0.572	0.634	0.0039	0.018	0.211	0.331	0.526	0.0149	0.927	1	0.402	0.0116	0.0173	0.61	0.000127	0.000231	0.832	1.82e-07	4.09e-07	0.0569	0.744	0.881	-0.000599	0.997	1	-0.0575	0.717	0.895
HyS0002.554	-0.168	0.733	1	-0.126	0.797	1	0.382	0.325	0.787	0.223	0.565	0.949	0.433	0.262	0.542	0.85	0.132	0.297	2.04	4.36e-05	0.000251	2.29	2.57e-09	1.4e-08	2	1.92e-07	4.4e-07	1.32	0.000729	0.00124	1.96	4.23e-07	9.27e-07	0.677	0.104	0.23	1.58	3.58e-05	0.000109	0.901	0.0199	0.0478
HyS0002.555	0.104	0.671	1	0.123	0.617	1	0.125	0.518	0.923	0.339	0.0802	0.29	0.398	0.0401	0.132	0.51	0.0447	0.129	0.743	0.00294	0.0106	1.06	5.68e-08	2.63e-07	1.39	6.76e-13	2.23e-12	0.621	0.00145	0.0024	0.365	0.0629	0.0842	0.921	1.51e-05	0.000124	0.948	1.02e-06	3.83e-06	0.0263	0.893	1
HyS0002.560	-0.214	0.759	1	-0.165	0.808	1	-0.38	0.522	0.924	-1.42	0.0384	0.164	1.11	0.0266	0.0941	3.16	2.97e-06	3.71e-05	5.52	1.28e-22	1.59e-20	4.49	1.97e-21	3.42e-20	9.16	1.22e-88	6.68e-87	9.26	1.21e-90	6.18e-89	8.14	3.78e-70	1.07e-68	5.06	4.37e-16	1.65e-14	4.49	4.59e-22	7.44e-21	-0.577	0.372	0.556
HyS0002.561	-0.382	0.222	1	-0.472	0.131	1	0.0282	0.909	1	0.056	0.821	1	0.247	0.317	0.612	-0.0682	0.838	1	-0.883	0.00878	0.0274	-0.306	0.225	0.328	-1.24	1.19e-06	2.58e-06	-2.14	9.53e-16	3.49e-15	-1.9	1.29e-12	3.96e-12	-0.412	0.131	0.275	-0.431	0.0834	0.132	-0.0187	0.94	1
HyS0002.562	-0.264	0.0146	0.654	-0.0329	0.759	1	0.0517	0.546	0.935	0.0196	0.819	1	0.0288	0.736	0.963	-0.167	0.198	0.398	0.065	0.588	0.794	-0.0481	0.591	0.713	-0.3	0.000744	0.00128	-0.815	1.13e-18	4.87e-18	-0.829	1.93e-18	8.26e-18	-0.262	0.00586	0.0228	-0.18	0.0377	0.0653	0.0826	0.338	0.515
HyS0002.563	0	1	NA	0	1	NA	0	1	NA	0	1	1	3.43	0.113	0.299	0	1	1	7.56	0.00234	0.0087	7.55	0.000265	0.00075	8.71	2.26e-05	4.45e-05	8.15	7.59e-05	0.000141	7.71	0.000192	0.000342	6.93	0.00308	0.0131	7.45	0.000293	0.000771	0	1	1
HyS0002.564	0.77	0.514	1	0.579	0.624	NA	0.605	0.545	0.935	0.975	0.31	0.728	0.855	0.374	0.68	-1.12	0.622	0.859	3.75	0.00103	0.00425	4.27	1.62e-06	6.19e-06	5.02	9.64e-09	2.44e-08	5.16	3.65e-09	9.24e-09	5.34	1.13e-09	2.94e-09	7.44	6.51e-06	5.85e-05	3.95	6.81e-06	2.31e-05	-3.48	0.0382	0.0843
HyS0002.565	0.586	0.298	1	0.355	0.529	1	0.663	0.149	0.521	0.343	0.46	0.872	0.583	0.2	0.449	1.09	0.16	0.342	3.8	2.84e-12	6.89e-11	4.03	5.89e-21	9.83e-20	5.39	1.78e-37	2.01e-36	5.28	7.48e-36	7.3e-35	5.34	1.9e-36	1.93e-35	2.97	3.49e-09	5.96e-08	2.93	8.72e-12	5.87e-11	-0.0428	0.932	1
HyS0002.566	-0.0817	0.746	1	-0.173	0.493	1	-0.648	0.00124	0.0119	-0.892	8.8e-06	9.68e-05	-1.07	1.16e-07	1.35e-06	-0.998	0.000419	0.00273	-1.71	2.42e-09	3.34e-08	-1.87	1.85e-18	2.48e-17	-0.351	0.0822	0.108	-0.705	0.000551	0.000951	-0.803	9.72e-05	0.000178	-0.251	0.279	0.47	-2.27	6.11e-28	1.52e-26	-2.02	1.27e-22	2.02e-21
HyS0002.567	-0.361	0.123	0.991	-0.107	0.646	1	0.0813	0.661	0.985	-0.019	0.918	1	-0.166	0.371	0.677	-0.13	0.616	0.854	0.336	0.17	0.316	0.532	0.00454	0.0104	0.317	0.0902	0.118	0.376	0.0446	0.0614	0.169	0.372	0.419	0.7	0.000618	0.00329	0.356	0.0542	0.0905	-0.344	0.066	0.135
HyS0002.568	-0.415	0.289	1	0.156	0.672	1	0.444	0.137	0.492	0.0714	0.814	1	0.216	0.468	0.773	1.44	0.00197	0.0102	-0.566	0.374	0.576	1.04	0.00091	0.00237	2.64	9.23e-21	4.74e-20	3.19	3.69e-30	2.85e-29	3.35	7.18e-33	6.27e-32	0.0126	0.97	1	0.522	0.0838	0.133	0.51	0.0945	0.184
HyS0002.569	0.387	0.022	0.724	0.31	0.0659	0.817	0.4	0.00306	0.0261	0.928	3.44e-12	8.53e-11	0.989	1.07e-13	2.46e-12	1.14	3.05e-09	7.66e-08	0.895	1.6e-06	1.22e-05	0.5	0.000413	0.00113	-0.808	9.53e-08	2.24e-07	-0.615	4.79e-05	9.06e-05	-0.86	8.53e-08	1.96e-07	-0.573	8.7e-05	0.000585	0.687	3.7e-07	1.47e-06	1.26	4.62e-21	6.79e-20
HyS0002.570	0.23	0.311	1	0.189	0.406	1	0.194	0.282	0.742	0.136	0.449	0.863	0.0191	0.916	1	0.52	0.0317	0.098	-0.173	0.478	0.688	-0.721	0.000131	0.000389	0.609	0.000792	0.00136	0.486	0.00765	0.0116	0.327	0.0751	0.0992	-0.52	0.00985	0.0352	-0.745	4.71e-05	0.000141	-0.225	0.216	0.367
HyS0002.571	0.0452	0.834	1	0.0765	0.722	1	-0.192	0.272	0.727	-0.101	0.561	0.947	0.00747	0.965	1	-0.0473	0.872	1	-0.0303	0.909	1	-0.402	0.0371	0.0686	1.11	1.75e-10	4.97e-10	1.84	2.96e-27	2e-26	2.01	6.73e-32	5.66e-31	-0.843	1.8e-05	0.000146	-0.486	0.0069	0.0142	0.357	0.04	0.0877
HyS0002.572	0.281	0.312	1	0.337	0.223	1	0.151	0.498	0.91	0.331	0.135	0.429	0.325	0.142	0.353	-0.0546	0.877	1	0.395	0.207	0.37	1.19	1.14e-07	5.08e-07	1.28	9.05e-09	2.29e-08	1.68	2.75e-14	9.28e-14	1.75	4.37e-15	1.54e-14	0.446	0.0659	0.162	0.904	4.27e-05	0.000129	0.458	0.0405	0.0887
HyS0002.573	0	1	NA	0	1	NA	0	1	NA	0	1	NA	0	1	1	6.91	0.182	0.375	5.75	0.269	0.451	4.62	0.269	0.38	6.79	0.0986	0.128	6.72	0.103	0.133	7.56	0.0661	0.0881	5.38	0.237	0.419	5.9	0.152	0.222	0	1	1
HyS0002.574	0	1	NA	0	1	NA	0	1	NA	1.49	0.534	0.931	5.28	0.00745	0.0315	7.64	0.00122	0.00681	8.21	0.00039	0.00179	8.21	2.61e-05	8.53e-05	5.34	0.00807	0.0123	8.01	4.07e-05	7.74e-05	8.12	3.21e-05	6.11e-05	3.78	0.0372	0.104	8.05	3.46e-05	0.000106	4.28	0.0363	0.0806
HyS0002.575	-1.22	0.849	NA	-1.41	0.825	NA	-0.798	0.874	NA	-0.954	0.85	NA	-1.05	0.836	1	6.36	0.297	0.532	1.35	0.833	1	0.406	0.936	1	5.95	0.22	0.265	7.2	0.137	0.173	6.63	0.172	0.212	0	1	1	-0.554	0.913	0.971	-0.443	0.93	1
HyS0002.577	0.0491	0.887	1	-0.102	0.769	1	0.00323	0.991	1	0.419	0.127	0.409	0.39	0.154	0.374	0.699	0.0795	0.202	0.164	0.681	0.877	-0.291	0.329	0.448	-1.65	4.81e-07	1.08e-06	-2.26	6.16e-10	1.63e-09	-2.38	1.79e-09	4.59e-09	-0.919	0.00255	0.0111	-0.102	0.715	0.802	0.817	0.00292	0.00861
HyS0002.578	-0.338	0.228	1	-1.18	2.71e-05	0.00267	-1.72	1.13e-14	5.33e-13	-1.61	4.72e-13	1.26e-11	-1.18	1.04e-07	1.22e-06	-1.46	8.36e-07	1.22e-05	-1.82	6.32e-10	9.6e-09	-1.81	1.7e-15	1.77e-14	-1.57	2.78e-12	8.83e-12	-1.93	1.43e-17	5.79e-17	-1.81	1.79e-15	6.45e-15	-0.792	0.00129	0.00619	-1.99	5.92e-19	7.48e-18	-1.2	7.26e-08	4.26e-07
HyS0002.580	-1.22	0.695	NA	-1.41	0.65	NA	-0.797	0.745	NA	-0.953	0.698	1	3.64	0.0746	0.217	1.92	0.537	0.789	1.35	0.664	0.861	6.45	0.00135	0.00341	7.33	0.000239	0.000432	6.95	0.000511	0.000884	6.94	0.000535	0.000918	5.04	0.0288	0.0846	4.59	0.0234	0.0425	-0.443	0.857	1
HyS0002.581	0.0364	0.912	1	0.247	0.454	1	0.26	0.321	0.783	0.403	0.123	0.402	0.543	0.0379	0.126	0.591	0.0774	0.198	0.301	0.368	0.568	0.279	0.288	0.402	-1.09	3.54e-05	6.86e-05	-0.635	0.0161	0.0234	-0.655	0.0132	0.0193	0.321	0.264	0.452	0.375	0.152	0.223	0.0542	0.836	0.993
HyS0002.582	0.311	0.0437	0.89	0.122	0.43	1	0.207	0.0902	0.375	-0.0641	0.601	0.973	-0.346	0.00485	0.0218	-0.108	0.52	0.773	-0.477	0.00405	0.0141	-0.616	1.12e-06	4.41e-06	-1.52	2.76e-32	2.52e-31	-1.08	2.35e-17	9.39e-17	-0.861	1.83e-11	5.25e-11	0.324	0.0184	0.059	-0.649	1.54e-07	6.42e-07	-0.973	5.8e-15	5.87e-14
HyS0002.583	-0.208	0.118	0.99	-0.108	0.414	1	0.0818	0.436	0.868	-0.00649	0.951	1	-0.0337	0.748	0.968	-0.341	0.0189	0.0653	-0.216	0.124	0.246	-0.0556	0.603	0.722	-1.21	1.01e-28	7.93e-28	-0.847	5.56e-15	1.96e-14	-1.02	1.59e-20	7.6e-20	-0.353	0.00219	0.00975	0.0897	0.394	0.498	0.443	2.48e-05	0.000107
HyS0002.584	0.0344	0.91	1	0.299	0.32	1	0.188	0.44	0.871	0.153	0.528	0.927	0.493	0.0404	0.133	0.601	0.105	0.25	1.58	7.9e-07	6.38e-06	1.75	5.52e-13	4.45e-12	3.23	7.37e-43	1.04e-41	2.87	8.3e-34	7.44e-33	2.92	1.03e-34	9.7e-34	1.29	2.07e-06	2.07e-05	0.956	6.98e-05	0.000203	-0.336	0.184	0.322
HyS0002.585	0	1	1	0	1	NA	0	1	1	0	1	1	2.85	0.0729	0.213	0	1	1	6.75	2.32e-05	0.00014	7.16	1.95e-07	8.45e-07	9.63	7.17e-13	2.36e-12	10	6.83e-14	2.26e-13	9.33	4.34e-12	1.29e-11	7.19	8.12e-06	7.15e-05	7.71	1.13e-08	5.44e-08	0	1	1
HyS0003.3	0.153	0.419	1	0.0294	0.876	1	-0.132	0.379	0.835	-0.241	0.108	0.365	-0.312	0.0375	0.125	0.0115	0.954	1	-0.0154	0.937	1	-0.224	0.141	0.22	2.1	7.8e-45	1.19e-43	1.63	1.6e-27	1.09e-26	1.53	1.53e-24	9.16e-24	-0.285	0.084	0.196	-0.278	0.0652	0.107	0.00781	0.959	1
HyS0003.5	-1.06	0.187	1	-0.67	0.387	NA	0.283	0.639	0.976	-0.254	0.679	0.998	0.0407	0.946	1	0.262	0.795	0.991	1.02	0.228	0.397	0.528	0.407	0.531	0.455	0.468	0.514	1.64	0.00626	0.0096	1.77	0.00327	0.00517	0.296	0.66	0.823	0.41	0.499	0.602	0.114	0.854	1
HyS0003.6	0.12	0.298	1	0.0205	0.859	1	-0.000829	0.993	1	-0.0941	0.305	0.722	-0.13	0.157	0.378	-0.066	0.619	0.856	-0.114	0.37	0.571	-0.0637	0.503	0.628	-0.284	0.00265	0.00427	0.0414	0.66	0.699	0.0103	0.914	0.932	-0.375	0.000203	0.00124	0.0573	0.534	0.638	0.432	2.47e-06	1.21e-05
HyS0003.7	0.503	0.365	1	-0.274	0.65	1	-0.0848	0.868	1	-0.498	0.349	0.771	-0.513	0.327	0.625	0.466	0.675	0.897	2.9	3.27e-07	2.93e-06	4.6	2.08e-31	7.5e-30	7.56	1.35e-87	7.24e-86	6.11	6.86e-57	1.36e-55	5.56	1.85e-46	2.67e-45	5.27	7.86e-17	3.18e-15	4.18	5.95e-27	1.37e-25	-1.09	0.102	0.197
HyS0003.8	-0.216	0.456	1	-0.106	0.716	1	0.0756	0.742	1	0.321	0.162	0.483	0.228	0.321	0.618	-0.393	0.207	0.411	-0.0267	0.929	1	0.752	0.00112	0.00287	-0.799	0.000645	0.00111	-0.471	0.0435	0.06	-0.497	0.0346	0.0481	-0.136	0.587	0.768	0.785	0.00062	0.00155	0.921	5.89e-05	0.000238
HyS0003.9	0.595	0.247	1	-0.334	0.539	1	1.01	0.0138	0.0923	0.429	0.309	0.727	0.714	0.0841	0.238	1.82	0.0036	0.0169	2.58	1.54e-06	1.18e-05	3.63	4.27e-20	6.6e-19	4.4	9.07e-30	7.51e-29	4.26	8.32e-28	5.78e-27	4.09	2.44e-25	1.53e-24	2.03	6.87e-07	7.78e-06	3.58	3.18e-20	4.46e-19	1.55	0.000148	0.000556
HyS0003.11	0.23	0.0937	0.966	0.0725	0.597	1	0.118	0.282	0.742	0.0294	0.789	1	-0.0781	0.478	0.779	0.252	0.134	0.3	-0.0652	0.689	0.884	-0.426	0.000386	0.00106	-1.53	3.68e-32	3.34e-31	-1.1	2.31e-18	9.82e-18	-0.711	1.37e-08	3.31e-08	-0.0528	0.675	0.834	-0.409	0.000293	0.000771	-0.356	0.00165	0.00515
HyS0003.12	0	1	NA	0	1	NA	0	1	NA	0	1	NA	0	1	1	0	1	1	0	1	1	0	1	1	5.86	0.382	0.43	8.24	0.218	0.264	8.07	0.228	0.273	0	1	1	0	1	1	0	1	1
HyS0003.13	0	1	NA	0	1	NA	0	1	NA	0	1	NA	0	1	NA	0	1	NA	0	1	1	0	1	1	4.9	0.466	0.512	6.81	0.309	0.358	7.11	0.288	0.335	0	1	NA	0	1	NA	0	1	NA
HyS0003.14	0	1	NA	0	1	NA	0	1	NA	0	1	1	0	1	1	0	1	1	0	1	1	0	1	1	8.5	0.204	0.247	8.86	0.185	0.228	8.93	0.182	0.223	0	1	1	0	1	1	0	1	1
HyS0003.15	0	1	1	0	1	NA	0	1	1	0	1	1	0	1	1	0	1	1	0	1	1	0	1	1	10.1	7.51e-12	2.31e-11	10	1.16e-11	3.39e-11	10.1	1.07e-11	3.1e-11	1.31	0.557	0.744	1.83	0.368	0.47	0	1	1
HyS0003.16	0.254	0.0467	0.894	0.0882	0.489	1	0.00316	0.975	1	0.00614	0.952	1	-0.0546	0.593	0.869	0.0614	0.709	0.925	-0.76	9.08e-06	6e-05	-0.906	1.31e-14	1.24e-13	-2.47	4.04e-68	1.28e-66	-1.66	1.37e-38	1.51e-37	-1.58	1.35e-32	1.17e-31	-0.198	0.104	0.231	-0.854	2.55e-15	2.41e-14	-0.657	9.81e-10	6.85e-09
HyS0003.17	2.19	0.623	NA	0	1	NA	1.69	0.646	NA	0	1	NA	0	1	1	0	1	1	0	1	1	4.09	0.249	0.357	8.03	0.0186	0.0271	8.5	0.0128	0.0189	7.9	0.0208	0.0299	-3.87	0.314	0.512	0	1	1	4.27	0.218	0.368
HyS0003.18	-0.046	0.762	1	-0.228	0.135	1	-0.335	0.00568	0.0446	-0.138	0.253	0.646	0.172	0.153	0.372	0.812	4.51e-07	7.03e-06	0.393	0.014	0.0409	0.45	0.00024	0.000688	-1.25	1.58e-22	8.95e-22	-1.94	6.07e-47	8.99e-46	-1.76	3.78e-38	4.05e-37	0.908	8.14e-12	2.04e-10	0.727	1.5e-09	7.97e-09	-0.181	0.137	0.253
HyS0003.19	-0.159	0.65	1	0.0296	0.933	1	-0.0982	0.722	0.998	-0.353	0.202	0.557	-0.572	0.0384	0.127	-0.537	0.129	0.292	-0.408	0.246	0.421	-0.277	0.317	0.435	-0.521	0.0598	0.0805	-0.764	0.00586	0.00901	-1.34	1.37e-06	2.89e-06	-0.0157	0.959	1	-0.585	0.0344	0.0601	-0.57	0.0395	0.0868
HyS0003.20	1.13	0.547	NA	1.02	0.586	NA	0.304	0.839	NA	0.38	0.799	1	-1	0.505	0.804	-4.84	0.081	0.205	0.499	0.795	0.972	-3.45	0.0462	0.0835	-6.56	0.00152	0.00252	-4.9	0.0154	0.0225	-6.06	0.00342	0.00539	-5.37	0.0148	0.0494	-7.31	0.000417	0.00107	-1.94	0.206	0.354
HyS0003.24	-0.832	0.122	0.991	-0.804	0.133	1	-0.16	0.704	0.991	0.00673	0.987	1	0.0829	0.843	1	-0.0815	0.899	1	-1.46	0.0437	0.105	-0.0223	0.96	1	0.308	0.472	0.518	1.08	0.00996	0.0149	1.25	0.00298	0.00472	-0.318	0.487	0.685	0.401	0.338	0.439	0.719	0.085	0.168
HyS0003.25	0.00232	0.991	1	0.0336	0.863	1	0.0436	0.779	1	-0.0577	0.711	1	-0.184	0.236	0.505	0.251	0.239	0.456	-0.278	0.19	0.345	-0.468	0.00376	0.00879	-0.779	1.32e-06	2.87e-06	-0.209	0.189	0.232	-0.241	0.134	0.17	-0.451	0.00852	0.0313	-0.204	0.192	0.272	0.247	0.113	0.213
HyS0003.26	0.216	0.415	1	0.17	0.522	1	0.124	0.556	0.94	0.121	0.564	0.949	-0.0254	0.904	1	0.314	0.252	0.475	0.325	0.231	0.4	0.353	0.0953	0.158	-0.808	0.000153	0.00028	-0.199	0.348	0.396	-0.0472	0.825	0.852	-0.0243	0.916	0.992	0.532	0.0113	0.0221	0.556	0.00813	0.0216
HyS0003.27	0.0481	0.774	1	-0.37	0.0279	0.538	-0.764	1.65e-08	3.9e-07	-0.985	3.78e-13	1.02e-11	-1.15	2.62e-17	8.37e-16	-1.36	1.79e-09	4.7e-08	-1.5	1.33e-12	3.41e-11	-2.02	3.99e-39	2.51e-37	-2.01	2.03e-40	2.59e-39	-1.61	1.83e-27	1.25e-26	-1.28	6.61e-18	2.74e-17	-0.0476	0.771	0.898	-1.97	2.77e-43	1.72e-41	-1.92	4.91e-41	1.66e-39
HyS0003.28	-0.528	0.0109	0.601	-0.149	0.467	1	0.0583	0.721	0.997	0.0931	0.568	0.949	0.152	0.35	0.651	-0.307	0.217	0.426	-0.275	0.239	0.411	0.529	0.00151	0.0038	-0.975	2.53e-08	6.23e-08	-0.538	0.00184	0.00301	-0.43	0.0139	0.0203	-0.134	0.45	0.652	0.629	0.000108	0.000307	0.763	2.63e-06	1.29e-05
HyS0003.29	0.424	0.563	1	0.774	0.289	1	0.0583	0.92	1	0.246	0.672	0.996	-0.12	0.838	1	-0.25	0.762	0.964	-0.712	0.386	0.59	-0.0765	0.898	0.981	-2.24	0.000616	0.00107	-1.84	0.00419	0.00658	-1.47	0.0221	0.0315	-0.201	0.755	0.888	-0.126	0.83	0.901	0.0748	0.898	1
HyS0003.30	0.063	0.731	1	-0.201	0.273	1	-0.817	3.39e-08	7.78e-07	-1.01	7.8e-12	1.86e-10	-1.11	8.04e-14	1.88e-12	-1.16	1.22e-06	1.68e-05	-0.858	6.04e-05	0.000337	-1.09	4.16e-12	3.09e-11	-0.927	1.55e-09	4.12e-09	-0.821	9.84e-08	2.26e-07	-0.598	0.000112	0.000205	0.0224	0.893	0.977	-0.968	9.53e-11	5.8e-10	-0.99	4.18e-11	3.29e-10
HyS0003.31	-1.22	0.795	NA	-1.41	0.763	NA	2.65	0.446	NA	0.452	0.903	NA	-1.05	0.777	0.983	1.92	0.682	0.903	1.35	0.773	0.953	1.67	0.646	0.763	5.08	0.139	0.174	6.03	0.078	0.103	7.26	0.0335	0.0467	0	1	1	-0.554	0.881	0.944	-0.443	0.905	NA
HyS0003.32	-0.124	0.588	1	-0.113	0.62	1	0.0704	0.697	0.988	-0.075	0.678	0.998	-0.0887	0.624	0.891	-0.153	0.557	0.806	-0.108	0.665	0.862	-0.469	0.0133	0.0276	0.606	0.000866	0.00148	1.01	2.9e-08	6.9e-08	1.14	3.47e-10	9.26e-10	0.102	0.616	0.79	-0.433	0.018	0.0336	-0.535	0.00363	0.0105
HyS0003.33	-0.966	0.3	1	0.164	0.826	1	0.266	0.676	0.985	-0.522	0.454	0.868	0.449	0.458	0.765	-2.28	0.284	0.517	2.77	0.000275	0.00132	1.53	0.0151	0.0309	4.5	6.3e-18	2.74e-17	5.49	2.02e-26	1.31e-25	5.93	1.11e-30	8.87e-30	0.588	0.356	0.559	1.3	0.026	0.0469	0.715	0.256	0.419
HyS0003.35	0	1	1	0	1	NA	0	1	1	0	1	1	0	1	1	0	1	1	0	1	1	0	1	1	9.58	1.64e-05	3.28e-05	9.82	9.96e-06	1.98e-05	9.67	1.39e-05	2.72e-05	1.76	0.504	0.702	3.72	0.113	0.172	1.97	0.458	0.648
HyS0003.36	-0.197	0.199	1	-0.0802	0.601	1	0.0328	0.787	1	-0.131	0.282	0.69	-0.373	0.00216	0.0107	-0.481	0.00349	0.0165	-1.2	4.53e-13	1.25e-11	-1.62	3.31e-37	1.77e-35	-2.16	1.2e-63	3.38e-62	-2.61	6.67e-87	3.07e-85	-2.69	2.12e-87	9.32e-86	-0.557	4.83e-05	0.000348	-1.74	7.6e-45	5.26e-43	-1.19	5.68e-22	8.69e-21
HyS0003.38	0.34	0.262	1	0.262	0.387	1	0.291	0.225	0.658	0.31	0.196	0.547	0.209	0.384	0.692	0.758	0.0125	0.0471	0.997	0.00102	0.00423	0.894	0.000193	0.000558	1.43	2.46e-09	6.45e-09	2.58	4.77e-27	3.19e-26	2.45	1.27e-24	7.64e-24	0.25	0.341	0.543	0.93	0.000104	0.000296	0.68	0.00456	0.0129
HyS0003.39	-0.212	0.357	1	0.00541	0.981	1	0.128	0.482	0.9	0.105	0.564	0.949	0.336	0.0623	0.189	0.349	0.204	0.407	0.712	0.00441	0.0152	1.15	4.47e-10	2.68e-09	1.18	7.6e-11	2.2e-10	1.28	1.85e-12	5.63e-12	1.32	6.41e-13	2e-12	0.665	0.000708	0.0037	1.21	1.16e-11	7.69e-11	0.549	0.0025	0.00749
HyS0003.40	2.19	0.442	NA	0	1	NA	3.29	0.138	NA	0	1	1	0	1	1	0	1	1	4.75	0.0948	0.198	4.22	0.0616	0.108	8.94	1.63e-05	3.25e-05	9.21	9.04e-06	1.8e-05	8.93	1.73e-05	3.36e-05	1.38	0.614	0.789	1.9	0.446	0.551	0	1	1
HyS0003.41	0	1	1	2	0.29	1	0	1	1	1.45	0.434	0.855	2.32	0.142	0.354	5.32	0.0048	0.0215	5.75	0.000289	0.00138	0	1	1	15	1.33e-35	1.41e-34	14.2	3.67e-32	3.07e-31	13.7	5.21e-30	4.06e-29	5.3	0.000346	0.00198	7.26	2.84e-09	1.46e-08	1.96	0.296	0.468
HyS0003.42	-0.0137	0.932	1	-0.033	0.838	1	0.155	0.228	0.663	0.071	0.58	0.958	0.0784	0.541	0.833	0.381	0.0335	0.102	0.29	0.0956	0.2	0.13	0.325	0.443	-0.743	3.65e-08	8.88e-08	-0.127	0.338	0.386	-0.356	0.0087	0.013	-0.24	0.0875	0.203	0.405	0.00162	0.00376	0.646	4.92e-07	2.63e-06
HyS0003.43	-1.22	0.613	1	-1.41	0.558	1	-0.797	0.675	0.985	-0.953	0.616	0.977	-1.05	0.582	0.862	1.92	0.426	0.681	1.35	0.575	0.784	0.407	0.831	0.928	9.41	3.83e-14	1.36e-13	10.4	7.2e-17	2.8e-16	10.7	9.65e-18	3.96e-17	3.34	0.0452	0.12	2.89	0.0434	0.0741	-0.443	0.816	0.981
HyS0003.44	0.117	0.716	1	0.172	0.591	1	0.0951	0.709	0.993	0.0981	0.7	1	0.0865	0.734	0.962	0.122	0.722	0.934	0.24	0.471	0.682	0.00324	0.99	1	-0.8	0.00215	0.00351	-0.428	0.0997	0.13	-0.583	0.0266	0.0375	-0.233	0.405	0.608	0.152	0.55	0.653	0.385	0.131	0.242
HyS0003.45	-0.188	0.285	1	-0.184	0.293	1	0.126	0.369	0.826	0.0192	0.891	1	0.0422	0.762	0.976	0.275	0.2	0.4	0.0816	0.69	0.885	0.156	0.288	0.402	1.4	4.38e-24	2.7e-23	1.26	1.66e-19	7.56e-19	1.31	1.23e-20	5.93e-20	-0.00997	0.948	1	0.257	0.0672	0.109	0.267	0.0579	0.121
HyS0003.46	-0.475	0.0972	0.966	-0.314	0.273	1	-0.228	0.315	0.777	-0.409	0.0707	0.264	-0.537	0.0177	0.0665	-1.17	6.98e-05	0.000583	-1.31	6.51e-06	4.43e-05	-1.38	1.66e-09	9.28e-09	-1.3	1.04e-08	2.62e-08	-1.72	5.56e-14	1.85e-13	-1.65	6.65e-13	2.07e-12	-0.705	0.00463	0.0187	-1.27	2.17e-08	1.01e-07	-0.566	0.0125	0.0318
HyS0003.47	-0.757	0.517	1	-1.27	0.286	NA	-0.405	0.661	0.985	-0.0467	0.959	1	-0.212	0.816	1	1.05	0.416	0.674	1.81	0.122	0.242	2.85	0.00117	0.00298	3.46	7.02e-05	0.000133	2.59	0.00317	0.00504	2.57	0.00356	0.0056	2.32	0.0174	0.0563	2.4	0.00582	0.0122	0.088	0.924	1
HyS0003.49	0.146	0.482	1	0.361	0.0776	0.874	0.652	7.79e-05	0.00103	0.839	2.63e-07	3.71e-06	0.83	3.3e-07	3.64e-06	0.472	0.103	0.247	0.674	0.00794	0.0251	1.27	9.59e-14	8.37e-13	1.29	1.13e-14	4.12e-14	1.67	9.93e-24	5.65e-23	1.82	1.86e-27	1.29e-26	0.61	0.000442	0.00245	1.67	3.74e-25	7.48e-24	1.06	1.36e-10	1.02e-09
HyS0003.50	-0.887	0.0582	0.918	-0.602	0.195	1	-0.13	0.724	0.998	-0.0745	0.839	1	0.0581	0.874	1	-0.554	0.296	0.531	-0.771	0.135	0.262	-0.65	0.0894	0.15	-0.855	0.0247	0.0352	-0.406	0.282	0.33	-0.501	0.19	0.232	-0.242	0.557	0.744	-0.78	0.0366	0.0636	-0.538	0.148	0.27
HyS0003.51	-3.79	0.149	1	-3.99	0.129	NA	-3.37	0.0883	0.369	-3.53	0.0745	0.275	-1.33	0.441	0.749	-0.661	0.801	0.996	1.21	0.581	0.787	3.12	0.0272	0.052	6.14	6.58e-06	1.35e-05	6.33	3.37e-06	6.95e-06	5.73	2.75e-05	5.27e-05	5.74	0.00406	0.0167	2.72	0.0503	0.0847	-3.02	0.127	0.237
HyS0003.54	0	1	NA	0	1	NA	1.66	0.551	NA	0	1	1	0	1	1	6.32	0.04	0.118	0	1	1	2.65	0.332	0.451	9.57	7.2e-05	0.000136	7.09	0.00349	0.00552	6.11	0.013	0.0191	3.57	0.201	0.374	4.09	0.101	0.156	0	1	1
HyS0003.55	0.00246	0.989	1	0.00782	0.966	1	0.0731	0.614	0.967	0.0782	0.588	0.963	0.0667	0.644	0.904	-0.235	0.267	0.494	0.351	0.0704	0.156	0.319	0.031	0.0586	-0.547	0.000271	0.000486	-0.672	9.97e-06	1.98e-05	-0.466	0.00232	0.00372	-0.0464	0.77	0.897	0.422	0.0035	0.00762	0.469	0.0012	0.00386
HyS0003.56	0	1	NA	0	1	NA	0	1	1	0	1	1	3.48	0.0504	0.16	7.64	0.000104	0.000815	7.56	9.62e-05	0.000513	8.2	7.21e-07	2.89e-06	9.11	3.04e-08	7.43e-08	8.86	7.54e-08	1.75e-07	9.22	2.2e-08	5.24e-08	6.78	0.000411	0.0023	7.3	9.99e-06	3.31e-05	0	1	1
HyS0003.57	-0.157	0.627	1	-0.399	0.218	1	-0.13	0.611	0.965	-0.265	0.301	0.718	-0.31	0.225	0.489	-1.16	0.001	0.00576	-1.49	1.98e-05	0.000122	-1.41	1.02e-07	4.56e-07	-2.38	8.61e-19	3.95e-18	-2.03	3.09e-14	1.04e-13	-1.72	1.15e-10	3.14e-10	-0.388	0.173	0.338	-1.21	2.65e-06	9.46e-06	-0.826	0.00135	0.0043
HyS0003.58	-0.662	0.177	1	-0.611	0.212	1	-0.189	0.625	0.97	-0.324	0.402	0.825	-0.321	0.406	0.716	-0.234	0.649	0.883	-1.4	0.00827	0.026	-0.831	0.0357	0.0664	0.0132	0.973	0.983	-0.0208	0.957	0.969	0.327	0.402	0.449	-0.599	0.163	0.323	-1.02	0.00895	0.018	-0.422	0.278	0.447
HyS0003.59	-1.08	0.331	NA	-0.267	0.791	NA	-0.309	0.712	0.993	-0.972	0.267	0.667	-0.635	0.45	0.758	-2.71	0.225	0.436	0.752	0.539	0.751	0.673	0.431	0.555	4.02	6.06e-08	1.45e-07	3.36	7.65e-06	1.53e-05	3.75	5.5e-07	1.2e-06	0.038	0.966	1	0.323	0.691	0.782	0.285	0.728	0.906
HyS0003.60	-2.84	0.129	NA	-0.451	0.736	NA	-1.86	0.147	NA	-1.62	0.183	0.524	-1.45	0.218	0.476	-2.15	0.363	0.613	-0.279	0.882	1	-1.56	0.285	0.398	4.1	2.91e-05	5.68e-05	3.95	6.1e-05	0.000114	3.87	9.17e-05	0.000168	1.91	0.162	0.322	0.417	0.693	0.783	-1.49	0.245	0.404
HyS0003.62	-0.418	0.142	1	-0.145	0.608	1	-0.174	0.439	0.871	-0.171	0.448	0.863	-0.126	0.574	0.858	-1.56	1.45e-05	0.000145	-2.41	1.43e-10	2.48e-09	-0.307	0.185	0.278	-0.343	0.134	0.169	-0.664	0.00423	0.00663	-0.555	0.0178	0.0257	-0.79	0.0018	0.00827	-1.23	9.3e-08	4e-07	-0.438	0.0537	0.113
HyS0003.63	-0.209	0.193	1	-0.187	0.242	1	-0.0464	0.715	0.995	-0.063	0.62	0.977	-0.19	0.135	0.343	-0.108	0.542	0.794	-0.355	0.04	0.0976	-0.608	4.14e-06	1.51e-05	-1.43	1.83e-26	1.29e-25	-1.34	3.34e-23	1.85e-22	-1.33	2.96e-22	1.57e-21	-0.183	0.195	0.367	-0.401	0.00174	0.00402	-0.218	0.0879	0.173
HyS0003.64	2	NA	NA	1.33	NA	NA	0.612	NA	NA	0.597	NA	NA	-0.554	NA	NA	2.05	NA	NA	2.29	NA	NA	-23.4	NA	NA	1.3	NA	NA	2.89	NA	NA	2.5	NA	NA	-15.5	NA	NA	-24.9	NA	NA	-9.36	NA	NA
HyS0003.65	-1.22	0.615	1	1.03	0.594	1	1.63	0.315	0.777	-0.953	0.618	0.977	-1.05	0.584	0.863	1.92	0.428	0.683	3.79	0.0509	0.119	0.407	0.832	0.928	9.48	4.94e-14	1.74e-13	9.85	4.86e-15	1.72e-14	10	1.6e-15	5.8e-15	0	1	1	-0.554	0.772	0.852	-0.443	0.817	0.982
HyS0003.66	0.313	0.205	1	0.253	0.306	1	0.101	0.607	0.964	0.0825	0.674	0.996	-0.1	0.608	0.88	0.638	0.0121	0.0458	0.0993	0.696	0.89	-0.208	0.295	0.41	-4.24	5.2e-71	1.8e-69	-1.02	3.68e-07	8.17e-07	0.111	0.574	0.618	-0.295	0.17	0.334	-0.0609	0.756	0.839	0.234	0.232	0.387
HyS0003.67	0	1	1	0	1	1	0	1	1	0	1	1	0	1	1	0	1	1	0	1	1	0	1	1	12.7	3.01e-23	1.78e-22	11.8	3.5e-20	1.64e-19	10.5	4.02e-16	1.51e-15	1.5	0.392	0.595	3.46	0.0232	0.0422	1.96	0.309	0.482
HyS0003.68	-0.104	0.684	1	-0.204	0.423	1	-0.116	0.566	0.945	-0.0216	0.915	1	0.165	0.413	0.722	-0.761	0.0144	0.0526	-1.33	1.9e-05	0.000118	-0.444	0.0356	0.0662	0.247	0.228	0.274	0.058	0.779	0.808	0.534	0.00953	0.0142	-0.575	0.0104	0.0368	-0.443	0.0305	0.054	0.133	0.513	0.703
HyS0003.70	1.85	0.248	NA	0.34	0.838	NA	-0.716	0.625	NA	0.295	0.828	1	-0.514	0.716	0.952	-1.36	0.596	0.838	0.512	0.81	0.982	3.2	0.0139	0.0286	4.74	0.000199	0.000363	4.29	0.000784	0.00133	5.03	7.99e-05	0.000147	1.86	0.193	0.365	2.39	0.0643	0.105	0.529	0.7	0.88
HyS0003.71	0.0196	0.968	1	-0.0631	0.897	1	0.0758	0.844	1	0.101	0.793	1	-0.106	0.782	0.985	0.00925	0.985	1	-0.317	0.527	0.738	-1.2	0.00233	0.00567	-1.06	0.0064	0.00986	-2.17	6.5e-08	1.52e-07	-2.53	9.41e-10	2.45e-09	-0.192	0.651	0.816	-0.397	0.303	0.401	-0.206	0.593	0.783
HyS0003.73	-0.34	0.0852	0.958	-0.0804	0.679	1	0.0676	0.665	0.985	-0.148	0.346	0.767	0.00446	0.977	1	-0.627	0.0285	0.0899	-1.2	2.98e-05	0.000178	-0.114	0.499	0.624	0.531	0.000855	0.00146	0.201	0.218	0.264	0.759	2.63e-06	5.47e-06	0.414	0.0198	0.0626	0.034	0.83	0.901	-0.38	0.0186	0.0451
HyS0003.74	-1.66	2.04e-08	9.18e-05	-0.211	0.472	1	0.117	0.614	0.967	0.00993	0.966	1	0.267	0.251	0.527	-1.85	9.1e-09	2.06e-07	-0.284	0.343	0.54	1.07	4.09e-06	1.49e-05	3.34	4.4e-47	7.37e-46	4.23	2.72e-74	8.8e-73	4.92	3.71e-100	2.18e-98	0.192	0.451	0.652	1.05	6.13e-06	2.09e-05	0.858	0.00022	0.000807
HyS0003.75	-1.22	0.688	NA	1.03	0.698	NA	1.57	0.471	0.892	-0.953	0.69	1	-1.05	0.662	0.918	1.92	0.527	0.78	3.79	0.154	0.293	0.407	0.865	0.954	7.58	7.81e-05	0.000147	9.02	2.45e-06	5.12e-06	8.41	1.16e-05	2.29e-05	0	1	1	-0.554	0.817	0.891	-0.443	0.853	1
HyS0003.77	-3.74	0.118	0.99	-1.49	0.435	1	-3.32	0.0626	0.292	-3.48	0.0512	0.206	-0.277	0.831	1	-0.607	0.8	0.995	-1.17	0.623	0.825	-2.12	0.235	0.341	11.3	3.61e-27	2.64e-26	11	1.32e-25	8.25e-25	9.62	4.48e-20	2.09e-19	3.37	0.00558	0.0219	3.85	0.000322	0.000842	0.475	0.709	0.887
HyS0003.78	-0.255	0.239	1	0.0402	0.853	1	0.296	0.0843	0.358	0.313	0.0673	0.254	0.265	0.121	0.316	-0.524	0.0171	0.0602	-0.256	0.241	0.414	0.00941	0.956	1	-3.5	7.83e-88	4.22e-86	-4.76	8.91e-147	1.44e-144	-6.02	1.67e-183	6.82e-181	-0.365	0.0516	0.134	0.22	0.199	0.281	0.585	0.000636	0.00215
HyS0003.79	-0.214	0.554	1	-0.656	0.0711	0.838	-0.765	0.00822	0.0606	-0.611	0.0341	0.15	-0.108	0.706	0.944	-0.591	0.152	0.33	0.405	0.282	0.468	0.936	0.00117	0.003	2.29	8.85e-16	3.43e-15	0.801	0.0054	0.00834	0.843	0.00353	0.00556	2.1	8.07e-11	1.76e-09	0.524	0.0673	0.11	-1.58	1.09e-07	6.27e-07
HyS0003.80	-0.152	0.24	1	0.00768	0.952	1	0.0433	0.675	0.985	-0.0223	0.828	1	-0.188	0.0689	0.204	-0.0713	0.662	0.888	-0.341	0.0296	0.0761	-0.634	2.34e-08	1.14e-07	-0.525	1.92e-06	4.11e-06	0.236	0.0268	0.038	0.41	0.000137	0.000248	-0.362	0.00222	0.00989	-0.642	1.72e-09	9.03e-09	-0.28	0.00792	0.0211
HyS0003.81	-0.334	0.266	1	-0.614	0.0407	0.653	-0.544	0.0226	0.136	-0.13	0.585	0.96	-0.0404	0.865	1	-0.533	0.105	0.25	-1.5	9.49e-06	6.25e-05	-1.29	2.28e-07	9.79e-07	0.265	0.267	0.315	0.0943	0.694	0.73	0.0393	0.871	0.895	-0.399	0.138	0.285	-1.5	5.79e-10	3.25e-09	-1.1	4.68e-06	2.22e-05
HyS0003.82	-0.139	0.631	1	-0.968	0.000873	0.0462	-2.35	2.14e-23	2.24e-21	-3.25	2.84e-41	6.28e-39	-3.27	4.73e-42	7.28e-40	-2.76	9.35e-13	4.42e-11	-1.83	2.13e-08	2.48e-07	-1.4	4.01e-09	2.14e-08	-0.395	0.0884	0.116	-0.0755	0.744	0.776	0.00447	0.985	0.994	2.36	1.33e-17	5.78e-16	-1.34	8.6e-09	4.19e-08	-3.7	3.44e-48	1.6e-46
HyS0003.83	0	1	NA	0	1	NA	0	1	NA	0	1	NA	1.62	0.786	NA	0	1	NA	0	1	NA	2.62	0.661	0.776	6.52	0.264	0.312	5.72	0.329	0.377	5.11	0.385	0.432	4.9	0.447	NA	5.42	0.354	NA	0	1	NA
HyS0003.84	-0.128	0.503	1	-0.123	0.52	1	0.0379	0.802	1	0.291	0.0536	0.213	0.35	0.02	0.0739	-0.318	0.15	0.326	-0.205	0.327	0.522	0.136	0.381	0.504	-1.11	4.4e-12	1.37e-11	-1.02	2.8e-10	7.58e-10	-1.16	2.68e-12	8.07e-12	0.22	0.189	0.361	0.0774	0.61	0.71	-0.142	0.351	0.531
HyS0003.85	-0.575	0.165	1	-0.109	0.786	1	-0.106	0.745	1	0.239	0.454	0.868	0.229	0.472	0.775	-0.592	0.351	0.6	-0.0722	0.888	1	-0.0376	0.915	0.994	3.56	3.2e-31	2.82e-30	3.36	8.61e-28	5.98e-27	2.8	3.05e-19	1.36e-18	0.524	0.137	0.284	0.763	0.0164	0.0309	0.239	0.464	0.653
HyS0003.86	0.374	0.449	1	0.395	0.421	1	0.335	0.397	0.843	0.436	0.268	0.668	0.201	0.611	0.881	0.784	0.173	0.363	1.18	0.0261	0.0688	0.304	0.465	0.59	0.883	0.0274	0.0389	0.917	0.0226	0.0323	0.599	0.147	0.184	0.971	0.0299	0.0869	0.517	0.191	0.272	-0.454	0.27	0.438
HyS0003.87	0	1	NA	3	0.104	NA	5.68	9.59e-05	NA	5.87	4.93e-05	0.000479	6.78	2.13e-06	2.06e-05	6.32	0.000611	0.00379	7.34	8.25e-06	5.5e-05	6.85	2.75e-06	1.02e-05	7.12	8.13e-07	1.79e-06	6.38	1.46e-05	2.86e-05	7.41	3.19e-07	7.04e-07	-0.341	0.724	0.868	6.08	2.78e-05	8.63e-05	6.42	8.85e-06	4.05e-05
HyS0003.88	-0.499	0.53	1	-0.5	0.529	1	0.366	0.559	0.941	0.355	0.57	0.951	0.358	0.567	0.854	-6.54	0.00278	0.0136	-0.855	0.327	0.522	0.145	0.82	0.919	0.333	0.598	0.638	-0.788	0.225	0.271	-0.625	0.338	0.385	0.406	0.56	0.747	-0.114	0.856	0.923	-0.52	0.412	0.599
HyS0003.89	0.132	0.583	1	-0.0644	0.789	1	0.229	0.232	0.668	0.47	0.0136	0.0706	0.4	0.0358	0.12	0.559	0.0445	0.129	0.127	0.644	0.843	0.16	0.425	0.55	-0.124	0.535	0.579	-0.823	0.0001	0.000185	-0.722	0.000809	0.00137	-0.113	0.594	0.773	0.248	0.198	0.28	0.361	0.061	0.127
HyS0003.90	-0.254	0.321	1	-0.157	0.541	1	-0.152	0.454	0.881	-0.15	0.459	0.872	-0.381	0.0601	0.184	-0.866	0.000971	0.00562	-0.587	0.0236	0.0633	-0.374	0.066	0.115	-2.47	4.85e-33	4.56e-32	-2.59	6.7e-36	6.55e-35	-3.01	1.54e-46	2.23e-45	0.523	0.0188	0.0601	-0.4	0.0488	0.0824	-0.923	5.57e-06	2.61e-05
HyS0003.91	-0.0381	0.83	1	-0.195	0.273	1	-0.243	0.0849	0.359	-0.321	0.023	0.109	-0.494	0.000472	0.00284	-0.832	3.99e-05	0.000359	-1.38	8.93e-12	2e-10	-1.67	1.99e-28	5.92e-27	-2	8.06e-40	1e-38	-2.01	2.04e-39	2.33e-38	-1.65	2.43e-27	1.67e-26	-0.312	0.0522	0.135	-1.53	3.99e-26	8.67e-25	-1.22	2.73e-17	3.22e-16
HyS0003.92	-1.22	0.776	NA	-1.41	0.742	NA	0.719	0.831	NA	-0.953	0.778	NA	2.8	0.37	NA	4.36	0.28	NA	1.35	0.753	0.937	5.23	0.0922	0.154	4.67	0.133	0.168	4.76	0.126	0.16	4.33	0.168	0.208	5.34	0.12	NA	4.9	0.113	NA	-0.443	0.896	NA
HyS0003.93	-0.309	0.0727	0.949	-0.147	0.393	1	0.0524	0.701	0.989	-0.0853	0.531	0.93	0.0505	0.71	0.948	-0.655	0.00124	0.00689	0.0615	0.738	0.926	0.863	3.26e-10	1.98e-09	1.45	1.59e-26	1.12e-25	1.17	1.02e-17	4.19e-17	1.48	2.06e-27	1.42e-26	0.257	0.0839	0.196	0.865	1.75e-10	1.04e-09	0.609	7.65e-06	3.53e-05
HyS0003.94	-0.369	0.0771	0.958	-0.122	0.557	1	0.116	0.484	0.9	0.00445	0.979	1	0.149	0.366	0.672	-0.653	0.00401	0.0185	0.18	0.402	0.607	1.03	5.3e-10	3.15e-09	1.59	6.32e-22	3.47e-21	1.55	6.62e-21	3.24e-20	1.54	1.13e-20	5.49e-20	0.228	0.207	0.381	0.989	1.93e-09	1.01e-08	0.761	3.91e-06	1.87e-05
HyS0003.95	0.335	0.214	1	0.148	0.585	1	-0.428	0.0542	0.263	-0.271	0.216	0.584	-0.163	0.455	0.763	-2.31	0.000132	0.001	-0.515	0.146	0.281	-0.0703	0.764	0.871	1.45	2.1e-11	6.28e-11	1.16	1.08e-07	2.48e-07	1.54	2.03e-12	6.14e-12	0.577	0.0221	0.0687	-0.0798	0.718	0.805	-0.656	0.00414	0.0118
HyS0003.96	0.212	0.174	1	-0.0423	0.787	1	-0.431	0.000784	0.00796	-0.296	0.0197	0.0955	-0.0799	0.524	0.82	0.151	0.454	0.709	0.337	0.0643	0.144	0.141	0.289	0.403	1.09	3.26e-18	1.45e-17	1.03	3.4e-16	1.28e-15	1.26	4.29e-23	2.37e-22	0.475	0.000837	0.00429	0.171	0.177	0.254	-0.304	0.019	0.0459
HyS0003.97	0.228	0.38	1	-0.0773	0.766	1	-0.491	0.017	0.109	-1.07	2.06e-07	2.92e-06	-1.62	4.73e-15	1.27e-13	-1.03	0.000227	0.00161	-1.33	1.58e-06	1.21e-05	-2.05	1.87e-21	3.27e-20	-0.0339	0.87	0.89	0.797	0.000108	0.000198	0.946	4.37e-06	8.91e-06	1.61	1.84e-11	4.39e-10	-1.77	2.42e-17	2.72e-16	-3.38	4.63e-54	2.68e-52
HyS0003.98	0.243	0.541	1	0.187	0.637	1	0.558	0.0755	0.331	0.748	0.0172	0.0855	0.964	0.0021	0.0105	1.33	0.000935	0.00544	1.22	0.00232	0.00863	0.897	0.00441	0.0101	1.74	3.01e-08	7.36e-08	1.15	0.000257	0.000457	1.06	0.000807	0.00136	-0.299	0.384	0.587	1.15	0.000244	0.00065	1.45	3.78e-06	1.81e-05
HyS0003.99	0.124	0.754	1	0.105	0.791	1	0.434	0.164	0.552	0.582	0.0618	0.238	0.772	0.0131	0.0512	0.601	0.133	0.298	0.357	0.371	0.572	0.758	0.0153	0.0312	0.867	0.00543	0.00843	0.46	0.141	0.177	0.314	0.316	0.363	-0.619	0.0695	0.169	0.535	0.086	0.135	1.15	0.00021	0.000772
HyS0003.100	0.21	0.522	1	-0.0194	0.953	1	-0.22	0.405	0.848	-0.1	0.703	1	-0.297	0.259	0.538	-0.0597	0.883	1	-0.502	0.208	0.372	-0.47	0.0971	0.161	0.709	0.00738	0.0113	0.119	0.662	0.701	0.426	0.118	0.151	0.328	0.278	0.469	-0.427	0.111	0.17	-0.755	0.00565	0.0156
HyS0003.101	-0.495	0.0384	0.861	-0.168	0.48	1	0.212	0.262	0.713	0.205	0.276	0.681	0.324	0.0849	0.24	-0.0715	0.787	0.985	0.447	0.0726	0.16	1.26	2.68e-11	1.84e-10	-0.662	0.000682	0.00117	-0.664	0.00071	0.00121	-0.382	0.0519	0.0703	0.265	0.197	0.369	1.14	1.42e-09	7.55e-09	0.871	3.63e-06	1.74e-05
HyS0003.103	0.101	0.649	1	-0.028	0.899	1	-0.113	0.523	0.924	0.236	0.178	0.515	0.593	0.000695	0.00395	1.02	1.44e-05	0.000144	0.79	0.000642	0.00278	0.396	0.0276	0.0528	1.04	3.21e-09	8.36e-09	0.919	2.03e-07	4.58e-07	0.658	0.000236	0.000417	0.635	0.00109	0.0054	0.444	0.0115	0.0224	-0.19	0.284	0.455
HyS0003.104	-4.53	0.146	NA	-0.693	0.782	NA	-2.62	0.264	NA	-2.85	0.226	NA	0.65	0.736	0.963	-1.4	0.654	0.884	-1.96	0.529	0.74	1.28	0.516	0.641	2.89	0.13	0.164	2.74	0.152	0.19	2.55	0.185	0.227	4.25	0.0876	0.203	1.94	0.31	0.41	-2.31	0.329	0.505
HyS0003.105	-0.103	0.812	1	-0.207	0.633	1	-0.153	0.656	0.985	0.162	0.636	0.981	0.58	0.0906	0.252	0.34	0.455	0.709	-0.156	0.732	0.921	0.45	0.194	0.29	0.0889	0.798	0.823	-0.094	0.787	0.816	-0.261	0.458	0.504	0.274	0.469	0.669	0.0529	0.878	0.941	-0.221	0.521	0.711
HyS0003.106	-0.298	0.188	1	0.0252	0.911	1	0.13	0.466	0.888	0.0661	0.712	1	0.124	0.488	0.788	-0.152	0.566	0.814	-0.265	0.296	0.485	0.054	0.771	0.877	-0.199	0.281	0.329	-0.293	0.116	0.149	-0.248	0.189	0.231	-0.176	0.372	0.575	0.235	0.191	0.271	0.41	0.0221	0.0523
HyS0003.107	-0.122	0.673	1	-0.163	0.573	1	0.0998	0.664	0.985	0.0203	0.929	1	-0.12	0.601	0.875	1.06	0.000741	0.00446	1.12	0.000216	0.00106	0.682	0.00367	0.00858	1.67	2.28e-13	7.73e-13	2.98	5.62e-40	6.52e-39	3.02	6.92e-41	8.17e-40	1.29	5.08e-07	5.92e-06	0.752	0.000986	0.00238	-0.536	0.0233	0.0548
HyS0003.108	0.321	0.264	1	0.148	0.606	1	0.166	0.465	0.888	0.125	0.58	0.958	0.0118	0.958	1	0.996	0.000546	0.00346	1.1	0.000139	0.000718	0.542	0.0171	0.0345	-0.683	0.0027	0.00435	-1.57	5.76e-12	1.7e-11	-2.49	5.01e-27	3.4e-26	0.143	0.565	0.751	0.659	0.00369	0.00801	0.516	0.023	0.0542
HyS0003.109	0.0197	0.907	1	0.0937	0.577	1	0.0989	0.466	0.888	0.117	0.388	0.815	0.278	0.0382	0.127	0.0912	0.686	0.906	-0.623	0.00705	0.0226	-0.838	1.12e-07	5e-07	-0.809	1.4e-07	3.25e-07	-0.554	0.000277	0.000491	0.114	0.44	0.487	-0.6	0.000118	0.000766	-0.52	0.000234	0.000627	0.0799	0.562	0.752
HyS0003.110	-0.419	0.0324	0.822	-0.0858	0.658	1	0.102	0.51	0.916	0.0204	0.895	1	0.156	0.309	0.603	-0.314	0.175	0.366	0.338	0.105	0.216	0.843	6.71e-08	3.08e-07	1.33	5.24e-18	2.29e-17	2.15	4.41e-45	6.14e-44	3.03	5.66e-88	2.52e-86	0.121	0.471	0.671	0.794	2.32e-07	9.41e-07	0.673	1.23e-05	5.51e-05
HyS0003.111	-0.0515	0.704	1	-0.0369	0.785	1	0.0196	0.856	1	0.0742	0.49	0.899	0.0653	0.543	0.834	-0.0616	0.715	0.929	0.0672	0.665	0.862	0.0831	0.463	0.588	-0.941	1.92e-15	7.28e-15	-0.749	2.34e-10	6.36e-10	-0.671	2.77e-08	6.54e-08	-0.116	0.332	0.533	0.136	0.211	0.296	0.251	0.0205	0.0491
HyS0003.112	-0.139	0.535	1	0.0581	0.794	1	0.391	0.0269	0.156	0.735	3e-05	0.000303	1.1	3.23e-10	5.23e-09	0.822	0.000488	0.00313	0.763	0.000965	0.00401	1.15	8.61e-11	5.6e-10	1.27	5.86e-13	1.94e-12	0.527	0.0032	0.00508	0.428	0.0175	0.0253	-0.319	0.097	0.219	1.08	7.93e-10	4.38e-09	1.4	1.64e-15	1.72e-14
HyS0003.113	0	1	1	0	1	1	0	1	1	0	1	1	0	1	1	5.32	0.00731	0.0305	0	1	1	3.54	0.0337	0.0631	10.2	5.11e-15	1.89e-14	11	3.19e-17	1.27e-16	10.6	2.61e-16	9.89e-16	2.92	0.0981	0.221	3.44	0.0253	0.0457	0	1	1
HyS0003.114	-0.183	0.449	1	-0.202	0.401	1	-0.923	1.75e-06	3.05e-05	-1.27	5.03e-11	1.1e-09	-1.47	3.27e-14	7.93e-13	-1.18	3.18e-05	0.000295	-2.62	9.06e-17	4.4e-15	-3.6	5.32e-51	6.74e-49	-1.66	1.65e-16	6.7e-16	-2.29	1.4e-27	9.65e-27	-2.26	7.84e-26	5.02e-25	-0.667	0.00661	0.0251	-3.53	2.93e-60	4.97e-58	-2.86	2.61e-43	9.75e-42
HyS0003.115	0.328	0.826	1	1.46	0.248	1	1.53	0.169	0.562	-0.385	0.783	1	3.82	0.000118	0.00081	6.05	2e-07	3.37e-06	7.8	1.43e-12	3.65e-11	8.62	5.21e-19	7.35e-18	7.49	1.08e-14	3.94e-14	7.2	1.25e-13	4.06e-13	6.87	1.91e-12	5.79e-12	7.35	3.39e-13	9.91e-12	8.45	2.12e-18	2.58e-17	1.1	0.362	0.544
HyS0003.116	-0.207	0.849	NA	-1.29	0.262	NA	-0.678	0.452	NA	0.358	0.675	0.997	1.34	0.109	0.291	2.23	0.0497	0.141	1.83	0.103	0.212	2.09	0.0138	0.0283	1.64	0.054	0.0734	-0.143	0.88	0.899	0.711	0.433	0.48	1.48	0.116	0.25	1.52	0.0702	0.114	0.0387	0.965	1
HyS0003.117	0.00694	0.992	1	-0.607	0.37	1	0.154	0.772	1	0.0816	0.878	1	0.465	0.378	0.685	-0.252	0.773	0.973	0.987	0.169	0.315	1.54	0.00401	0.00928	0.787	0.144	0.181	0.391	0.478	0.523	-0.193	0.739	0.773	1.72	0.00321	0.0136	1.65	0.00157	0.00366	-0.0662	0.903	1
HyS0003.119	0.139	0.646	1	0.0704	0.816	1	0.462	0.0549	0.266	0.526	0.028	0.128	0.642	0.00721	0.0306	0.411	0.257	0.482	0.481	0.157	0.297	0.607	0.0149	0.0305	-1.36	1.22e-06	2.64e-06	-1.35	2.05e-06	4.31e-06	-1.04	0.000287	0.000504	-0.237	0.369	0.572	0.501	0.0383	0.0663	0.738	0.00221	0.0067
HyS0003.120	0.0242	0.913	1	-0.309	0.164	1	-0.502	0.00462	0.0373	-0.584	0.000986	0.00714	-0.747	2.52e-05	0.0002	-1.24	6.25e-06	7.13e-05	-1.4	9.41e-08	9.58e-07	-1.46	2.1e-14	1.97e-13	0.0566	0.751	0.781	-0.321	0.0755	0.1	-0.429	0.0193	0.0278	0.269	0.19	0.361	-1.4	1.11e-14	9.82e-14	-1.67	9.63e-20	1.31e-18
HyS0003.122	0.0105	0.972	1	-0.257	0.394	1	-0.719	0.0026	0.0228	-0.825	0.000544	0.00419	-1.03	1.62e-05	0.000133	-1.35	1.48e-05	0.000148	-1.79	8.11e-09	1.02e-07	-1.92	1.83e-15	1.9e-14	-2.59	1.33e-26	9.39e-26	-2.41	3.7e-23	2.04e-22	-3	4.63e-34	4.26e-33	-0.21	0.427	0.629	-2.08	4.6e-18	5.47e-17	-1.87	6.54e-15	6.61e-14
HyS0003.123	-0.000896	0.996	1	-0.692	0.000198	0.0138	-1.72	6.44e-31	1.33e-28	-2.37	4.03e-56	1.81e-53	-2.77	1.18e-74	1.08e-71	-3.22	2.52e-35	4.6e-32	-2.79	2.96e-35	1.66e-32	-2.5	4.54e-56	7.86e-54	-0.939	3.36e-10	9.34e-10	-0.0355	0.811	0.837	-0.0553	0.71	0.745	0.927	3.14e-07	3.83e-06	-2.92	5.51e-80	2.27e-77	-3.85	3.46e-124	3.04e-121
HyS0003.124	-0.683	0.305	1	-0.29	0.641	1	-0.413	0.436	0.868	0.324	0.506	0.911	-0.0215	0.966	1	2.04	0.00403	0.0186	3.1	1.2e-07	1.18e-06	2.75	2.26e-09	1.24e-08	4.35	3.18e-23	1.88e-22	2.9	1.76e-10	4.83e-10	2.93	1.99e-10	5.4e-10	1.85	0.000135	0.000865	2.68	1.69e-09	8.89e-09	0.83	0.0879	0.173
HyS0003.125	-0.983	0.264	NA	0.303	0.713	NA	0.709	0.282	0.742	0.413	0.533	0.93	0.698	0.287	0.575	-4.1	0.061	0.165	-0.225	0.833	1	0.98	0.152	0.235	-1.39	0.0872	0.114	-0.295	0.688	0.725	-2.89	0.0161	0.0234	-0.0363	0.959	1	1.27	0.0525	0.088	1.3	0.0464	0.1
HyS0003.126	-0.0897	0.417	1	0.0464	0.672	1	0.139	0.113	0.436	0.115	0.189	0.535	0.0492	0.574	0.859	0.208	0.125	0.284	0.197	0.12	0.24	0.113	0.222	0.324	-2.19	9.33e-84	4.55e-82	-2.26	6.92e-83	2.92e-81	-2.6	4.13e-85	1.72e-83	-0.304	0.00162	0.00756	0.258	0.00341	0.00745	0.562	1.48e-10	1.11e-09
HyS0003.127	0.175	0.118	0.99	0.0408	0.716	1	-0.0132	0.884	1	0.0437	0.627	0.977	0.0921	0.304	0.597	0.388	0.00485	0.0217	0.0692	0.604	0.809	-0.273	0.00535	0.012	-1.19	1.79e-30	1.54e-29	-0.74	2.17e-13	6.97e-13	-0.732	2.11e-12	6.37e-12	-0.42	3.19e-05	0.000242	-0.201	0.0284	0.0506	0.219	0.016	0.0395
HyS0003.128	0.325	0.119	0.991	0.121	0.563	1	0.127	0.444	0.874	0.144	0.384	0.81	0.122	0.461	0.767	0.536	0.0195	0.067	0.279	0.214	0.38	0.00705	0.967	1	-1.74	4.99e-21	2.61e-20	-0.472	0.00659	0.0101	-0.418	0.0175	0.0253	-0.0495	0.786	0.907	0.358	0.0313	0.0553	0.407	0.0143	0.0358
HyS0003.129	0	1	NA	0	1	NA	0	1	NA	0	1	NA	1.27	0.786	NA	0	1	NA	0	1	1	4.34	0.343	0.463	5.59	0.215	0.259	7.05	0.117	0.149	6.06	0.179	0.22	1.32	0.792	NA	3.28	0.472	NA	1.96	0.677	NA
HyS0003.131	0	1	1	2	0.564	1	3.72	0.164	0.552	0	1	1	0	1	1	0	1	1	0	1	1	4.45	0.102	0.168	11.1	1.69e-05	3.37e-05	12.4	1.77e-06	3.74e-06	12.5	1.24e-06	2.63e-06	-0.619	0.814	0.926	4.51	0.0886	0.139	5.13	0.0511	0.109
HyS0003.132	0.51	0.041	0.875	0.476	0.0565	0.774	0.71	0.000331	0.00372	1.34	1.23e-11	2.87e-10	1.6	4.85e-16	1.4e-14	1.95	1.45e-14	9.34e-13	1.23	1.23e-06	9.58e-06	1.26	1.96e-10	1.22e-09	1.28	1.12e-10	3.2e-10	0.955	1.52e-06	3.23e-06	0.804	5.54e-05	0.000103	-0.54	0.0123	0.0424	1.26	1.61e-10	9.6e-10	1.8	6.41e-20	8.84e-19
HyS0003.133	0.286	0.185	1	0.0958	0.657	1	-0.281	0.101	0.407	-0.202	0.238	0.62	-0.521	0.00237	0.0117	-0.41	0.078	0.199	-0.701	0.00226	0.00848	-1.01	1.08e-08	5.49e-08	-1.63	4.81e-20	2.38e-19	-2.18	9.67e-33	8.26e-32	-2.24	4.46e-33	3.93e-32	0.141	0.462	0.663	-1.03	2.66e-09	1.37e-08	-1.17	1.55e-11	1.26e-10
HyS0003.134	0	1	1	0	1	1	2.6	0.0994	0.402	1.45	0.434	0.855	3.63	0.00786	0.033	7.32	2.15e-07	3.59e-06	0	1	1	4.59	0.00107	0.00276	12.5	2.45e-25	1.61e-24	12.4	4.52e-25	2.76e-24	12.1	6.31e-24	3.66e-23	3.9	0.0135	0.0458	4.42	0.000957	0.00231	0	1	1
HyS0003.135	-0.0569	0.826	1	0.0905	0.723	1	0.215	0.296	0.758	0.38	0.0617	0.238	0.453	0.0254	0.0906	-0.152	0.68	0.902	0.479	0.114	0.23	-0.0517	0.819	0.918	0.49	0.0213	0.0307	1.04	6.53e-07	1.43e-06	0.818	0.000141	0.000254	-0.441	0.058	0.147	-0.176	0.407	0.511	0.266	0.202	0.348
HyS0003.136	-0.288	0.193	1	-0.163	0.457	1	0.259	0.139	0.495	0.339	0.0512	0.206	0.489	0.0047	0.0212	0.135	0.612	0.851	0.216	0.384	0.587	0.678	0.000156	0.000457	1.02	5.5e-09	1.41e-08	0.612	0.000603	0.00104	0.774	1.63e-05	3.18e-05	-0.151	0.43	0.633	0.467	0.00746	0.0153	0.618	0.000398	0.00139
HyS0003.137	-0.196	0.515	1	-0.18	0.545	1	0.407	0.0844	0.358	0.436	0.0621	0.239	0.913	6.4e-05	0.000467	0.894	0.0227	0.0752	1.11	0.00132	0.00528	0.884	0.000387	0.00107	1.54	4.99e-11	1.46e-10	0.892	0.000306	0.000541	1.65	6.06e-12	1.79e-11	-0.194	0.433	0.636	1.01	1.32e-05	4.29e-05	1.2	1.85e-07	1.03e-06
HyS0003.139	-0.156	0.445	1	-0.073	0.719	1	-0.169	0.299	0.763	-0.286	0.0794	0.288	-0.553	0.000725	0.00411	-1.31	1.22e-05	0.000125	-1.38	4.79e-07	4.07e-06	-1.18	1e-10	6.47e-10	0.56	0.000635	0.0011	0.109	0.517	0.562	0.0557	0.744	0.777	-0.387	0.0415	0.113	-1.15	1.46e-11	9.6e-11	-0.76	5.89e-06	2.76e-05
HyS0003.140	0.188	0.324	1	0.226	0.234	1	0.368	0.0149	0.0979	0.71	2.32e-06	2.82e-05	0.813	6.09e-08	7.44e-07	0.638	0.00234	0.0118	0.0636	0.762	0.944	-0.118	0.454	0.579	-0.473	0.00275	0.00442	-0.285	0.0715	0.0954	-0.23	0.151	0.188	-0.917	4.73e-08	6.77e-07	-0.327	0.0334	0.0586	0.59	9.89e-05	0.000384
HyS0003.141	-0.25	0.388	1	-1.03	0.000391	0.0237	-2.15	1.98e-19	1.43e-17	-2.58	9.5e-27	7.29e-25	-2.74	1.15e-29	7.88e-28	-2.79	3.35e-10	1.03e-08	-0.813	0.0107	0.0324	-0.736	0.002	0.00492	-1.92	6.05e-15	2.24e-14	-1.85	7.94e-14	2.61e-13	-2.38	2.17e-19	9.73e-19	3	1.75e-22	1.15e-20	-1.23	1.6e-07	6.64e-07	-4.23	1.87e-49	9.19e-48
HyS0003.142	0.111	0.644	1	0.102	0.67	1	0.482	0.0111	0.077	0.673	0.000384	0.00309	0.719	0.000146	0.00099	0.404	0.103	0.247	1.04	1.77e-05	0.000111	1.49	3.81e-15	3.81e-14	2.04	3.52e-27	2.57e-26	1.74	5.47e-20	2.55e-19	1.62	1.68e-17	6.76e-17	0.0595	0.774	0.899	1.47	9.89e-15	8.82e-14	1.41	1.14e-13	1.08e-12
HyS0003.143	0.338	0.326	1	0.202	0.557	1	0.103	0.704	0.99	0.113	0.677	0.998	-0.0618	0.821	1	0.685	0.049	0.139	1.15	0.000914	0.00383	0.698	0.0106	0.0223	-0.432	0.114	0.146	-0.799	0.00362	0.00572	-1.06	0.000117	0.000213	0.286	0.338	0.54	0.756	0.00548	0.0116	0.47	0.0843	0.167
HyS0003.144	0.0263	0.904	1	-0.277	0.209	1	0.095	0.591	0.956	0.221	0.205	0.563	0.316	0.0675	0.201	0.305	0.319	0.56	0.7	0.00725	0.0232	0.703	0.000135	0.000398	0.853	1.83e-06	3.93e-06	0.792	1.28e-05	2.53e-05	1.24	5.71e-12	1.69e-11	0.706	0.000525	0.00285	0.304	0.0856	0.135	-0.402	0.0315	0.0713
HyS0003.145	0.956	0.117	0.989	0.179	0.773	1	-0.328	0.527	0.925	0.32	0.522	0.925	0.0161	0.974	1	-0.555	0.586	0.83	-0.386	0.658	0.856	0.618	0.243	0.35	2.34	1.61e-06	3.47e-06	2.39	1.01e-06	2.16e-06	2.46	5.81e-07	1.26e-06	0.272	0.638	0.806	0.0937	0.855	0.922	-0.178	0.734	0.91
HyS0003.146	0.663	0.114	0.982	0.328	0.434	1	0.076	0.819	1	0.0517	0.876	1	-0.02	0.952	1	1.03	0.0145	0.053	1.56	0.000206	0.00102	0.928	0.00516	0.0117	0.441	0.183	0.225	-0.262	0.431	0.477	-0.649	0.0508	0.069	0.888	0.0145	0.0486	0.732	0.0272	0.0488	-0.156	0.638	0.823
HyS0003.147	0.218	0.32	1	0.056	0.798	1	0.327	0.0598	0.283	0.29	0.0944	0.328	0.355	0.0408	0.133	0.785	0.00055	0.00348	0.346	0.126	0.25	0.234	0.184	0.277	1.52	1.75e-18	7.91e-18	2.53	1.81e-48	2.83e-47	2.91	2.69e-63	6.3e-62	0.00727	0.97	1	0.329	0.0584	0.0968	0.322	0.0644	0.133
HyS0003.148	-0.65	0.0509	0.897	-0.344	0.299	1	0.0451	0.863	1	-0.0324	0.902	1	0.197	0.451	0.759	-0.26	0.483	0.737	-0.872	0.0191	0.0531	0.437	0.1	0.165	-1.17	2.1e-05	4.16e-05	-1.34	1.63e-06	3.45e-06	-0.791	0.00424	0.00661	-0.207	0.468	0.669	0.578	0.0271	0.0486	0.785	0.00265	0.00789
HyS0003.149	0.325	0.189	1	0.232	0.349	1	-0.341	0.0844	0.358	-0.403	0.0408	0.173	-0.557	0.0048	0.0216	0.0627	0.814	1	-0.71	0.00857	0.0268	-1.19	8.3e-09	4.27e-08	-0.756	0.00018	0.000329	-1.03	4.56e-07	1.01e-06	-0.755	0.000233	0.000412	0.197	0.383	0.586	-1.42	1.85e-12	1.33e-11	-1.62	1.73e-15	1.81e-14
HyS0003.150	-0.294	0.224	1	-0.262	0.277	1	-0.0926	0.628	0.972	-0.188	0.324	0.743	-0.153	0.421	0.731	-0.626	0.0166	0.0587	-0.513	0.0431	0.104	0.119	0.538	0.662	-0.476	0.0138	0.0204	0.49	0.0107	0.0159	0.56	0.00357	0.00561	-0.0679	0.746	0.883	0.00895	0.963	1	0.0769	0.688	0.868
HyS0003.151	0.255	0.287	1	0.18	0.452	1	0.0503	0.791	1	0.0265	0.889	1	-0.102	0.592	0.868	0.0902	0.721	0.933	0.385	0.117	0.235	0.63	0.000963	0.0025	0.851	7.59e-06	1.55e-05	0.86	6.22e-06	1.25e-05	0.427	0.0259	0.0367	0.304	0.143	0.293	0.705	0.0002	0.000544	0.4	0.035	0.0781
HyS0003.152	0.0886	0.607	1	-0.0216	0.9	1	0.376	0.00609	0.0473	0.732	6.01e-08	9.25e-07	1.06	2.26e-15	6.25e-14	0.862	3.55e-05	0.000325	1.25	3.1e-11	6.14e-10	1.38	2.09e-23	4.25e-22	2.77	2.08e-96	1.36e-94	1.85	4.86e-42	6.05e-41	1.6	6.92e-31	5.6e-30	-0.168	0.244	0.428	1.46	1.71e-27	4.12e-26	1.62	7.46e-34	1.94e-32
HyS0003.153	0.219	0.334	1	0.151	0.505	1	-0.0319	0.859	1	-0.137	0.447	0.862	-0.369	0.0407	0.133	-0.00262	0.992	1	0.0668	0.782	0.96	-0.164	0.376	0.498	-0.948	4.34e-07	9.72e-07	-0.485	0.00902	0.0136	-0.313	0.0938	0.122	-0.118	0.553	0.742	-0.107	0.552	0.655	0.0104	0.954	1
HyS0003.154	-0.407	0.354	1	-0.564	0.199	1	-0.249	0.473	0.894	-0.345	0.32	0.739	-0.432	0.214	0.471	-0.909	0.0639	0.172	-2.8	7.12e-07	5.81e-06	-2.58	2.54e-11	1.75e-10	-2.82	2.24e-13	7.61e-13	-2.3	9.58e-10	2.51e-09	-1.76	2.21e-06	4.61e-06	-0.936	0.0173	0.0562	-1.85	2.13e-07	8.7e-07	-0.916	0.00914	0.024
HyS0003.155	-0.664	0.0197	0.701	-0.0975	0.731	1	0.146	0.515	0.92	0.128	0.569	0.95	0.138	0.538	0.83	-1.23	0.000168	0.00124	-1.02	0.000955	0.00398	-0.728	0.00164	0.00409	-1.85	5.53e-15	2.05e-14	-1.63	5.61e-12	1.66e-11	-1.41	2.71e-09	6.86e-09	-0.536	0.0312	0.0901	-0.72	0.00148	0.00347	-0.184	0.415	0.601
HyS0003.156	0.0391	0.794	1	-0.00451	0.976	1	0.218	0.0671	0.307	0.478	5.13e-05	0.000496	0.584	6.95e-07	7.24e-06	0.247	0.19	0.386	0.38	0.0273	0.0714	0.152	0.231	0.336	-1.75	4.69e-32	4.25e-31	-1.43	6.92e-23	3.76e-22	-1.53	6.67e-23	3.65e-22	-0.671	3.55e-07	4.26e-06	0.0286	0.813	0.887	0.699	4.05e-09	2.66e-08
HyS0003.157	0	1	1	0	1	1	3.61	0.01	0.071	0	1	1	2.32	0.143	0.355	0	1	1	9.4	5.98e-14	1.91e-12	11.2	1.82e-20	2.91e-19	15	8.75e-36	9.33e-35	14.6	8.29e-34	7.43e-33	14.6	7.54e-34	6.88e-33	7.15	1.14e-06	1.21e-05	9.11	4.74e-14	3.96e-13	1.96	0.296	0.469
HyS0003.158	0	1	NA	0	1	NA	0	1	NA	0	1	NA	0	1	NA	0	1	NA	0	1	1	3.56	0.6	0.719	3.59	0.595	0.635	6.74	0.315	0.363	6.69	0.318	0.365	2.87	0.698	NA	3.39	0.615	NA	0	1	NA
HyS0003.159	2.19	0.755	NA	0	1	NA	0	1	NA	0	1	NA	0	1	1	0	1	1	0	1	1	0	1	1	6.1	0.266	0.314	7.44	0.174	0.215	8.25	0.132	0.167	1.46	0.813	0.925	1.98	0.725	0.811	0	1	1
HyS0003.160	0	1	NA	0	1	NA	2.49	0.56	NA	0	1	NA	0	1	1	0	1	1	0	1	1	2.63	0.544	0.667	7.54	0.0682	0.091	7.21	0.0816	0.108	8.34	0.0436	0.0598	1.45	0.762	0.892	1.97	0.651	0.746	0	1	1
HyS0003.161	0.112	0.565	1	-0.13	0.505	1	-0.417	0.00843	0.062	-0.164	0.294	0.709	0.207	0.182	0.42	0.512	0.0254	0.0821	0.184	0.411	0.617	0.0194	0.906	0.987	0.337	0.0347	0.0485	-0.0275	0.867	0.887	0.0271	0.871	0.895	-0.31	0.0691	0.169	0.276	0.0779	0.124	0.586	0.000164	0.000613
HyS0003.163	0.134	0.786	1	-0.124	0.804	1	0.136	0.744	1	-0.0734	0.861	1	-0.398	0.357	0.661	0.808	0.324	0.566	3.83	4.13e-18	2.4e-16	4.52	1.35e-39	8.72e-38	5.41	4.03e-58	9.69e-57	4.16	1.13e-33	1.01e-32	4.47	1.89e-38	2.04e-37	4.18	1.41e-21	8.75e-20	3.95	2.69e-31	8.34e-30	-0.23	0.62	0.806
HyS0003.164	0.756	0.35	1	0.301	0.723	1	-0.412	0.645	0.98	0.597	0.403	0.825	-2.67	0.0679	0.202	-1.14	0.59	0.833	-1.71	0.419	0.627	-2.65	0.0847	0.143	9.11	1.25e-66	3.8e-65	9.01	3.69e-65	9.3e-64	8.87	4.95e-63	1.14e-61	-3.55	0.0293	0.0857	-3.61	0.0188	0.035	-0.0555	0.95	1
HyS0003.165	-0.377	0.481	1	-0.0657	0.897	1	-0.113	0.791	1	-0.0903	0.83	1	-0.0371	0.929	1	0.493	0.529	0.782	2	0.000253	0.00122	2.93	3.05e-14	2.81e-13	5.06	1.19e-42	1.66e-41	4.95	9.12e-41	1.09e-39	4.93	4.48e-40	5.12e-39	4.41	5.38e-16	2e-14	2.92	7.39e-15	6.68e-14	-1.49	0.00606	0.0166
HyS0003.166	-0.83	0.266	1	-0.16	0.816	1	-0.0925	0.87	1	-0.371	0.518	0.922	-0.0835	0.881	1	-3.6	0.0908	0.224	1.6	0.0353	0.0878	2.64	4.57e-07	1.88e-06	4.03	1.38e-15	5.29e-15	4	2.46e-15	8.8e-15	3.81	7.55e-14	2.49e-13	2.61	2.14e-05	0.00017	2.27	1.01e-05	3.35e-05	-0.343	0.568	0.757
HyS0003.167	0.166	0.258	1	0.167	0.255	1	0.159	0.175	0.573	0.117	0.317	0.734	0.132	0.258	0.537	0.271	0.112	0.263	0.332	0.04	0.0976	0.356	0.0032	0.00759	0.366	0.00219	0.00357	0.998	2.75e-17	1.09e-16	1.01	1.43e-17	5.8e-17	0.162	0.21	0.385	0.432	0.000231	0.000619	0.27	0.0219	0.052
HyS0003.168	0.33	0.263	1	0.243	0.41	1	0.142	0.544	0.934	0.105	0.653	0.988	-0.0775	0.74	0.964	0.682	0.0233	0.0765	0.329	0.273	0.455	-0.0192	0.935	1	0.932	6.72e-05	0.000127	0.97	3.38e-05	6.46e-05	0.761	0.00118	0.00196	-0.00366	0.989	1	-0.046	0.844	0.913	-0.0423	0.857	1
HyS0003.169	-0.0413	0.97	1	-0.535	0.625	1	0.365	0.672	0.985	0.228	0.791	1	0.292	0.735	0.962	-1.12	0.448	0.703	3.07	0.0045	0.0154	8.22	2.33e-22	4.38e-21	9.09	5.18e-27	3.75e-26	9.38	1.17e-28	8.44e-28	10.2	1.47e-33	1.33e-32	5.7	7.86e-10	1.49e-08	6.41	3.28e-14	2.78e-13	0.714	0.408	0.594
HyS0003.170	-0.549	0.0291	0.794	-0.259	0.303	1	-0.251	0.206	0.629	-0.496	0.0127	0.067	-1.01	3.93e-07	4.29e-06	-1.77	2.44e-11	9.38e-10	-1.45	2.04e-08	2.38e-07	-1.27	2.46e-10	1.52e-09	-0.349	0.0801	0.106	-1.6	1.89e-15	6.82e-15	-2.03	2.01e-23	1.14e-22	-0.0243	0.912	0.989	-1.73	5.26e-18	6.22e-17	-1.7	1.57e-17	1.88e-16
HyS0003.172	0.632	0.172	1	0.421	0.362	1	0.372	0.319	0.78	0.604	0.102	0.347	0.42	0.257	0.537	0.765	0.169	0.356	1.99	3.41e-05	0.000201	2.59	1.58e-12	1.22e-11	4.09	6.59e-30	5.5e-29	5.36	2.5e-50	4.12e-49	5.31	2.06e-49	3.25e-48	1.26	0.00184	0.00844	1.61	1.09e-05	3.61e-05	0.349	0.355	0.536
HyS0003.173	-0.136	0.6	1	-0.0737	0.775	1	-0.24	0.241	0.682	-0.412	0.044	0.183	-0.56	0.0062	0.0268	-0.529	0.049	0.139	-0.309	0.241	0.414	-0.217	0.293	0.408	0.36	0.0793	0.105	0.0391	0.849	0.872	-0.544	0.00852	0.0128	-0.0346	0.878	0.967	-0.475	0.0205	0.0378	-0.44	0.0317	0.0717
HyS0003.174	0.422	0.0526	0.902	0.229	0.293	1	0.115	0.511	0.918	0.106	0.542	0.935	0.00853	0.961	1	0.603	0.016	0.0571	0.592	0.0133	0.0392	0.267	0.142	0.222	-0.687	0.00025	0.00045	0.037	0.839	0.862	0.147	0.425	0.472	-0.234	0.227	0.405	0.104	0.553	0.656	0.338	0.0541	0.114
HyS0003.175	0.243	0.14	1	-0.0865	0.601	1	-0.0954	0.469	0.89	-0.0195	0.882	1	-0.125	0.343	0.643	-0.265	0.166	0.352	-1.26	2.86e-10	4.68e-09	-2.4	7.25e-53	9.85e-51	-3.85	3.35e-94	2.12e-92	-2.7	3.15e-63	7.5e-62	-2.35	1.58e-48	2.43e-47	-1.11	2.25e-12	6.09e-11	-2.24	6.35e-56	8.78e-54	-1.13	6.8e-17	7.84e-16
HyS0003.176	0.204	0.658	1	0.512	0.263	1	0.752	0.0395	0.207	1.21	0.000806	0.00596	1	0.00582	0.0256	1.4	0.00573	0.0248	1.71	0.000377	0.00174	1.45	9.68e-05	0.000292	-0.192	0.624	0.662	0.618	0.103	0.133	0.882	0.0204	0.0293	-0.0817	0.835	0.941	1.39	0.000126	0.000355	1.47	4.97e-05	0.000203
HyS0003.177	-0.00441	0.987	1	-0.0311	0.91	1	-0.391	0.077	0.337	-0.604	0.00635	0.0369	-0.996	7.55e-06	6.61e-05	-0.841	0.0113	0.0437	-1.27	0.000107	0.000566	-1.47	9.11e-10	5.28e-09	-0.691	0.00238	0.00387	-0.925	6.33e-05	0.000119	-1.22	3.13e-07	6.92e-07	0.702	0.0066	0.0251	-1.22	6.65e-08	2.92e-07	-1.92	1.54e-16	1.73e-15
HyS0003.178	-0.00503	0.98	1	-0.0132	0.948	1	-0.204	0.2	0.617	-0.49	0.00212	0.0141	-0.828	2.13e-07	2.42e-06	-0.309	0.142	0.313	-0.823	9.14e-05	0.00049	-1.29	3.48e-15	3.51e-14	-0.32	0.0463	0.0634	-0.825	3.34e-07	7.45e-07	-0.893	4.15e-08	9.73e-08	0.248	0.165	0.326	-1.36	2.81e-17	3.14e-16	-1.61	2.56e-23	4.24e-22
HyS0003.179	-0.0554	0.822	1	-0.17	0.491	1	0.145	0.457	0.883	0.586	0.00269	0.0175	0.877	6.89e-06	6.16e-05	0.361	0.152	0.33	1.39	2.15e-08	2.49e-07	2.54	1.05e-38	6.37e-37	1.24	1.89e-10	5.34e-10	-0.16	0.416	0.463	-0.901	5.9e-06	1.19e-05	0.866	4.87e-05	0.000351	2.41	4.92e-35	1.94e-33	1.54	2.84e-15	2.92e-14
HyS0003.180	0.466	0.0782	0.958	0.37	0.16	1	0.195	0.363	0.82	0.736	0.000465	0.00367	0.551	0.00895	0.0368	-0.0367	0.921	1	-0.0545	0.872	1	-0.374	0.12	0.193	0.714	0.0011	0.00186	1.29	2.22e-09	5.69e-09	1.67	8.38e-15	2.91e-14	-0.067	0.786	0.908	-0.236	0.287	0.384	-0.169	0.447	0.637
HyS0003.181	-0.0131	0.951	1	-0.0987	0.645	1	-0.295	0.0819	0.351	-0.137	0.42	0.842	-0.261	0.124	0.321	-0.544	0.0158	0.0565	-1.06	2.6e-06	1.9e-05	-0.975	1.74e-08	8.6e-08	-1.2	3.55e-12	1.12e-11	-1.32	2.53e-14	8.56e-14	-1.32	3.65e-14	1.23e-13	-0.744	7.63e-05	0.000523	-1.42	1.41e-16	1.49e-15	-0.671	8.15e-05	0.000322
HyS0003.183	0.227	0.304	1	0.262	0.234	1	0.303	0.0838	0.357	0.43	0.0138	0.0714	0.472	0.00694	0.0296	0.637	0.00551	0.024	0.963	1.85e-05	0.000115	0.771	1.21e-05	4.14e-05	0.637	0.000291	0.000521	0.452	0.0104	0.0155	0.194	0.274	0.321	0.0279	0.884	0.97	0.764	1.25e-05	4.09e-05	0.736	2.6e-05	0.000111
HyS0003.184	-0.0651	0.864	1	0.379	0.311	1	0.176	0.561	0.942	0.0699	0.817	1	0.331	0.27	0.554	-1.07	0.0743	0.192	-0.906	0.0813	0.175	-0.675	0.0472	0.0851	-0.000704	0.998	1	-0.22	0.499	0.544	-0.916	0.0105	0.0156	-0.641	0.0607	0.152	-0.387	0.215	0.3	0.254	0.404	0.59
HyS0003.185	0	1	NA	0	1	NA	2.73	0.48	NA	0	1	NA	0	1	1	0	1	1	0	1	1	2.63	0.506	0.631	6.85	0.0675	0.0902	7.54	0.0441	0.0607	6.92	0.0653	0.0871	-0.699	0.865	0.958	2.86	0.46	0.565	3.56	0.353	NA
HyS0003.186	0.146	0.327	1	0.0777	0.598	1	0.104	0.388	0.84	0.297	0.0124	0.066	0.563	1.47e-06	1.45e-05	0.471	0.0239	0.0783	0.336	0.0812	0.175	0.735	6.05e-09	3.16e-08	2.53	1.19e-108	9.87e-107	2.68	8.51e-122	8.37e-120	2.74	1.03e-124	1.09e-122	-0.158	0.215	0.392	0.74	4.08e-10	2.33e-09	0.899	2.79e-14	2.73e-13
HyS0003.187	0	1	1	0	1	1	0	1	1	0	1	1	0	1	1	0	1	1	0	1	1	3.57	0.0262	0.0505	11.4	1.46e-20	7.41e-20	12.1	5.43e-23	2.97e-22	12.2	2.57e-23	1.44e-22	0	1	1	0	1	1	0	1	1
HyS0003.188	0.596	0.00177	0.291	0.272	0.155	1	0.0571	0.714	0.994	0.308	0.0454	0.187	0.153	0.32	0.616	0.82	0.000414	0.0027	0.631	0.00443	0.0152	0.396	0.0155	0.0316	0.831	1.26e-07	2.92e-07	1.09	3.44e-12	1.03e-11	1.3	1.28e-16	4.94e-16	0.382	0.0259	0.0778	0.528	0.000645	0.00161	0.145	0.356	0.537
HyS0003.189	-0.256	0.464	1	0.0993	0.776	1	0.131	0.635	0.975	0.00398	0.988	1	-0.151	0.585	0.863	-0.868	0.0143	0.0524	-0.0923	0.792	0.969	0.496	0.0726	0.125	0.968	0.000452	0.000793	0.686	0.0129	0.0191	0.144	0.603	0.645	-0.126	0.676	0.835	0.039	0.888	0.95	0.165	0.549	0.739
HyS0003.190	0	1	1	0	1	NA	0	1	1	0	1	1	0	1	1	0	1	1	0	1	1	3.32	0.238	0.344	9.93	0.000105	0.000195	9.98	9.64e-05	0.000178	9.08	0.000397	0.00069	0	1	1	0	1	1	0	1	1
HyS0003.191	0.714	0.663	1	-0.478	0.804	1	-2.31	0.208	0.631	-2.47	0.179	0.515	2.57	0.0323	0.11	3.85	0.0188	0.065	7.14	4.89e-08	5.24e-07	7.58	2.61e-11	1.8e-10	7.69	1.27e-11	3.85e-11	7.78	7.19e-12	2.11e-11	7.67	1.55e-11	4.47e-11	6.58	8.06e-07	8.91e-06	7.06	4.92e-10	2.79e-09	0.485	0.75	0.925
HyS0003.192	-0.412	0.17	1	-0.352	0.24	1	0.197	0.405	0.847	0.132	0.576	0.955	0.157	0.506	0.805	0.498	0.115	0.268	0.637	0.0388	0.0951	1.03	1.63e-05	5.47e-05	0.573	0.0162	0.0238	0.0126	0.958	0.97	-0.272	0.265	0.312	0.122	0.636	0.804	1.01	1.72e-05	5.53e-05	0.892	0.00016	0.000601
HyS0003.193	0.0318	0.889	1	-0.0548	0.811	1	-0.00773	0.966	1	0.0493	0.786	1	-0.0488	0.788	0.988	-0.44	0.0859	0.215	-0.122	0.617	0.819	-0.175	0.347	0.468	0.572	0.00171	0.00282	0.443	0.0155	0.0227	0.638	0.000503	0.000865	0.542	0.00779	0.0291	-0.494	0.00699	0.0144	-1.04	2.22e-08	1.36e-07
HyS0003.194	0.215	0.627	1	0.267	0.536	1	-0.719	0.0786	0.341	-0.255	0.499	0.905	-0.271	0.47	0.774	-0.315	0.73	0.94	0.854	0.148	0.284	1.23	0.000949	0.00247	7.26	1.75e-119	1.87e-117	8.44	3.52e-161	8.03e-159	8.5	2.73e-163	6.77e-161	3.43	2.18e-05	0.000173	0.167	0.658	0.752	-3.26	3.36e-05	0.000141
HyS0003.196	0.818	0.58	NA	0.72	0.626	NA	0.676	0.571	NA	1.14	0.333	NA	0.405	0.734	0.962	-2.4	0.336	0.581	1.06	0.522	0.733	-0.205	0.878	0.964	-2.67	0.144	0.18	-1.52	0.323	0.371	1.57	0.196	0.238	-2.08	0.171	0.336	-1.81	0.2	0.282	0.271	0.825	0.986
HyS0003.198	0	1	NA	0	1	NA	0	1	NA	0	1	NA	0	1	NA	0	1	NA	0	1	NA	0	1	1	4.15	0.538	0.582	5.59	0.405	0.451	7.16	0.285	0.332	2.76	0.71	NA	3.28	0.627	NA	0	1	NA
HyS0003.199	-0.276	0.34	1	-0.391	0.176	1	-0.324	0.157	0.538	-0.261	0.254	0.648	-0.121	0.598	0.873	-0.811	0.00732	0.0305	-0.0133	0.964	1	0.841	0.000241	0.000689	-0.0722	0.753	0.782	-0.932	5.6e-05	0.000105	-0.871	0.000174	0.000312	0.381	0.129	0.271	0.552	0.0158	0.0299	0.171	0.456	0.646
HyS0003.200	-0.318	0.262	1	0.000467	0.999	1	0.473	0.0339	0.185	1.03	2.97e-06	3.56e-05	1.4	1.57e-10	2.66e-09	1.19	0.000106	0.00083	3.64	1.52e-39	1.11e-36	4.84	1.53e-109	2.01e-106	3.09	2.99e-45	4.63e-44	1.93	3.46e-18	1.46e-17	1.48	5.7e-11	1.59e-10	3.26	4.92e-43	1.32e-40	4.3	3.25e-87	2.14e-84	1.04	2.81e-06	1.36e-05
HyS0003.201	0.0695	0.81	1	-0.0904	0.755	1	-0.863	0.000185	0.00223	-1.62	3.58e-12	8.86e-11	-2.36	1.05e-23	5.12e-22	-2.32	1.01e-10	3.47e-09	-2.06	4.2e-10	6.65e-09	-2.28	2e-20	3.19e-19	-0.312	0.178	0.219	-0.117	0.614	0.653	-0.0303	0.896	0.916	1.59	1.43e-08	2.23e-07	-2.28	7.43e-22	1.18e-20	-3.87	6.76e-52	3.55e-50
HyS0003.202	-0.112	0.521	1	0.00719	0.967	1	-0.053	0.701	0.989	-0.13	0.345	0.766	-0.205	0.137	0.345	-0.608	0.00121	0.00675	-0.816	9.99e-06	6.55e-05	-0.744	1.32e-07	5.84e-07	-0.906	1.1e-10	3.14e-10	-0.929	4.5e-11	1.27e-10	-0.914	1.22e-10	3.33e-10	-0.779	3.46e-07	4.16e-06	-1.04	6.33e-14	5.21e-13	-0.265	0.0549	0.116
HyS0003.203	-0.0655	0.752	1	0.127	0.534	1	-0.0966	0.563	0.943	-0.0311	0.851	1	0.268	0.1	0.273	-0.0314	0.914	1	-0.128	0.632	0.832	-0.151	0.409	0.533	-0.285	0.115	0.147	0.428	0.0136	0.02	0.532	0.00255	0.00407	0.105	0.572	0.757	0.165	0.323	0.423	0.0602	0.721	0.899
HyS0003.205	-0.681	0.522	NA	-0.0948	0.927	NA	-0.173	0.836	NA	-1.05	0.223	NA	-0.341	0.683	0.93	-1.36	0.439	0.692	-1.92	0.272	0.455	-2.25	0.0465	0.0839	-2.51	0.0294	0.0415	0.00553	0.995	1	0.183	0.836	0.863	-0.407	0.673	0.833	-0.726	0.402	0.506	-0.32	0.708	0.886
HyS0003.206	0	1	NA	0	1	NA	0	1	NA	0	1	NA	2.15	0.388	0.696	7.32	0.00831	0.0338	5.75	0.0447	0.107	6.88	0.00241	0.00585	6.5	0.00418	0.00657	6.96	0.0021	0.00341	7.43	0.00101	0.00168	5.92	0.0202	0.0636	6.44	0.00429	0.00921	0	1	1
HyS0003.211	0	1	NA	0	1	NA	0	1	NA	0	1	NA	2.09	0.57	0.856	6.32	0.157	0.337	0	1	1	4.08	0.263	0.373	6.33	0.0731	0.0971	5.49	0.123	0.157	7.94	0.0242	0.0344	5.71	0.145	0.295	6.23	0.0772	0.124	0	1	NA
HyS0003.212	-2.69	0.229	1	-2.88	0.197	1	1.17	0.306	0.768	1.33	0.224	0.597	1.2	0.275	0.56	3.89	0.00452	0.0205	2.32	0.174	0.323	5.11	3.23e-08	1.55e-07	10.8	1.08e-34	1.09e-33	10.4	3.67e-32	3.07e-31	10.3	1.37e-31	1.14e-30	1.66	0.0261	0.0782	3.77	5.86e-05	0.000173	2.11	0.0465	0.1
HyS0003.213	-1.22	0.792	NA	-1.41	0.761	NA	-0.797	0.827	NA	1.61	0.645	NA	-1.05	0.774	0.981	1.92	0.679	0.9	1.35	0.771	0.951	0.407	0.911	0.991	6.93	0.0396	0.0548	6.94	0.0394	0.0546	6.97	0.0385	0.0532	-3.14	0.412	0.615	-0.554	0.879	0.943	2.59	0.454	0.645
HyS0003.214	0	1	1	0	1	1	0	1	1	0	1	1	6	0.152	0.369	10.2	0.0506	0.143	10.6	0.041	0.0998	8.26	0.0482	0.0868	9.7	0.0202	0.0293	9.65	0.0209	0.03	8.09	0.053	0.0717	8.63	0.0617	0.154	9.15	0.0284	0.0507	0	1	1
HyS0003.215	-0.606	0.611	NA	-1.28	0.301	NA	0.332	0.716	NA	-0.696	0.468	NA	0.109	0.905	1	1.72	0.18	0.372	1.74	0.152	0.289	-0.497	0.644	0.76	-2.01	0.131	0.165	0.669	0.484	0.53	-0.12	0.91	0.928	-0.527	0.589	0.77	0.691	0.448	0.552	1.22	0.174	0.308
HyS0003.216	-1.22	0.676	NA	-1.41	0.629	NA	-0.797	0.729	1	0.518	0.82	1	-1.05	0.649	0.907	1.92	0.511	0.764	1.35	0.644	0.842	0.407	0.86	0.95	7.4	4.17e-05	8.03e-05	8.91	7.45e-07	1.62e-06	8.85	8.79e-07	1.88e-06	1.31	0.602	0.78	0.863	0.705	0.794	-0.443	0.848	1
HyS0003.217	-0.051	0.844	1	-0.509	0.05	0.743	-0.829	7.82e-05	0.00103	-0.385	0.0628	0.241	-0.453	0.0283	0.0991	-1.78	1.03e-05	0.000111	-1.88	3.15e-07	2.84e-06	-2.23	1.27e-18	1.72e-17	-2.12	3.17e-18	1.41e-17	-1.16	3.24e-07	7.23e-07	-1.12	1.41e-06	2.97e-06	-0.794	0.0012	0.00584	-1.66	3.92e-14	3.29e-13	-0.871	4.25e-05	0.000176
HyS0003.218	1.23	0.886	NA	-1.41	0.871	NA	-0.798	0.907	NA	-0.954	0.889	NA	0.672	0.921	NA	1.92	0.825	NA	1.35	0.876	NA	0.406	0.953	1	3.6	0.593	0.633	5.61	0.402	0.449	5.77	0.39	0.437	0	1	NA	-0.554	0.935	NA	-0.443	0.948	NA
HyS0003.219	0.763	0.568	1	-2.87	0.195	1	0.176	0.894	1	-0.977	0.553	0.943	-0.106	0.937	1	0.453	0.838	1	3.33	0.0127	0.0377	3.16	0.00146	0.00367	10.6	1.29e-35	1.37e-34	10.3	5.99e-34	5.39e-33	10.6	2.37e-35	2.3e-34	2.32	0.192	0.364	0.414	0.755	0.839	-1.91	0.255	0.419
HyS0003.220	-0.155	0.798	1	0.14	0.816	1	-0.142	0.766	1	-0.372	0.436	0.857	-0.728	0.127	0.328	-1.05	0.0833	0.21	-0.908	0.134	0.262	-0.654	0.171	0.26	0.145	0.762	0.79	-0.646	0.176	0.217	-1.25	0.00887	0.0133	0.187	0.721	0.866	-0.872	0.068	0.111	-1.06	0.0267	0.0619
HyS0003.221	-0.508	0.0559	0.911	-0.293	0.267	1	0.00859	0.967	1	-0.12	0.567	0.949	0.164	0.433	0.741	-0.452	0.146	0.32	-0.0299	0.917	1	0.193	0.369	0.49	0.603	0.00428	0.00672	0.625	0.00311	0.00495	0.464	0.0299	0.042	-0.284	0.219	0.396	0.0123	0.953	1	0.296	0.158	0.284
HyS0003.222	-0.339	0.163	1	-0.165	0.497	1	-0.633	0.00102	0.0101	-1.56	9.01e-16	3.02e-14	-2.53	1.49e-37	1.83e-35	-2.68	2.97e-17	3.17e-15	-2.67	1.09e-19	8.27e-18	-3.52	1.66e-55	2.75e-53	-1.05	8.54e-08	2.01e-07	-1.24	3.37e-10	9.1e-10	-0.968	1.02e-06	2.17e-06	0.604	0.0158	0.052	-3.6	1.24e-66	3.1e-64	-4.21	1.18e-81	2.01e-79
HyS0003.223	-0.933	0.181	1	-1	0.151	1	-0.506	0.359	0.817	-0.798	0.148	0.458	-1.1	0.047	0.151	-0.768	0.279	0.511	-1.73	0.0156	0.0447	-1.22	0.0277	0.0529	-1.17	0.0347	0.0484	-1.55	0.00516	0.00799	-2.16	0.000113	0.000205	-0.924	0.128	0.269	-1.4	0.0115	0.0224	-0.475	0.39	0.574
HyS0003.224	0.0522	0.824	1	0.118	0.613	1	0.347	0.0628	0.293	1.21	5.68e-11	1.24e-09	1.37	1.35e-13	3.1e-12	1.68	4.25e-12	1.85e-10	1.64	6.04e-12	1.39e-10	1.79	5.52e-22	1.01e-20	2.04	2.44e-28	1.89e-27	1.69	8.97e-20	4.13e-19	1.73	1.76e-20	8.4e-20	0.443	0.0285	0.0839	1.49	8.35e-16	8.2e-15	1.05	1.75e-08	1.08e-07
HyS0003.225	-0.0715	0.637	1	-0.00128	0.993	1	0.196	0.104	0.413	0.21	0.0807	0.291	0.232	0.0526	0.165	0.122	0.487	0.741	0.489	0.00268	0.00983	0.737	1.77e-09	9.83e-09	0.866	7.84e-13	2.57e-12	0.779	1.48e-10	4.06e-10	0.741	1.64e-09	4.2e-09	0.0294	0.822	0.932	0.915	1.96e-14	1.7e-13	0.885	1.41e-13	1.33e-12
HyS0003.226	0.208	0.211	1	-0.126	0.453	1	-0.311	0.0217	0.132	-0.456	0.000783	0.0058	-0.813	3.08e-09	4.48e-08	-0.307	0.173	0.363	-1.42	1.37e-08	1.65e-07	-1.62	9.29e-23	1.8e-21	-0.818	3.16e-08	7.71e-08	-1.22	5.55e-15	1.95e-14	-1.26	1.24e-14	4.26e-14	-0.639	0.000227	0.00137	-1.88	6.19e-35	2.43e-33	-1.24	1.55e-17	1.85e-16
HyS0003.227	-0.0728	0.655	1	0.139	0.388	1	0.452	0.000446	0.00484	0.675	1.25e-07	1.83e-06	0.607	2e-06	1.94e-05	0.0478	0.813	1	-0.498	0.0132	0.039	-0.593	3.13e-05	0.000102	0.0272	0.84	0.862	0.177	0.188	0.23	0.354	0.00904	0.0135	-0.604	3.55e-05	0.000265	-0.439	0.000947	0.00229	0.164	0.208	0.356
HyS0003.228	0	1	NA	0	1	NA	3.32	0.416	NA	2.46	0.551	NA	0	1	NA	0	1	NA	0	1	NA	3.67	0.377	0.5	5.18	0.2	0.243	5.66	0.16	0.2	5.55	0.17	0.21	0.0466	0.991	NA	5.01	0.213	NA	4.97	0.218	NA
HyS0003.229	0.175	0.357	1	0.209	0.271	1	0.14	0.354	0.812	0.136	0.367	0.795	-0.0786	0.602	0.875	-0.16	0.439	0.692	0.163	0.412	0.618	0.308	0.0437	0.0794	-0.465	0.00246	0.00399	0.154	0.311	0.36	-0.518	0.000883	0.00148	0.00451	0.978	1	0.359	0.0173	0.0325	0.354	0.0189	0.0456
HyS0003.230	-0.115	0.419	1	-0.149	0.293	1	-0.204	0.0744	0.328	-0.289	0.0111	0.0599	-0.0707	0.532	0.826	-0.0434	0.807	1	-0.0295	0.859	1	0.345	0.00335	0.00792	-0.514	2.18e-05	4.3e-05	-0.0446	0.708	0.742	0.367	0.00193	0.00312	0.332	0.00895	0.0325	0.0819	0.473	0.577	-0.25	0.0305	0.0692
HyS0003.231	-0.299	0.0523	0.902	0.0415	0.787	1	0.105	0.388	0.84	0.142	0.243	0.629	0.255	0.0358	0.12	-0.0378	0.814	1	0.769	8.21e-07	6.62e-06	1.06	2.63e-18	3.49e-17	-0.389	0.00156	0.00259	-1.09	2.07e-18	8.85e-18	-1.34	2.55e-26	1.67e-25	0.62	3.37e-06	3.21e-05	0.77	2.41e-10	1.42e-09	0.15	0.218	0.369
HyS0003.232	0.334	0.334	1	0.134	0.699	1	-0.0936	0.741	1	0.227	0.414	0.837	-0.0711	0.8	0.994	0.99	0.0184	0.0638	1.19	0.002	0.00764	0.862	0.00287	0.00685	1.75	1.63e-10	4.62e-10	1.4	5.53e-07	1.21e-06	1.42	5.6e-07	1.22e-06	0.737	0.0156	0.0516	0.992	0.000304	0.000799	0.255	0.369	0.552
HyS0003.233	-0.121	0.461	1	0.026	0.873	1	-0.0971	0.454	0.881	-0.258	0.0462	0.19	-0.485	0.000184	0.00122	-0.38	0.0304	0.095	-0.292	0.0873	0.186	-0.0965	0.462	0.587	-0.566	1.68e-05	3.35e-05	-0.608	4.06e-06	8.33e-06	-0.787	3.63e-09	9.08e-09	-0.000707	0.996	1	-0.317	0.0145	0.0278	-0.317	0.0149	0.037
HyS0003.234	-0.00944	0.96	1	-0.0163	0.93	1	0.0593	0.69	0.986	0.00914	0.951	1	0.113	0.444	0.751	0.251	0.244	0.463	-0.185	0.383	0.586	-0.0815	0.6	0.719	-0.0629	0.681	0.716	0.583	0.000112	0.000205	0.679	7.9e-06	1.58e-05	-0.257	0.12	0.257	-0.145	0.335	0.435	0.112	0.455	0.645
HyS0003.235	1.67	0.175	NA	-0.427	0.756	NA	0.164	0.88	NA	0.962	0.351	0.773	0.305	0.774	0.981	-1.55	0.512	0.764	1.33	0.393	0.597	1.74	0.103	0.169	3.69	0.000179	0.000327	3.35	0.000762	0.0013	3.59	0.000324	0.000567	2.25	0.0497	0.13	2.38	0.0172	0.0323	0.125	0.911	1
HyS0003.236	0.175	0.258	1	0.189	0.219	1	0.368	0.00266	0.0231	0.577	2.32e-06	2.82e-05	0.542	9.08e-06	7.8e-05	0.912	3e-08	6.04e-07	1.16	3.66e-13	1.04e-11	1.06	1.25e-17	1.57e-16	0.276	0.0266	0.0378	-0.397	0.00185	0.00302	-0.445	0.000588	0.001	0.304	0.0232	0.0711	0.882	5.41e-13	4.06e-12	0.578	2.49e-06	1.22e-05
HyS0003.237	0.308	0.169	1	0.286	0.2	1	0.0296	0.868	1	-0.0034	0.985	1	-0.129	0.468	0.772	-0.354	0.165	0.35	0.00244	0.992	1	0.0409	0.822	0.921	2.29	2.3e-38	2.72e-37	3.6	2.85e-93	1.52e-91	3.49	2.29e-87	1e-85	0.0254	0.897	0.979	0.239	0.18	0.257	0.213	0.232	0.386
HyS0003.238	0.0327	0.923	1	0.0236	0.944	1	0.00236	0.993	1	0.0629	0.813	1	0.0232	0.93	1	0.152	0.653	0.884	0.372	0.27	0.452	0.282	0.289	0.402	-0.51	0.0556	0.0753	-0.799	0.00272	0.00436	-1.55	6.76e-09	1.66e-08	-0.00858	0.976	1	-0.0508	0.848	0.917	-0.0423	0.874	1
HyS0003.239	0.151	0.56	1	0.128	0.621	1	-0.00411	0.984	1	-0.115	0.573	0.953	-0.201	0.327	0.625	-0.0056	0.984	1	0.278	0.295	0.483	-0.137	0.511	0.636	-0.544	0.00889	0.0135	-0.349	0.0933	0.122	-0.855	5.06e-05	9.47e-05	-0.0518	0.818	0.929	0.0197	0.924	0.979	0.0715	0.728	0.905
HyS0003.240	0	1	NA	0	1	NA	0	1	NA	0	1	NA	0	1	NA	0	1	NA	7.07	0.402	0.607	0	1	1	5.15	0.443	0.49	3.53	0.603	0.643	6.98	0.297	0.344	0	1	NA	0	1	NA	0	1	NA
HyS0003.241	-0.358	0.0716	0.944	-0.247	0.205	1	-0.0979	0.536	0.93	0.119	0.445	0.862	0.369	0.0161	0.061	-0.101	0.732	0.941	-0.302	0.268	0.45	0.422	0.0115	0.024	0.858	6.09e-08	1.46e-07	1.37	1.78e-18	7.61e-18	1.33	6.18e-17	2.42e-16	-0.0303	0.857	0.956	0.652	2.4e-05	7.54e-05	0.682	1.06e-05	4.78e-05
HyS0003.242	-0.603	0.033	0.827	-0.566	0.0443	0.683	-0.0251	0.91	1	-0.315	0.157	0.476	-0.12	0.589	0.865	-0.674	0.0487	0.138	-0.757	0.0196	0.0541	-1.32	6.11e-08	2.82e-07	-0.821	0.000437	0.000768	-0.469	0.043	0.0593	-0.321	0.169	0.209	-0.451	0.0773	0.184	-1.17	3.36e-07	1.34e-06	-0.722	0.0015	0.0047
HyS0003.243	-0.641	0.0823	0.958	-0.186	0.605	1	0.0616	0.83	1	0.0762	0.79	1	-0.0588	0.838	1	-1.35	0.0278	0.0883	-0.0142	0.974	1	0.47	0.116	0.188	2.34	6.73e-17	2.78e-16	3.29	1.99e-32	1.68e-31	3.6	2.38e-38	2.56e-37	-0.283	0.371	0.574	0.218	0.45	0.555	0.501	0.0811	0.161
HyS0003.244	0.0309	0.874	1	0.0613	0.751	1	0.242	0.121	0.457	-0.0479	0.76	1	-0.0158	0.919	1	-0.318	0.295	0.53	-0.26	0.33	0.525	-0.512	0.00493	0.0112	0.802	4.77e-07	1.07e-06	1.01	2.05e-10	5.58e-10	1	6.91e-10	1.81e-09	-0.735	0.000117	0.000762	-0.938	4.76e-08	2.13e-07	-0.202	0.215	0.366
HyS0003.245	-0.332	0.783	NA	-0.649	0.592	NA	0.508	0.589	NA	-0.228	0.811	NA	-0.0847	0.929	1	-0.783	0.669	0.894	-0.351	0.817	0.988	-1.23	0.282	0.395	0.948	0.321	0.369	-0.847	0.437	0.483	0.29	0.775	0.806	-2.22	0.0534	0.137	-1.61	0.134	0.2	0.617	0.514	0.704
HyS0003.246	0	1	1	3	0.0687	0.826	1.61	0.393	0.841	1.44	0.443	0.861	3.7	0.0084	0.0348	0	1	1	8.75	6.61e-11	1.23e-09	8.47	2.36e-11	1.63e-10	10.7	1.6e-17	6.81e-17	11.1	9.62e-19	4.18e-18	11.7	1.12e-20	5.41e-20	7.81	2.86e-07	3.52e-06	8.33	3.77e-11	2.37e-10	0	1	1
HyS0003.247	0.287	0.166	1	0.263	0.202	1	0.11	0.51	0.916	0.0805	0.627	0.977	0.0892	0.59	0.866	0.513	0.0394	0.117	0.413	0.0809	0.174	0.551	0.00138	0.00348	0.48	0.00473	0.0074	0.325	0.06	0.0809	0.132	0.457	0.504	0.154	0.395	0.598	0.669	5.07e-05	0.000151	0.515	0.00194	0.00595
HyS0003.248	0.00643	0.974	1	-0.329	0.0927	0.942	-0.2	0.202	0.621	-0.338	0.0313	0.14	-0.402	0.0105	0.0422	-0.0783	0.753	0.957	-0.8	0.00164	0.0064	-0.734	2.3e-05	7.56e-05	-0.556	0.000893	0.00152	-0.547	0.00124	0.00206	-0.55	0.0016	0.00262	-0.248	0.169	0.332	-0.678	2.67e-05	8.31e-05	-0.43	0.00733	0.0197
HyS0003.249	-0.0836	0.662	1	0.133	0.485	1	0.27	0.0745	0.328	0.298	0.0486	0.198	0.333	0.0277	0.0975	0.11	0.6	0.841	0.867	1.07e-05	6.98e-05	1.33	2.73e-18	3.62e-17	0.475	0.00189	0.00309	0.452	0.00319	0.00506	0.0916	0.555	0.6	0.459	0.00532	0.0211	1.33	8.91e-19	1.11e-17	0.874	7.44e-09	4.77e-08
HyS0003.250	0	1	NA	0	1	NA	0	1	NA	0	1	NA	0	1	1	0	1	1	0	1	1	3.62	0.55	0.674	7.7	0.196	0.238	6.94	0.245	0.292	6.8	0.255	0.301	-1.56	0.816	0.928	0	1	1	1.97	0.748	NA
HyS0003.251	-0.179	0.889	NA	-0.856	0.518	NA	-0.77	0.477	NA	-1.42	0.214	0.579	-0.961	0.373	0.679	1.73	0.224	0.436	-0.421	0.82	0.99	-0.377	0.749	0.857	3.07	0.00132	0.0022	2.97	0.00205	0.00333	2.18	0.0278	0.0391	-0.557	0.626	0.797	-0.0668	0.949	1	0.49	0.63	0.816
HyS0003.252	-0.707	0.00373	0.397	-0.231	0.337	1	-0.0938	0.624	0.97	-0.214	0.264	0.664	-0.169	0.377	0.684	-0.256	0.372	0.623	-0.239	0.377	0.578	-0.428	0.0341	0.0638	-1.23	2.7e-09	7.06e-09	-2.25	1.76e-22	9.4e-22	-2.39	2.47e-22	1.31e-21	0.00654	0.976	1	-0.358	0.0645	0.106	-0.365	0.0605	0.126
HyS0003.253	-0.00842	0.969	1	-0.0814	0.709	1	0.0279	0.873	1	-0.0498	0.775	1	0.018	0.918	1	0.289	0.271	0.501	0.157	0.531	0.742	0.551	0.00213	0.0052	1.05	1.75e-09	4.63e-09	1.51	3.34e-18	1.41e-17	1.7	1.28e-22	6.89e-22	0.0661	0.729	0.872	0.483	0.00548	0.0116	0.416	0.017	0.0415
HyS0003.255	0.458	0.19	1	0.442	0.205	1	-0.128	0.652	0.982	-0.0657	0.815	1	-0.399	0.159	0.381	-0.42	0.353	0.602	-1.4	0.00365	0.0128	-1.27	7.54e-05	0.000231	0.613	0.031	0.0435	1.71	9.38e-10	2.45e-09	1.95	3.23e-12	9.69e-12	-0.267	0.414	0.617	-0.916	0.00172	0.00397	-0.649	0.0253	0.0589
HyS0003.256	-0.166	0.568	1	-0.11	0.703	1	-0.0366	0.874	1	-0.107	0.643	0.984	-0.551	0.0181	0.0675	0.291	0.405	0.663	0.609	0.056	0.129	0.478	0.0451	0.0817	2.78	2.69e-35	2.79e-34	3.1	1.57e-43	2.05e-42	3.02	3.43e-41	4.12e-40	0.463	0.0684	0.167	0.527	0.0216	0.0397	0.0638	0.784	0.955
HyS0003.257	-0.0168	0.924	1	0.2	0.252	1	0.268	0.0528	0.258	0.2	0.149	0.458	0.16	0.249	0.525	-0.133	0.461	0.715	0.316	0.0752	0.164	0.379	0.0065	0.0143	-1.97	1.35e-43	1.97e-42	-2.07	1.49e-47	2.24e-46	-1.74	2.69e-34	2.51e-33	-0.0558	0.713	0.86	0.544	8.62e-05	0.000248	0.6	1.5e-05	6.62e-05
HyS0003.258	0.297	0.145	1	0.148	0.468	1	0.0371	0.82	1	-0.0019	0.991	1	-0.157	0.336	0.636	0.563	0.0135	0.0498	-0.116	0.613	0.815	-0.356	0.0384	0.0708	-0.368	0.0301	0.0425	0.127	0.45	0.496	0.251	0.136	0.172	0.0842	0.645	0.811	-0.244	0.139	0.206	-0.328	0.0476	0.102
HyS0003.259	-0.132	0.746	1	-1.46	0.000341	0.0214	-2.97	1.22e-19	9.07e-18	-3.32	4.78e-24	3.01e-22	-2.72	7.9e-17	2.41e-15	-2.24	4.71e-07	7.3e-06	-1.52	0.000308	0.00146	-1.82	2.97e-08	1.43e-07	-0.795	0.0143	0.0211	-0.524	0.106	0.137	-0.383	0.238	0.284	0.572	0.116	0.251	-2.46	4.7e-14	3.93e-13	-3.04	3.47e-20	4.88e-19
HyS0003.261	-0.115	0.553	1	-0.0633	0.743	1	0.119	0.438	0.869	0.0416	0.787	1	0.0208	0.892	1	-0.0991	0.677	0.899	0.256	0.236	0.407	0.172	0.283	0.396	0.529	0.000705	0.00121	0.414	0.00863	0.013	0.556	0.00046	0.000794	-0.124	0.466	0.667	0.0387	0.803	0.878	0.163	0.292	0.466
HyS0003.262	-0.133	0.314	1	-0.131	0.318	1	-0.0836	0.429	0.865	-0.24	0.023	0.109	-0.26	0.0135	0.0526	0.0139	0.933	1	0.112	0.461	0.671	0.131	0.236	0.342	-0.337	0.00249	0.00404	-0.85	4.03e-13	1.27e-12	-0.622	1.43e-07	3.23e-07	0.769	1.46e-10	3.09e-09	0.0863	0.415	0.519	-0.683	4.63e-10	3.31e-09
HyS0003.263	0.0401	0.868	1	0.208	0.386	1	0.178	0.35	0.809	0.38	0.0452	0.187	0.474	0.0125	0.0492	0.39	0.14	0.31	0.559	0.0273	0.0715	0.761	8.05e-05	0.000246	-0.974	1.35e-06	2.92e-06	-1.19	7.47e-09	1.86e-08	-1.23	4.81e-09	1.2e-08	-0.292	0.159	0.317	0.676	0.000378	0.000981	0.968	3.35e-07	1.82e-06
HyS0003.264	0.0115	0.963	1	0.165	0.503	1	0.21	0.283	0.742	0.21	0.282	0.69	0.211	0.279	0.565	-0.0531	0.835	1	0.297	0.235	0.406	0.426	0.0298	0.0566	-2.6	2.57e-37	2.89e-36	-2.2	1.5e-27	1.03e-26	-2.76	7.96e-40	9e-39	-0.209	0.327	0.527	0.449	0.0213	0.0392	0.659	0.000734	0.00245
HyS0003.266	-0.178	0.3	1	-0.292	0.0896	0.929	-0.318	0.0199	0.123	-0.505	0.000225	0.0019	-0.476	0.0005	0.00295	-0.696	0.000521	0.00332	-0.417	0.026	0.0686	-0.215	0.125	0.2	-0.475	0.000668	0.00115	-0.857	1.75e-09	4.52e-09	-0.987	1.09e-11	3.16e-11	0.134	0.377	0.58	-0.224	0.102	0.158	-0.358	0.0093	0.0244
HyS0003.267	0.113	0.292	1	-0.0155	0.885	1	-0.0296	0.73	1	-0.0592	0.489	0.897	-0.276	0.00128	0.00681	-0.261	0.0417	0.122	-0.837	7.03e-11	1.3e-09	-1.32	6.89e-44	5.75e-42	-1.74	1.77e-73	6.59e-72	-2.05	6.34e-92	3.27e-90	-1.78	7.19e-69	1.98e-67	-0.653	3.66e-11	8.41e-10	-1.22	1.44e-42	8.53e-41	-0.565	9.87e-11	7.56e-10
HyS0003.268	0.168	0.542	1	0.0888	0.748	1	-0.0543	0.804	1	-0.13	0.553	0.943	-0.22	0.312	0.607	0.288	0.302	0.539	0.359	0.196	0.354	0.0859	0.695	0.808	0.24	0.273	0.32	-0.586	0.00754	0.0114	-0.991	6.9e-06	1.39e-05	0.28	0.242	0.425	0.0115	0.958	1	-0.269	0.219	0.369
HyS0003.269	-0.746	0.0926	0.961	-0.362	0.406	1	-0.0399	0.908	1	-0.345	0.322	0.741	-0.324	0.35	0.652	-0.169	0.757	0.96	-0.301	0.56	0.771	-1.24	0.00186	0.0046	1.63	1.97e-06	4.21e-06	2.22	6.6e-11	1.85e-10	2.8	1.62e-16	6.19e-16	-0.365	0.356	0.558	-0.641	0.072	0.116	-0.276	0.434	0.623
HyS0003.270	-0.132	0.517	1	0.0445	0.825	1	-0.136	0.408	0.85	-0.167	0.308	0.726	-0.212	0.193	0.439	0.256	0.337	0.582	-0.571	0.0403	0.0983	-1.25	4.54e-10	2.72e-09	1.56	2.81e-22	1.57e-21	1.53	2.83e-21	1.41e-20	1.77	1.04e-27	7.27e-27	-0.558	0.00416	0.0171	-0.884	3.95e-07	1.56e-06	-0.327	0.0534	0.113
HyS0003.271	0.153	0.865	1	-1.62	0.186	1	0.298	0.69	0.986	-0.182	0.816	1	3.08	4.77e-07	5.15e-06	3.87	3.5e-06	4.28e-05	5.89	1.06e-16	5.15e-15	5.14	2.16e-17	2.67e-16	7.26	1.61e-34	1.62e-33	8.05	3.87e-42	4.84e-41	7.41	8.59e-36	8.5e-35	6.54	7.86e-09	1.27e-07	4.89	3.29e-16	3.35e-15	-1.66	0.159	0.286
HyS0003.272	0.406	0.569	1	0.215	0.763	1	-0.741	0.264	0.715	-0.625	0.329	0.748	-0.112	0.852	1	-0.63	0.689	0.908	-0.198	0.868	1	-1.83	0.0693	0.12	3.06	1.57e-08	3.92e-08	5.03	9.49e-22	4.85e-21	5.63	6.97e-27	4.71e-26	0.639	0.338	0.54	0.738	0.207	0.29	0.0997	0.873	1
HyS0003.273	0	1	NA	0	1	NA	0	1	NA	0	1	NA	0	1	NA	5.32	0.533	NA	0	1	NA	4.02	0.553	0.676	7.07	0.291	0.339	0	1	1	0	1	1	3.17	0.668	NA	3.69	0.584	NA	0	1	NA
HyS0003.274	0	1	1	0	1	1	0	1	1	0	1	1	0	1	1	0	1	1	0	1	1	6.62	0.264	0.374	13.2	0.025	0.0356	12.5	0.0337	0.0471	12.5	0.0338	0.047	1.47	0.825	0.934	1.99	0.743	0.828	0	1	1
HyS0003.275	0.24	0.267	1	0.184	0.395	1	0.0408	0.813	1	0.0232	0.893	1	-0.133	0.441	0.748	0.251	0.281	0.513	-0.668	0.00499	0.0167	-1.62	4.24e-18	5.54e-17	-1.93	3.71e-25	2.42e-24	-1.3	1.06e-12	3.28e-12	-1.01	3.22e-08	7.58e-08	-0.728	0.000198	0.00121	-1.49	4.93e-17	5.4e-16	-0.759	1.41e-05	6.26e-05
HyS0003.276	-0.376	0.804	NA	0.892	0.524	NA	-1.39	0.309	NA	-0.0842	0.944	NA	-1.37	0.3	0.591	-1.69	0.489	0.743	1.77	0.259	0.438	-3.19	0.0764	0.131	2.74	0.0143	0.0212	3.42	0.00203	0.00329	3.48	0.00176	0.00287	1.02	0.466	0.667	0.422	0.722	0.809	-0.601	0.644	0.828
HyS0003.277	-0.412	0.489	1	0.322	0.559	1	0.458	0.314	0.777	0.265	0.56	0.946	0.672	0.129	0.331	1.72	0.011	0.0428	3.71	3.63e-12	8.72e-11	3.58	2.88e-17	3.53e-16	5.52	9.35e-41	1.21e-39	4.98	3.42e-33	2.98e-32	4.84	3.19e-31	2.62e-30	2.15	2.6e-06	2.54e-05	3	9e-13	6.63e-12	0.847	0.0617	0.128
HyS0003.278	0.131	0.492	1	0.226	0.237	1	0.303	0.0456	0.231	0.204	0.179	0.515	0.0489	0.747	0.967	-0.226	0.288	0.521	-1.03	2.15e-06	1.6e-05	-1.14	1.22e-12	9.58e-12	-0.459	0.00316	0.00504	0.0339	0.826	0.851	-0.333	0.034	0.0473	0.331	0.0577	0.146	-1.19	1.82e-14	1.58e-13	-1.52	3.82e-22	5.9e-21
HyS0003.279	0	1	NA	0	1	NA	0	1	NA	0	1	1	0	1	1	0	1	1	0	1	1	3.7	0.291	0.406	4.59	0.177	0.218	9.32	0.00517	0.008	9.49	0.00439	0.00682	1.29	0.745	0.882	1.81	0.617	0.716	0	1	1
HyS0003.280	0.22	0.221	1	0.119	0.508	1	0.0418	0.769	1	-0.0866	0.543	0.936	-0.256	0.0717	0.211	0.142	0.451	0.706	-0.0977	0.599	0.804	-0.326	0.0242	0.0471	-0.825	1.21e-08	3.05e-08	-0.68	2.68e-06	5.57e-06	-0.74	4.12e-07	9.03e-07	-0.17	0.278	0.47	-0.372	0.0093	0.0186	-0.201	0.158	0.284
HyS0003.281	-0.183	0.874	NA	0.0849	0.939	NA	-0.423	0.657	NA	-0.286	0.759	1	-1.23	0.22	0.48	0.95	0.512	0.765	0.382	0.792	0.969	1.73	0.055	0.0976	2.38	0.00634	0.00976	2.64	0.00233	0.00376	1.99	0.0269	0.0379	2.54	0.0276	0.0817	1.13	0.199	0.281	-1.41	0.202	0.348
HyS0003.282	-0.434	0.625	1	0.182	0.81	1	0.684	0.271	0.726	1.21	0.0337	0.148	0.412	0.508	0.807	-1.74	0.408	0.666	5.75	1.08e-24	1.61e-22	8.18	1.58e-65	5.01e-63	7.18	1.24e-50	2.32e-49	5	4.97e-24	2.88e-23	4.84	5.74e-22	2.99e-21	6.58	1.92e-39	4.24e-37	7.63	2.1e-57	3.08e-55	1.04	0.0941	0.183
HyS0003.283	-0.144	0.367	1	-0.141	0.373	1	-0.0389	0.761	1	0.184	0.146	0.452	0.102	0.418	0.728	0.129	0.531	0.785	0.419	0.0221	0.06	0.408	0.00214	0.00523	0.0758	0.569	0.611	0.0637	0.636	0.675	0.0284	0.837	0.864	0.0367	0.79	0.91	0.695	3.27e-08	1.49e-07	0.659	1.84e-07	1.03e-06
HyS0003.284	-0.0251	0.895	1	-0.00572	0.976	1	-0.0982	0.515	0.92	-0.136	0.367	0.795	-0.226	0.133	0.339	-0.294	0.159	0.341	-1.06	6.26e-07	5.17e-06	-1.1	3.54e-12	2.64e-11	-1.4	6.17e-19	2.86e-18	-1.13	5.43e-13	1.7e-12	-0.784	6.07e-07	1.31e-06	-0.599	0.000355	0.00203	-0.833	4.63e-08	2.07e-07	-0.235	0.121	0.227
HyS0003.285	0.095	0.689	1	0.123	0.604	1	0.106	0.574	0.948	0.0834	0.659	0.99	0.00463	0.98	1	0.613	0.0196	0.0671	-0.0513	0.846	1	-0.904	1.07e-05	3.69e-05	-0.646	0.00115	0.00193	0.0278	0.887	0.906	-0.0772	0.697	0.733	-0.566	0.00718	0.0271	-0.393	0.0406	0.0699	0.174	0.361	0.543
HyS0003.286	-1.81	0.116	NA	-0.619	0.548	NA	-0.86	0.313	0.777	-1.49	0.0923	0.323	-0.572	0.489	0.789	0.59	0.641	0.877	1.02	0.361	0.56	1.27	0.12	0.193	3.56	3.93e-06	8.24e-06	1.9	0.0166	0.0242	1.81	0.0244	0.0346	4.98	0.0028	0.012	0.626	0.435	0.539	-4.35	0.00755	0.0202
HyS0003.287	0.0513	0.851	1	-0.0564	0.837	1	0.157	0.468	0.89	0.0236	0.913	1	-0.0356	0.87	1	0.465	0.105	0.25	0.599	0.033	0.0828	0.576	0.00842	0.0181	0.888	4.39e-05	8.43e-05	0.992	4.99e-06	1.02e-05	0.625	0.0043	0.00669	0.0619	0.794	0.913	0.691	0.00141	0.00331	0.629	0.00369	0.0106
HyS0003.288	-0.409	0.0879	0.958	-0.0321	0.893	1	0.083	0.661	0.985	-0.0986	0.602	0.974	0.0317	0.867	1	-0.189	0.486	0.74	0.294	0.245	0.419	0.0133	0.945	1	-0.41	0.035	0.0488	-0.965	1.44e-06	3.06e-06	-1.22	3.57e-09	8.94e-09	0.0766	0.718	0.864	-0.463	0.0155	0.0294	-0.54	0.00494	0.0138
HyS0003.289	-0.00405	0.987	1	0.166	0.511	1	0.355	0.0785	0.341	0.179	0.376	0.804	0.229	0.255	0.534	1.09	0.000184	0.00135	0.552	0.056	0.129	-0.474	0.0365	0.0676	-0.00941	0.965	0.977	0.595	0.00444	0.00695	0.188	0.391	0.438	-0.384	0.0902	0.207	-0.05	0.809	0.883	0.334	0.102	0.197
HyS0003.290	0.203	0.729	1	0.0545	0.926	NA	-0.312	0.529	0.926	-1.35	0.0134	0.0697	-1.29	0.0161	0.061	0.614	0.462	0.717	0.724	0.325	0.52	1.8	0.000124	0.000369	3.03	1.03e-11	3.15e-11	2.49	3.85e-08	9.09e-08	1.5	0.00199	0.00322	4.45	3.13e-06	3e-05	0.971	0.0367	0.0637	-3.48	0.000206	0.000759
HyS0003.291	0.272	0.475	1	0.389	0.305	1	-0.00186	0.995	1	0.256	0.396	0.819	-0.0302	0.92	1	-0.0273	0.946	1	0.708	0.0684	0.152	0.557	0.067	0.116	0.687	0.0231	0.0331	1.1	0.000273	0.000484	0.844	0.00539	0.0083	0.241	0.467	0.667	0.607	0.044	0.075	0.366	0.225	0.377
HyS0003.292	0.182	0.427	1	0.141	0.538	1	0.12	0.512	0.918	0.127	0.487	0.896	-0.00559	0.975	1	0.318	0.195	0.393	0.348	0.145	0.28	0.259	0.161	0.247	0.821	6.98e-06	1.43e-05	0.99	5.99e-08	1.4e-07	0.962	1.56e-07	3.51e-07	0.0209	0.917	0.992	0.548	0.00259	0.00579	0.527	0.00378	0.0109
HyS0003.293	0.139	0.51	1	-0.017	0.936	1	-0.32	0.056	0.27	-0.128	0.442	0.861	-0.186	0.265	0.547	-0.135	0.557	0.807	-0.211	0.346	0.543	-0.34	0.0475	0.0855	-0.794	3.79e-06	7.96e-06	-1.34	2.4e-14	8.13e-14	-1.78	2.01e-22	1.08e-21	0.192	0.303	0.499	-0.469	0.0053	0.0112	-0.661	9.18e-05	0.000359
HyS0003.294	-0.0637	0.716	1	0.0552	0.752	1	0.0702	0.612	0.966	0.0205	0.882	1	-0.0751	0.587	0.865	0.037	0.837	1	0.569	0.00128	0.00514	0.768	3.1e-08	1.49e-07	0.19	0.17	0.21	0.369	0.00794	0.012	0.49	0.000426	0.000738	0.337	0.026	0.0781	0.79	1.11e-08	5.34e-08	0.453	0.00107	0.00348
HyS0003.295	-0.0318	0.809	1	0.0309	0.813	1	0.336	0.00125	0.0121	0.457	1.06e-05	0.000115	0.575	2.81e-08	3.59e-07	0.5	0.000773	0.00462	0.749	9.18e-08	9.37e-07	1.1	1.17e-25	2.89e-24	0.512	1.38e-06	2.98e-06	0.562	1.31e-07	2.99e-07	0.594	3.29e-08	7.73e-08	-0.0466	0.679	0.836	1.05	4.03e-24	7.47e-23	1.1	3.94e-26	7.39e-25
HyS0003.297	0.237	0.213	1	-1.07	2.46e-08	5.72e-06	-2.16	8.44e-43	4.86e-40	-2.46	1.06e-54	4.25e-52	-2.5	1.29e-56	4.53e-54	-1.84	9.59e-14	5.48e-12	-2.02	6.51e-18	3.7e-16	-3.34	2.16e-71	8.41e-69	-2.75	1.07e-57	2.55e-56	-1.38	5.67e-18	2.36e-17	-1.37	2.42e-17	9.68e-17	0.509	0.0134	0.0454	-3.3	9.26e-85	5.25e-82	-3.81	1.25e-100	4.6e-98
HyS0003.298	0.145	0.603	1	-0.106	0.703	1	-0.396	0.077	0.336	-0.637	0.00458	0.0277	-0.606	0.00684	0.0292	-0.0502	0.877	1	-0.881	0.00859	0.0269	-2.33	1.08e-17	1.37e-16	-5.5	1.22e-27	9.11e-27	-4.75	2.25e-28	1.6e-27	-4.65	2.97e-24	1.75e-23	-1.03	0.000309	0.0018	-2.66	1.3e-25	2.7e-24	-1.63	7e-12	5.83e-11
HyS0003.299	0.0951	0.631	1	0.0829	0.675	1	0.0691	0.659	0.985	-0.0152	0.923	1	-0.144	0.359	0.663	-0.244	0.24	0.458	0.238	0.24	0.412	0.491	0.00184	0.00454	0.812	2.26e-07	5.17e-07	0.851	5.82e-08	1.36e-07	0.388	0.0138	0.0202	0.155	0.366	0.569	0.511	0.00111	0.00266	0.356	0.0233	0.0548
HyS0003.300	0.516	0.693	NA	0.646	0.618	NA	0.0463	0.965	NA	0.154	0.884	1	-1.72	0.14	0.35	-0.351	0.854	1	-0.919	0.631	0.831	-0.236	0.84	0.934	2.1	0.0425	0.0584	2.25	0.0299	0.0421	2.86	0.00545	0.00839	0.209	0.863	0.957	-0.0458	0.966	1	-0.255	0.816	0.981
HyS0003.301	0	1	NA	2	0.632	NA	0	1	NA	0	1	NA	1.28	0.712	NA	0	1	NA	4.75	0.254	0.432	4.41	0.181	0.273	6.34	0.0475	0.0651	6.19	0.0534	0.0727	4.11	0.218	0.262	2.89	0.389	NA	6.43	0.0437	NA	3.54	0.28	NA
HyS0003.302	-0.288	0.169	1	-0.0702	0.736	1	0.145	0.38	0.836	0.129	0.434	0.855	0.362	0.0276	0.0971	0.0683	0.781	0.98	-0.513	0.037	0.0914	-0.665	0.000205	0.000591	-5.96	9.1e-38	1.05e-36	-7.27	9.05e-23	4.89e-22	-5.93	1.65e-28	1.2e-27	-0.736	7.79e-05	0.000534	-0.593	0.000477	0.00121	0.143	0.392	0.576
HyS0003.303	-1.75	0.0628	0.923	-0.361	0.645	NA	-0.301	0.641	0.978	0.209	0.734	1	0.173	0.778	0.983	-3.39	0.116	0.269	-1.51	0.344	0.541	0.131	0.851	0.943	2.96	3.19e-07	7.23e-07	3.82	2.57e-11	7.35e-11	3.38	5.36e-09	1.33e-08	-0.127	0.85	0.95	0.526	0.395	0.499	0.653	0.29	0.463
HyS0003.304	-0.0711	0.81	1	-0.0492	0.868	1	0.186	0.427	0.863	0.138	0.557	0.944	0.312	0.183	0.422	0.0702	0.821	1	-0.472	0.128	0.252	-0.511	0.0327	0.0614	0.238	0.313	0.362	0.27	0.252	0.299	0.293	0.215	0.259	-0.984	0.000137	0.000878	-0.558	0.0179	0.0335	0.426	0.0692	0.141
HyS0003.305	-0.0794	0.729	1	-0.122	0.593	1	0.049	0.788	1	0.0805	0.657	0.99	0.0324	0.858	1	-0.399	0.153	0.332	-1.53	4.07e-07	3.56e-06	-1.83	7.68e-18	9.83e-17	-1.6	2.94e-15	1.1e-14	-2.4	1.45e-26	9.47e-26	-2.45	5.76e-25	3.53e-24	-0.682	0.00207	0.00931	-1.93	1.22e-22	2.05e-21	-1.25	6.07e-11	4.72e-10
HyS0003.307	0.0389	0.772	1	0.108	0.42	1	0.0484	0.65	0.981	0.115	0.279	0.685	0.086	0.419	0.729	0.197	0.184	0.378	-0.442	0.00302	0.0109	-0.725	1.17e-10	7.47e-10	-2.05	5.14e-66	1.54e-64	-2.14	1.32e-68	3.67e-67	-2.46	7.67e-79	2.74e-77	-0.284	0.0178	0.0573	-0.66	1.09e-09	5.93e-09	-0.377	0.000482	0.00166
HyS0003.309	0	1	NA	0	1	NA	0	1	NA	1.41	0.837	NA	0	1	NA	0	1	NA	6.34	0.453	NA	6.26	0.35	0.471	0	1	1	0	1	1	4.11	0.544	0.588	0.0225	0.998	NA	1.99	0.77	NA	1.97	0.773	NA
HyS0003.310	-0.941	0.653	NA	-0.548	0.785	NA	-2.54	0.213	NA	-2.7	0.186	NA	-0.758	0.644	0.904	1.19	0.609	0.848	2.21	0.272	0.455	2.31	0.132	0.209	3.89	0.00911	0.0138	1.41	0.371	0.418	1.13	0.485	0.531	4.69	0.0269	0.0801	2.53	0.0919	0.143	-2.16	0.293	0.467
HyS0003.311	2.19	0.731	NA	0	1	NA	0	1	NA	0	1	NA	0	1	1	7.32	0.241	0.46	0	1	1	3.24	0.525	0.65	7.91	0.111	0.142	5.32	0.287	0.336	7.29	0.143	0.179	-1.56	0.783	0.905	0	1	1	1.97	0.703	0.882
HyS0003.312	0.076	0.657	1	0.0216	0.899	1	-0.0662	0.626	0.97	-0.101	0.454	0.868	-0.174	0.198	0.446	-0.13	0.478	0.732	-0.494	0.00649	0.0211	-0.773	3.23e-08	1.54e-07	-1.73	7.86e-34	7.7e-33	-1.98	1.54e-42	1.95e-41	-1.72	2.75e-32	2.35e-31	-0.262	0.0803	0.19	-0.421	0.00202	0.00461	-0.159	0.243	0.403
HyS0003.313	0.221	0.397	1	-0.421	0.108	0.991	-1.03	1.05e-06	1.89e-05	-1.4	4.59e-11	1.01e-09	-1.41	3.22e-11	5.85e-10	-0.665	0.0353	0.107	-0.897	0.00323	0.0115	-1.24	4.37e-08	2.05e-07	-0.199	0.35	0.398	-0.137	0.52	0.565	-0.0887	0.68	0.717	0.0833	0.736	0.876	-1.58	3.6e-13	2.74e-12	-1.66	3.26e-14	3.18e-13
HyS0003.314	-0.647	0.113	0.982	-0.409	0.283	1	-0.0105	0.973	1	0.289	0.326	0.745	0.253	0.387	0.695	-0.214	0.783	0.982	1.22	0.0088	0.0274	1.21	7.82e-05	0.000239	5.28	5.91e-98	4.03e-96	4.85	7.34e-82	3.01e-80	3.81	3.13e-48	4.76e-47	-0.0425	0.899	0.981	0.407	0.179	0.256	0.45	0.141	0.259
HyS0003.315	0	1	1	0	1	1	0	1	1	0	1	1	0	1	1	0	1	1	0	1	1	0	1	1	11.4	0.0875	0.114	10.7	0.108	0.139	10.4	0.12	0.153	0	1	1	0	1	1	0	1	1
HyS0003.316	0.211	0.336	1	0.124	0.571	1	0.139	0.426	0.863	0.0846	0.627	0.977	0.0347	0.842	1	0.49	0.0361	0.109	0.505	0.0269	0.0707	0.344	0.0514	0.092	0.388	0.0272	0.0386	0.321	0.0688	0.092	0.0785	0.66	0.698	0.313	0.101	0.225	0.583	0.000792	0.00195	0.27	0.122	0.228
HyS0003.317	-0.0533	0.763	1	-0.189	0.283	1	-0.247	0.0784	0.341	-0.257	0.0667	0.252	-0.487	0.000513	0.00302	-0.371	0.0509	0.144	-0.289	0.118	0.236	-0.000975	0.995	1	-0.586	3.7e-05	7.15e-05	-1.12	6.73e-15	2.35e-14	-0.839	6.31e-09	1.56e-08	0.871	1.94e-08	2.95e-07	-0.0351	0.802	0.877	-0.906	1.53e-10	1.14e-09
HyS0003.318	-0.39	0.0737	0.954	0.0251	0.908	1	0.225	0.191	0.602	0.0848	0.622	0.977	0.152	0.377	0.684	-0.471	0.0517	0.145	-0.0476	0.835	1	0.367	0.0355	0.066	0.147	0.397	0.444	0.371	0.0328	0.046	0.281	0.108	0.139	0.0347	0.854	0.954	0.437	0.0111	0.0217	0.403	0.0195	0.047
HyS0003.319	-0.0909	0.602	1	-0.0443	0.798	1	0.0341	0.806	1	0.00832	0.952	1	0.0436	0.752	0.971	-0.153	0.468	0.721	0.147	0.445	0.654	0.21	0.143	0.224	1.21	2.36e-18	1.05e-17	1.98	3.72e-47	5.54e-46	2.25	1.59e-60	3.45e-59	-0.0482	0.752	0.887	0.177	0.202	0.285	0.225	0.105	0.202
HyS0003.320	0.202	0.837	1	-0.668	0.528	1	0.876	0.255	0.704	1.27	0.0895	0.316	2.81	7.9e-05	0.000562	4.92	3.05e-08	6.13e-07	5.77	1.73e-11	3.66e-10	5.88	5.18e-17	6.2e-16	5.97	1.53e-17	6.52e-17	6.1	3.14e-18	1.33e-17	5.17	2.54e-13	8.08e-13	3.91	5.84e-08	8.17e-07	5.64	7.09e-16	7e-15	1.73	0.0208	0.0496
HyS0003.321	0.0272	0.888	1	-0.131	0.498	1	-0.0569	0.712	0.994	-0.0404	0.793	1	-0.00509	0.974	1	-0.24	0.28	0.512	-1.01	8e-06	5.35e-05	-1.46	5.95e-18	7.7e-17	-0.269	0.0881	0.115	-0.528	0.000972	0.00164	-0.561	0.000557	0.000954	-0.27	0.138	0.285	-1.71	3.5e-26	7.63e-25	-1.44	2.74e-19	3.63e-18
HyS0003.322	-0.046	0.812	1	-0.16	0.405	1	0.109	0.479	0.897	-0.0528	0.731	1	-0.0334	0.827	1	-0.21	0.399	0.656	-0.131	0.566	0.777	0.213	0.185	0.278	-0.34	0.0366	0.051	0.151	0.345	0.393	0.05	0.76	0.793	0.0336	0.844	0.946	0.134	0.384	0.488	0.101	0.516	0.705
HyS0003.323	0.378	0.0569	0.914	0.0427	0.83	1	-0.12	0.449	0.877	-0.266	0.0928	0.324	-0.397	0.0121	0.0477	-0.00805	0.97	1	-0.609	0.00441	0.0152	-1.11	2.11e-11	1.47e-10	-2.68	2.19e-52	4.38e-51	-2.67	8.18e-51	1.37e-49	-2.49	1.5e-43	1.97e-42	0.0209	0.905	0.985	-0.724	5.62e-06	1.92e-05	-0.745	3.12e-06	1.51e-05
HyS0003.324	-0.251	0.286	1	0.143	0.532	1	0.334	0.0706	0.316	0.529	0.0037	0.023	0.645	0.000366	0.00228	0.681	0.0216	0.0723	0.535	0.0543	0.125	0.274	0.172	0.261	2.51	4.97e-45	7.63e-44	2.6	4.4e-48	6.79e-47	2.72	4.41e-52	7.58e-51	-0.482	0.017	0.0552	0.357	0.0558	0.0928	0.838	4.88e-06	2.31e-05
HyS0003.325	0.774	0.585	1	0.583	0.681	1	-0.812	0.631	0.974	1.33	0.243	0.629	1.7	0.116	0.306	4.49	0.000492	0.00315	2.34	0.18	0.332	3.55	0.000665	0.00177	7.41	2.97e-15	1.11e-14	8.73	9.23e-21	4.48e-20	9.1	2.13e-22	1.14e-21	3.05	0.00197	0.00895	4.18	1.69e-05	5.41e-05	1.13	0.365	0.548
HyS0003.326	0.138	0.41	1	0.113	0.499	1	0.155	0.244	0.685	0.148	0.265	0.664	0.145	0.273	0.558	-0.0984	0.616	0.854	-0.469	0.0149	0.043	-0.643	6.06e-06	2.16e-05	-1.25	5.36e-18	2.34e-17	-1.48	3.13e-23	1.74e-22	-1.4	3.17e-20	1.49e-19	-0.538	0.000273	0.00161	-0.28	0.0376	0.0652	0.258	0.0537	0.113
HyS0003.327	-0.0476	0.788	1	0.0581	0.742	1	-0.0296	0.832	1	-0.177	0.206	0.565	-0.368	0.00859	0.0355	-0.0738	0.688	0.908	-0.387	0.0343	0.0856	-0.735	2.6e-07	1.1e-06	-1.01	1.24e-12	4.02e-12	-2.18	5.98e-50	9.67e-49	-2.93	7.57e-80	2.76e-78	-0.206	0.184	0.353	-0.748	1.1e-07	4.7e-07	-0.542	0.000118	0.000451
HyS0003.329	-0.794	0.057	0.914	-0.499	0.229	1	-0.167	0.613	0.966	-0.17	0.604	0.975	-0.125	0.704	0.943	-0.395	0.382	0.636	-0.33	0.45	0.659	0.104	0.755	0.863	-1.18	0.000489	0.000855	-1.72	8e-07	1.73e-06	-1.43	4.29e-05	8.09e-05	0.123	0.734	0.875	0.0923	0.779	0.858	-0.0307	0.926	1
HyS0003.331	-0.195	0.301	1	-0.0776	0.68	1	-0.491	0.00102	0.0101	-0.918	8.98e-10	1.77e-08	-1.4	1.08e-20	4.26e-19	-1.31	4.45e-10	1.32e-08	-1.18	4.16e-09	5.5e-08	-1.34	2.81e-18	3.72e-17	-2.44	1e-53	2.09e-52	-2.74	1.46e-64	3.61e-63	-2.84	1.42e-65	3.59e-64	0.688	5.12e-05	0.000367	-1.56	6.15e-25	1.21e-23	-2.25	1.83e-48	8.6e-47
HyS0003.332	0.0586	0.724	1	-0.0718	0.665	1	0.0221	0.869	1	0.0131	0.921	1	0.0783	0.554	0.843	0.0811	0.711	0.926	0.195	0.324	0.518	0.433	0.00188	0.00464	-0.552	0.000157	0.000288	0.17	0.226	0.272	0.193	0.177	0.218	0.102	0.487	0.685	0.414	0.00182	0.00418	0.312	0.0195	0.0469
HyS0003.333	-1.22	0.613	1	-1.41	0.558	1	-0.797	0.675	0.985	-0.953	0.616	0.977	-1.05	0.582	0.862	5.36	0.00104	0.00593	7.25	7.49e-08	7.76e-07	6.03	2.64e-06	9.82e-06	10.2	1.75e-16	7.06e-16	10.2	1.67e-16	6.39e-16	10.2	2.41e-16	9.14e-16	2.32	0.201	0.374	1.88	0.241	0.331	-0.443	0.816	0.981
HyS0003.337	-0.427	0.7	NA	-0.619	0.576	NA	-0.334	0.704	NA	-0.153	0.861	1	0.0672	0.939	1	-0.919	0.501	0.754	-3.07	0.0885	0.188	-1.6	0.0999	0.165	-2.22	0.0261	0.0371	-2.31	0.0239	0.034	-2.52	0.021	0.03	-0.808	0.422	0.625	-1.46	0.108	0.166	-0.656	0.462	0.652
HyS0003.339	1.23	0.619	NA	2.03	0.365	NA	2.15	0.266	NA	0.515	0.817	NA	2.2	0.248	0.524	6.36	0.00276	0.0136	5.38	0.013	0.0386	4.88	0.00716	0.0156	5.76	0.00114	0.00192	6.83	9.94e-05	0.000183	6.85	9.94e-05	0.000182	-0.112	0.956	1	1.89	0.349	0.45	2	0.321	0.495
HyS0003.341	3.23	0.0319	0.822	-1.41	0.562	1	2.64	0.0702	0.316	2.05	0.178	0.515	2.34	0.109	0.292	1.92	0.43	0.684	1.35	0.579	0.786	1.74	0.331	0.45	7.81	1.04e-09	2.8e-09	10	3.44e-15	1.22e-14	10.4	3.08e-16	1.16e-15	-3.14	0.0719	0.174	-0.554	0.773	0.853	2.58	0.0885	0.174
HyS0003.345	0	1	NA	0	1	NA	0	1	NA	0	1	NA	0	1	NA	0	1	NA	0	1	1	0	1	1	5.56	0.408	0.455	5.89	0.38	0.426	7.21	0.281	0.329	0	1	NA	0	1	NA	0	1	NA
HyS0003.347	0.013	0.945	1	-0.212	0.258	1	-0.609	4.39e-05	0.000605	-0.904	1.41e-09	2.71e-08	-1.17	5.49e-15	1.47e-13	-0.82	4.74e-05	0.000416	-0.796	5.14e-05	0.00029	-0.725	1.71e-06	6.53e-06	-0.767	3.53e-07	7.97e-07	-0.351	0.0196	0.0283	-0.777	3.14e-07	6.94e-07	0.873	1.57e-07	2.04e-06	-0.923	6.99e-10	3.89e-09	-1.8	2.03e-32	5.03e-31
HyS0003.348	-0.197	0.449	1	-0.0368	0.887	1	0.027	0.895	1	-0.0988	0.631	0.979	-0.271	0.187	0.429	-0.398	0.138	0.306	-0.611	0.0219	0.0593	-0.917	1.07e-05	3.69e-05	-1.33	1.6e-10	4.53e-10	-0.976	2.72e-06	5.66e-06	-1.24	3.46e-09	8.67e-09	-0.405	0.074	0.178	-0.991	1.62e-06	5.95e-06	-0.585	0.00453	0.0128
HyS0003.349	0.384	0.354	1	0.374	0.366	1	0.0322	0.923	1	0.00415	0.99	1	0.0304	0.927	1	-0.0283	0.952	1	-0.52	0.268	0.449	-1.87	7.18e-07	2.88e-06	1.43	1.47e-05	2.94e-05	0.718	0.0313	0.0439	-0.0745	0.828	0.856	-0.872	0.0263	0.0787	-1.95	3.16e-08	1.44e-07	-1.08	0.00155	0.00486
HyS0003.350	-0.591	0.762	NA	-0.782	0.689	NA	0.797	0.554	NA	-0.33	0.829	1	1.44	0.252	0.529	3.54	0.0333	0.102	4.3	0.00336	0.0119	4.41	0.00019	0.00055	4.91	2.34e-05	4.59e-05	5.16	8.67e-06	1.73e-05	6.1	1.14e-07	2.59e-07	5.36	0.00199	0.00903	4.54	8.31e-05	0.000239	-0.816	0.656	0.839
HyS0003.351	-0.417	0.173	1	-1.02	0.000877	0.0462	-1.62	4.15e-11	1.36e-09	-1.73	1.95e-12	4.93e-11	-1.28	1.47e-07	1.71e-06	-2.01	1.45e-07	2.51e-06	-2.02	1.78e-08	2.1e-07	-1.69	4.86e-11	3.25e-10	-1.92	5.39e-14	1.89e-13	-2.1	5.62e-16	2.09e-15	-1.8	4.43e-12	1.32e-11	0.4	0.158	0.316	-2.06	1.83e-16	1.91e-15	-2.46	4.03e-22	6.21e-21
HyS0003.352	-1.96	0.521	1	-2.15	0.481	1	3.73	0.0553	0.267	-0.212	0.929	1	-1.79	0.455	0.763	1.18	0.699	0.917	0.61	0.841	1	3.46	0.0872	0.147	11.6	1.11e-09	2.98e-09	11.8	5.82e-10	1.55e-09	11.6	1.04e-09	2.71e-09	0.508	0.777	0.901	4.58	0.0179	0.0334	4.07	0.0365	0.0811
HyS0003.353	-1.22	0.609	1	-1.41	0.554	1	-0.797	0.672	0.985	-0.953	0.612	0.977	0.377	0.836	1	1.92	0.421	0.677	1.35	0.571	0.781	0.407	0.829	0.927	5.87	2.74e-06	5.82e-06	11.4	5.33e-21	2.62e-20	12.2	6.27e-24	3.63e-23	0	1	1	-0.554	0.768	0.85	-0.443	0.814	0.981
HyS0003.354	0.0614	0.737	1	0.206	0.258	1	0.134	0.358	0.816	0.0714	0.624	0.977	0.11	0.45	0.758	0.0641	0.773	0.973	0.118	0.569	0.78	-0.0954	0.536	0.66	-0.553	0.000373	0.000659	-0.748	2.64e-06	5.49e-06	-0.592	0.000244	0.000431	0.00752	0.963	1	0.0207	0.888	0.95	0.0132	0.929	1
HyS0003.355	0.27	0.156	1	0.127	0.505	1	0.0964	0.526	0.925	0.318	0.0355	0.154	0.594	7.72e-05	0.000551	1.21	3.71e-09	9.13e-08	0.261	0.214	0.379	-0.0761	0.632	0.751	-0.852	1.63e-07	3.77e-07	-1.04	3.9e-10	1.05e-09	-0.748	7.49e-06	1.5e-05	-0.334	0.0478	0.126	-0.128	0.405	0.509	0.206	0.177	0.312
HyS0003.356	-0.0923	0.728	1	-0.597	0.0246	0.509	-0.849	6.18e-05	0.000828	-0.787	0.000195	0.00167	-0.905	1.85e-05	0.00015	-1.59	1.12e-06	1.57e-05	-1.99	5.79e-10	8.89e-09	-1.94	2.41e-17	2.98e-16	-1.14	1.8e-07	4.14e-07	-1.14	1.99e-07	4.5e-07	-0.794	0.000285	0.0005	-0.0102	0.967	1	-1.77	3.53e-16	3.58e-15	-1.76	6.28e-16	6.79e-15
HyS0003.357	-0.13	0.409	1	-0.0882	0.576	1	0.0364	0.771	1	-0.0324	0.795	1	0.177	0.155	0.375	0.124	0.475	0.728	-0.202	0.235	0.406	-0.0838	0.514	0.639	-0.233	0.0675	0.0902	-0.719	3.3e-08	7.82e-08	-1.15	1.47e-17	5.96e-17	-0.165	0.229	0.409	0.126	0.316	0.417	0.291	0.0202	0.0485
HyS0003.361	0.0806	0.613	1	0.19	0.23	1	0.197	0.123	0.459	0.142	0.266	0.666	0.0802	0.528	0.824	0.745	8.96e-05	0.000717	0.0243	0.9	1	0.00455	0.974	1	-0.793	3.14e-08	7.68e-08	-0.365	0.00925	0.0139	-0.382	0.00838	0.0126	-0.3	0.0353	0.0994	0.00846	0.948	0.999	0.308	0.0166	0.0408
HyS0003.362	-0.161	0.498	1	-0.216	0.363	1	-0.369	0.0495	0.246	-0.604	0.00132	0.00929	-0.623	0.000928	0.00512	-0.778	0.00214	0.011	-0.805	0.00117	0.00476	-0.797	3.07e-05	9.97e-05	-1.2	3.22e-10	8.96e-10	-0.71	0.00019	0.000342	-0.513	0.00718	0.0109	0.221	0.291	0.485	-1.01	1.06e-07	4.55e-07	-1.23	1.04e-10	7.93e-10
HyS0003.363	0.0429	0.85	1	0.372	0.099	0.963	0.69	0.000114	0.00144	0.795	8.46e-06	9.34e-05	0.73	4.29e-05	0.000324	-0.16	0.528	0.781	0.00519	0.983	1	0.653	0.000326	0.000911	-1.39	2.85e-13	9.62e-13	-1.37	9.97e-13	3.08e-12	-1.45	2.06e-13	6.59e-13	-0.227	0.246	0.431	0.565	0.00164	0.0038	0.792	9.74e-06	4.43e-05
HyS0003.364	0	1	NA	0	1	NA	2.56	0.16	0.544	3.1	0.0696	0.261	4.03	0.012	0.0477	6.32	0.00119	0.00664	8.56	5.22e-07	4.39e-06	8.31	4.18e-08	1.97e-07	8.8	5.35e-09	1.37e-08	8.96	2.81e-09	7.16e-09	8.76	7e-09	1.72e-08	7.47	2.52e-05	0.000196	7.99	1.2e-07	5.06e-07	0	1	1
HyS0003.365	-0.154	0.608	1	0.15	0.612	1	0.262	0.271	0.726	0.387	0.101	0.345	0.521	0.027	0.0952	0.137	0.716	0.929	0.629	0.0584	0.133	0.911	0.000179	0.000521	1.32	3.02e-08	7.39e-08	1.4	4e-09	1.01e-08	1.48	5.87e-10	1.55e-09	0.621	0.0211	0.066	0.253	0.291	0.388	-0.368	0.135	0.249
HyS0003.366	-0.228	0.312	1	0.152	0.486	1	0.00805	0.964	1	0.0268	0.88	1	-0.132	0.461	0.767	-0.0261	0.939	1	0.11	0.71	0.903	0.336	0.0822	0.14	1.21	1.13e-11	3.42e-11	2.2	1.17e-37	1.23e-36	2.15	4.6e-35	4.42e-34	0.0965	0.64	0.807	0.0117	0.949	0.999	-0.0848	0.648	0.831
HyS0003.367	0.0854	0.692	1	0.0852	0.693	1	0.0638	0.709	0.993	-0.04	0.815	1	-0.187	0.275	0.56	-0.504	0.0335	0.102	0.319	0.153	0.291	0.258	0.136	0.214	0.225	0.191	0.232	-0.107	0.539	0.583	-0.0189	0.913	0.931	0.213	0.256	0.444	0.399	0.0194	0.0361	0.187	0.276	0.444
HyS0003.368	0.0387	0.941	1	-0.34	0.517	1	-0.241	0.562	0.942	-0.0664	0.873	1	-0.0579	0.889	1	-0.181	0.742	0.949	-0.688	0.21	0.374	-0.525	0.214	0.315	-0.0622	0.882	0.901	-0.229	0.585	0.626	1.41	0.000668	0.00114	0.919	0.0474	0.125	-0.636	0.128	0.192	-1.55	0.000232	0.000845
HyS0003.369	-0.113	0.552	1	-0.478	0.0121	0.315	-0.443	0.00336	0.0282	-0.595	8.3e-05	0.000763	-0.602	6.84e-05	0.000494	-0.137	0.493	0.746	-0.617	0.002	0.00764	-1.03	2.79e-11	1.91e-10	-0.923	1.8e-09	4.77e-09	-0.599	9.32e-05	0.000172	-0.496	0.00125	0.00207	-0.268	0.108	0.238	-0.853	2.03e-08	9.49e-08	-0.584	0.000118	0.000454
HyS0003.372	-0.401	0.125	0.993	-0.00886	0.973	1	0.533	0.00918	0.0664	0.764	0.000171	0.00148	1.03	3.51e-07	3.86e-06	-0.175	0.589	0.832	-0.197	0.515	0.726	0.173	0.421	0.546	-0.67	0.00241	0.00391	-0.389	0.0759	0.101	-0.189	0.394	0.441	-0.736	0.00107	0.0053	0.18	0.385	0.488	0.916	7.33e-06	3.39e-05
HyS0003.373	-0.0681	0.744	1	-0.144	0.491	1	0.294	0.0753	0.331	0.316	0.0552	0.218	0.456	0.0056	0.0247	0.0711	0.769	0.97	0.0141	0.952	1	0.197	0.251	0.359	-0.637	0.000261	0.000469	-0.142	0.41	0.457	0.331	0.0532	0.072	-0.382	0.0346	0.0976	0.454	0.00615	0.0128	0.835	4.07e-07	2.19e-06
HyS0003.374	0.0804	0.622	1	0.212	0.193	1	0.368	0.00436	0.0354	0.405	0.00167	0.0114	0.483	0.000176	0.00118	0.752	1.07e-05	0.000112	0.81	1.35e-06	1.04e-05	1.02	4.02e-15	4.01e-14	1.57	4.56e-34	4.51e-33	1.27	6.14e-23	3.35e-22	1.23	2.09e-21	1.05e-20	0.119	0.4	0.603	0.996	1.03e-14	9.19e-14	0.877	1e-11	8.26e-11
HyS0003.375	-0.494	0.192	1	0.113	0.766	1	-0.0748	0.803	1	-0.199	0.508	0.913	-0.476	0.113	0.299	-1.33	0.000531	0.00337	-1.45	0.000152	0.000774	-1.64	4.85e-08	2.26e-07	-0.904	0.00261	0.00421	-1.58	1.43e-07	3.25e-07	-2.23	1.79e-13	5.74e-13	-0.335	0.31	0.508	-2.1	3.05e-12	2.13e-11	-1.76	4.46e-09	2.92e-08
HyS0003.376	-0.196	0.295	1	-0.0837	0.654	1	-0.345	0.0197	0.122	-0.549	0.000212	0.0018	-0.879	3.07e-09	4.47e-08	-1.4	2.21e-12	1e-10	-1.31	1.82e-11	3.82e-10	-1.57	4.35e-25	1.01e-23	-0.982	4.86e-11	1.42e-10	-1.1	2.39e-13	7.66e-13	-1.14	4.23e-14	1.42e-13	-0.0398	0.809	0.923	-1.79	5.9e-33	2.07e-31	-1.75	1.53e-31	3.61e-30
HyS0003.377	-0.0454	0.808	1	0.0219	0.907	1	0.0412	0.782	1	-0.0856	0.564	0.949	-0.249	0.0938	0.259	-0.25	0.225	0.438	-0.612	0.00268	0.00983	-0.778	4.92e-07	2.01e-06	-0.609	6.39e-05	0.000121	-0.653	1.99e-05	3.87e-05	-0.497	0.00123	0.00204	0.23	0.17	0.333	-0.882	4.9e-09	2.45e-08	-1.11	2.31e-13	2.15e-12
HyS0003.378	-0.224	0.297	1	-0.0761	0.722	1	-0.0303	0.859	1	-0.012	0.943	1	0.108	0.524	0.82	-0.61	0.0103	0.0406	-0.0373	0.868	1	0.314	0.0673	0.117	-0.754	1.42e-05	2.85e-05	-0.753	1.6e-05	3.13e-05	-0.53	0.00245	0.00392	-0.0331	0.859	0.956	0.249	0.143	0.211	0.282	0.0968	0.188
HyS0003.381	-0.421	0.032	0.822	-0.00886	0.964	1	0.04	0.796	1	-0.211	0.173	0.505	-0.276	0.0752	0.218	-0.938	0.000181	0.00132	-0.867	0.000173	0.000869	-1.62	2.27e-20	3.59e-19	-2.71	1.16e-45	1.82e-44	-3.71	4.96e-58	1.02e-56	-3.28	2.01e-47	2.99e-46	-1.09	9.86e-10	1.84e-08	-1.43	1.54e-18	1.89e-17	-0.335	0.033	0.0743
HyS0003.382	-0.316	0.253	1	-0.144	0.6	1	0.107	0.625	0.97	0.0299	0.891	1	0.0538	0.805	0.996	0.543	0.071	0.186	0.975	0.00064	0.00277	1.27	6.62e-09	3.44e-08	0.188	0.398	0.446	0.15	0.501	0.546	-0.0583	0.798	0.828	1.54	1.62e-10	3.41e-09	1.03	1.88e-06	6.84e-06	-0.511	0.0216	0.0512
HyS0003.383	0.0686	0.838	1	0.107	0.75	1	0.253	0.341	0.803	0.346	0.191	0.539	0.319	0.228	0.492	0.344	0.35	0.599	0.903	0.00935	0.0289	1.22	5.07e-06	1.83e-05	1.19	7.52e-06	1.54e-05	1.21	5.45e-06	1.1e-05	1.4	1.52e-07	3.43e-07	1.12	0.000112	0.000731	1.13	1.85e-05	5.91e-05	0.00551	0.984	1
HyS0003.384	0	1	1	0	1	1	0	1	1	0	1	1	0	1	1	0	1	1	0	1	1	2.7	0.134	0.211	10.8	4.42e-17	1.85e-16	13.1	2.02e-24	1.19e-23	12.7	4.95e-23	2.72e-22	3.31	0.0531	0.137	3.83	0.00951	0.0189	0	1	1
HyS0003.385	-0.327	0.881	NA	-2.96	0.258	NA	1.05	0.503	NA	0.497	0.76	1	1.62	0.281	0.567	0.363	0.89	1	-0.205	0.938	1	2.11	0.185	0.279	6.28	7.47e-06	1.53e-05	6.32	6.59e-06	1.33e-05	6.45	4.46e-06	9.09e-06	0.916	0.509	0.706	3.36	0.0194	0.036	2.44	0.0993	0.192
HyS0003.386	-0.0392	0.837	1	-0.0595	0.755	1	-0.276	0.0707	0.316	-0.281	0.0644	0.246	-0.31	0.0415	0.136	0.0136	0.95	1	-0.159	0.451	0.66	-0.788	1.13e-06	4.43e-06	-0.205	0.188	0.23	-0.795	7.53e-07	1.64e-06	-0.83	4.08e-07	8.95e-07	-0.398	0.02	0.063	-0.709	4.67e-06	1.61e-05	-0.311	0.0429	0.0934
HyS0003.387	0.327	0.254	1	0.0663	0.817	1	-0.157	0.501	0.913	-0.299	0.2	0.554	-0.683	0.00384	0.0178	0.597	0.0855	0.214	0.741	0.0211	0.0576	0.291	0.231	0.337	0.267	0.264	0.312	0.325	0.177	0.218	0.325	0.185	0.227	1.39	3.32e-07	4.02e-06	0.273	0.239	0.328	-1.12	8.7e-06	3.99e-05
HyS0003.388	0.0471	0.742	1	0.101	0.482	1	0.0688	0.544	0.934	-0.0404	0.721	1	-0.177	0.117	0.309	0.0112	0.94	1	-0.166	0.258	0.437	-0.307	0.00744	0.0162	-0.0809	0.478	0.524	0.475	2.95e-05	5.67e-05	0.504	9.66e-06	1.92e-05	-0.151	0.225	0.403	-0.295	0.00955	0.019	-0.143	0.207	0.355
HyS0003.389	-0.0704	0.646	1	-0.0963	0.53	1	-0.15	0.218	0.645	-0.108	0.374	0.801	-0.242	0.0467	0.15	-0.535	0.00125	0.00691	-0.582	0.000324	0.00152	-0.817	5.94e-11	3.93e-10	-2.14	2.71e-62	7.34e-61	-2.09	6.35e-59	1.34e-57	-2.08	1.22e-56	2.39e-55	-0.548	4.63e-05	0.000336	-0.757	6.29e-10	3.51e-09	-0.209	0.0859	0.169
HyS0003.391	0	1	1	0	1	NA	0	1	1	0	1	1	2.24	0.218	0.477	0	1	1	0	1	1	2.68	0.17	0.258	10.4	3.56e-12	1.12e-11	9.91	3.13e-11	8.91e-11	8.76	5.35e-09	1.32e-08	4.18	0.0224	0.0694	4.7	0.00293	0.00649	0	1	1
HyS0003.392	0.0382	0.802	1	0.0511	0.736	1	0.078	0.522	0.924	0.0124	0.918	1	-0.0284	0.815	1	-0.223	0.259	0.485	0.0876	0.62	0.821	0.139	0.276	0.388	1.92	1.12e-57	2.66e-56	1.44	9e-33	7.69e-32	1.09	1.18e-18	5.13e-18	-0.339	0.0116	0.0404	0.0858	0.484	0.588	0.425	0.000488	0.00168
HyS0003.393	-0.116	0.532	1	-0.0461	0.804	1	0.147	0.32	0.781	-0.0721	0.625	0.977	-0.142	0.337	0.636	-0.0943	0.644	0.879	0.19	0.33	0.525	1.22	1.48e-16	1.7e-15	0.708	1.75e-06	3.75e-06	0.205	0.171	0.211	0.404	0.00704	0.0107	1.06	4.39e-11	9.95e-10	1.11	3.43e-14	2.9e-13	0.0485	0.743	0.919
HyS0003.394	0.0221	0.906	1	-0.0564	0.763	1	0.0522	0.726	1	0.0107	0.943	1	-0.0579	0.697	0.939	0.308	0.135	0.302	-0.354	0.0885	0.187	-0.836	1.27e-07	5.61e-07	-1.55	1.1e-21	5.95e-21	-1.18	1.5e-13	4.86e-13	-1.14	2.73e-12	8.2e-12	-0.245	0.144	0.295	-0.814	8.15e-08	3.53e-07	-0.569	0.00017	0.000635
HyS0003.395	-0.547	0.00426	0.415	-0.3	0.115	1	-0.0445	0.768	1	-0.0847	0.574	0.953	0.176	0.242	0.515	-0.856	0.00043	0.0028	-0.0685	0.744	0.93	0.0344	0.826	0.924	-1.2	1.35e-13	4.62e-13	-0.947	4.96e-09	1.24e-08	-1.04	4.56e-10	1.21e-09	-0.214	0.193	0.366	0.385	0.0106	0.0208	0.599	6.74e-05	0.00027
HyS0003.396	-0.0804	0.656	1	-0.254	0.16	1	-0.65	6.19e-06	9.92e-05	-0.853	3.06e-09	5.6e-08	-0.961	2.48e-11	4.57e-10	-1.41	7.11e-11	2.51e-09	-2.4	4.76e-26	8.7e-24	-2.55	3.86e-56	6.81e-54	-1.84	5.53e-34	5.45e-33	-2.92	3.67e-70	1.06e-68	-2.94	1.43e-66	3.7e-65	0.574	0.00143	0.00678	-2.74	8.08e-72	2.56e-69	-3.31	4.5e-96	1.39e-93
HyS0003.397	0.314	0.35	1	0.221	0.511	1	0.0788	0.767	1	0.0286	0.914	1	-0.0291	0.913	1	0.794	0.0189	0.0654	1.24	0.000221	0.00108	1.19	7.16e-06	2.53e-05	0.434	0.102	0.132	0.434	0.103	0.133	0.0356	0.894	0.914	0.784	0.00705	0.0267	1.12	2.36e-05	7.4e-05	0.339	0.202	0.348
HyS0003.398	-0.48	6.45e-05	0.0457	-0.00417	0.972	1	0.135	0.153	0.531	0.0153	0.871	1	0.0393	0.676	0.927	-0.586	0.000132	0.001	-0.186	0.172	0.319	0.202	0.0388	0.0715	-0.619	6.23e-10	1.7e-09	-0.68	2.13e-11	6.11e-11	-0.851	6e-16	2.22e-15	-0.164	0.115	0.249	0.209	0.0276	0.0494	0.372	8.32e-05	0.000329
HyS0003.399	0.124	0.531	1	-0.153	0.44	1	0.0411	0.794	1	0.107	0.497	0.904	0.284	0.0691	0.205	-0.0322	0.891	1	-0.0794	0.722	0.913	0.044	0.788	0.893	-0.272	0.0963	0.125	-1.28	3.63e-13	1.15e-12	-1.47	1.82e-15	6.57e-15	0.073	0.676	0.835	0.0387	0.807	0.882	-0.0343	0.829	0.989
HyS0003.400	-0.283	0.164	1	-0.0824	0.684	1	-0.154	0.34	0.801	-0.341	0.0341	0.15	-0.714	9.65e-06	8.27e-05	-0.977	2.26e-05	0.000218	-1.5	6.34e-11	1.18e-09	-1.29	2.41e-14	2.26e-13	-1.33	1.78e-15	6.74e-15	-2.53	7.7e-46	1.1e-44	-2.73	1.01e-48	1.56e-47	-0.111	0.542	0.731	-1.46	6.74e-19	8.48e-18	-1.35	2.36e-16	2.62e-15
HyS0003.401	0.14	0.824	1	0.0475	0.94	1	-0.741	0.145	0.513	-0.948	0.0629	0.242	-0.663	0.19	0.433	0.904	0.18	0.372	1.18	0.0688	0.153	0.444	0.385	0.508	6.35	5.45e-38	6.33e-37	6.67	1.08e-41	1.33e-40	4.88	4.37e-23	2.41e-22	2	0.000734	0.00382	-0.0779	0.877	0.941	-2.08	0.000137	0.000518
HyS0003.403	-1.22	0.191	1	-1.81	0.0532	0.76	-0.6	0.416	0.855	-0.0977	0.894	1	0.55	0.455	0.763	-1.19	0.232	0.447	-1.59	0.108	0.22	0.497	0.501	0.626	0.444	0.547	0.591	0.416	0.574	0.616	0.465	0.53	0.576	1.1	0.173	0.338	0.572	0.438	0.542	-0.531	0.473	0.662
HyS0003.404	-0.344	0.217	1	-0.821	0.00334	0.122	-0.678	0.00221	0.0198	-0.0369	0.867	1	0.533	0.0156	0.0595	0.113	0.697	0.915	-0.0559	0.846	1	0.313	0.159	0.244	0.131	0.555	0.598	-0.0455	0.838	0.862	0.152	0.495	0.541	1.02	2.8e-05	0.000215	0.195	0.377	0.48	-0.826	0.000208	0.000766
HyS0003.405	-0.274	0.452	1	-0.11	0.763	1	0.0555	0.847	1	0.338	0.24	0.626	0.569	0.0477	0.153	-0.00796	0.983	1	0.392	0.286	0.473	0.767	0.00787	0.017	0.316	0.273	0.321	0.142	0.623	0.663	-0.311	0.284	0.33	-0.237	0.451	0.653	0.627	0.0292	0.052	0.865	0.00265	0.00789
HyS0003.406	0.317	0.125	0.993	0.281	0.174	1	0.0161	0.922	1	-0.0593	0.718	1	-0.218	0.185	0.425	-0.182	0.412	0.671	0.0795	0.711	0.904	0.099	0.551	0.675	-0.807	1.47e-06	3.18e-06	-0.223	0.18	0.222	-0.0133	0.937	0.952	0.142	0.432	0.635	0.102	0.536	0.639	-0.0401	0.807	0.977
[truncated: 15,669 more rows]

## Sheet: Hsym kallisto ribo
Geneid	X30m_ribo.egg_ribo.lfc	X30m_ribo.egg_ribo.pval	X30m_ribo.egg_ribo.padj	X1h_ribo.egg_ribo.lfc	X1h_ribo.egg_ribo.pval	X1h_ribo.egg_ribo.padj	X2h_ribo.egg_ribo.lfc	X2h_ribo.egg_ribo.pval	X2h_ribo.egg_ribo.padj	X3h_ribo.egg_ribo.lfc	X3h_ribo.egg_ribo.pval	X3h_ribo.egg_ribo.padj	X4h_ribo.egg_ribo.lfc	X4h_ribo.egg_ribo.pval	X4h_ribo.egg_ribo.padj	X5h_ribo.egg_ribo.lfc	X5h_ribo.egg_ribo.pval	X5h_ribo.egg_ribo.padj	X6h_ribo.egg_ribo.lfc	X6h_ribo.egg_ribo.pval	X6h_ribo.egg_ribo.padj	X7h_ribo.egg_ribo.lfc	X7h_ribo.egg_ribo.pval	X7h_ribo.egg_ribo.padj	X7h_dmso_ribo.X7h_trip_ribo.lfc	X7h_dmso_ribo.X7h_trip_ribo.pval	X7h_dmso_ribo.X7h_trip_ribo.padj	X7h_dmso_ribo.egg_ribo.lfc	X7h_dmso_ribo.egg_ribo.pval	X7h_dmso_ribo.egg_ribo.padj	X7h_trip_ribo.egg_ribo.lfc	X7h_trip_ribo.egg_ribo.pval	X7h_trip_ribo.egg_ribo.padj
[truncated: 13,884 more rows]

[truncated: 3 more sheets: Stringtie kallisto ribo, Hsym exon intron ribo, Notes]
