# Supplementary material for: Parallels and contrasts between the cnidarian and bilaterian maternal-to-zygotic transition are revealed in Hydractinia embryos
Source: PLoS Genet. 2023 Jul 13;19(7):e1010845. doi: 10.1371/journal.pgen.1010845 (PMC10368294; doi:10.1371/journal.pgen.1010845)
Supplement: S6 Table — (XLSX) [file pgen.1010845.s014.xlsx]

## Sheet: S. purpuratus
Gene_id	Protein_id	Gene_name	Gene_desc	Histone?	Swissprot_H4K20KMT	Length	X0h_counts	X6h_counts	X12h_counts	X18h_counts	X24h_counts	X30h_counts	X0h_tpm	X6h_tpm	X12h_tpm	X18h_tpm	X24h_tpm	X30h_tpm	X0h_rpkm	X6h_rpkm	X12h_rpkm	X18h_rpkm	X24h_rpkm	X30h_rpkm
XM_030983991.1	XP_030839851.1	LOC579744	LOW QUALITY PROTEIN: histone H1.1	Protein B4	.	2577	16405	13646	3001	737	117	75	234.712	105.59	17.151	4.833	0.897	0.598	1993.3	2091.51	813.269	110.417	13.408	7.662
XM_011669291.2	XP_011667593.1	LOC581037	late histone H2B.L4-like	Late histone H2B.L4	.	493	3116	6300	64672	510723	842907	700073	233.036	254.814	1931.97	17508.2	33772.2	29186.9	1979.07	5047.34	91611.9	399965	504915	373839
XM_011672428.2	XP_011670730.1	LOC752634	LOW QUALITY PROTEIN: late histone H2B.2.1-like	Late histone H2B.L4	.	679	1	2	11	54	74	86	0.054	0.059	0.239	1.344	2.153	2.603	0.461	1.163	11.314	30.705	32.185	33.344
XM_786178.3	XP_791271.1	LOC586394	late histone H2B.L4	Late histone H2B.L4	.	454	908	4884	70940	751688	907839	729687	73.74	214.511	2301.26	27982.3	39498.4	33034.9	626.238	4249.02	109123	639241	590525	423125
NM_214554.1	NP_999719.1	LOC373349	late histone H2B.L3	Late histone H2B.L3	.	372	45	70	513	2662	4526	3731	4.46	3.752	20.31	120.939	240.325	206.146	37.877	74.323	963.068	2762.79	3593	2640.4
XM_011671399.2	XP_011669701.1	LOC373347	late histone H2B.L1 isoform X1	Late histone H2B.L3	.	1193	152	1150	53142	236285	170242	127356	4.698	19.222	656.036	3347.32	2818.72	2194.17	39.894	380.738	31108.6	76467.9	42141.7	28103.9
XM_030985050.1	XP_030840910.1	LOC763473	late histone H2B.L3-like	Late histone H2B.L3	.	378	2	3	7	44	39	29	0.195	0.158	0.273	1.967	2.038	1.577	1.657	3.135	12.933	44.941	30.469	20.197
XM_030991921.1	XP_030847781.1	LOC115926723	late histone H2B.L3-like	Late histone H2B.L3	.	390	4	2	16	66	45	45	0.378	0.102	0.604	2.86	2.279	2.372	3.211	2.026	28.651	65.338	34.075	30.376
XM_787146.4	XP_792239.1	LOC587419	late histone H2B.L3	Late histone H2B.L3	.	445	1259	2511	14757	94917	114053	93006	104.313	112.517	488.392	3604.84	5062.6	4295.79	885.881	2228.72	23159	82350.7	75688.9	55022.3
NM_214552.1	NP_999717.1	LOC373347	late histone H2B.L1	Late histone H2B.L1	.	372	1	8	748	1420	1185	611	0.099	0.429	29.613	64.513	62.922	33.759	0.842	8.494	1404.24	1473.77	940.721	432.4
NM_001242686.1	NP_001229615.1	LOC589998	histone H2B-like	Late histone H2B.2.1	.	372	166	236	1481	5202	4097	4240	16.453	12.65	58.633	236.336	217.545	234.269	139.725	250.575	2780.32	5398.97	3252.43	3000.62
XM_003724571.3	XP_003724619.1	LOC100890459	late histone H2B.2.2	Late histone H2B.2.1	.	437	2129	5454	18414	236257	430804	446855	179.625	248.865	620.579	9137.03	19472.6	21017.3	1525.47	4929.49	29427.2	208731	291128	269199
XM_011684848.2	XP_011683150.1	LOC582704	late histone H2B.2.2-like	Late histone H2B.2.1	.	481	1458	5975	20883	272896	425201	428427	111.76	247.698	639.408	9588.58	17461.3	18307.3	949.122	4906.38	30320.1	219046	261057	234487
NM_214553.2	NP_999718.1	LOC373348	late histone H2A.L3	Late histone H2A.L3	.	427	14	72	834	4839	6141	4397	1.209	3.362	28.765	191.527	284.078	211.651	10.266	66.6	1364.02	4375.33	4247.14	2710.92
XM_003723866.3	XP_003723914.1	LOC592962	late histone H2A.L3	Late histone H2A.L3	.	531	8027	10852	38594	122327	108577	75901	557.355	407.517	1070.42	3893.41	4038.96	2937.95	4733.35	8072.05	50758.4	88942.8	60385	37630.6
XM_030978167.1	XP_030834027.1	LOC115921095	late histone H2A.L3-like	Late histone H2A.L3	.	530	52	1466	12933	52241	37761	26864	3.617	55.155	359.38	1665.86	1407.32	1041.81	30.721	1092.51	17041.4	38055.6	21040.4	13343.9
XM_030991916.1	XP_030847776.1	LOC115926720	late histone H2A.L3-like	Late histone H2A.L3	.	381	0	0	14	30	33	15	0	0	0.541	1.331	1.711	0.809	0	0	25.662	30.4	25.578	10.365
XM_785005.2	XP_790098.1	LOC585168	late histone H2A.L3-like	Late histone H2A.L3	.	381	0	7	41	167	35	28	0	0.366	1.585	7.408	1.815	1.511	0	7.257	75.152	169.229	27.129	19.347
NM_001123507.1	NP_001116979.1	LOC373352	histone H2a-beta	Late histone H2A.3, gonadal	.	469	4212	9300	139777	890485	859542	585434	331.123	395.403	4389.28	32089	36201	25656.5	2812.06	7832.11	208135	733056	541227	328619
XM_030979296.1	XP_030835156.1	LOC100890687	late histone H2A.2.2-like	Late histone H2A.2.2	.	440	19	42	295	2956	4424	4095	1.592	1.903	9.874	113.541	198.604	191.29	13.521	37.702	468.222	2593.79	2969.26	2450.13
XM_011665718.2	XP_011664020.1	LOC105438198	late histone H2A.2.2	Late histone H2A.1	.	1311	443	1957	6973	123848	207253	221460	12.459	29.766	78.333	1596.57	3122.66	3472.04	105.806	589.599	3714.49	36472.8	46685.7	44471.4
XM_030986845.1	XP_030842705.1	LOC115918679	late histone H2A.2.1-like	Late histone H2A.1	.	1987	99259	81561	6333	4788	1623	1159	1841.81	818.493	46.94	40.725	16.134	11.989	15641.6	16212.6	2225.84	930.335	241.216	153.558
XM_775851.5	XP_780944.1	LOC575449	late histone H2A.2.1	Late histone H2A.1	.	1027	56698	46306	4110	2568	933	557	2035.5	899.077	58.939	42.26	17.945	11.147	17286.5	17808.8	2794.82	965.401	268.285	142.782
XM_789645.5	XP_794738.1	LOC590023	late histone H2A.2.1	Late histone H2A.1	.	497	3223	8349	127211	798426	815417	792895	239.099	334.972	3769.63	27150.7	32407.8	32790.8	2030.55	6635.09	178752	620242	484517	419998
NM_214542.1	NP_999707.1	H4	histone H4	Histone H4	.	392	7369	22207	34847	10104	1552	406	693.1	1129.62	1309.21	435.621	78.205	21.288	5886.16	22375.5	62081.5	9951.54	1169.21	272.664
NM_214548.1	NP_999713.1	LOC373341	histone H4	Histone H4	.	312	0	0	11	35	33	22	0	0	0.519	1.896	2.089	1.449	0	0	24.622	43.311	31.235	18.563
NM_214550.1	NP_999715.1	LOC373343	histone H4	Histone H4	.	312	1	1	325	1235	1109	1016	0.118	0.064	15.341	66.898	70.211	66.932	1.004	1.266	727.464	1528.25	1049.69	857.288
NM_214551.1	NP_999716.1	LOC373346	histone H4	Histone H4	.	312	2	8	169	702	796	794	0.236	0.511	7.977	38.026	50.395	52.307	2.007	10.128	378.281	868.692	753.432	669.967
XM_001175485.4	XP_001175485.4	LOC752187	histone H4	Histone H4	.	417	5651	14115	24325	5935	1030	219	499.646	674.955	859.107	240.54	48.79	10.794	4243.25	13369.5	40738	5495	729.435	138.26
XM_001175505.4	XP_001175505.3	LOC752427	histone H4-like	Histone H4	.	397	139	561	973	232	41	9	12.909	28.178	36.095	9.876	2.04	0.466	109.631	558.137	1711.61	225.622	30.499	5.968
XM_001177624.3	XP_001177624.1	LOC753782	histone H4	Histone H4	.	1014	49	368	22818	110092	110629	88077	1.782	7.237	331.413	1834.93	2155.05	1785.32	15.131	143.344	15715.3	41918	32219.3	22867.2
XM_001178441.4	XP_001178441.3	LOC754479	histone H4	Histone H4	.	425	648	2509	3066	1060	140	32	56.216	117.718	106.246	42.152	6.507	1.548	477.415	2331.74	5038.09	962.942	97.28	19.822
XM_001178934.4	XP_001178934.1	LOC753944	histone H4	Histone H4	.	699	1254	4117	101591	825004	805038	715607	66.144	117.445	2140.47	19947.2	22749.2	21042.1	561.733	2326.34	101499	455682	340114	269516
XM_011665506.2	XP_011663808.1	LOC753158	histone H4	Histone H4	.	1344	311405	1260062	1908717	609400	77825	17879	8542.79	18694.9	20915.7	7663.11	1143.79	273.424	72549.8	370307	991802	175060	17100.4	3502.13
XM_011666283.2	XP_011664585.2	LOC754000	histone H4-like	Histone H4	.	435	63	221	301	70	17	4	5.34	10.131	10.191	2.72	0.772	0.189	45.348	200.665	483.237	62.129	11.541	2.421
XM_011673279.2	XP_011671581.2	LOC105441794	histone H4-like	Histone H4	.	428	38	150	261	64	17	2	3.274	6.988	8.981	2.527	0.785	0.096	27.8	138.426	425.872	57.732	11.73	1.23
XM_011681224.2	XP_011679526.1	LOC754292	histone H4	Histone H4	.	384	228	526	46800	138810	92384	86134	21.892	27.314	1794.92	6109.3	4752.17	4610.37	185.915	541.032	85113.3	139564	71047.9	59051.5
XM_011682813.2	XP_011681115.1	LOC752213	histone H4	Histone H4	.	414	291421	1193102	1819920	573343	72690	16653	25953.4	57465.5	64741.4	23405.4	3468.17	826.769	220409	1.13827e+06	3.06997e+06	534684	51851.3	10589.6
XM_030973888.1	XP_030829748.1	LOC763704	histone H4-like	Histone H4	.	284	37	159	267	82	11	5	4.803	11.164	13.846	4.88	0.765	0.362	40.794	221.13	656.562	111.475	11.438	4.635
XM_030981578.1	XP_030837438.1	LOC105437105	histone H4	Histone H4	.	1022	305128	1248425	1889831	605986	76989	17748	11007.9	24358	27233.4	10021.1	1488	356.936	93484.8	482481	1.29138e+06	228926	22246.6	4571.79
XM_030981579.1	XP_030837439.1	LOC115922556	histone H4	Histone H4	.	372	5848	14943	24879	6165	965	237	579.612	800.986	984.964	280.086	51.24	13.095	4922.37	15865.9	46706	6398.43	766.072	167.723
XM_030986826.1	XP_030842686.1	LOC115924509	histone H4	Histone H4	.	1985	14422	10626	3694	1976	299	135	267.879	106.743	27.407	16.824	2.975	1.398	2274.97	2114.36	1299.63	384.335	44.483	17.904
XM_030986844.1	XP_030842704.1	LOC576388	histone H4	Histone H4	.	1101	5956	4099	582	325	47	27	199.453	74.237	7.785	4.989	0.843	0.504	1693.86	1470.48	369.163	113.967	12.607	6.456
XM_030987519.1	XP_030843379.1	LOC115924735	histone H4	Histone H4	.	417	208	1673	51932	326016	300491	266443	18.391	80	1834.13	13213.1	14233.8	13132.9	156.184	1584.63	86972.4	301846	212805	168212
XM_030993635.1	XP_030849495.1	LOC763882	ephrin-B1	Histone H4	.	1143	30	100	174	44	25	30	0.968	1.745	2.242	0.651	0.432	0.539	8.218	34.556	106.313	14.862	6.459	6.91
XM_030984939.1	XP_030840799.1	LOC594373	histone H3-like centromeric protein CSE4	Histone H3.3A	.	985	7	1898	30312	11595	4511	3365	0.262	38.423	453.22	198.947	90.461	70.217	2.225	761.077	21491.2	4544.83	1352.45	899.366
XM_786159.5	XP_791252.1	LOC586375	histone H3.3	Histone H3.3A	.	2479	14624	11107	7982	18498	32641	38392	217.502	89.341	47.42	126.11	260.084	318.314	1847.14	1769.66	2248.63	2880.92	3888.41	4077.11
XM_786308.5	XP_791401.1	LOC586530	histone H3.3	Histone H3.3A	.	1644	114008	85415	59925	114520	133676	149861	2556.86	1036.01	536.83	1177.29	1606.12	1873.61	21714.2	20521.1	25455.9	26894.5	24012.5	23998
NM_214547.1	NP_999712.1	LOC373340	histone H3%2C embryonic	Histone H3, embryonic	.	411	3	8	172	1885	1826	3029	0.269	0.388	6.163	77.512	87.758	151.478	2.286	7.688	292.26	1770.73	1312.03	1940.19
XM_003724413.3	XP_003724461.1	LOC581030	histone H3%2C embryonic	Histone H3, embryonic	.	1027	1363	5478	235488	949008	726793	639782	48.933	106.361	3376.98	15617.1	13978.7	12804.2	415.561	2106.78	160133	356765	208990	164002
XM_003725387.3	XP_003725435.1	LOC582332	histone H3%2C embryonic	Histone H3, embryonic	.	836	1365	2305	216070	872563	778489	633326	60.2	54.979	3806.44	17639.8	18393.8	15570.9	511.253	1089.01	180497	402971	274999	199438
XM_011670119.2	XP_011668421.1	LOC105440217	LOW QUALITY PROTEIN: histone H3%2C embryonic	Histone H3, embryonic	.	653	362666	962408	1004683	331763	65491	17951	20477	29388.4	22659.3	8586.51	1981.05	565.025	173902	582123	1.07448e+06	196154	29617.9	7237.08
XM_011679854.2	XP_011678156.1	LOC754126	histone H3%2C embryonic	Histone H3, embryonic	.	501	1029	2631	305353	1166897	850652	713503	75.727	104.716	8976.25	39363.8	33538.3	29271.9	643.113	2074.21	425645	899245	501418	374926
XM_030974468.1	XP_030830328.1	LOC115919121	histone H3%2C embryonic-like	Histone H3, embryonic	.	657	0	0	0	0	0	0	0	0	0	0	0	0	0	0	0	0	0	0
XM_030975433.1	XP_030831293.1	LOC579293	histone H3%2C embryonic	Histone H3, embryonic	.	3638	48351	37871	20299	14958	4318	1273	490.023	207.575	82.175	69.488	23.445	7.192	4161.52	4111.62	3896.68	1587.43	350.514	92.12
XM_030975829.1	XP_030831689.1	LOC579977	histone H3%2C embryonic	Histone H3, embryonic	.	502	1638	2641	109999	1501581	1782239	1908556	120.305	104.905	3227.12	50553	70127.6	78143.6	1021.69	2077.94	153027	1.15486e+06	1.04845e+06	1.0009e+06
XM_030981513.1	XP_030837373.1	LOC115922531	histone H3%2C embryonic	Histone H3, embryonic	.	637	357695	945780	990790	326605	65146	17744	20703.6	29606.1	22907.2	8665.34	2020.11	572.538	175826	586434	1.08624e+06	197955	30201.9	7333.31
XM_030981515.1	XP_030837375.1	LOC115922532	histone H3%2C embryonic	Histone H3, embryonic	.	637	363707	959065	1002412	331085	66122	18433	21051.6	30021.9	23175.9	8784.2	2050.37	594.77	178781	594672	1.09898e+06	200670	30654.3	7618.06
XM_030981573.1	XP_030837433.1	LOC115922551	histone H3%2C embryonic	Histone H3, embryonic	.	740	358536	955222	1000956	330276	65912	18373	17863.8	25739.7	19921.1	7543.06	1759.38	510.318	151709	509849	944639	172317	26303.8	6536.36
XM_030982514.1	XP_030838374.1	LOC115922811	uncharacterized protein LOC115922811	Histone H3, embryonic	.	1272	352575	1344460	2014804	644633	85017	19774	10219.7	21076.1	23327.9	8565	1320.22	319.521	86790.9	417474	1.10619e+06	195663	19738	4092.56
XM_030982522.1	XP_030838382.1	LOC100893678	histone H3.3-like	Histone H3, embryonic	.	511	451	1148	1769	732	148	41	32.541	44.797	50.984	24.21	5.721	1.649	276.354	887.339	2417.63	553.061	85.532	21.123
XM_030982729.1	XP_030838589.1	LOC115922805	histone H3%2C embryonic-like	Histone H3, embryonic	.	408	0	0	0	0	0	0	0	0	0	0	0	0	0	0	0	0	0	0
XM_030987508.1	XP_030843368.1	LOC115924728	histone H3%2C embryonic	Histone H3, embryonic	.	576	429	1016	93111	522157	509711	434935	27.46	35.172	2380.72	15320.8	17479.5	15520.1	233.209	696.691	112891	349995	261329	198788
XM_777897.3	XP_782990.1	LOC577682	histone H3%2C embryonic-like	Histone H3, embryonic	.	741	879	3118	151993	826786	792891	579203	43.736	83.905	3020.89	18857.2	21135.9	16065.9	371.433	1661.98	143248	430783	315995	205779
XM_003723831.3	XP_003723879.1	LOC583575	putative histone H3.3-like type 3	Histone H3-like centromeric protein CSE4	.	3916	17447	14762	9833	7292	5335	4526	164.267	75.168	36.981	31.471	26.91	23.755	1395.04	1488.92	1753.58	718.931	402.325	304.27
XM_031000046.1	XP_030855906.1	LOC753173	uncharacterized protein LOC753173	Histone H3	.	1407	149	177	282	90	20	8	3.905	2.508	2.952	1.081	0.281	0.117	33.159	49.688	139.971	24.696	4.198	1.497
NM_214556.2	NP_999721.1	LOC373351	histone H2B.2%2C sperm	Histone H2B.2, sperm	.	489	4	32	26	156	8	6	0.302	1.305	0.783	5.392	0.323	0.252	2.561	25.847	37.132	123.168	4.831	3.23
XM_011664407.2	XP_011662709.1	LOC105437610	histone H2B.2%2C embryonic-like	Histone H2B.2, embryonic	.	480	20204	37751	44654	16732	3260	908	1551.92	1568.26	1370.09	589.127	134.154	38.881	13179.7	31063.9	64968.3	13458.3	2005.68	498.004
XM_011681668.2	XP_011679970.2	LOC579785	histone H2B.2%2C embryonic-like	Histone H2B.2, embryonic	.	3263	0	1	3	4	1	3	0	0.006	0.014	0.021	0.006	0.019	0	0.121	0.642	0.473	0.091	0.242
XM_030977657.1	XP_030833517.1	LOC764521	histone H2B.2%2C embryonic-like	Histone H2B.2, embryonic	.	477	1957	5655	9317	4338	906	283	151.268	236.398	287.666	153.7	37.518	12.194	1284.64	4682.56	13640.8	3511.19	560.913	156.191
XM_030978983.1	XP_030834843.1	LOC115921484	histone H2B.2%2C embryonic-like	Histone H2B.2, embryonic	.	293	905	1133	2050	787	175	55	113.882	77.107	103.043	45.395	11.798	3.858	967.143	1527.32	4886.17	1037.03	176.383	49.418
XM_030980282.1	XP_030836142.1	LOC115921875	histone H2B	Histone H2B.2, embryonic	.	369	0	0	0	0	0	0	0	0	0	0	0	0	0	0	0	0	0	0
XM_030981128.1	XP_030836988.1	LOC115922266	histone H2B	Histone H2B.2, embryonic	.	369	0	0	0	0	0	0	0	0	0	0	0	0	0	0	0	0	0	0
XM_030981517.1	XP_030837377.1	LOC105440219	histone H2B.2%2C embryonic	Histone H2B.2, embryonic	.	696	4053	8246	18323	5636	1513	445	214.704	236.246	387.719	136.856	42.939	13.141	1823.38	4679.54	18385.3	3126.4	641.971	168.321
XM_030981518.1	XP_030837378.1	LOC115922534	histone H2B.2%2C embryonic	Histone H2B.2, embryonic	.	696	3918	8179	17937	5607	1546	484	207.553	234.326	379.552	136.152	43.876	14.293	1762.64	4641.51	17998	3110.32	655.973	183.073
XM_030981519.1	XP_030837379.1	LOC115922535	histone H2B.2%2C embryonic	Histone H2B.2, embryonic	.	472	3881	8136	18183	5794	1499	440	303.162	343.716	567.354	207.462	62.732	19.16	2574.61	6808.28	26903.3	4739.36	937.875	245.414
XM_030981576.1	XP_030837436.1	LOC115922554	histone H2B.2%2C embryonic	Histone H2B.2, embryonic	.	1070	4408238	11606820	19139745	7661566	1618496	472676	151899	216302	263441	121014	29878.2	9079.71	1.29e+06	4.28448e+06	1.24921e+07	2.7645e+06	446697	116297
XM_030981590.1	XP_030837450.1	LOC115922564	histone H2B.2%2C embryonic-like	Histone H2B.2, embryonic	.	713	1510	4451	7645	3225	678	219	78.084	124.48	157.913	76.444	18.783	6.313	663.128	2465.68	7488.08	1746.32	280.818	80.862
XM_030981592.1	XP_030837452.1	LOC100889374	histone H2B.2%2C embryonic	Histone H2B.2, embryonic	.	922	917	1350	2555	1020	201	80	36.67	29.197	40.812	18.697	4.306	1.783	311.421	578.324	1935.28	427.122	64.38	22.843
XM_030981921.1	XP_030837781.1	LOC115922573	histone H2B	Histone H2B.2, embryonic	.	369	0	0	0	0	0	0	0	0	0	0	0	0	0	0	0	0	0	0
XM_030987461.1	XP_030843321.1	LOC115924613	histone H2B	Histone H2B.2, embryonic	.	369	0	0	0	0	0	0	0	0	0	0	0	0	0	0	0	0	0	0
XM_030987644.1	XP_030843504.1	LOC115924802	histone H2B.2%2C embryonic-like	Histone H2B.2, embryonic	.	284	912	1235	2347	896	198	64	118.399	86.712	121.71	53.32	13.771	4.632	1005.51	1717.58	5771.35	1218.07	205.889	59.327
NM_214541.1	NP_999706.1	H2B-1	histone H2B.1%2C sperm	Histone H2B.1, sperm	.	423	16	13	5	25	1	3	1.395	0.613	0.174	0.999	0.047	0.146	11.844	12.139	8.255	22.818	0.698	1.867
XM_031000253.1	XP_030856113.1	LOC115929989	histone H2B.1%2C sperm	Histone H2B.1, sperm	.	460	5	6	3	22	3	1	0.401	0.26	0.096	0.808	0.129	0.045	3.403	5.152	4.555	18.465	1.926	0.572
XM_030997687.1	XP_030853547.1	LOC592703	uncharacterized protein LOC592703	Histone H2B, embryonic	.	2788	1	4	8	5	10	2	0.013	0.029	0.042	0.03	0.071	0.015	0.112	0.567	2.004	0.692	1.059	0.189
XM_792213.4	XP_797306.2	LOC592703	uncharacterized protein LOC592703	Histone H2B, embryonic	.	2848	7	2	9	9	3	5	0.091	0.014	0.047	0.053	0.021	0.036	0.77	0.277	2.207	1.22	0.311	0.462
XM_030990697.1	XP_030846557.1	LOC115926159	late histone H2B.L4-like	Histone H2B	.	1477	24665	16091	594	536	71	46	615.707	217.236	5.923	6.133	0.95	0.64	5228.9	4303	280.859	140.109	14.196	8.199
XM_776845.4	XP_781938.1	LOC576546	late histone H2B.L4-like	Histone H2B	.	1495	171901	129340	3761	3951	384	254	4239.46	1725.13	37.05	44.665	5.074	3.492	36003.7	34171.2	1756.89	1020.35	75.853	44.728
NM_001123508.1	NP_001116980.1	H2A.F/Z	histone H2A.V	Histone H2A.V	.	1244	178275	151503	178105	532116	697540	651821	5283.76	2428.46	2108.56	7229.16	11075.8	10769.6	44872.5	48102.7	99985.8	165146	165590	137942
XM_030995798.1	XP_030851658.1	LOC115928519	uncharacterized protein LOC115928519	Histone H2A, sperm	.	1628	7	38	60	21	8	5	0.159	0.465	0.543	0.218	0.097	0.063	1.346	9.219	25.738	4.98	1.451	0.809
NM_001014426.1	NP_001014426.1	H2A	histone H2A%2C embryonic	Histone H2A, embryonic	.	375	4268	11211	15337	4403	735	212	419.63	596.133	602.337	198.436	38.715	11.62	3563.71	11808.1	28562.2	4533.15	578.817	148.831
XM_001175793.4	XP_001175793.2	LOC752307	histone H2A%2C embryonic-like	Histone H2A, embryonic	.	461	1288	2797	4645	1798	207	92	103.012	120.982	148.394	65.916	8.869	4.102	874.832	2396.41	7036.67	1505.82	132.603	52.538
XM_001176802.4	XP_001176802.2	LOC752666	histone H2A%2C embryonic-like	Histone H2A, embryonic	.	443	2002	4257	6431	2302	341	94	166.623	191.615	213.799	87.822	15.205	4.361	1415.05	3795.5	10138.1	2006.25	227.319	55.861
XM_001178526.4	XP_001178526.1	LOC753951	histone H2A%2C embryonic	Histone H2A, embryonic	.	465	6839	22749	32318	10725	1587	460	542.267	975.528	1023.58	389.804	67.414	20.333	4605.21	19323.2	48537.1	8904.87	1007.88	260.431
XM_030981512.1	XP_030837372.1	LOC754440	LOW QUALITY PROTEIN: histone H2A%2C embryonic	Histone H2A, embryonic	.	579	6037	18219	24961	8269	1235	358	384.429	627.446	634.912	241.366	42.132	12.709	3264.77	12428.4	30106.9	5513.88	629.903	162.777
XM_030981516.1	XP_030837376.1	LOC115922533	histone H2A%2C embryonic	Histone H2A, embryonic	.	861	725036	2534288	3972734	1220784	207867	55597	31047.7	58692.6	67954.2	23962.8	4768.8	1327.21	263673	1.16258e+06	3.22232e+06	547418	71296.4	16999.5
XM_030981574.1	XP_030837434.1	LOC115922552	histone H2A%2C embryonic	Histone H2A, embryonic	.	827	720338	2526347	3959369	1216347	208397	55325	32114.7	60914.1	70510	24857.3	4977.51	1375.02	272735	1.20658e+06	3.34351e+06	567852	74416.9	17611.8
XM_030981575.1	XP_030837435.1	LOC115922553	histone H2A%2C embryonic	Histone H2A, embryonic	.	600	717833	2521746	3956283	1216434	208384	55152	44110.9	83807	97110.5	34264.1	6860.24	1889.31	374612	1.66004e+06	4.60488e+06	782745	102565	24199
XM_030981589.1	XP_030837449.1	LOC115922562	histone H2A%2C embryonic-like	Histone H2A, embryonic	.	433	2544	5306	8066	3092	400	149	216.622	244.348	274.347	120.685	18.247	7.073	1839.67	4840.03	13009.3	2756.99	272.808	90.591
XM_030981593.1	XP_030837453.1	LOC115922566	histone H2A%2C embryonic-like	Histone H2A, embryonic	.	462	2516	5370	7920	3062	381	126	200.79	231.773	252.472	112.012	16.29	5.606	1705.21	4590.93	11972	2558.86	243.539	71.799
XM_030978799.1	XP_030834659.1	LOC115921242	histone H2A	Histone H2A	.	378	0	0	0	0	0	0	0	0	0	0	0	0	0	0	0	0	0	0
XM_030979589.1	XP_030835449.1	LOC115921627	histone H2A	Histone H2A	.	378	0	0	0	0	0	0	0	0	0	0	0	0	0	0	0	0	0	0
XM_030986608.1	XP_030842468.1	LOC115924307	histone H2A	Histone H2A	.	378	0	0	0	0	0	0	0	0	0	0	0	0	0	0	0	0	0	0
XM_030987460.1	XP_030843320.1	LOC115923689	histone H2A-like	Histone H2A	.	495	0	0	0	0	0	0	0	0	0	0	0	0	0	0	0	0	0	0
XM_789760.4	XP_794853.1	LOC590143	late histone H2A.2.2	Histone H2A	.	621	1789	7217	145465	871874	1031942	797489	106.217	231.737	3449.83	23728.2	32823.9	26395.2	902.046	4590.22	163587	542057	490737	338081
XM_791365.3	XP_796458.1	LOC591814	histone H1%2C gonadal-like	Histone H1, sperm	.	885	0	20	19	140	10	8	0	0.451	0.316	2.674	0.223	0.186	0	8.926	14.993	61.076	3.337	2.38
NM_214549.1	NP_999714.1	LOC373342	histone H1%2C early embryonic	Histone H1, early embryonic	.	715	14146	126219	194611	46134	6014	1682	729.459	3520.05	4008.59	1090.48	166.144	48.352	6194.94	69724.8	190083	24911.4	2483.95	619.31
XM_011670124.2	XP_011668426.2	LOC752088	histone H1%2C early embryonic-like	Histone H1, early embryonic	.	1073	161331	1914056	2918232	895360	101740	23326	5543.59	35570.1	40054.4	14102.6	1872.92	446.82	47079.1	704569	1.89934e+06	322167	28001.3	5723.06
XM_030981571.1	XP_030837431.1	LOC115922549	LOW QUALITY PROTEIN: histone H1%2C early embryonic-like	Histone H1, early embryonic	.	814	155978	1843518	2742466	883741	99897	22584	7065	45159.9	49618.9	18348.6	2424.12	570.254	59999.6	894523	2.35288e+06	419164	36242.1	7304.06
XM_030982521.1	XP_030838381.1	LOC115922817	histone H1%2C early embryonic-like	Histone H1, early embryonic	.	348	722	6077	5786	1485	223	64	76.495	348.209	244.867	72.119	12.658	3.78	649.632	6897.29	11611.3	1647.52	189.239	48.416
NM_214555.1	NP_999720.1	LOC373350	histone H1-gamma%2C late	Histone H1-gamma, late	.	654	13	178	11386	20841	28272	23111	0.733	5.427	256.403	538.571	853.896	726.329	6.224	107.501	12158.4	12303.4	12766.3	9303.12
NM_214557.2	NP_999722.1	LOC373353	histone H1-delta	Histone H1-delta	.	1185	211	269	8998	24916	22534	23714	6.565	4.527	111.83	355.355	375.618	411.319	55.754	89.661	5302.86	8117.89	5615.72	5268.35
XM_030984808.1	XP_030840668.1	LOC115923662	histone H1-delta-like	Histone H1-delta	.	1195	204	187	3749	8134	9269	9437	6.294	3.12	46.204	115.037	153.212	162.315	53.453	61.808	2190.94	2627.96	2290.61	2079
NM_214558.1	NP_999723.1	LOC373354	histone H1-beta%2C late embryonic	Histone H1-beta, late embryonic	.	919	83	1347	75433	160026	173087	147782	3.33	29.227	1208.86	2942.91	3720.28	3305.2	28.28	578.923	57322.9	67229.2	55620.4	42334.4
XM_776575.5	XP_781668.1	LOC576250	core histone macro-H2A.1	Core histone macro-H2A.1	.	4270	14	36	740	5156	2719	2876	0.121	0.168	2.552	20.407	12.578	13.844	1.027	3.33	121.028	466.196	188.047	177.316
XM_030974118.1	XP_030829978.1	LOC115919811	uncharacterized protein LOC115919811 isoform X1	.	sp|Q9VFK6.2|5.96e-07|Drosophila melanogaster|Histone-lysine N-methyltransferase PR-Set7	5066	0	0	15	3	3	6	0	0	0.044	0.01	0.012	0.024	0	0	2.068	0.229	0.175	0.312
XM_030974119.1	XP_030829979.1	LOC115919811	uncharacterized protein LOC115919811 isoform X2	.	sp|Q9VFK6.2|5.94e-07|Drosophila melanogaster|Histone-lysine N-methyltransferase PR-Set7	4655	0	0	7	2	2	9	0	0	0.022	0.007	0.008	0.04	0	0	1.05	0.166	0.127	0.509
XM_030997389.1	XP_030853249.1	LOC115929129	uncharacterized protein LOC115929129	.	sp|Q9VFK6.2|5.91e-07|Drosophila melanogaster|Histone-lysine N-methyltransferase PR-Set7	5081	0	1	26	4	12	6	0	0.004	0.075	0.013	0.047	0.024	0	0.078	3.574	0.304	0.697	0.311
XM_030974061.1	XP_030829921.1	LOC115919806	uncharacterized protein LOC115919806 isoform X3	.	sp|Q9VFK6.2|5.57e-07|Drosophila melanogaster|Histone-lysine N-methyltransferase PR-Set7	5721	0	1	21	2	9	4	0	0.003	0.054	0.006	0.031	0.014	0	0.069	2.563	0.135	0.465	0.184
XM_030996387.1	XP_030852247.1	LOC105444505	uncharacterized protein LOC105444505 isoform X3	.	sp|Q9VFK6.2|5.56e-07|Drosophila melanogaster|Histone-lysine N-methyltransferase PR-Set7	5294	0	1	6	4	2	3	0	0.004	0.017	0.013	0.007	0.012	0	0.075	0.791	0.292	0.112	0.149
XM_030998925.1	XP_030854785.1	LOC115929561	uncharacterized protein LOC115929561 isoform X3	.	sp|Q9VFK6.2|5.52e-07|Drosophila melanogaster|Histone-lysine N-methyltransferase PR-Set7	5009	0	2	19	3	8	3	0	0.008	0.056	0.01	0.032	0.012	0	0.158	2.649	0.231	0.472	0.158
XM_030987948.1	XP_030843808.1	LOC115924948	uncharacterized protein LOC115924948 isoform X3	.	sp|Q9VFK6.2|5.47e-07|Drosophila melanogaster|Histone-lysine N-methyltransferase PR-Set7	4013	0	1	19	2	8	9	0	0.005	0.07	0.008	0.039	0.046	0	0.098	3.306	0.192	0.589	0.59
XM_030998878.1	XP_030854738.1	LOC115929558	uncharacterized protein LOC115929558 isoform X3	.	sp|Q9VFK6.2|5.43e-07|Drosophila melanogaster|Histone-lysine N-methyltransferase PR-Set7	4158	0	0	17	2	5	3	0	0	0.06	0.008	0.024	0.015	0	0	2.855	0.186	0.355	0.19
XM_030988908.1	XP_030844768.1	LOC115925266	histone-lysine N-methyltransferase PR-Set7-like	.	sp|Q9VFK6.2|2.38e-17|Drosophila melanogaster|Histone-lysine N-methyltransferase PR-Set7	597	0	0	0	0	0	2	0	0	0	0	0	0.069	0	0	0	0	0	0.882
XM_030975998.1	XP_030831858.1	LOC115920351	histone-lysine N-methyltransferase PR-Set7-like	.	sp|Q9VFK6.2|1.06e-10|Drosophila melanogaster|Histone-lysine N-methyltransferase PR-Set7	1872	1	0	49	15	19	12	0.02	0	0.385	0.135	0.2	0.132	0.167	0	18.28	3.094	2.997	1.688
XM_030980646.1	XP_030836506.1	LOC115922223	histone-lysine N-methyltransferase PR-Set7-like	.	sp|Q9VFK6.2|1.06e-10|Drosophila melanogaster|Histone-lysine N-methyltransferase PR-Set7	1359	15	14	70	109	153	170	0.407	0.205	0.759	1.356	2.224	2.571	3.456	4.069	35.972	30.966	33.247	32.932
XM_030982737.1	XP_030838597.1	LOC115922945	histone-lysine N-methyltransferase PR-Set7-like isoform X2	.	sp|Q9VFK6.2|1.06e-10|Drosophila melanogaster|Histone-lysine N-methyltransferase PR-Set7	1026	17	8	71	96	121	158	0.611	0.155	1.019	1.581	2.33	3.165	5.188	3.08	48.327	36.125	34.828	40.541
XM_030990259.1	XP_030846119.1	LOC115926023	histone-lysine N-methyltransferase PR-Set7-like	.	sp|Q9VFK6.2|1.06e-10|Drosophila melanogaster|Histone-lysine N-methyltransferase PR-Set7	1357	19	22	68	120	123	183	0.516	0.323	0.738	1.495	1.79	2.772	4.384	6.403	34.995	34.142	26.768	35.503
XM_030991390.1	XP_030847250.1	LOC115917928	N-lysine methyltransferase KMT5A-B-like isoform X2	.	sp|Q498E6.1|7.54e-72|Xenopus laevis|N-lysine methyltransferase KMT5A-B	3945	7050	5614	3203	1346	1363	1018	65.889	28.376	11.957	5.766	6.825	5.304	559.567	562.075	567.012	131.729	102.032	67.934
XM_791987.5	XP_797080.2	LOC592467	N-lysine methyltransferase KMT5A	.	sp|Q498E6.1|4.78e-73|Xenopus laevis|N-lysine methyltransferase KMT5A-B	3986	5056	3888	2106	687	745	554	46.767	19.45	7.781	2.913	3.692	2.857	397.173	385.263	368.981	66.543	55.196	36.59
XM_030991389.1	XP_030847249.1	LOC115917928	N-lysine methyltransferase KMT5A-like isoform X1	.	sp|Q498E6.1|1.59e-71|Xenopus laevis|N-lysine methyltransferase KMT5A-B	3995	8493	6603	3745	1534	1423	1088	78.382	32.958	13.806	6.489	7.036	5.598	665.662	652.82	654.663	148.249	105.19	71.697
XM_030982734.1	XP_030838594.1	LOC115922945	uncharacterized protein LOC115922945 isoform X1	.	sp|Q2YDW7.1|8.58e-24|Mus musculus|N-lysine methyltransferase KMT5A	1231	16	13	87	104	151	163	0.479	0.211	1.041	1.428	2.423	2.722	4.07	4.171	49.356	32.618	36.225	34.859
XM_030982735.1	XP_030838595.1	LOC115922945	uncharacterized protein LOC115922945 isoform X1	.	sp|Q2YDW7.1|8.58e-24|Mus musculus|N-lysine methyltransferase KMT5A	998	0	1	65	12	26	15	0	0.02	0.959	0.203	0.515	0.309	0	0.396	45.485	4.642	7.694	3.957
XM_030982736.1	XP_030838596.1	LOC115922945	uncharacterized protein LOC115922945 isoform X1	.	sp|Q2YDW7.1|8.58e-24|Mus musculus|N-lysine methyltransferase KMT5A	1312	0	2	87	25	48	17	0	0.03	0.977	0.322	0.723	0.266	0	0.602	46.309	7.357	10.804	3.411
XM_030998238.1	XP_030854098.1	LOC100890715	uncharacterized protein LOC100890715 isoform X4	.	sp|Q2YDW7.1|7.49e-13|Mus musculus|N-lysine methyltransferase KMT5A	5740	3	2	40	93	134	89	0.019	0.007	0.103	0.274	0.461	0.319	0.164	0.138	4.867	6.255	6.894	4.082
XM_030998231.1	XP_030854091.1	LOC100890715	uncharacterized protein LOC100890715 isoform X3	.	sp|Q2YDW7.1|7.18e-13|Mus musculus|N-lysine methyltransferase KMT5A	5839	5	2	31	97	137	118	0.032	0.007	0.078	0.281	0.463	0.415	0.268	0.135	3.708	6.414	6.929	5.32
XM_030998215.1	XP_030854075.1	LOC100890715	uncharacterized protein LOC100890715 isoform X1	.	sp|Q2YDW7.1|6.44e-13|Mus musculus|N-lysine methyltransferase KMT5A	5958	4	2	34	96	122	107	0.025	0.007	0.084	0.272	0.404	0.369	0.21	0.133	3.985	6.221	6.047	4.728
XM_030998223.1	XP_030854083.1	LOC100890715	uncharacterized protein LOC100890715 isoform X2	.	sp|Q2YDW7.1|6.09e-13|Mus musculus|N-lysine methyltransferase KMT5A	5919	3	3	37	98	151	103	0.019	0.01	0.092	0.28	0.504	0.358	0.159	0.2	4.366	6.392	7.534	4.581
XM_030991130.1	XP_030846990.1	LOC115926427	nuclear speckle splicing regulatory protein 1-like	.	sp|Q2YDW7.1|2.29e-23|Mus musculus|N-lysine methyltransferase KMT5A	1147	1	2	98	34	51	23	0.032	0.035	1.258	0.501	0.878	0.412	0.273	0.689	59.669	11.445	13.131	5.279
XM_030988055.1	XP_030843915.1	LOC115918102	N-lysine methyltransferase KMT5A-like	.	sp|Q2YDW7.1|1.80e-23|Mus musculus|N-lysine methyltransferase KMT5A	1342	8	13	35	49	37	38	0.22	0.193	0.384	0.617	0.545	0.582	1.867	3.826	18.214	14.097	8.142	7.455
XM_030988056.1	XP_030843916.1	LOC115918102	N-lysine methyltransferase KMT5A-like	.	sp|Q2YDW7.1|1.80e-23|Mus musculus|N-lysine methyltransferase KMT5A	1165	0	2	24	16	11	6	0	0.034	0.303	0.232	0.187	0.106	0	0.678	14.387	5.302	2.788	1.356
XM_030998243.1	XP_030854103.1	LOC100890715	uncharacterized protein LOC100890715 isoform X5	.	sp|Q2YDW7.1|1.47e-12|Mus musculus|N-lysine methyltransferase KMT5A	3968	2	1	42	88	130	115	0.019	0.005	0.156	0.375	0.647	0.596	0.158	0.1	7.392	8.562	9.675	7.63
XM_030990398.1	XP_030846258.1	LOC100891939	uncharacterized protein LOC100891939 isoform X2	.	sp|Q2YDJ8.1|8.78e-16|Bos taurus|N-lysine methyltransferase KMT5A	4749	0	1	1	0	0	0	0	0.004	0.003	0	0	0	0	0.083	0.147	0	0	0
XM_030993527.1	XP_030849387.1	LOC115927509	uncharacterized protein LOC115927509 isoform X2	.	sp|Q2YDJ8.1|8.78e-16|Bos taurus|N-lysine methyltransferase KMT5A	8053	0	2	1	1	0	1	0	0.005	0.002	0.002	0	0.003	0	0.098	0.087	0.048	0	0.033
XM_030990395.1	XP_030846255.1	LOC100891939	uncharacterized protein LOC100891939 isoform X1	.	sp|Q2YDJ8.1|8.63e-16|Bos taurus|N-lysine methyltransferase KMT5A	4752	0	0	0	1	0	1	0	0	0	0.004	0	0.004	0	0	0	0.081	0	0.055
XM_030990397.1	XP_030846257.1	LOC100891939	uncharacterized protein LOC100891939 isoform X1	.	sp|Q2YDJ8.1|8.63e-16|Bos taurus|N-lysine methyltransferase KMT5A	4748	0	0	1	1	1	0	0	0	0.003	0.004	0.004	0	0	0	0.147	0.081	0.062	0
XM_030993525.1	XP_030849385.1	LOC115927509	uncharacterized protein LOC115927509 isoform X1	.	sp|Q2YDJ8.1|8.63e-16|Bos taurus|N-lysine methyltransferase KMT5A	8056	0	0	3	1	0	0	0	0	0.005	0.002	0	0	0	0	0.26	0.048	0	0
XM_030993526.1	XP_030849386.1	LOC115927509	uncharacterized protein LOC115927509 isoform X1	.	sp|Q2YDJ8.1|8.63e-16|Bos taurus|N-lysine methyltransferase KMT5A	8052	0	0	0	0	1	0	0	0	0	0	0.002	0	0	0	0	0	0.037	0
XM_030978445.1	XP_030834305.1	LOC115921211	N-lysine methyltransferase KMT5A-like isoform X2	.	sp|Q2YDJ8.1|8.44e-09|Bos taurus|N-lysine methyltransferase KMT5A	2239	4	6	211	304	487	500	0.066	0.053	1.388	2.295	4.296	4.59	0.559	1.058	65.813	52.421	64.233	58.79
XM_030986348.1	XP_030842208.1	LOC115924260	N-lysine methyltransferase KMT5A-like	.	sp|Q2YDJ8.1|8.05e-07|Bos taurus|N-lysine methyltransferase KMT5A	1392	0	5	274	3	40	19	0	0.072	2.899	0.036	0.568	0.281	0	1.419	137.466	0.832	8.486	3.593
XM_030978446.1	XP_030834306.1	LOC115921211	N-lysine methyltransferase KMT5A-like isoform X3	.	sp|Q2YDJ8.1|1.80e-07|Bos taurus|N-lysine methyltransferase KMT5A	6751	6	4	198	354	505	527	0.033	0.012	0.432	0.886	1.478	1.604	0.278	0.234	20.482	20.245	22.091	20.551
XM_030983372.1	XP_030839232.1	LOC115923119	N-lysine methyltransferase KMT5A-like	.	sp|Q2YDJ8.1|1.80e-07|Bos taurus|N-lysine methyltransferase KMT5A	3156	1	5	180	315	453	486	0.012	0.032	0.84	1.687	2.835	3.165	0.099	0.626	39.831	38.535	42.388	40.54
XM_030983373.1	XP_030839233.1	LOC115923119	N-lysine methyltransferase KMT5A-like	.	sp|Q2YDJ8.1|1.80e-07|Bos taurus|N-lysine methyltransferase KMT5A	7775	3	16	38	44	57	41	0.014	0.041	0.072	0.096	0.145	0.108	0.121	0.813	3.413	2.185	2.165	1.388
XM_030990190.1	XP_030846050.1	LOC100892850	N-lysine methyltransferase KMT5A isoform X2	.	sp|Q2YDJ8.1|1.80e-07|Bos taurus|N-lysine methyltransferase KMT5A	6758	4	5	167	322	521	532	0.022	0.015	0.364	0.805	1.523	1.618	0.185	0.292	17.258	18.396	22.767	20.724
XM_030995031.1	XP_030850891.1	LOC105442287	N-lysine methyltransferase KMT5A-like isoform X2	.	sp|Q2YDJ8.1|1.80e-07|Bos taurus|N-lysine methyltransferase KMT5A	6761	1	7	171	295	496	532	0.005	0.021	0.372	0.737	1.449	1.617	0.046	0.409	17.663	16.846	21.665	20.715
XM_030996025.1	XP_030851885.1	LOC105440265	N-lysine methyltransferase KMT5A-like isoform X2	.	sp|Q2YDJ8.1|1.80e-07|Bos taurus|N-lysine methyltransferase KMT5A	6226	4	4	186	295	494	521	0.024	0.013	0.44	0.801	1.567	1.72	0.201	0.254	20.863	18.293	23.432	22.03
XM_030993057.1	XP_030848917.1	LOC115927300	uncharacterized protein LOC115927300 isoform X1	.	sp|Q2YDJ8.1|1.72e-07|Bos taurus|N-lysine methyltransferase KMT5A	6715	3	10	191	331	486	535	0.016	0.03	0.419	0.833	1.43	1.638	0.14	0.588	19.864	19.031	21.374	20.975
XM_011674221.2	XP_011672523.1	LOC105442287	N-lysine methyltransferase KMT5A-like isoform X1	.	sp|Q2YDJ8.1|1.66e-07|Bos taurus|N-lysine methyltransferase KMT5A	1359	0	4	170	287	469	524	0	0.059	1.842	3.569	6.817	7.925	0	1.163	87.36	81.535	101.915	101.508
XM_030978444.1	XP_030834304.1	LOC115921211	N-lysine methyltransferase KMT5A-like isoform X1	.	sp|Q2YDJ8.1|1.66e-07|Bos taurus|N-lysine methyltransferase KMT5A	1345	1	6	185	287	467	481	0.027	0.089	2.026	3.606	6.858	7.35	0.233	1.762	96.058	82.384	102.537	94.148
XM_030990189.1	XP_030846049.1	LOC100892850	N-lysine methyltransferase KMT5A isoform X1	.	sp|Q2YDJ8.1|1.66e-07|Bos taurus|N-lysine methyltransferase KMT5A	1340	0	3	186	330	494	485	0	0.045	2.044	4.162	7.282	7.439	0	0.884	96.937	95.081	108.87	95.285
XM_030996024.1	XP_030851884.1	LOC105440265	N-lysine methyltransferase KMT5A-like isoform X1	.	sp|Q2YDJ8.1|1.66e-07|Bos taurus|N-lysine methyltransferase KMT5A	822	1	6	172	305	460	500	0.045	0.146	3.082	6.271	11.054	12.502	0.381	2.883	146.13	143.255	165.261	160.135
XM_030978447.1	XP_030834307.1	LOC115921211	N-lysine methyltransferase KMT5A-like isoform X4	.	sp|Q2YDJ8.1|1.61e-07|Bos taurus|N-lysine methyltransferase KMT5A	1398	1	4	190	352	494	523	0.026	0.057	2.002	4.255	6.98	7.689	0.224	1.13	94.914	97.212	104.353	98.488
XM_030987949.1	XP_030843809.1	LOC115924948	uncharacterized protein LOC115924948 isoform X4	.	sp|Q297V5.2|4.10e-14|Drosophila pseudoobscura pseudoobscura|Histone-lysine N-methyltransferase PR-Set7	3728	0	0	8	1	3	2	0	0	0.032	0.005	0.016	0.011	0	0	1.499	0.104	0.238	0.141
XM_030996395.1	XP_030852255.1	LOC105444505	uncharacterized protein LOC105444505 isoform X4	.	sp|Q297V5.2|4.00e-14|Drosophila pseudoobscura pseudoobscura|Histone-lysine N-methyltransferase PR-Set7	5009	0	1	5	2	0	0	0	0.004	0.015	0.007	0	0	0	0.079	0.697	0.154	0	0
XM_030974062.1	XP_030829922.1	LOC115919806	uncharacterized protein LOC115919806 isoform X4	.	sp|Q297V5.2|3.97e-14|Drosophila pseudoobscura pseudoobscura|Histone-lysine N-methyltransferase PR-Set7	5436	0	1	15	4	5	3	0	0.004	0.041	0.012	0.018	0.011	0	0.073	1.927	0.284	0.272	0.145
XM_030998879.1	XP_030854739.1	LOC115929558	uncharacterized protein LOC115929558 isoform X4	.	sp|Q297V5.2|3.83e-14|Drosophila pseudoobscura pseudoobscura|Histone-lysine N-methyltransferase PR-Set7	3873	0	0	9	5	4	5	0	0	0.034	0.022	0.02	0.027	0	0	1.623	0.498	0.305	0.34
XM_030998926.1	XP_030854786.1	LOC115929561	uncharacterized protein LOC115929561 isoform X4	.	sp|Q297V5.2|3.40e-14|Drosophila pseudoobscura pseudoobscura|Histone-lysine N-methyltransferase PR-Set7	4724	0	1	12	3	4	5	0	0.004	0.037	0.011	0.017	0.022	0	0.084	1.774	0.245	0.25	0.279
XM_030985870.1	XP_030841730.1	LOC115924105	histone-lysine N-methyltransferase PR-Set7-like	.	sp|Q297V5.2|2.92e-17|Drosophila pseudoobscura pseudoobscura|Histone-lysine N-methyltransferase PR-Set7	1004	0	0	1	12	71	56	0	0	0.015	0.202	1.397	1.146	0	0	0.696	4.615	20.884	14.684
XM_030996370.1	XP_030852230.1	LOC105444505	uncharacterized protein LOC105444505 isoform X1	.	sp|Q297V5.2|2.45e-14|Drosophila pseudoobscura pseudoobscura|Histone-lysine N-methyltransferase PR-Set7	5420	0	2	9	4	3	3	0	0.007	0.024	0.012	0.011	0.011	0	0.146	1.16	0.285	0.163	0.146
XM_030974059.1	XP_030829919.1	LOC115919806	uncharacterized protein LOC115919806 isoform X1	.	sp|Q297V5.2|2.41e-14|Drosophila pseudoobscura pseudoobscura|Histone-lysine N-methyltransferase PR-Set7	5847	0	1	15	3	4	7	0	0.003	0.038	0.009	0.014	0.025	0	0.068	1.792	0.198	0.202	0.315
XM_030996381.1	XP_030852241.1	LOC105444505	uncharacterized protein LOC105444505 isoform X2	.	sp|Q297V5.2|2.41e-14|Drosophila pseudoobscura pseudoobscura|Histone-lysine N-methyltransferase PR-Set7	5868	0	0	14	3	6	13	0	0	0.035	0.009	0.02	0.046	0	0	1.666	0.197	0.302	0.583
XM_030987946.1	XP_030843806.1	LOC115924948	uncharacterized protein LOC115924948 isoform X1	.	sp|Q297V5.2|2.36e-14|Drosophila pseudoobscura pseudoobscura|Histone-lysine N-methyltransferase PR-Set7	4139	0	1	21	5	6	4	0	0.005	0.075	0.02	0.029	0.02	0	0.095	3.543	0.466	0.428	0.254
XM_030974060.1	XP_030829920.1	LOC115919806	uncharacterized protein LOC115919806 isoform X2	.	sp|Q297V5.2|2.32e-14|Drosophila pseudoobscura pseudoobscura|Histone-lysine N-methyltransferase PR-Set7	6393	0	0	21	8	9	10	0	0	0.048	0.021	0.028	0.032	0	0	2.294	0.483	0.416	0.412
XM_030998874.1	XP_030854734.1	LOC115929558	uncharacterized protein LOC115929558 isoform X1	.	sp|Q297V5.2|2.27e-14|Drosophila pseudoobscura pseudoobscura|Histone-lysine N-methyltransferase PR-Set7	4284	0	0	17	2	7	7	0	0	0.058	0.008	0.032	0.034	0	0	2.771	0.18	0.483	0.43
XM_030998875.1	XP_030854735.1	LOC115929558	uncharacterized protein LOC115929558 isoform X2	.	sp|Q297V5.2|2.22e-14|Drosophila pseudoobscura pseudoobscura|Histone-lysine N-methyltransferase PR-Set7	5367	0	3	26	11	10	9	0	0.011	0.071	0.035	0.037	0.034	0	0.221	3.383	0.791	0.55	0.441
XM_030998876.1	XP_030854736.1	LOC115929558	uncharacterized protein LOC115929558 isoform X2	.	sp|Q297V5.2|2.22e-14|Drosophila pseudoobscura pseudoobscura|Histone-lysine N-methyltransferase PR-Set7	5632	9	13	89	39	48	38	0.059	0.046	0.233	0.117	0.168	0.139	0.5	0.912	11.036	2.674	2.517	1.776
XM_030987947.1	XP_030843807.1	LOC115924948	uncharacterized protein LOC115924948 isoform X2	.	sp|Q297V5.2|2.11e-14|Drosophila pseudoobscura pseudoobscura|Histone-lysine N-methyltransferase PR-Set7	4685	0	2	17	8	7	2	0	0.009	0.053	0.029	0.03	0.009	0	0.169	2.534	0.659	0.441	0.112
XM_030998923.1	XP_030854783.1	LOC115929561	uncharacterized protein LOC115929561 isoform X1	.	sp|Q297V5.2|1.99e-14|Drosophila pseudoobscura pseudoobscura|Histone-lysine N-methyltransferase PR-Set7	5135	0	1	13	1	6	7	0	0.004	0.037	0.003	0.023	0.028	0	0.077	1.768	0.075	0.345	0.359
XM_030998924.1	XP_030854784.1	LOC115929561	uncharacterized protein LOC115929561 isoform X2	.	sp|Q297V5.2|1.97e-14|Drosophila pseudoobscura pseudoobscura|Histone-lysine N-methyltransferase PR-Set7	5741	2	5	20	11	15	8	0.013	0.017	0.051	0.032	0.052	0.029	0.109	0.344	2.433	0.74	0.772	0.367
XM_030994228.1	XP_030850088.1	LOC105436962	uncharacterized protein LOC105436962	.	sp|Q0V9E9.1|9.65e-16|Xenopus tropicalis|N-lysine methyltransferase KMT5A	1670	0	1	53	51	68	61	0	0.012	0.467	0.516	0.804	0.751	0	0.237	22.164	11.791	12.025	9.616
XM_030987516.1	XP_030843376.1	LOC105444832	uncharacterized protein LOC105444832	.	sp|Q0V9E9.1|8.54e-16|Xenopus tropicalis|N-lysine methyltransferase KMT5A	1643	0	1	68	54	68	74	0	0.012	0.61	0.555	0.818	0.926	0	0.24	28.904	12.689	12.222	11.857
XM_030986153.1	XP_030842013.1	LOC105442104	uncharacterized protein LOC105442104	.	sp|Q0V9E9.1|4.47e-17|Xenopus tropicalis|N-lysine methyltransferase KMT5A	7730	2	1	35	33	20	8	0.01	0.003	0.067	0.072	0.051	0.021	0.081	0.051	3.162	1.648	0.764	0.272
XM_030986154.1	XP_030842014.1	LOC105442104	uncharacterized protein LOC105442104	.	sp|Q0V9E9.1|4.47e-17|Xenopus tropicalis|N-lysine methyltransferase KMT5A	7430	1	23	987	595	274	263	0.005	0.062	1.956	1.353	0.728	0.728	0.042	1.223	92.771	30.918	10.89	9.319
XM_030992266.1	XP_030848126.1	LOC105437122	uncharacterized protein LOC105437122 isoform X3	.	sp|Q0V9E9.1|3.84e-21|Xenopus tropicalis|N-lysine methyltransferase KMT5A	3952	1	2	14	51	121	159	0.009	0.01	0.052	0.218	0.605	0.827	0.079	0.2	2.474	4.982	9.042	10.592
XM_030992264.1	XP_030848124.1	LOC105437122	uncharacterized protein LOC105437122 isoform X1	.	sp|Q0V9E9.1|3.51e-21|Xenopus tropicalis|N-lysine methyltransferase KMT5A	6451	2	0	6	51	133	167	0.011	0	0.014	0.134	0.407	0.532	0.097	0	0.65	3.052	6.088	6.815
XM_030974230.1	XP_030830090.1	LOC100893887	uncharacterized protein LOC100893887	.	sp|Q0V9E9.1|3.32e-21|Xenopus tropicalis|N-lysine methyltransferase KMT5A	6685	1	0	6	32	42	64	0.006	0	0.013	0.081	0.124	0.197	0.047	0	0.627	1.848	1.855	2.52
XM_030990045.1	XP_030845905.1	LOC100891466	formin-like protein 13 isoform X1	.	sp|Q0V9E9.1|3.06e-22|Xenopus tropicalis|N-lysine methyltransferase KMT5A	3923	1	2	43	564	1408	1656	0.009	0.01	0.161	2.43	7.089	8.676	0.08	0.201	7.655	55.507	105.991	111.13
XM_030990738.1	XP_030846598.1	LOC115926175	formin-like protein 13 isoform X1	.	sp|Q0V9E9.1|3.06e-22|Xenopus tropicalis|N-lysine methyltransferase KMT5A	3951	7	8	31	576	1416	1620	0.065	0.04	0.116	2.464	7.079	8.428	0.555	0.8	5.479	56.286	105.838	107.943
XM_030990046.1	XP_030845906.1	LOC100891466	formin-like protein 13 isoform X2	.	sp|Q0V9E9.1|2.78e-22|Xenopus tropicalis|N-lysine methyltransferase KMT5A	3807	8	5	37	592	1436	1622	0.077	0.026	0.143	2.628	7.451	8.757	0.658	0.519	6.787	60.037	111.393	112.165
XM_030990739.1	XP_030846599.1	LOC115926175	formin-like protein 13 isoform X2	.	sp|Q0V9E9.1|2.78e-22|Xenopus tropicalis|N-lysine methyltransferase KMT5A	3834	2	8	45	607	1413	1536	0.019	0.042	0.173	2.676	7.28	8.234	0.163	0.824	8.197	61.125	108.837	105.47
XM_030980080.1	XP_030835940.1	LOC105436963	uncharacterized protein LOC105436963	.	sp|Q0V9E9.1|1.68e-15|Xenopus tropicalis|N-lysine methyltransferase KMT5A	3384	0	0	8	17	6	6	0	0	0.035	0.085	0.035	0.036	0	0	1.651	1.94	0.524	0.467
XM_030978521.1	XP_030834381.1	LOC115921240	N-lysine methyltransferase KMT5A-A-like	.	sp|Q08AY6.1|6.43e-23|Xenopus laevis|N-lysine methyltransferase KMT5A-A	756	0	0	1	3	1	2	0	0	0.019	0.067	0.026	0.054	0	0	0.924	1.532	0.391	0.696
XM_030991068.1	XP_030846928.1	LOC115926391	N-lysine methyltransferase KMT5A-A-like	.	sp|Q08AY6.1|5.13e-23|Xenopus laevis|N-lysine methyltransferase KMT5A-A	1036	0	0	0	1	1	1	0	0	0	0.016	0.019	0.02	0	0	0	0.373	0.285	0.254
XM_031000140.1	XP_030856000.1	LOC115929956	uncharacterized protein LOC115929956	.	sp|Q08AY6.1|4.16e-20|Xenopus laevis|N-lysine methyltransferase KMT5A-A	3925	1	0	7	5	3	2	0.009	0	0.026	0.022	0.015	0.01	0.08	0	1.245	0.492	0.226	0.134
XM_030997446.1	XP_030853306.1	LOC105439932	uncharacterized protein LOC105439932 isoform X2	.	sp|Q08AY6.1|4.13e-17|Xenopus laevis|N-lysine methyltransferase KMT5A-A	5083	0	0	3	1	5	5	0	0	0.009	0.003	0.019	0.02	0	0	0.412	0.076	0.29	0.259
XM_030974054.1	XP_030829914.1	LOC115919804	uncharacterized protein LOC115919804	.	sp|Q08AY6.1|3.99e-20|Xenopus laevis|N-lysine methyltransferase KMT5A-A	8516	3	0	13	5	3	8	0.013	0	0.022	0.01	0.007	0.019	0.11	0	1.066	0.227	0.104	0.247
XM_030988105.1	XP_030843965.1	LOC105439557	uncharacterized protein LOC105439557	.	sp|Q08AY6.1|3.99e-17|Xenopus laevis|N-lysine methyltransferase KMT5A-A	3983	1	0	10	2	4	2	0.009	0	0.037	0.008	0.02	0.01	0.079	0	1.753	0.194	0.297	0.132
XM_030983288.1	XP_030839148.1	LOC115923091	uncharacterized protein LOC115923091 isoform X2	.	sp|Q08AY6.1|3.91e-17|Xenopus laevis|N-lysine methyltransferase KMT5A-A	4121	0	0	1	1	3	3	0	0	0.004	0.004	0.014	0.015	0	0	0.169	0.094	0.215	0.192
XM_030981339.1	XP_030837199.1	LOC115922389	uncharacterized protein LOC115922389 isoform X1	.	sp|Q08AY6.1|3.84e-20|Xenopus laevis|N-lysine methyltransferase KMT5A-A	6313	0	0	6	4	6	3	0	0	0.014	0.011	0.019	0.01	0	0	0.664	0.245	0.281	0.125
XM_030985587.1	XP_030841447.1	LOC115924025	uncharacterized protein LOC115924025 isoform X1	.	sp|Q08AY6.1|3.84e-20|Xenopus laevis|N-lysine methyltransferase KMT5A-A	8190	2	0	20	4	8	4	0.009	0	0.036	0.008	0.019	0.01	0.076	0	1.705	0.189	0.288	0.129
XM_030973164.1	XP_030829024.1	LOC115919423	uncharacterized protein LOC115919423 isoform X2	.	sp|Q08AY6.1|3.80e-17|Xenopus laevis|N-lysine methyltransferase KMT5A-A	4970	0	0	6	2	2	3	0	0	0.018	0.007	0.008	0.012	0	0	0.843	0.155	0.119	0.159
XM_030987556.1	XP_030843416.1	LOC105440881	uncharacterized protein LOC105440881 isoform X1	.	sp|Q08AY6.1|3.67e-20|Xenopus laevis|N-lysine methyltransferase KMT5A-A	6152	0	0	5	3	4	4	0	0	0.012	0.008	0.013	0.013	0	0	0.568	0.188	0.192	0.171
XM_030995838.1	XP_030851698.1	LOC115928539	uncharacterized protein LOC115928539	.	sp|Q08AY6.1|3.60e-20|Xenopus laevis|N-lysine methyltransferase KMT5A-A	4233	0	0	5	6	6	4	0	0	0.017	0.024	0.028	0.019	0	0	0.825	0.547	0.419	0.249
XM_030973306.1	XP_030829166.1	LOC115919452	uncharacterized protein LOC115919452	.	sp|Q08AY6.1|3.59e-14|Xenopus laevis|N-lysine methyltransferase KMT5A-A	4572	1	0	54	28	25	10	0.008	0	0.174	0.104	0.108	0.045	0.068	0	8.248	2.364	1.615	0.576
XM_030984687.1	XP_030840547.1	LOC115923618	uncharacterized protein LOC115923618	.	sp|Q08AY6.1|3.45e-15|Xenopus laevis|N-lysine methyltransferase KMT5A-A	4879	0	8	409	2333	2394	1948	0	0.033	1.235	8.081	9.692	8.206	0	0.648	58.543	184.615	144.903	105.11
XM_030984688.1	XP_030840548.1	LOC115923618	uncharacterized protein LOC115923618	.	sp|Q08AY6.1|3.45e-15|Xenopus laevis|N-lysine methyltransferase KMT5A-A	5035	0	4	113	281	328	189	0	0.016	0.331	0.943	1.287	0.772	0	0.314	15.673	21.547	19.238	9.882
XM_030978187.1	XP_030834047.1	LOC100892236	uncharacterized protein LOC100892236	.	sp|Q08AY6.1|3.23e-15|Xenopus laevis|N-lysine methyltransferase KMT5A-A	10031	6	4	200	666	571	523	0.022	0.008	0.294	1.122	1.124	1.072	0.187	0.158	13.924	25.634	16.81	13.726
XM_030978188.1	XP_030834048.1	LOC100892236	uncharacterized protein LOC100892236	.	sp|Q08AY6.1|3.23e-15|Xenopus laevis|N-lysine methyltransferase KMT5A-A	9875	1	11	190	427	480	406	0.004	0.022	0.283	0.731	0.96	0.845	0.032	0.44	13.437	16.695	14.355	10.824
XM_030999389.1	XP_030855249.1	LOC115929662	uncharacterized protein LOC115929662	.	sp|Q08AY6.1|3.23e-15|Xenopus laevis|N-lysine methyltransferase KMT5A-A	10014	3	5	212	680	568	479	0.011	0.01	0.312	1.148	1.12	0.983	0.094	0.197	14.785	26.217	16.75	12.593
XM_030999390.1	XP_030855250.1	LOC115929662	uncharacterized protein LOC115929662	.	sp|Q08AY6.1|3.23e-15|Xenopus laevis|N-lysine methyltransferase KMT5A-A	9858	4	8	215	379	503	371	0.015	0.016	0.321	0.65	1.008	0.774	0.127	0.321	15.231	14.843	15.068	9.908
XM_030984709.1	XP_030840569.1	LOC115923634	uncharacterized protein LOC115923634	.	sp|Q08AY6.1|3.09e-15|Xenopus laevis|N-lysine methyltransferase KMT5A-A	9826	1	7	457	2432	2453	1958	0.004	0.014	0.685	4.183	4.931	4.096	0.032	0.281	32.48	95.559	73.724	52.459
XM_030984710.1	XP_030840570.1	LOC115923634	uncharacterized protein LOC115923634	.	sp|Q08AY6.1|3.09e-15|Xenopus laevis|N-lysine methyltransferase KMT5A-A	9982	2	6	121	319	368	239	0.007	0.012	0.179	0.54	0.728	0.492	0.063	0.237	8.465	12.338	10.887	6.303
XM_030976291.1	XP_030832151.1	LOC115920498	uncharacterized protein LOC115920498	.	sp|Q08AY6.1|2.99e-15|Xenopus laevis|N-lysine methyltransferase KMT5A-A	6536	1	6	177	678	513	485	0.006	0.018	0.399	1.753	1.55	1.525	0.048	0.363	18.912	40.05	23.179	19.535
XM_030976292.1	XP_030832152.1	LOC115920498	uncharacterized protein LOC115920498	.	sp|Q08AY6.1|2.99e-15|Xenopus laevis|N-lysine methyltransferase KMT5A-A	6380	3	6	214	408	436	398	0.017	0.019	0.494	1.081	1.35	1.282	0.147	0.371	23.425	24.69	20.181	16.423
XM_030991069.1	XP_030846929.1	LOC115926392	uncharacterized protein LOC115926392	.	sp|Q08AY6.1|1.98e-22|Xenopus laevis|N-lysine methyltransferase KMT5A-A	1262	0	1	4	0	2	1	0	0.016	0.047	0	0.031	0.016	0	0.313	2.214	0	0.468	0.209
XM_030985156.1	XP_030841016.1	LOC115923811	uncharacterized protein LOC115923811	.	sp|Q08AY6.1|1.91e-22|Xenopus laevis|N-lysine methyltransferase KMT5A-A	1433	0	0	3	1	1	0	0	0	0.031	0.012	0.014	0	0	0	1.462	0.269	0.206	0
XM_030997445.1	XP_030853305.1	LOC105439932	uncharacterized protein LOC105439932 isoform X1	.	sp|Q08AY6.1|1.59e-19|Xenopus laevis|N-lysine methyltransferase KMT5A-A	5086	0	0	6	3	4	1	0	0	0.017	0.01	0.016	0.004	0	0	0.824	0.228	0.232	0.052
XM_030983287.1	XP_030839147.1	LOC115923091	uncharacterized protein LOC115923091 isoform X1	.	sp|Q08AY6.1|1.52e-19|Xenopus laevis|N-lysine methyltransferase KMT5A-A	4123	0	0	3	2	2	5	0	0	0.011	0.008	0.01	0.025	0	0	0.508	0.187	0.143	0.319
XM_030973163.1	XP_030829023.1	LOC115919423	uncharacterized protein LOC115919423 isoform X1	.	sp|Q08AY6.1|1.49e-19|Xenopus laevis|N-lysine methyltransferase KMT5A-A	4972	0	0	3	1	1	2	0	0	0.009	0.003	0.004	0.008	0	0	0.421	0.078	0.059	0.106
XM_030993168.1	XP_030849028.1	LOC105438748	uncharacterized protein LOC105438748 isoform X1	.	sp|Q08AY6.1|1.49e-19|Xenopus laevis|N-lysine methyltransferase KMT5A-A	5389	0	0	3	2	2	3	0	0	0.008	0.006	0.007	0.011	0	0	0.389	0.143	0.11	0.147
XM_030984686.1	XP_030840546.1	LOC105438115	uncharacterized protein LOC105438115	.	sp|Q08AY6.1|1.45e-13|Xenopus laevis|N-lysine methyltransferase KMT5A-A	3553	1	1	35	20	12	6	0.01	0.006	0.145	0.095	0.067	0.035	0.088	0.111	6.879	2.173	0.997	0.445
XM_030978141.1	XP_030834001.1	LOC105443679	uncharacterized protein LOC105443679 isoform X1	.	sp|Q08AY6.1|1.43e-19|Xenopus laevis|N-lysine methyltransferase KMT5A-A	5428	0	0	2	0	5	5	0	0	0.005	0	0.018	0.019	0	0	0.257	0	0.272	0.243
XM_030974256.1	XP_030830116.1	LOC115919838	uncharacterized protein LOC115919838	.	sp|Q08AY6.1|1.40e-13|Xenopus laevis|N-lysine methyltransferase KMT5A-A	7141	0	5	47	33	19	12	0	0.014	0.097	0.078	0.053	0.035	0	0.277	4.596	1.784	0.786	0.442
XM_030972090.1	XP_030827950.1	LOC115919149	uncharacterized protein LOC115919149	.	sp|Q08AY6.1|1.34e-18|Xenopus laevis|N-lysine methyltransferase KMT5A-A	5839	0	0	8	5	4	3	0	0	0.02	0.014	0.014	0.011	0	0	0.957	0.331	0.202	0.135
XM_030999116.1	XP_030854976.1	LOC115929595	uncharacterized protein LOC115929595	.	sp|Q08AY6.1|1.16e-20|Xenopus laevis|N-lysine methyltransferase KMT5A-A	2871	0	0	4	3	0	2	0	0	0.021	0.018	0	0.014	0	0	0.973	0.403	0	0.183
NM_001001474.2	NP_001001474.1	LOC414053	guanine nucleotide-binding protein G(s) alpha subunit	.	.	1298	310	234	154	215	233	209	8.806	3.595	1.747	2.799	3.546	3.31	74.782	71.205	82.857	63.951	53.011	42.39
NM_001001475.1	NP_001001475.1	LOC414054	guanine nucleotide-binding protein G(i) alpha subunit	.	.	1524	702	603	443	800	801	608	16.983	7.89	4.281	8.872	10.382	8.2	144.232	156.279	203.003	202.669	155.215	105.028
NM_001001476.1	NP_001001476.1	LOC414055	guanine nucleotide-binding protein G(12) alpha subunit	.	.	1882	243	152	134	228	237	262	4.761	1.61	1.049	2.047	2.487	2.861	40.429	31.9	49.724	46.773	37.189	36.65
NM_001001768.2	NP_001001768.2	Hes	hairy and enhancer of split	.	.	2549	26	154	208	8691	30254	42684	0.376	1.205	1.202	57.624	234.444	344.181	3.194	23.863	56.987	1316.39	3505.08	4408.42
NM_001003798.1	NP_001003798.1	st6galnac	alpha-2%2C6-sialyltransferase	.	.	1365	107	65	24	13	20	15	2.89	0.95	0.259	0.161	0.289	0.226	24.545	18.808	12.279	3.677	4.327	2.893
NM_001005725.1	NP_001005725.1	GATAe	GATA transcription factor e	.	.	4265	59	55	63	302	168	326	0.51	0.257	0.218	1.197	0.778	1.571	4.332	5.093	10.316	27.338	11.633	20.123
NM_001009577.1	NP_001009577.1	Nk1	homeobox transcription factor Nk1	.	.	1666	9	5	4	79	464	1212	0.199	0.06	0.035	0.801	5.501	14.953	1.692	1.185	1.677	18.308	82.249	191.521
NM_001011728.2	NP_001011728.2	isg12	putative ISG12 protein	.	.	812	386	211	80	46	8	9	17.527	5.182	1.451	0.957	0.195	0.228	148.847	102.635	68.804	21.872	2.91	2.918
NM_001012702.1	NP_001012720.1	hh	hedgehog precursor	.	.	1394	0	0	0	3	136	252	0	0	0	0.036	1.927	3.716	0	0	0	0.831	28.811	47.591
NM_001012703.1	NP_001012721.1	LOC503549	histamine H1 receptor	.	.	3289	0	3	1	4	3	2	0	0.018	0.004	0.021	0.018	0.012	0	0.36	0.212	0.47	0.269	0.16
NM_001015510.1	NP_001015510.1	Oct	major octamer-binding protein	.	.	3568	2209	1760	462	2198	1588	1308	22.827	9.836	1.907	10.411	8.791	7.535	193.857	194.83	90.427	237.841	131.435	96.51
NM_001025209.1	NP_001020380.1	LOC574069	soluble adenylyl cyclase	.	.	5938	0	1	1	7	39	35	0	0.003	0.002	0.02	0.13	0.121	0	0.067	0.118	0.455	1.94	1.552
NM_001025211.1	NP_001020382.1	eef1G	translation elongation factor 1B gamma subunit	.	.	1278	98	31	253	631	500	647	2.827	0.484	2.916	8.345	7.728	10.406	24.011	9.581	138.252	190.626	115.538	133.279
NM_001025213.1	NP_001020384.1	SHR3	steroid hormone receptor 3	.	.	3838	968	797	1377	1808	2082	2118	9.299	4.141	5.284	7.962	10.715	11.343	78.973	82.02	250.56	181.877	160.2	145.281
NM_001032368.2	NP_001027540.1	otx	homeobox protein OTX isoform beta	.	.	3605	324	405	16008	29643	54390	61873	3.314	2.24	65.398	138.969	298.016	352.767	28.142	44.373	3101.09	3174.68	4455.53	4518.39
NM_001032369.2	NP_001027541.1	otx	homeobox protein OTX isoform beta	.	.	3326	352	365	2664	11981	35252	37864	3.902	2.188	11.796	60.88	209.357	233.99	33.138	43.345	559.364	1390.77	3130.02	2997.04
NM_001032370.1	NP_001027542.1	delta	delta protein	.	.	2719	8	19	242	953	291	285	0.108	0.139	1.311	5.924	2.114	2.154	0.921	2.76	62.157	135.322	31.606	27.595
NM_001032371.2	NP_001027543.1	LOC576711	beta-catenin	.	.	3604	1129	834	618	842	915	687	11.55	4.614	2.525	3.948	5.015	3.918	98.089	91.401	119.753	90.201	74.976	50.183
NM_001033007.1	NP_001028179.1	Rag1L	recombination activating protein 1-like	.	.	3363	0	1	22	50	100	153	0	0.006	0.096	0.251	0.587	0.935	0	0.117	4.569	5.74	8.781	11.977
NM_001033010.1	NP_001028182.1	HCN2	hyperpolarization-gated and cyclic nucleotide regulated channel	.	.	1917	0	0	4	11	4	1	0	0	0.031	0.097	0.041	0.011	0	0	1.457	2.215	0.616	0.137
NM_001033012.2	NP_001028184.1	Rag2L	recombination activating protein 2-like	.	.	2089	47	36	87	395	567	521	0.83	0.344	0.613	3.196	5.361	5.126	7.045	6.807	29.085	73.003	80.155	65.658
NM_001033524.1	NP_001028696.1	LOC576779	cyclin B	.	.	3639	344782	257317	42639	22787	10357	7557	3493.3	1409.99	172.566	105.83	56.218	42.683	29666.9	27929	8182.91	2417.62	840.499	546.708
NM_001033647.1	NP_001028819.1	LOC575628	cyclophilin 1 precursor	.	.	741	1	0	63	522	811	833	0.05	0	1.252	11.906	21.619	23.106	0.423	0	59.375	271.979	323.212	295.947
NM_001033648.1	NP_001028820.1	MMP16	matrix metalloproteinase 16 precursor	.	.	3566	0	0	1	15	315	189	0	0	0.004	0.071	1.745	1.089	0	0	0.196	1.624	26.086	13.953
NM_001033649.1	NP_001028821.1	SPCA	testis secretory pathway calcium transporting ATPase	.	.	3159	2694	1680	576	451	559	614	31.443	10.604	2.685	2.413	3.495	3.995	267.029	210.053	127.337	55.12	52.257	51.169
NM_001033650.1	NP_001028822.1	PMCA	sperm plasma membrane calcium transporting ATPase	.	.	3922	1458	1128	1139	2368	4648	4449	13.706	5.735	4.277	10.204	23.409	23.316	116.402	113.598	202.814	233.108	349.981	298.636
NM_001033651.1	NP_001028823.1	MMP14	matrix metalloproteinase 14 precursor	.	.	2035	0	0	219	100	2	4	0	0	1.585	0.83	0.019	0.04	0	0	75.156	18.972	0.29	0.517
NM_001033949.1	NP_001029121.1	pde5	sperm phosphodiesterase 5	.	.	3857	866	619	41	63	187	281	8.278	3.2	0.157	0.276	0.958	1.497	70.304	63.388	7.424	6.306	14.318	19.18
NM_001033950.1	NP_001029122.1	ABCB1	egg permeability glycoprotein	.	.	3990	206	134	80	49	112	117	1.904	0.67	0.295	0.208	0.554	0.603	16.166	13.265	14.002	4.741	8.29	7.72
NM_001037157.2	NP_001032234.2	CyI	actin%2C cytoskeletal 1B	.	.	1131	29	15	22	245	729	841	0.945	0.264	0.286	3.661	12.732	15.284	8.029	5.238	13.584	83.635	190.349	195.759
NM_001037323.1	NP_001032400.1	LOC592500	sulfotransferase	.	.	858	0	0	0	48	304	313	0	0	0	0.945	6.999	7.498	0	0	0	21.599	104.634	96.038
NM_001037630.1	NP_001032719.1	SERCA	sarco/endoplasmic reticulum calcium transporting ATPase	.	.	3282	249	221	150	310	494	427	2.797	1.343	0.673	1.596	2.973	2.674	23.756	26.596	31.918	36.468	44.45	34.251
NM_001040015.1	NP_001035104.1	LOC574826	uncharacterized protein LOC574826	.	.	2541	1330	1011	2315	8869	11098	9062	19.298	7.934	13.418	58.989	86.271	73.301	163.892	157.15	636.252	1347.58	1289.81	938.874
NM_001040405.1	NP_001035495.1	ags	activator of G-protein signal	.	.	3760	788	792	627	935	953	581	7.727	4.2	2.456	4.203	5.006	3.176	65.622	83.197	116.456	96.008	74.85	40.68
NM_001079540.1	NP_001073008.1	AMAS2	amassin-2 precursor	.	.	1613	0	1	2	10	1	3	0	0.012	0.018	0.105	0.012	0.038	0	0.245	0.866	2.394	0.183	0.49
NM_001079541.1	NP_001073009.1	tmem16	transmembrane protein 16	.	.	2766	52	37	25	19	33	53	0.693	0.267	0.133	0.116	0.236	0.394	5.887	5.283	6.312	2.652	3.523	5.044
NM_001079542.1	NP_001073010.1	FoxA	forkhead transcription factor A	.	.	2879	7	4	1289	4056	11996	11938	0.09	0.028	6.594	23.81	82.304	85.228	0.761	0.549	312.676	543.926	1230.5	1091.64
NM_001079543.1	NP_001073011.1	AMAS4	amassin 4 precursor	.	.	1938	1	2	2	0	0	0	0.019	0.021	0.015	0	0	0	0.162	0.408	0.721	0	0	0
NM_001079544.1	NP_001073012.1	AMAS3	amassin-3 precursor	.	.	1578	1	1	0	2	0	0	0.023	0.013	0	0.021	0	0	0.198	0.25	0	0.489	0	0
NM_001079545.1	NP_001073013.1	FoxJ1	forkhead transcription factor J1	.	.	2198	207	167	694	623	536	505	3.472	1.515	4.65	4.79	4.817	4.722	29.488	30.009	220.503	109.432	72.015	60.486
NM_001079546.1	NP_001073014.1	clmdn	colmedin	.	.	2538	0	0	0	2	0	1	0	0	0	0.013	0	0.008	0	0	0	0.304	0	0.104
NM_001079547.1	NP_001073015.1	LOXL2	lysyl oxidase-like 2 precursor	.	.	2832	0	1	1	5	3	56	0	0.007	0.005	0.03	0.021	0.406	0	0.139	0.247	0.682	0.313	5.206
NM_001079548.1	NP_001073016.1	185/333	185/333 family member precursor	.	.	1003	7	0	2	0	0	10	0.257	0	0.029	0	0	0.205	2.185	0	1.393	0	0	2.625
NM_001079551.1	NP_001073019.1	NBC	sodium bicarbonate cotransporter	.	.	4159	226	183	69	88	118	104	2.004	0.877	0.244	0.358	0.56	0.514	17.015	17.379	11.586	8.169	8.379	6.583
NM_001079553.1	NP_001073021.1	blimp1/krox	Blimp1/Krox1b isoform 1	.	.	4083	69	160	6290	8128	8714	10501	0.623	0.781	22.688	33.644	42.157	52.862	5.292	15.478	1075.86	768.577	630.266	677.079
NM_001079554.2	NP_001073022.2	dd185	DD185 protein%2C upregulated upon bacterial challenge and trauma precursor	.	.	1359	2	0	1	0	0	0	0.054	0	0.011	0	0	0	0.461	0	0.514	0	0	0
NM_001079555.1	NP_001073023.1	Nanos2	nanos 2	.	.	699	8	41	123	90	106	105	0.422	1.17	2.592	2.176	2.995	3.087	3.584	23.167	122.888	49.711	44.783	39.546
NM_001079556.1	NP_001073024.1	ntf5	neurotrophin 5	.	.	1176	0	2	40	7	0	1	0	0.034	0.501	0.101	0	0.017	0	0.672	23.754	2.298	0	0.224
NM_001079557.2	NP_001073025.1	foxx	forkhead transcription factor X	.	.	1200	413	292	773	42	8	3	12.689	4.852	9.487	0.592	0.132	0.051	107.765	96.11	449.864	13.513	1.969	0.658
NM_001079558.1	NP_001073026.1	LOC753087	uncharacterized protein LOC753087 precursor	.	.	1210	2	0	0	0	1	3	0.061	0	0	0	0.016	0.051	0.518	0	0	0	0.244	0.653
NM_001080970.1	NP_001074439.1	LOC588748	uncharacterized protein LOC588748	.	.	1978	7	3	16	37	16	7	0.13	0.03	0.119	0.316	0.16	0.073	1.108	0.599	5.649	7.222	2.389	0.932
NM_001081964.1	NP_001075433.1	tetrakcng	tetrameric potassium-selective cyclic nucleotide gated channel	.	.	6717	117	86	45	14	47	74	0.642	0.255	0.099	0.035	0.138	0.226	5.454	5.057	4.679	0.805	2.066	2.9
NM_001081965.1	NP_001075434.1	REJ9	receptor for egg jelly protein precursor	.	.	10475	1	6	35	9	22	104	0.004	0.011	0.049	0.015	0.041	0.204	0.03	0.226	2.333	0.332	0.62	2.614
NM_001081966.1	NP_001075435.1	Sp-Smad2/3	uncharacterized protein LOC577345	.	.	1284	191	78	44	41	48	35	5.485	1.211	0.505	0.54	0.738	0.56	46.578	23.994	23.932	12.328	11.04	7.176
NM_001081967.1	NP_001075436.1	LOC588348	sperm adenylate kinase	.	.	3052	438	268	144	294	331	254	5.291	1.751	0.695	1.628	2.142	1.711	44.937	34.683	32.95	37.192	32.028	21.91
NM_001081968.1	NP_001075437.1	REJ8	receptor for egg jelly 8 precursor	.	.	10023	13	10	41	46	66	45	0.048	0.02	0.06	0.078	0.13	0.092	0.406	0.394	2.857	1.772	1.945	1.182
NM_001081969.1	NP_001075438.1	REJ10	receptor for egg jelly protein 10 precursor	.	.	6686	0	2	2	1	2	2	0	0.006	0.004	0.003	0.006	0.006	0	0.118	0.209	0.058	0.088	0.079
NM_001083633.1	NP_001077102.1	eif4e2	uncharacterized protein LOC575773	.	.	684	6	3	9	33	34	29	0.323	0.087	0.194	0.815	0.982	0.871	2.747	1.732	9.189	18.627	14.679	11.162
NM_001083634.1	NP_001077103.1	4e-bp	uncharacterized protein LOC752411	.	.	342	91	46	11	24	40	31	9.81	2.682	0.474	1.186	2.31	1.863	83.315	53.125	22.462	27.094	34.54	23.863
NM_001098445.2	NP_001091915.2	REJ7	receptor for egg jelly 7 precursor	.	.	10941	446	343	133	523	1211	1433	1.503	0.625	0.179	0.808	2.186	2.692	12.764	12.382	8.489	18.456	32.687	34.481
NM_001098446.1	NP_001091916.1	eif4a	eukaryotic initiation factor 4a	.	.	1281	10750	5920	1279	3316	4752	5214	309.409	92.152	14.705	43.749	73.275	83.659	2627.66	1825.33	697.275	999.421	1095.5	1071.54
NM_001098447.1	NP_001091917.1	pabp	polyA-binding protein	.	.	1923	236	143	118	243	389	402	4.525	1.483	0.904	2.136	3.996	4.297	38.428	29.371	42.853	48.788	59.739	55.034
NM_001098448.1	NP_001091918.1	PDE1	phosphodiesterase 1	.	.	2509	2	3	0	2	9	18	0.029	0.024	0	0.013	0.071	0.147	0.25	0.472	0	0.308	1.059	1.889
NM_001098449.1	NP_001091919.1	LOC579010	nodal precursor	.	.	1353	0	9	58	196	102	63	0	0.133	0.631	2.448	1.489	0.957	0	2.627	29.937	55.93	22.263	12.258
NM_001098450.1	NP_001091920.1	LOC581730	dual serine/threonine and tyrosine protein kinase	.	.	3428	5003	4052	3519	7607	7032	5637	53.81	23.57	15.119	37.504	40.52	33.799	456.982	466.871	716.904	856.753	605.792	432.907
NM_001098451.1	NP_001091921.1	REJ5	receptor for egg jelly 5	.	.	11558	2	3	252	48	42	40	0.006	0.005	0.321	0.07	0.072	0.071	0.054	0.103	15.227	1.603	1.073	0.911
NM_001098452.1	NP_001091922.1	pofut1	protein O-fucosyltransferase 1 precursor	.	.	1215	12	10	5	11	18	34	0.364	0.164	0.061	0.153	0.293	0.575	3.093	3.251	2.874	3.495	4.375	7.367
NM_001098453.1	NP_001091923.1	st	uncharacterized protein LOC590209	.	.	1074	0	0	0	0	0	3	0	0	0	0	0	0.057	0	0	0	0	0	0.735
NM_001098454.1	NP_001091924.1	SPARC	secreted protein%2C acidic%2C cysteine-rich precursor	.	.	2386	17431	13226	8405	16655	9867	10425	269.355	110.532	51.88	117.971	81.685	89.804	2287.5	2189.41	2460.08	2694.99	1221.24	1150.25
NM_001098456.1	NP_001091926.1	eif4e3	eukaryotic translation initiation factor 4E family member 3	.	.	636	2175	1738	1085	1035	603	571	126.088	54.491	25.125	27.503	18.728	18.453	1070.81	1079.35	1191.39	628.299	279.992	236.356
NM_001098457.1	NP_001091927.1	NHE	sperm-specific sodium proton exchanger precursor	.	.	4220	1	1	1	16	0	3	0.009	0.005	0.003	0.064	0	0.015	0.074	0.094	0.165	1.464	0	0.187
NM_001098458.1	NP_001091928.1	eif4e1	eukaryotic translation initiation factor 4E	.	.	678	34	23	16	96	227	352	1.849	0.676	0.348	2.393	6.613	10.671	15.702	13.399	16.481	54.667	98.874	136.679
NM_001098459.1	NP_001091929.1	LOC100048987	dickkopf-1 precursor	.	.	4763	31	55	789	5924	4464	4221	0.24	0.23	2.44	21.02	18.513	18.215	2.038	4.561	115.686	480.195	276.776	233.304
NM_001098460.1	NP_001091930.1	REJ6	receptor for egg jelly 6 precursor	.	.	11356	0	0	4	9	5	3	0	0	0.005	0.013	0.009	0.005	0	0	0.246	0.306	0.13	0.07
NM_001105709.1	NP_001099179.1	LOC753325	twist	.	.	615	0	0	1	0	0	0	0	0	0.024	0	0	0	0	0	1.136	0	0	0
NM_001110244.2	NP_001103714.2	arc2	ADP-ribosyl cyclase precursor	.	.	999	55	22	21	17	7	5	2.03	0.439	0.31	0.288	0.138	0.103	17.239	8.698	14.68	6.57	2.069	1.318
NM_001110245.1	NP_001103715.1	CHRD	chordin precursor	.	.	3594	25	17	82	1280	1056	951	0.256	0.094	0.336	6.019	5.804	5.439	2.178	1.868	15.934	137.504	86.77	69.661
NM_001110246.1	NP_001103716.1	arc1	ADP-ribosyl cyclase precursor	.	.	975	53	27	20	3	1	0	2.004	0.552	0.302	0.052	0.02	0	17.021	10.938	14.325	1.188	0.303	0
NM_001110247.1	NP_001103717.1	LOC763375	bursicon subunit beta-related polypeptide precursor	.	.	393	0	0	0	0	0	0	0	0	0	0	0	0	0	0	0	0	0	0
NM_001110248.1	NP_001103718.1	arc3	ADP-ribosyl cyclase	.	.	1068	0	4	19	25	7	3	0	0.075	0.262	0.396	0.129	0.058	0	1.479	12.424	9.038	1.936	0.739
NM_001110249.1	NP_001103719.1	LOC100126188	bursicon subunit alpha-related polypeptide precursor	.	.	408	0	0	2	0	0	1	0	0	0.072	0	0	0.05	0	0	3.423	0	0	0.645
NM_001113236.1	NP_001106707.1	SLC12A2	solute carrier family 12 (sodium/potassium/chloride transporters)%2C member 2	.	.	3292	236	308	38	34	88	62	2.643	1.866	0.17	0.175	0.528	0.387	22.447	36.954	8.061	3.988	7.894	4.958
NM_001114196.1	NP_001107668.1	LOC583541	uncharacterized protein LOC583541	.	.	1857	0	0	0	0	0	1	0	0	0	0	0	0.011	0	0	0	0	0	0.142
NM_001114197.1	NP_001107669.1	adv	advillin	.	.	2586	405	198	66	66	139	150	5.774	1.527	0.376	0.431	1.062	1.192	49.038	30.242	17.824	9.854	15.873	15.27
NM_001123495.1	NP_001116967.1	rab3	rab3 GTPase	.	.	714	152	121	56	60	129	210	7.849	3.379	1.155	1.42	3.569	6.045	66.658	66.935	54.774	32.444	53.355	77.43
NM_001123496.1	NP_001116968.1	shr2	orphan steroid hormone receptor 2	.	.	6218	3859	3063	1414	1370	1404	1543	22.882	9.823	3.349	3.724	4.46	5.1	194.327	194.565	158.811	85.065	66.681	65.329
NM_001123497.1	NP_001116969.1	LOC548620	elongation factor 1 alpha	.	.	2241	3440	1715	1687	3998	8052	8780	56.597	15.26	11.087	30.151	70.972	80.528	480.647	302.267	525.722	688.786	1061.08	1031.43
NM_001123498.1	NP_001116970.1	LOC373183	40S ribosomal protein SA	.	.	1450	514	213	197	785	1737	2649	13.07	2.929	2.001	9.15	23.662	37.55	110.995	58.02	94.881	209.019	353.767	480.952
NM_001123499.1	NP_001116971.1	PRP1	putative pre-mRNA-splicing factor ATP-dependent RNA helicase PRP1	.	.	2869	254	221	300	315	560	579	3.264	1.536	1.54	1.856	3.856	4.148	27.721	30.425	73.025	42.39	57.643	53.13
NM_001123500.1	NP_001116972.1	wnt1	protein Wnt-1 precursor	.	.	2303	0	2	142	284	65	79	0	0.017	0.908	2.084	0.558	0.705	0	0.343	43.06	47.611	8.335	9.031
NM_001123501.1	NP_001116973.1	LOC548618	methionine adenosyltransferase	.	.	1709	3016	1834	669	656	854	703	65.067	21.399	5.765	6.487	9.871	8.455	552.585	423.863	273.38	148.199	147.571	108.293
NM_001123502.1	NP_001116974.1	LOC548622	ATP synthase beta subunit	.	.	2249	3486	2522	1206	2820	4364	7379	57.149	22.361	7.897	21.191	38.328	67.437	485.342	442.919	374.49	484.109	573.034	863.766
NM_001123503.1	NP_001116975.1	rab8	GTPase homolog	.	.	662	217	255	254	253	184	143	12.086	7.681	5.651	6.459	5.49	4.44	102.639	152.143	267.953	147.552	82.082	56.868
NM_001123505.1	NP_001116977.1	BMP2/4	bone morphogenetic protein BMP2/4 precursor	.	.	2535	1	1	6	20	37	43	0.015	0.008	0.035	0.133	0.288	0.349	0.124	0.156	1.653	3.046	4.31	4.466
NM_001123506.1	NP_001116978.1	LOC548623	fructose-bisphosphate aldolase	.	.	1783	6351	4171	1111	2796	7846	10282	131.33	46.647	9.177	26.503	86.921	118.527	1115.32	923.969	435.156	605.437	1299.52	1518.15
NM_001123509.1	NP_001116981.1	LOC548616	triosephosphate isomerase	.	.	822	154	78	24	37	98	112	6.908	1.892	0.43	0.761	2.355	2.801	58.662	37.479	20.39	17.379	35.208	35.87
NM_001123510.1	NP_001116982.1	LOC404637	sodium/potassium ATPase alpha subunit	.	.	4345	1281	994	968	1827	4005	2873	10.87	4.562	3.281	7.106	18.207	13.591	92.314	90.358	155.585	162.342	272.206	174.074
NM_001123511.1	NP_001116983.1	rab7	rab7 GTPase homolog SUrab7	.	.	849	4563	3298	1826	3292	5781	5993	198.16	77.459	31.675	65.532	134.5	145.087	1682.88	1534.31	1502.02	1497.05	2010.86	1858.34
NM_001123512.1	NP_001116984.1	rab11	rab11 GTPase homolog SUrab11p	.	.	1858	12200	8989	1156	5569	11243	20623	242.096	96.471	9.163	50.656	119.526	228.138	2056	1910.88	434.505	1157.22	1786.99	2922.09
NM_001123513.2	NP_001116985.2	LOC373388	NAD(P) transhydrogenase	.	.	3939	16217	13481	6955	9743	13533	14672	151.795	68.244	26.004	41.803	67.863	76.559	1289.12	1351.78	1233.09	954.97	1014.6	980.598
NM_001123514.1	NP_001116986.1	msp130	mesenchyme-specific cell surface glycoprotein precursor	.	.	2870	1	2	21	277	1934	2612	0.013	0.014	0.108	1.631	13.311	18.706	0.109	0.275	5.11	37.263	199.003	239.596
NM_001123517.1	NP_001116989.1	mvp	major vault protein	.	.	4046	40	45	133	333	445	666	0.365	0.222	0.484	1.391	2.173	3.383	3.096	4.393	22.957	31.776	32.48	43.335
NM_001123518.1	NP_001116990.1	gnrhr1	gonadotropin-releasing hormone receptor 1	.	.	1617	0	1	0	1	0	0	0	0.012	0	0.01	0	0	0	0.244	0	0.239	0	0
NM_001123519.1	NP_001116991.1	gnrhr3	gonadotropin-releasing hormone receptor 3	.	.	1603	0	2	0	1	0	0	0	0.025	0	0.011	0	0	0	0.493	0	0.241	0	0
NM_001123520.1	NP_001116992.1	gnrhr2	gonadotropin-releasing hormone receptor 2	.	.	1326	0	0	2	0	2	0	0	0	0.022	0	0.03	0	0	0	1.053	0	0.445	0
NM_001123521.1	NP_001116993.1	LOC580381	GnRH-like tetrapeptide precursor	.	.	1465	1	8	931	1106	1623	1452	0.025	0.109	9.359	12.759	21.883	20.371	0.214	2.157	443.808	291.475	327.165	260.926
NM_001124757.1	NP_001118229.1	LOC751836	tetraspanin	.	.	1645	2595	2456	10664	46873	54042	52275	58.163	29.771	95.474	481.569	648.921	653.161	493.948	589.7	4527.27	11001.2	9701.77	8365.96
NM_001124760.1	NP_001118232.1	eef1Bb	translation elongation factor 1B beta subunit	.	.	974	2040	588	28	114	158	202	77.223	12.038	0.423	1.978	3.204	4.263	655.814	238.444	20.076	45.189	47.905	54.598
NM_001124761.1	NP_001118233.1	Sdc	syndecan precursor	.	.	4069	32991	25215	15243	38963	60731	83696	298.938	123.567	55.171	161.833	294.815	422.775	2538.74	2447.6	2616.17	3696.99	4407.66	5415.08
NM_001124762.1	NP_001118234.1	LOC577182	amoeboid myosin I	.	.	3936	297	224	101	119	178	179	2.782	1.135	0.378	0.511	0.893	0.935	23.627	22.478	17.92	11.673	13.355	11.973
NM_001124763.1	NP_001118235.1	LOC578128	voltage dependent calcium channel L-type	.	.	6639	4	6	1	6	3	3	0.022	0.018	0.002	0.015	0.009	0.009	0.189	0.357	0.105	0.349	0.133	0.119
NM_001124764.1	NP_001118236.1	FGF	fibroblast growth factor	.	.	1342	1	2	1	50	116	136	0.027	0.03	0.011	0.63	1.707	2.083	0.233	0.589	0.52	14.385	25.526	26.679
NM_001124765.1	NP_001118237.1	duox1	dual oxidase 1 precursor	.	.	5288	7502	5298	2147	2220	4191	5907	52.307	19.978	5.98	7.095	15.655	22.96	444.217	395.721	283.546	162.086	234.052	294.079
NM_001124766.1	NP_001118238.1	LOC576349	bifunctional 3'-phosphoadenosine 5'-phosphosulfate synthase	.	.	2318	332	169	206	542	549	417	5.281	1.454	1.309	3.952	4.678	3.698	44.847	28.797	62.064	90.275	69.943	47.36
NM_001126124.2	NP_001119596.2	sia4	ST8 alpha-N-acetyl-neuraminide alpha-2%2C8-sialyltransferase 4 precursor	.	.	1824	231	201	115	171	485	381	4.669	2.197	0.929	1.584	5.252	4.293	39.655	43.525	44.031	36.195	78.524	54.991
NM_001126305.1	NP_001119777.1	LOC581500	actin%2C muscle	.	.	1131	5	3	1	8	22	37	0.163	0.053	0.013	0.12	0.384	0.672	1.384	1.048	0.617	2.731	5.744	8.612
NM_001126306.1	NP_001119778.1	sia2	ST8 alpha-N-acetyl-neuraminide alpha-2%2C8-sialyltransferase 2	.	.	972	0	0	1	1	0	0	0	0	0.015	0.017	0	0	0	0	0.718	0.397	0	0
NM_001126307.1	NP_001119779.1	VSOP	voltage-gated proton channel	.	.	1077	1	0	0	1	0	2	0.034	0	0	0.016	0	0.038	0.291	0	0	0.358	0	0.489
NM_001126308.1	NP_001119780.1	cmas	cytidine monophospho-N-acetylneuraminic acid synthetase	.	.	1221	290	227	88	91	77	46	8.757	3.707	1.061	1.26	1.246	0.774	74.369	73.431	50.333	28.775	18.623	9.918
NM_001126309.1	NP_001119781.1	sia8	ST8 alpha-N-acetyl-neuraminide alpha-2%2C8-sialyltransferase 8	.	.	915	0	0	2	4	5	6	0	0	0.032	0.074	0.108	0.135	0	0	1.526	1.688	1.614	1.726
NM_001126310.1	NP_001119782.1	st8sia9	ST8 alpha-N-acetyl-neuraminide alpha-2%2C8-sialyltransferase 9	.	.	954	0	0	0	1	0	0	0	0	0	0.018	0	0	0	0	0	0.405	0	0
NM_001128066.1	NP_001121538.1	EH1	soluble epoxide hydrolase-like protein 1	.	.	1968	106	61	34	56	37	42	1.986	0.618	0.254	0.481	0.371	0.439	16.865	12.243	12.065	10.986	5.552	5.618
NM_001128067.1	NP_001121539.1	eh2	soluble epoxide hydrolase-like protein 2	.	.	1941	51	25	59	170	544	366	0.969	0.257	0.448	1.48	5.536	3.876	8.227	5.087	21.228	33.815	82.767	49.641
NM_001128068.1	NP_001121540.1	LOC100147806	activin B	.	.	1776	2	3	4	5	8	39	0.042	0.034	0.033	0.048	0.089	0.451	0.353	0.667	1.573	1.087	1.33	5.781
NM_001129806.1	NP_001123278.1	Nfe2	nuclear factor%2C erythroid derived 2	.	.	3160	1	0	26	163	241	245	0.012	0	0.121	0.872	1.506	1.594	0.099	0	5.746	19.915	22.522	20.411
NM_001129807.2	NP_001123279.1	Ecr/Fxr	Ecr/Fxr protein	.	.	2343	309	301	50	98	333	512	4.862	2.562	0.314	0.707	2.807	4.491	41.295	50.741	14.903	16.149	41.972	57.529
NM_001129808.1	NP_001123280.1	Tbx2/3	T-box 2/3 protein	.	.	2305	9	2	11	1269	1024	1190	0.144	0.017	0.07	9.304	8.775	10.611	1.223	0.343	3.333	212.556	131.194	135.914
NM_001129809.1	NP_001123281.1	LOC577374	lefty precursor	.	.	1817	0	8	149	462	377	272	0	0.088	1.208	4.297	4.098	3.077	0	1.739	57.268	98.168	61.273	39.41
NM_001129810.1	NP_001123282.1	Dlx	distal-less homeobox	.	.	2478	2	1	6	354	1112	865	0.03	0.008	0.036	2.414	8.864	7.175	0.253	0.159	1.691	55.155	132.522	91.897
NM_001129811.2	NP_001123283.1	NK2.2	NK2 homeodomain protein	.	.	2134	12	22	183	13797	29526	33087	0.207	0.206	1.263	109.268	273.298	318.68	1.761	4.072	59.888	2496.17	4085.97	4081.79
NM_001129812.1	NP_001123284.1	FoxG	forkhead transcription factor G	.	.	1742	1	2	4	366	1302	1902	0.021	0.023	0.034	3.551	14.763	22.442	0.18	0.453	1.604	81.118	220.723	287.442
NM_001129813.1	NP_001123285.1	IrxA	iroquois homeobox A	.	.	2323	7	8	9	1122	6951	8951	0.111	0.069	0.057	8.163	59.105	79.198	0.944	1.36	2.706	186.478	883.657	1014.4
NM_001129814.1	NP_001123286.1	Hlf	hepatic leukemia factor	.	.	1678	765	688	4816	21290	30544	31146	16.809	8.176	42.269	214.43	359.551	381.507	142.751	161.944	2004.37	4898.54	5375.51	4886.5
NM_001129815.1	NP_001123287.1	E2E3	E2F transcription factor 3	.	.	1888	78	77	1095	3987	4248	3663	1.523	0.813	8.542	35.69	44.444	39.877	12.936	16.109	405.037	815.319	664.459	510.767
NM_001129816.3	NP_001123288.3	LOC105447117	telomerase reverse transcriptase-long isoform 2	.	.	4157	11	8	2	3	6	6	0.098	0.038	0.007	0.012	0.029	0.03	0.829	0.76	0.336	0.279	0.426	0.38
NM_001130718.1	NP_001124190.1	ago1	argonaute 1	.	.	2868	331	219	125	216	261	178	4.255	1.523	0.642	1.273	1.798	1.276	36.138	30.16	30.438	29.078	26.875	16.339
NM_001142378.1	NP_001135850.1	sfk3	uncharacterized protein LOC577155	.	.	3278	61	34	18	150	350	301	0.686	0.207	0.081	0.773	2.109	1.887	5.827	4.097	3.835	17.667	31.531	24.174
NM_001142379.1	NP_001135851.1	SFK7	src family kinase 7	.	.	2060	4013	3689	877	1143	2203	3040	71.825	35.709	6.27	9.377	21.124	30.332	609.975	707.311	297.314	214.221	315.815	388.503
NM_001142381.2	NP_001135853.2	SFK5	src family kinase 5	.	.	2711	3942	3143	331	774	1179	1691	53.612	23.118	1.798	4.825	8.59	12.821	455.299	457.914	85.267	110.229	128.431	164.211
NM_001144974.2	NP_001138446.2	TPC1	two-pore calcium channel 1 isoform 1	.	.	2770	133	84	179	313	642	759	1.77	0.605	0.952	1.91	4.578	5.632	15.034	11.978	45.129	43.626	68.445	72.136
NM_001144975.1	NP_001138447.1	LOC582267	glass	.	.	2043	0	1	0	1	0	16	0	0.01	0	0.008	0	0.161	0	0.193	0	0.189	0	2.062
NM_001144976.1	NP_001138448.1	TPC2	two-pore calcium channel 2	.	.	2397	15	14	15	31	26	17	0.231	0.116	0.092	0.219	0.214	0.146	1.959	2.307	4.37	4.993	3.203	1.867
NM_001144977.1	NP_001138449.1	tpcn3	two-pore calcium channel 3	.	.	2569	0	0	1	1	6	5	0	0	0.006	0.007	0.046	0.04	0	0	0.272	0.15	0.69	0.512
NM_001145493.1	NP_001138965.1	gpc-6	glypican-6 precursor	.	.	2383	37488	35908	23343	38518	22041	18529	580.018	300.467	144.266	273.175	182.698	159.816	4925.81	5951.63	6840.93	6240.55	2731.45	2046.99
NM_001145494.1	NP_001138966.1	Gpc-5	glypican-5 precursor	.	.	2572	2	0	71	715	465	596	0.029	0	0.407	4.698	3.571	4.763	0.243	0	19.278	107.329	53.391	61.005
NM_001146193.1	NP_001139665.1	vasa	vasa protein	.	.	2301	341	206	143	258	432	497	5.464	1.785	0.915	1.895	3.708	4.439	46.403	35.361	43.401	43.29	55.444	56.863
NM_001146194.1	NP_001139666.1	LOC578449	sodium-dependent alanine transporter 3	.	.	2850	1366	1084	177	149	418	677	17.672	7.584	0.915	0.884	2.897	4.882	150.078	150.229	43.372	20.185	43.313	62.536
NM_001146195.2	NP_001139667.1	LOC590977	sodium-dependent alanine transporter 2	.	.	2710	409	351	481	578	1306	1629	5.565	2.583	2.614	3.605	9.519	12.355	47.257	51.157	123.953	82.346	142.318	158.249
NM_001161437.2	NP_001154909.1	etg	extracellular transglutaminase	.	.	2402	7	12	886	2657	5290	4141	0.107	0.1	5.432	18.695	43.502	35.434	0.913	1.973	257.599	427.073	650.381	453.858
NM_001161438.1	NP_001154910.1	NADK	NAD kinase	.	.	1365	5074	3566	1837	1609	429	219	137.054	52.093	19.82	19.922	6.208	3.298	1163.93	1031.85	939.851	455.1	92.813	42.238
NM_001161439.1	NP_001154911.1	LOC592303	transglutaminase%2C nuclear	.	.	3048	4441	2909	657	1382	1370	1862	53.72	19.031	3.175	7.663	8.878	12.556	456.221	376.962	150.533	175.056	132.737	160.825
NM_001163807.1	NP_001157279.1	mogs	mannosyl-oligosaccharide glucosidase	.	.	2932	221	135	38	20	15	10	2.779	0.918	0.191	0.115	0.101	0.07	23.601	18.186	9.051	2.634	1.511	0.898
NM_001165990.1	NP_001159462.1	LOC373478	synaptotagmin I	.	.	1680	75	56	58	103	62	62	1.646	0.665	0.508	1.036	0.729	0.759	13.979	13.166	24.11	23.671	10.899	9.716
NM_001170815.2	NP_001164286.1	SFE1	fertilization envelope protein 1 precursor	.	.	3975	2153	1121	341	439	386	394	19.97	5.623	1.263	1.867	1.918	2.037	169.596	111.388	59.91	42.639	28.677	26.094
NM_001170816.1	NP_001164287.1	LOC586192	Ste20-like protein kinase	.	.	1551	128	84	8	20	46	56	3.043	1.08	0.076	0.218	0.586	0.742	25.841	21.391	3.602	4.979	8.759	9.505
NM_001170817.2	NP_001164288.1	LOC752633	strongylocin 1 precursor	.	.	645	0	0	0	3	0	2	0	0	0	0.079	0	0.064	0	0	0	1.796	0	0.816
NM_001170818.2	NP_001164289.2	LOC753728	strongylocin 2 precursor	.	.	1054	0	0	6	8	8	1	0	0	0.084	0.128	0.15	0.02	0	0	3.976	2.93	2.241	0.25
NM_001172052.1	NP_001165523.1	FGFRL1	Fibroblast growth factor receptor-like 1 precursor	.	.	1613	0	2	41	74	118	144	0	0.025	0.374	0.775	1.445	1.835	0	0.49	17.751	17.713	21.604	23.503
NM_001185052.1	NP_001171981.1	ROCK	Rho kinase	.	.	4500	169	116	49	196	378	458	1.385	0.514	0.16	0.736	1.659	2.092	11.759	10.182	7.604	16.816	24.806	26.794
NM_001199949.1	NP_001186878.1	rngi	RNA granule protein invertebrate	.	.	2142	1036	635	447	607	582	497	17.833	5.911	3.073	4.789	5.367	4.769	151.443	117.091	145.737	109.409	80.24	61.084
NM_001202491.1	NP_001189420.1	Klf7	Kruppel-like factor 7	.	.	2370	38	27	113	321	555	950	0.591	0.227	0.702	2.289	4.626	8.239	5.02	4.5	33.298	52.293	69.156	105.527
NM_001204313.1	NP_001191242.1	AnkAT-1	ankyrin-containing gene specific for apical tuft-1	.	.	1614	0	4	228	502	232	251	0	0.049	2.08	5.257	2.839	3.196	0	0.979	98.654	120.084	42.449	40.941
NM_001242650.1	NP_001229579.1	rpl36	ribosomal protein L36	.	.	624	201	43	55	384	1156	2020	11.876	1.374	1.298	10.4	36.593	66.536	100.861	27.218	61.555	237.591	547.09	852.226
NM_001242651.1	NP_001229580.1	rps14	ribosomal protein S14	.	.	456	30	6	45	302	1015	1307	2.426	0.262	1.453	11.193	43.967	58.912	20.6	5.197	68.918	255.697	657.335	754.568
NM_001242652.1	NP_001229581.1	Echs1	enoyl CoA hydratase%2C short chain%2C 1%2C mitochondrial	.	.	888	76	40	17	25	48	61	3.156	0.898	0.282	0.476	1.068	1.412	26.798	17.792	13.37	10.87	15.963	18.084
NM_001242653.1	NP_001229582.1	LOC575855	ras homolog gene family%2C member	.	.	582	42	23	13	26	51	60	2.661	0.788	0.329	0.755	1.731	2.119	22.596	15.609	15.599	17.248	25.878	27.14
NM_001242655.1	NP_001229584.1	LOC576198	Rho GDP dissociation inhibitor (GDI)	.	.	603	309	211	27	26	64	60	18.894	6.977	0.659	0.729	2.096	2.045	160.454	138.208	31.27	16.647	31.344	26.195
NM_001242660.1	NP_001229589.1	LOC576207	transketolase	.	.	1869	5	3	5	15	24	41	0.099	0.032	0.039	0.136	0.254	0.451	0.838	0.634	1.868	3.099	3.792	5.775
NM_001242661.1	NP_001229590.1	LOC577450	aarF domain containing kinase 2-like	.	.	1776	0	1	2	3	13	6	0	0.011	0.017	0.029	0.145	0.069	0	0.222	0.786	0.652	2.162	0.889
NM_001242662.1	NP_001229591.1	LOC577892	diphthine synthase	.	.	858	226	137	49	11	18	21	9.712	3.184	0.841	0.217	0.414	0.503	82.477	63.067	39.883	4.95	6.195	6.443
NM_001242664.1	NP_001229593.1	LOC578034	ribosomal protein L21-like	.	.	489	22	4	57	243	899	962	1.659	0.163	1.717	8.398	36.314	40.435	14.087	3.231	81.405	191.858	542.921	517.91
NM_001242665.1	NP_001229594.1	LOC578800	enoyl CoA hydratase 1%2C peroxisomal-like	.	.	858	0	0	0	1	8	3	0	0	0	0.02	0.184	0.072	0	0	0	0.45	2.754	0.92
NM_001242666.1	NP_001229595.1	LOC580958	small nuclear ribonucleoprotein polypeptide E-like	.	.	300	64	31	34	64	96	97	7.866	2.06	1.669	3.605	6.321	6.646	66.799	40.814	79.148	82.365	94.501	85.121
NM_001242667.1	NP_001229596.1	LOC581537	ras-related C3 botulinum toxin substrate 1 (rho family%2C small GTP binding protein Rac1)-like	.	.	585	729	325	282	489	581	533	45.946	11.078	7.099	14.127	19.618	18.727	390.195	219.43	336.648	322.728	293.296	239.861
NM_001242669.1	NP_001229598.1	LOC582397	C-4 methylsterol oxidase-like	.	.	861	77	39	31	73	130	197	3.297	0.903	0.53	1.433	2.982	4.703	28.003	17.891	25.144	32.734	44.589	60.235
NM_001242677.1	NP_001229606.1	LOC583479	adenylate kinase 3-like	.	.	663	389	250	136	99	105	88	21.633	7.519	3.021	2.524	3.128	2.728	183.716	148.934	143.254	57.651	46.769	34.943
NM_001242678.1	NP_001229607.1	LOC584477	cell division cycle 42 (GTP binding protein%2C 25kDa)-like	.	.	576	85	53	44	121	211	212	5.441	1.835	1.125	3.55	7.236	7.565	46.207	36.343	53.347	81.105	108.18	96.895
NM_001242679.1	NP_001229608.1	LOC585398	ras homolog gene family%2C member C-like	.	.	579	67	64	44	75	133	118	4.266	2.204	1.119	2.189	4.537	4.189	36.233	43.659	53.071	50.011	67.836	53.653
NM_001242683.1	NP_001229612.1	LOC585781	uncharacterized protein LOC585781	.	.	1316	16	10	5	10	7	8	0.448	0.152	0.056	0.128	0.105	0.125	3.807	3.001	2.653	2.934	1.571	1.6
NM_001242684.1	NP_001229613.1	LOC587322	cysteine synthase-like	.	.	1112	214	150	87	112	205	168	7.095	2.69	1.152	1.702	3.641	3.105	60.259	53.279	54.638	38.886	54.442	39.773
NM_001242685.1	NP_001229614.1	LOC587746	3-oxoacyl-acyl-carrier-protein reductase-like	.	.	833	0	1	0	31	194	281	0	0.024	0	0.629	4.6	6.934	0	0.474	0	14.368	68.777	88.807
NM_001242687.1	NP_001229616.1	LOC591581	proteasome 26S subunit subunit 4 ATPase-like	.	.	1332	473	269	220	221	332	301	13.093	4.027	2.432	2.804	4.923	4.645	111.19	79.766	115.346	64.058	73.607	59.491
NM_001242688.1	NP_001229617.1	LOC753458	adenylate kinase 2%2C mitochondrial-like	.	.	732	79	36	30	56	77	46	3.979	0.981	0.604	1.293	2.078	1.292	33.793	19.425	28.622	29.537	31.065	16.544
NM_001242689.1	NP_001229618.1	LOC578025	uncharacterized protein LOC578025	.	.	1137	8	7	0	0	0	2	0.259	0.123	0	0	0	0.036	2.203	2.432	0	0	0	0.463
NM_001242694.1	NP_001229623.1	LOC754239	UTP15%2C U3 small nucleolar ribonucleoprotein%2C homolog (S. cerevisiae)-like	.	.	1590	21	17	7	80	57	50	0.487	0.213	0.065	0.85	0.708	0.646	4.136	4.223	3.075	19.426	10.587	8.279
NM_001242700.1	NP_001229629.1	egf1	fibropellin-1 precursor	.	.	3195	2333	1504	1285	2351	3209	2189	26.923	9.387	5.923	12.436	19.839	14.082	228.641	185.928	280.876	284.096	296.609	180.369
NM_001242703.1	NP_001229632.1	HE	hatching enzyme precursor	.	.	1797	0	61	8490	366	15	16	0	0.677	69.581	3.442	0.165	0.183	0	13.408	3299.46	78.635	2.465	2.344
NM_001245971.1	NP_001232900.1	ano10	anoctamin-10	.	.	2223	37	21	3	31	41	35	0.614	0.188	0.02	0.236	0.364	0.324	5.212	3.731	0.942	5.384	5.447	4.145
NM_001245973.1	NP_001232902.1	ano7	anoctamin-7	.	.	2412	281	215	138	313	486	374	4.295	1.777	0.843	2.193	3.98	3.187	36.479	35.207	39.956	50.101	59.504	40.821
NM_001252084.1	NP_001239013.1	LOC592147	polyketide synthase 2	.	.	9433	2	1	785	4282	4399	2954	0.008	0.002	1.226	7.672	9.212	6.437	0.066	0.042	58.117	175.259	137.718	82.442
NM_001256061.1	NP_001242990.1	oaz1	ornithine decarboxylase antizyme 1	.	.	994	6474	5463	4174	14998	14850	13080	240.137	109.591	61.844	255.005	295.098	270.467	2039.37	2170.77	2932.57	5825.46	4411.9	3464.25
NM_001256076.1	NP_001243005.1	arc4	ADP-ribosyl cyclase isoform 4	.	.	1089	0	0	1	1	1	11	0	0	0.014	0.016	0.018	0.208	0	0	0.641	0.355	0.271	2.659
NM_001281751.1	NP_001268680.1	abcb4	ATP-binding cassette%2C sub-family B (MDR/TAP)%2C member 4	.	.	3897	2	2	1	2	18	30	0.019	0.01	0.004	0.009	0.091	0.158	0.161	0.203	0.179	0.198	1.364	2.027
NM_001281752.1	NP_001268681.1	LOC589099	zinc finger protein 764-like	.	.	2747	0	8	9	203	574	732	0	0.058	0.048	1.249	4.127	5.477	0	1.15	2.288	28.531	61.708	70.152
NM_001281753.1	NP_001268682.1	gpa2	glycoprotein hormone alpha-2 precursor	.	.	390	0	0	0	0	0	0	0	0	0	0	0	0	0	0	0	0	0	0
NM_001281754.1	NP_001268683.1	gpb5	glycoprotein hormone beta-5-like precursor	.	.	405	0	0	0	0	0	0	0	0	0	0	0	0	0	0	0	0	0	0
NM_001281755.1	NP_001268684.1	Six1	SIX homeobox 1	.	.	1300	8	44	21	55	1151	1247	0.227	0.675	0.238	0.715	17.489	19.716	1.927	13.368	11.281	16.334	261.467	252.529
NM_001281756.1	NP_001268685.1	LOC586619	uncharacterized LOC586619	.	.	2952	34	29	0	2	10	16	0.425	0.196	0	0.011	0.067	0.111	3.606	3.88	0	0.262	1	1.427
NM_001281757.1	NP_001268686.1	sia7	ST8 alpha-N-acetyl-neuraminide alpha-2%2C8-sialyltransferase 7	.	.	1008	0	0	0	0	0	0	0	0	0	0	0	0	0	0	0	0	0	0
NM_001281758.1	NP_001268687.1	gpa2	glycoprotein hormone alpha-2 precursor	.	.	393	0	0	0	0	0	0	0	0	0	0	0	0	0	0	0	0	0	0
NM_001281759.1	NP_001268688.1	ABCC9a	ATP-binding cassette sub-family C member 9	.	.	4776	26	17	7	6	1	19	0.201	0.071	0.022	0.021	0.004	0.082	1.705	1.406	1.024	0.485	0.062	1.047
NM_001281760.1	NP_001268689.1	ABCC5a	ATP-binding cassette transporter subfamily C member 5a	.	.	4284	0	1	0	8	31	38	0	0.005	0	0.032	0.143	0.182	0	0.092	0	0.721	2.137	2.335
NM_001281761.1	NP_001268690.1	ABCC1	ATP-binding cassette%2C sub-family C (CFTR/MRP)%2C member 1	.	.	4734	5	2	14	40	54	51	0.039	0.008	0.044	0.143	0.225	0.221	0.331	0.167	2.065	3.262	3.369	2.836
NM_001291301.1	NP_001278230.1	BACE	beta-secretase precursor	.	.	5163	3803	3397	1082	653	502	797	27.158	13.12	3.086	2.138	1.921	3.173	230.64	259.874	146.355	48.831	28.714	40.639
NM_001305672.1	NP_001292601.1	LOC578540	ATP-binding cassette%2C sub-family G (WHITE)%2C member 2	.	.	2112	104	59	10	11	32	39	1.816	0.557	0.07	0.088	0.299	0.38	15.419	11.034	3.307	2.011	4.474	4.861
NM_001308658.1	NP_001295587.1	prox1	prospero homeobox protein 1	.	.	2639	9	4	3	56	277	63	0.126	0.03	0.017	0.359	2.073	0.491	1.068	0.599	0.794	8.193	30.997	6.285
NM_001308661.1	NP_001295590.1	ago1b	protein argonaute-2	.	.	2832	134	60	34	27	38	36	1.745	0.422	0.177	0.161	0.265	0.261	14.816	8.368	8.384	3.681	3.963	3.347
NM_001319864.1	NP_001306793.1	LOC100891879	cardioacceleratory peptide receptor	.	.	1514	0	0	0	0	0	0	0	0	0	0	0	0	0	0	0	0	0	0
NM_001349028.1	NP_001335957.1	VAMP	vesicle-associated membrane protein isoform 1	.	.	709	122	95	6	46	53	47	6.344	2.672	0.125	1.097	1.477	1.363	53.879	52.923	5.91	25.049	22.076	17.452
NM_001349029.1	NP_001335958.1	VAMP	vesicle-associated membrane protein isoform 2	.	.	716	135	76	8	40	55	72	6.952	2.117	0.165	0.944	1.517	2.067	59.038	41.925	7.803	21.569	22.685	26.473
NM_001366342.1	NP_001353271.1	CycA	cyclin A	.	.	5039	20764	17409	5492	10019	8374	7205	151.929	68.891	16.052	33.603	32.826	29.389	1290.26	1364.58	761.148	767.65	490.766	376.424
NM_001366411.1	NP_001353340.1	LOC373195	ADAM isoform 1	.	.	6924	1623	1269	655	1672	2716	1931	8.642	3.655	1.393	4.081	7.748	5.732	73.396	72.389	66.064	93.231	115.84	73.42
NM_001366741.1	NP_001353670.1	LOC373212	scavenger receptor cysteine-rich protein variant 1 precursor	.	.	3130	0	0	4	14	4	4	0	0	0.019	0.076	0.025	0.026	0	0	0.892	1.727	0.377	0.336
NM_001367565.1	NP_001354494.1	TPC1	two-pore calcium channel 1 isoform 1	.	.	2770	122	104	193	294	641	796	1.624	0.749	1.026	1.794	4.571	5.906	13.791	14.829	48.659	40.978	68.338	75.652
NM_001367980.1	NP_001354909.1	LOC113939911	protein SpAN precursor	.	.	2998	2	2	16	220	74	113	0.025	0.013	0.079	1.24	0.488	0.775	0.209	0.263	3.727	28.332	7.289	9.923
NM_214463.1	NP_999628.1	LOC373178	kinesin heavy chain	.	.	5214	625	716	227	93	236	241	4.42	2.738	0.641	0.301	0.894	0.95	37.533	54.239	30.404	6.886	13.367	12.168
NM_214465.2	NP_999630.1	PM27	27 kDa primary mesenchyme-specific spicule protein precursor	.	.	1339	4	8	26	790	11641	10334	0.11	0.119	0.286	9.971	171.726	158.628	0.935	2.36	13.56	227.787	2567.41	2031.78
NM_214466.1	NP_999631.1	COLP3alpha	3 alpha procollagen precursor	.	.	6006	32	15	1711	11834	40989	47116	0.196	0.05	4.196	33.3	134.806	161.241	1.668	0.986	198.952	760.728	2015.43	2065.24
NM_214467.1	NP_999632.1	LOC373185	63 kDa sperm flagellar membrane protein precursor	.	.	2180	2	0	2	0	0	0	0.034	0	0.014	0	0	0	0.287	0	0.641	0	0	0
NM_214468.1	NP_999633.1	EMAP	77 kDa echinoderm microtubule-associated protein	.	.	4104	501	287	193	335	943	719	4.501	1.394	0.693	1.38	4.539	3.601	38.224	27.621	32.842	31.515	67.856	46.122
NM_214469.1	NP_999634.1	LOC373192	actin related protein 1	.	.	1131	100	42	27	189	608	918	3.26	0.74	0.352	2.824	10.619	16.683	27.685	14.667	16.672	64.518	158.755	213.682
NM_214470.2	NP_999635.2	LOC373195	ADAM isoform 2	.	.	6855	1639	1343	626	1633	2758	2061	8.815	3.907	1.345	4.026	7.947	6.18	74.865	77.382	63.775	91.973	118.815	79.151
NM_214471.2	NP_999636.2	CGSP1	cortical granule serine protease 1 precursor	.	.	1887	65	44	5	2	0	0	1.27	0.465	0.039	0.018	0	0	10.786	9.21	1.85	0.409	0	0
NM_214472.2	NP_999637.2	soxd1	transcription factor SoxD1	.	.	6789	87	100	49	22	41	37	0.472	0.294	0.106	0.055	0.119	0.112	4.013	5.818	5.04	1.251	1.783	1.435
NM_214473.1	NP_999638.1	SoxB2	transcription factor SoxB2	.	.	1594	23231	17738	6239	11366	4651	4013	537.345	221.895	57.644	120.51	57.635	51.746	4563.41	4395.27	2733.44	2752.98	861.675	662.779
NM_214474.1	NP_999639.1	SoxB1	transcription factor SoxB1	.	.	1100	13190	8544	10020	7595	3046	2676	442.105	154.881	134.155	116.691	54.697	50.002	3754.58	3067.87	6361.47	2665.74	817.754	640.444
NM_214476.1	NP_999641.1	CVp18	18kDa egg cortical vesicle protein precursor	.	.	865	8290	6918	2693	765	64	25	353.355	159.476	45.851	14.947	1.461	0.594	3000.88	3158.88	2174.22	341.451	21.85	7.609
NM_214477.1	NP_999642.1	LOC373206	alphaP integrin precursor	.	.	4558	767	634	418	1094	859	648	6.204	2.774	1.351	4.056	3.723	2.922	52.69	54.939	64.045	92.667	55.655	37.427
NM_214478.2	NP_999643.1	calret	calreticulin precursor	.	.	1501	999	1102	1161	1185	2010	1710	24.539	14.64	11.392	13.343	26.451	23.416	208.398	289.981	540.175	304.804	395.458	299.918
NM_214482.2	NP_999647.2	LOC373211	scavenger receptor cysteine-rich protein	.	.	1787	3	2	17	20	7	8	0.062	0.022	0.14	0.189	0.077	0.092	0.526	0.442	6.644	4.321	1.157	1.179
NM_214484.1	NP_999649.1	LOC373213	scavenger receptor cysteine-rich protein variant 2 precursor	.	.	3332	1	0	2	22	176	125	0.011	0	0.009	0.112	1.043	0.771	0.094	0	0.419	2.549	15.599	9.876
NM_214486.1	NP_999651.1	DD104	DD104 protein%2C upregulated upon bacterial challenge and trauma precursor	.	.	861	2	3	0	1	3	0	0.086	0.069	0	0.02	0.069	0	0.727	1.376	0	0.448	1.029	0
NM_214488.2	NP_999653.2	DD186	DD186 protein%2C upregulated upon bacterial challenge	.	.	2333	1	3	1	0	0	0	0.016	0.026	0.006	0	0	0	0.134	0.508	0.299	0	0	0
NM_214489.1	NP_999654.1	LOC373230	myosin VI	.	.	4335	501	528	275	111	125	135	4.261	2.429	0.934	0.433	0.57	0.64	36.187	48.108	44.302	9.886	8.515	8.198
NM_214490.1	NP_999655.1	LOC373234	myosin V	.	.	5751	959	816	146	72	211	205	6.148	2.829	0.374	0.212	0.725	0.733	52.214	56.042	17.729	4.834	10.835	9.384
NM_214491.2	NP_999656.2	KIF15	kinesin-like protein KIF15	.	.	7198	355	382	91	90	180	186	1.818	1.058	0.186	0.211	0.494	0.531	15.443	20.961	8.829	4.827	7.385	6.803
NM_214492.1	NP_999657.1	LOC373238	gamma tubulin 2	.	.	1383	135	78	14	35	60	63	3.599	1.125	0.149	0.428	0.857	0.936	30.565	22.276	7.069	9.771	12.812	11.992
NM_214493.2	NP_999658.2	LOC373239	30 kDa yolk granule protein YP30 precursor	.	.	1216	95	47	13	10	4	2	2.88	0.771	0.157	0.139	0.065	0.034	24.462	15.266	7.466	3.175	0.971	0.433
NM_214494.1	NP_999659.1	LOC373240	KRP110	.	.	2613	1733	1272	783	566	543	425	24.453	9.707	4.413	3.661	4.105	3.343	207.668	192.272	209.269	83.63	61.369	42.819
NM_214495.1	NP_999660.1	LOC373241	KRP170	.	.	3246	1891	1819	800	421	786	536	21.479	11.174	3.63	2.192	4.783	3.394	182.412	221.336	172.117	50.075	71.509	43.471
NM_214496.1	NP_999661.1	dlp	dystrophin-like protein	.	.	12315	1691	1533	536	274	660	925	5.063	2.482	0.641	0.376	1.059	1.544	42.995	49.167	30.396	8.59	15.827	19.774
NM_214497.2	NP_999662.2	LOC373243	zinc finger protein similar to Kruppel	.	.	1175	0	1663	10960	13268	1923	441	0	28.222	137.374	190.84	32.327	7.714	0	559.015	6514.11	4359.64	483.311	98.807
NM_214498.1	NP_999663.1	Gsc	goosecoid transcription factor	.	.	1420	6	1	6	802	2750	3332	0.156	0.014	0.062	9.545	38.253	48.229	1.323	0.278	2.951	218.057	571.913	617.738
NM_214499.1	NP_999664.1	LOC373245	cyclin D	.	.	2458	26	25	470	290	314	308	0.39	0.203	2.816	1.994	2.523	2.575	3.312	4.017	133.536	45.551	37.725	32.988
NM_214500.1	NP_999665.1	LOC373247	nuclear intermediate filament protein	.	.	1973	4205	3028	2045	4508	4783	4153	78.58	30.603	15.265	38.615	47.885	43.264	667.342	606.174	723.851	882.145	715.911	554.144
NM_214501.1	NP_999666.1	Cdc6	cell division control protein 6	.	.	2206	805	641	461	168	71	59	13.454	5.794	3.078	1.287	0.636	0.55	114.262	114.768	145.941	29.403	9.505	7.041
NM_214504.2	NP_999669.2	LOC373254	cortical vesicle protein CV34-53 precursor	.	.	1937	26489	20882	12218	12412	506	132	504.207	214.967	92.897	108.296	5.16	1.401	4281.99	4258.05	4405.07	2473.97	77.145	17.94
NM_214505.1	NP_999670.1	Tlr1.1	toll-like receptor Tlr1.1 precursor	.	.	3200	0	0	0	2	0	2	0	0	0	0.011	0	0.013	0	0	0	0.241	0	0.165
NM_214506.1	NP_999671.1	Tlr1.2	toll-like receptor Tlr1.2 precursor	.	.	3277	0	0	1	6	6	2	0	0	0.004	0.031	0.036	0.013	0	0	0.213	0.707	0.541	0.161
NM_214507.1	NP_999672.1	SFRP	secreted frizzled-related protein precursor	.	.	3704	13	114	9971	15816	8359	4748	0.129	0.614	39.646	72.165	44.577	26.347	1.099	12.156	1879.97	1648.58	666.452	337.464
NM_214508.2	NP_999673.2	PMAR1	paired class homeodomain repressor	.	.	926	0	25	4	2	1	1	0	0.538	0.064	0.037	0.021	0.022	0	10.663	3.017	0.834	0.319	0.284
NM_214509.1	NP_999674.1	COLP1alpha	alpha-1 collagen precursor	.	.	4245	0	0	1	0	0	62	0	0	0.003	0	0	0.3	0	0	0.165	0	0	3.845
NM_214510.1	NP_999675.1	COLP2alpha	alpha-2 collagen	.	.	9597	13	8	4	2	6	45	0.05	0.017	0.006	0.004	0.012	0.096	0.424	0.329	0.291	0.08	0.185	1.234
NM_214511.1	NP_999676.1	COLP4alpha	alpha2(IV)-like collagen precursor	.	.	6143	23	15	909	5140	17928	21928	0.138	0.049	2.179	14.141	57.647	73.369	1.172	0.964	103.339	323.047	861.86	939.737
NM_214512.1	NP_999677.1	ARS	arylsulfatase precursor	.	.	2290	94	60	1008	3625	19943	22449	1.513	0.522	6.483	26.753	172.021	201.49	12.853	10.349	307.403	611.161	2571.82	2580.77
NM_214515.2	NP_999680.1	LOC373273	33 kDa inner dynein arm light chain%2C axonemal	.	.	1422	4235	3392	5379	17068	14690	13072	109.806	47.565	55.71	202.855	204.056	188.945	932.532	942.161	2641.71	4634.11	3050.76	2420.08
NM_214516.1	NP_999681.1	LOC373274	beta 1%2C3-glucanase precursor	.	.	1804	27	21	18	22	15	7	0.552	0.232	0.147	0.206	0.164	0.08	4.686	4.598	6.968	4.708	2.456	1.022
NM_214518.1	NP_999683.1	BND	bindin precursor	.	.	1873	0	0	0	1	1	0	0	0	0	0.009	0.011	0	0	0	0	0.206	0.158	0
NM_214519.1	NP_999684.1	Endo16	protein ENDO16 precursor	.	.	4692	1	0	19	449	4105	1880	0.008	0	0.06	1.617	17.282	8.236	0.067	0	2.828	36.946	258.369	105.484
NM_214520.1	NP_999685.1	CBF-A	CCAAT-binding transcription factor subunit A	.	.	861	4228	3330	779	1000	714	1439	181.053	77.121	13.325	19.629	16.38	34.352	1537.59	1527.6	631.854	448.415	244.895	439.993
NM_214521.1	NP_999686.1	c3	complement component C3 precursor	.	.	7611	82	90	88	62	112	106	0.397	0.236	0.17	0.138	0.291	0.286	3.374	4.671	8.075	3.145	4.346	3.667
NM_214522.1	NP_999687.1	TCK	creatine kinase%2C flagellar	.	.	3985	2	2	0	2	2	2	0.019	0.01	0	0.008	0.01	0.01	0.157	0.198	0	0.194	0.148	0.132
NM_214523.1	NP_999688.1	LOC373288	cAMP-dependent protein kinase type II regulatory subunit	.	.	1649	132	87	1047	7896	12022	12802	2.951	1.052	9.351	80.926	144.007	159.569	25.065	20.839	443.413	1848.71	2152.99	2043.83
NM_214524.1	NP_999689.1	cdk4	cyclin-dependent kinase 4	.	.	3388	170	133	208	159	191	244	1.85	0.783	0.904	0.793	1.114	1.48	15.711	15.505	42.875	18.119	16.649	18.96
NM_214527.1	NP_999692.1	cyiiib	actin%2C cytoskeletal 3B	.	.	1131	20	5	90	674	920	998	0.652	0.088	1.172	10.072	16.068	18.137	5.537	1.746	55.573	230.081	240.221	232.303
NM_214529.1	NP_999694.1	CyIIIa	actin%2C cytoskeletal 3A	.	.	1131	11	4	43	332	527	554	0.359	0.071	0.56	4.961	9.204	10.068	3.045	1.397	26.551	113.334	137.605	128.954
NM_214530.1	NP_999695.1	hsp110	97 kDa heat shock protein	.	.	3753	711	713	921	1757	2075	2243	6.985	3.788	3.614	7.912	10.921	12.284	59.32	75.038	171.381	180.749	163.277	157.34
NM_214531.1	NP_999696.1	EGF2	fibropellin-2 precursor	.	.	1800	87	68	19253	82883	199744	207356	1.782	0.753	157.527	778.207	2191.93	2367.75	15.134	14.921	7469.79	17777.7	32770.8	30327.2
NM_214532.1	NP_999697.1	ECaSt/PDI	ER calcistorin precursor	.	.	1797	5544	4063	1611	3870	6024	8703	113.749	45.085	13.203	36.397	66.216	99.544	966.017	893.033	626.08	831.469	989.971	1275
NM_214533.1	NP_999698.1	ets1	ets homolog	.	.	3308	3505	2476	159	166	78	55	39.066	14.925	0.708	0.848	0.466	0.342	331.766	295.634	33.567	19.374	6.963	4.377
NM_214534.1	NP_999699.1	Ets4	Ets4 transcription factor	.	.	1832	3824	2687	674	695	553	671	76.96	29.246	5.418	6.412	5.962	7.528	653.585	579.31	256.931	146.468	89.143	96.424
NM_214536.1	NP_999701.1	FSCN1	fascin	.	.	2320	17	5	40	223	667	997	0.27	0.043	0.254	1.624	5.679	8.833	2.294	0.851	12.041	37.111	84.903	113.134
NM_214537.1	NP_999702.1	FGFR	fibroblast growth factor receptor precursor	.	.	3617	50	53	49	236	290	304	0.51	0.292	0.2	1.103	1.584	1.727	4.328	5.788	9.461	25.191	23.677	22.127
NM_214538.1	NP_999703.1	EGFIII	fibropellin-3 precursor	.	.	1980	1164	790	1559	5549	5195	4043	21.675	7.956	11.596	47.364	51.826	41.969	184.076	157.591	549.875	1082.01	774.829	537.559
NM_214539.1	NP_999704.1	GATAc	GATA transcription factor	.	.	1428	3	3	10	107	98	154	0.077	0.042	0.103	1.266	1.356	2.217	0.658	0.83	4.891	28.929	20.267	28.391
NM_214540.1	NP_999705.1	LOC373321	speract receptor precursor	.	.	3561	0	0	11	2	0	2	0	0	0.045	0.009	0	0.012	0	0	2.157	0.217	0	0.148
NM_214543.1	NP_999708.1	HMG1	high mobility group protein 1 homolog	.	.	1755	79730	63317	70301	116190	35196	21207	1675.01	719.405	589.949	1118.91	396.134	248.367	14225.1	14249.9	27974.8	25560.8	5922.45	3181.19
NM_214546.1	NP_999711.1	HDAC1	histone deacetylase 1	.	.	2180	2184	1608	1223	2302	2361	1519	36.938	14.708	8.262	17.846	21.393	14.322	313.694	291.339	391.789	407.692	319.834	183.438
NM_214559.1	NP_999724.1	HMGCR	3-hydroxy-3-methylglutaryl-coenzyme A reductase	.	.	2966	211	147	122	557	1119	1024	2.623	0.988	0.606	3.174	7.452	7.096	22.275	19.576	28.726	72.505	111.415	90.89
NM_214560.1	NP_999725.1	hox1	homeobox protein HB1	.	.	1201	10	6	34	803	18855	29756	0.307	0.1	0.417	11.3	310.106	509.241	2.607	1.973	19.771	258.14	4636.27	6522.58
NM_214561.2	NP_999726.1	HMX	homeobox protein Hmx	.	.	1402	117	70	122	296	336	288	3.077	0.996	1.282	3.568	4.734	4.222	26.13	19.721	60.771	81.513	70.774	54.079
NM_214562.1	NP_999727.1	Not	homeodomain protein Not	.	.	2588	19	23	49	251	362	238	0.271	0.177	0.279	1.639	2.763	1.89	2.299	3.51	13.223	37.445	41.308	24.21
NM_214563.1	NP_999728.1	BMP1	bone morphogenetic protein 1 homolog precursor	.	.	2178	48	49	131	101	46	39	0.813	0.449	0.886	0.784	0.417	0.368	6.901	8.886	42.005	17.904	6.237	4.714
NM_214564.1	NP_999729.1	SPIH	hyperpolarization-activated (Ih) channel	.	.	2986	0	0	7	8	3	3	0	0	0.035	0.045	0.02	0.021	0	0	1.637	1.034	0.297	0.264
NM_214565.1	NP_999730.1	LOC373364	integrin beta-C subunit precursor	.	.	3122	539	509	281	403	244	154	6.365	3.251	1.326	2.182	1.544	1.014	54.059	64.395	62.857	49.837	23.08	12.986
NM_214566.2	NP_999731.2	LOC373365	integrin beta L subunit precursor	.	.	3331	0	3	3	5	5	5	0	0.018	0.013	0.025	0.03	0.031	0	0.356	0.629	0.58	0.443	0.395
NM_214568.1	NP_999733.1	KATNA1	katanin p60 ATPase-containing subunit A1	.	.	1551	198	113	67	38	112	97	4.707	1.453	0.636	0.414	1.426	1.285	39.973	28.776	30.168	9.459	21.325	16.464
NM_214570.2	NP_999735.1	LOC373373	kinesin light chain isoform 4	.	.	2071	14	10	4	12	19	11	0.249	0.096	0.028	0.098	0.181	0.109	2.117	1.907	1.349	2.237	2.709	1.398
NM_214571.1	NP_999736.1	LOC373373	kinesin light chain isoform 3	.	.	2712	2	1	1	4	3	8	0.027	0.007	0.005	0.025	0.022	0.061	0.231	0.146	0.258	0.569	0.327	0.777
NM_214572.1	NP_999737.1	LOC373373	kinesin light chain isoform 2	.	.	2685	3	2	0	3	3	14	0.041	0.015	0	0.019	0.022	0.107	0.35	0.294	0	0.431	0.33	1.373
NM_214573.1	NP_999738.1	LOC373373	kinesin light chain isoform 1	.	.	2601	4	4	0	4	14	6	0.057	0.031	0	0.026	0.106	0.047	0.482	0.607	0	0.594	1.59	0.607
NM_214574.2	NP_999739.2	blimp1/krox	Blimp1/Krox1b isoform 2	.	.	3995	14	6	224	262	325	403	0.129	0.03	0.826	1.108	1.607	2.073	1.097	0.593	39.157	25.32	24.024	26.557
NM_214575.1	NP_999740.1	myp	major yolk protein precursor	.	.	4244	6	5	7	2	0	1	0.052	0.023	0.024	0.008	0	0.005	0.443	0.465	1.152	0.182	0	0.062
NM_214576.3	NP_999741.2	MTB1	metallothionein-B	.	.	1304	125	78	108	6701	7088	4585	3.534	1.193	1.22	86.849	107.367	72.269	30.015	23.626	57.84	1984.02	1605.21	925.656
NM_214577.2	NP_999742.2	MTa	metallothionein-A	.	.	858	82196	67836	65281	450474	536742	328781	3532.13	1576.53	1120.55	8873.28	12356.8	7876.11	29996.7	31227.8	53135.2	202706	184741	100881
NM_214578.2	NP_999743.2	LOC373382	mitochondrial ATP synthase alpha subunit precursor	.	.	3158	746	431	2342	3472	5323	8316	8.71	2.721	10.922	18.581	33.294	54.125	73.967	53.906	517.914	424.474	497.771	693.25
NM_214579.2	NP_999744.1	LOC373385	myc protein	.	.	1729	15	21	36	185	337	304	0.32	0.242	0.307	1.808	3.85	3.614	2.716	4.797	14.541	41.31	57.56	46.288
NM_214587.1	NP_999752.1	NSF	vesicle-fusing ATPase	.	.	2373	2746	1995	458	793	853	1184	42.665	16.764	2.842	5.648	7.1	10.255	362.337	332.058	134.788	129.02	106.154	131.354
NM_214588.3	NP_999753.2	otx	homeobox protein OTX isoform alpha	.	.	3521	37765	30646	43909	37676	18396	10330	395.455	173.555	183.661	180.843	103.201	60.301	3358.41	3437.77	8709.04	4131.25	1542.92	772.364
NM_214589.1	NP_999754.1	SNAP-25	ovarian synaptosome-associated protein 25 homolog	.	.	1079	3	2	19	67	92	77	0.103	0.037	0.259	1.049	1.684	1.467	0.871	0.732	12.297	23.974	25.18	18.787
NM_214592.1	NP_999757.1	LOC373403	P3A1 protein	.	.	2473	13939	10681	8260	14484	12525	9674	207.817	86.123	49.191	98.984	100.041	80.403	1764.89	1705.91	2332.59	2261.24	1495.68	1029.84
NM_214593.1	NP_999758.1	LOC373404	DNA-binding protein P3A2	.	.	3660	335	275	150	236	207	151	3.375	1.498	0.604	1.09	1.117	0.848	28.66	29.677	28.622	24.895	16.702	10.861
NM_214594.1	NP_999759.1	suPaxB	paired box protein	.	.	4075	7269	5444	5203	6624	6820	6863	65.769	26.639	18.804	27.472	33.059	34.616	558.543	527.666	891.68	627.59	494.245	443.378
NM_214595.1	NP_999760.1	Coel1	profilin	.	.	2605	33211	25507	18360	45015	70130	125140	470.054	195.246	103.799	292.046	531.768	987.371	3991.94	3867.41	4922.07	6671.64	7950.26	12646.7
NM_214596.1	NP_999761.1	LOC373423	radial spokehead	.	.	2332	744	700	1053	1428	845	531	11.763	5.985	6.65	10.349	7.157	4.68	99.897	118.56	315.342	236.419	107.007	59.945
NM_214597.1	NP_999762.1	SRCR12	scavenger receptor cysteine-rich protein type 12 precursor	.	.	7006	9	5	2	7	6	4	0.047	0.014	0.004	0.017	0.017	0.012	0.402	0.282	0.199	0.386	0.253	0.15
NM_214598.1	NP_999763.1	LOC373432	scavenger receptor cysteine-rich protein type 5 precursor	.	.	2308	0	0	1	0	0	0	0	0	0.006	0	0	0	0	0	0.303	0	0	0
NM_214599.1	NP_999764.1	LOC373433	scavenger receptor cysteine-rich protein precursor	.	.	6074	24	59	43	45	49	45	0.146	0.194	0.104	0.125	0.159	0.152	1.237	3.837	4.944	2.86	2.382	1.95
NM_214600.1	NP_999765.1	LOC373434	seawi	.	.	3057	5950	4593	3376	6131	4742	3630	71.762	29.959	16.264	33.895	30.64	24.406	609.44	593.43	771.24	774.317	458.091	312.607
NM_214601.1	NP_999766.1	SM30A	30 kDa spicule matrix protein precursor	.	.	1730	1	0	1	4	169	996	0.021	0	0.009	0.039	1.93	11.833	0.181	0	0.404	0.893	28.849	151.566
NM_214602.3	NP_999767.2	SpAN	protein SpAN precursor	.	.	2907	2	1008	65577	23195	212	168	0.025	6.914	332.228	134.85	1.441	1.188	0.215	136.957	15753.9	3080.58	21.537	15.214
NM_214603.1	NP_999768.1	SPEC1	calcium-binding protein SPEC 1A	.	.	459	116	99	386	1128	4337	5332	9.318	4.301	12.385	41.533	186.639	238.764	79.133	85.191	587.296	948.811	2790.37	3058.2
NM_214604.1	NP_999769.1	spec2c	calcium-binding protein SPEC 2C	.	.	667	49273	48723	60884	210501	429308	612490	2723.68	1456.59	1344.34	5333.72	12713.6	18874.1	23130.9	28852.1	63747	121846	190077	241747
NM_214605.2	NP_999770.2	spec2d	calcium-binding protein SPEC 2D	.	.	2064	11	17	16	16	64	477	0.196	0.164	0.114	0.131	0.612	4.75	1.669	3.253	5.414	2.993	9.157	60.841
NM_214606.1	NP_999771.1	LOC373457	sperm-activating peptides	.	.	2150	19	5	1	6	0	2	0.326	0.046	0.007	0.047	0	0.019	2.767	0.919	0.325	1.077	0	0.245
NM_214607.1	NP_999772.1	LOC373458	egg peptide speract receptor precursor	.	.	2443	0	1	4	13	4	2	0	0.008	0.024	0.09	0.032	0.017	0	0.162	1.143	2.054	0.484	0.216
NM_214608.1	NP_999773.1	rej	sperm receptor for egg jelly precursor	.	.	5596	38	44	27	13	6	3	0.25	0.157	0.071	0.039	0.021	0.011	2.126	3.106	3.37	0.897	0.317	0.141
NM_214609.1	NP_999774.1	Hbox7	homeodomain protein	.	.	3769	2	8	3916	7023	1706	2312	0.02	0.042	15.302	31.492	8.941	12.608	0.166	0.838	725.603	719.415	133.671	161.491
NM_214610.3	NP_999775.2	SM50	50 kDa spicule matrix protein precursor	.	.	1916	1	1	29	137	1802	1525	0.019	0.01	0.223	1.208	18.577	16.359	0.163	0.206	10.57	27.606	277.744	209.538
NM_214611.1	NP_999776.1	SM37	spicule matrix protein SM37 precursor	.	.	1416	1	0	2	91	1526	1248	0.026	0	0.021	1.086	21.287	18.115	0.221	0	0.986	24.812	318.256	232.027
NM_214612.1	NP_999777.1	KRP85	kinesin-II 85 kDa subunit	.	.	2213	324	301	65	32	97	87	5.398	2.712	0.433	0.244	0.866	0.808	45.843	53.722	20.512	5.583	12.944	10.35
NM_214613.1	NP_999778.1	Msx	homeodomain protein	.	.	861	0	0	1	5	17	9	0	0	0.017	0.098	0.39	0.215	0	0	0.811	2.242	5.831	2.752
NM_214614.2	NP_999779.1	SpRunt-1	SpRunt-1 protein	.	.	4651	18	20	300	1255	2086	2974	0.143	0.086	0.95	4.56	8.859	13.143	1.212	1.698	45.046	104.179	132.45	168.338
NM_214615.2	NP_999780.1	rps15a	40S ribosomal protein S15a	.	.	413	8	1	7	112	335	528	0.714	0.048	0.25	4.583	16.022	26.277	6.065	0.956	11.837	104.701	239.541	336.567
NM_214616.1	NP_999781.1	SpZ12-1	DNA-binding protein with twelve Zn fingers	.	.	2670	600	458	332	284	316	141	8.285	3.42	1.831	1.798	2.338	1.085	70.364	67.752	86.838	41.067	34.951	13.903
NM_214617.1	NP_999782.1	SRC8	SRC8 protein	.	.	2214	223	499	267	51	130	120	3.714	4.494	1.776	0.389	1.16	1.114	31.538	89.021	84.22	8.894	17.34	14.269
NM_214618.1	NP_999783.1	SFK1	src-family protein tyrosine kinase	.	.	3936	6037	5071	2925	3356	2652	2563	56.551	25.69	10.945	14.41	13.309	13.384	480.259	508.87	518.983	329.193	198.977	171.428
NM_214619.1	NP_999784.1	SSAP	stage specific activator protein	.	.	1758	12130	9713	7268	18521	19190	17149	254.399	110.17	60.887	178.052	215.617	200.499	2160.49	2182.24	2887.21	4067.51	3223.6	2568.07
NM_214620.1	NP_999785.1	LOC373476	syntaxin	.	.	1420	575	598	321	301	759	819	14.93	8.397	3.329	3.582	10.558	11.855	126.791	166.334	157.87	81.839	157.848	151.839
NM_214621.1	NP_999786.1	TBP	TATA-box-binding protein	.	.	1524	5326	4435	460	341	222	265	128.852	58.028	4.445	3.782	2.877	3.574	1094.27	1149.42	210.793	86.388	43.018	45.777
NM_214622.2	NP_999787.1	LOC577210	tektin A1	.	.	2145	8348	6142	14737	37521	14260	12555	143.492	57.097	101.184	295.63	131.316	120.304	1218.61	1130.97	4798.05	6753.52	1963.26	1540.91
NM_214624.1	NP_999789.1	LOC373482	tektin-B1	.	.	2580	316	148	697	1091	403	317	4.516	1.144	3.979	7.147	3.085	2.525	38.351	22.657	188.667	163.263	46.129	32.347
NM_214625.1	NP_999790.1	NCKX	testis potassium dependent sodium/calcium	.	.	3673	106	99	11	259	293	389	1.064	0.537	0.044	1.192	1.576	2.177	9.036	10.646	2.091	27.225	23.558	27.882
NM_214626.2	NP_999791.2	LOC373484	thymosin beta	.	.	743	1427	736	492	575	1756	3147	70.812	19.752	9.752	13.079	46.683	87.056	601.374	391.253	462.444	298.787	697.945	1115.05
NM_214627.2	NP_999792.1	Elk	transcription factor Elk	.	.	2891	1	2	168	64	54	60	0.013	0.014	0.856	0.374	0.369	0.427	0.108	0.273	40.583	8.547	5.516	5.464
NM_214628.1	NP_999793.1	LOC373488	univin precursor	.	.	1765	523	363	437	664	199	159	10.925	4.101	3.646	6.358	2.227	1.852	92.783	81.233	172.91	145.247	33.296	23.716
NM_214631.1	NP_999796.1	LOC373495	WEE1-like CDK tyrosine kinase	.	.	4575	1601	1277	2220	2887	2459	2360	12.902	5.566	7.146	10.665	10.617	10.603	109.575	110.247	338.879	243.635	158.728	135.803
NM_214632.1	NP_999797.1	fkh1	winged helix transcription factor Forkhead-1	.	.	4838	1	1	7	106	1613	544	0.008	0.004	0.021	0.37	6.586	2.311	0.065	0.082	1.01	8.459	98.459	29.602
NM_214633.1	NP_999798.1	LOC373503	amassin precursor	.	.	1700	1	0	0	1	1	3	0.022	0	0	0.01	0.012	0.036	0.184	0	0	0.227	0.174	0.465
NM_214635.1	NP_999800.1	NK2.1	homeodomain protein NK2.1	.	.	1236	0	0	2	60	89	128	0	0	0.024	0.82	1.422	2.129	0	0	1.13	18.742	21.265	27.263
NM_214636.1	NP_999801.1	REJ3	receptor for egg jelly 3 precursor	.	.	8739	8	14	47	39	23	23	0.034	0.032	0.079	0.075	0.052	0.054	0.287	0.633	3.756	1.723	0.777	0.693
NM_214637.1	NP_999802.1	rej2	receptor for egg jelly 2 protein precursor	.	.	4419	63	46	23	17	5	5	0.526	0.208	0.077	0.065	0.022	0.023	4.464	4.112	3.635	1.485	0.334	0.298
NM_214639.1	NP_999804.1	SM29	spicule matrix protein SM29 precursor	.	.	966	4	1	33	967	5019	3811	0.153	0.021	0.503	16.918	102.628	81.088	1.297	0.409	23.857	386.485	1534.35	1038.6
NM_214640.1	NP_999805.1	LOC373516	C-type lectin domain protein precursor	.	.	743	1	1	80	1152	4434	2231	0.05	0.027	1.586	26.204	117.878	61.717	0.421	0.532	75.194	598.614	1762.35	790.494
NM_214641.1	NP_999806.1	LOC373517	primary mesenchyme specific protein MSP130-related-1 precursor	.	.	2142	8	6	24	79	154	56	0.138	0.056	0.165	0.623	1.42	0.537	1.169	1.106	7.825	14.239	21.232	6.883
NM_214642.1	NP_999807.1	LOC373518	primary mesenchyme specific protein MSP130-related-2 precursor	.	.	2660	0	0	58	318	952	465	0	0	0.321	2.02	7.069	3.593	0	0	15.228	46.156	105.692	46.021
NM_214643.2	NP_999808.1	Gp96	heat shock protein gp96 precursor	.	.	2469	531	255	196	251	207	196	7.93	2.059	1.169	1.718	1.656	1.632	67.342	40.793	55.439	39.25	24.759	20.899
NM_214644.1	NP_999809.1	Alx1	aristaless-like homeobox protein	.	.	4926	0	14	91	70	95	50	0	0.057	0.272	0.24	0.381	0.209	0	1.123	12.901	5.486	5.695	2.672
NM_214645.1	NP_999810.1	Lim1	Lim homeodomain transcription factor 1	.	.	3165	17	26	1721	2151	1865	1360	0.198	0.164	8.008	11.486	11.639	8.832	1.682	3.245	379.743	262.392	174.017	113.124
NM_214646.1	NP_999811.1	P16	biomineralization protein SpP16 precursor	.	.	749	0	1	1	185	1602	1488	0	0.027	0.02	4.174	42.248	40.833	0	0.527	0.932	95.362	631.635	523.009
NM_214647.1	NP_999812.1	SpP19L	biomineralization proteins SpP19L long form	.	.	736	0	0	36	141	748	602	0	0	0.72	3.238	20.075	16.812	0	0	34.159	73.965	300.13	215.331
NM_214648.1	NP_999813.1	LOC373525	MAP kinase	.	.	1930	20986	15938	2551	9495	16818	21653	400.909	164.667	19.466	83.146	172.125	230.597	3404.73	3261.71	923.073	1899.42	2573.37	2953.58
NM_214649.1	NP_999814.1	LOC373526	ATP-binding cassette transporter subfamily A	.	.	5295	118	77	48	120	205	190	0.822	0.29	0.134	0.383	0.765	0.738	6.978	5.744	6.331	8.75	11.433	9.447
NM_214650.2	NP_999815.2	lox	homeobox protein Splox	.	.	1173	0	0	4	4	18	91	0	0	0.05	0.058	0.303	1.595	0	0	2.381	1.317	4.532	20.424
NM_214651.1	NP_999816.1	eve	even-skipped-like protein	.	.	1097	0	27	96	234	172	84	0	0.491	1.289	3.605	3.097	1.574	0	9.721	61.115	82.355	46.303	20.159
NM_214653.2	NP_999818.2	usf1	upstream stimulatory factor	.	.	986	3498	2773	1676	2707	1837	2147	130.803	56.079	25.034	46.4	36.801	44.756	1110.84	1110.82	1187.08	1059.97	550.196	573.249
NM_214654.1	NP_999819.1	NFkB	NFkB protein	.	.	4552	633	484	114	238	252	229	5.127	2.12	0.369	0.884	1.094	1.034	43.542	41.996	17.49	20.186	16.349	13.244
NM_214655.1	NP_999820.1	DVR1	protein DVR-1 homolog precursor	.	.	3450	7782	6475	13685	33000	17518	12302	83.166	37.424	58.419	161.658	100.298	73.291	706.288	741.292	2770.18	3692.99	1499.52	938.738
NM_214656.1	NP_999821.1	GCF1	transcription factor GCF1	.	.	3285	710	527	111	72	63	57	7.969	3.199	0.498	0.37	0.379	0.357	67.676	63.364	23.598	8.462	5.664	4.568
NM_214658.1	NP_999823.1	kap115	kinesin-associated protein 3	.	.	2487	143	84	14	32	23	17	2.12	0.673	0.083	0.217	0.183	0.14	18.004	13.341	3.931	4.968	2.731	1.8
NM_214659.2	NP_999824.2	hnf6	ONECUT transcription factor HNF6 beta	.	.	4257	3864	2944	1106	2846	3209	6008	33.466	13.79	3.826	11.299	14.89	29.008	284.213	273.151	181.44	258.116	222.614	371.547
NM_214660.1	NP_999825.1	snail	zinc-finger transcription factor Snail	.	.	2152	0	5	1	4	14	20	0	0.046	0.007	0.031	0.129	0.191	0	0.918	0.325	0.718	1.921	2.447
NM_214661.1	NP_999826.1	gcm	glial cells missing-like protein	.	.	2997	0	3	981	995	1458	751	0	0.02	4.821	5.611	9.609	5.15	0	0.395	228.594	128.18	143.667	65.969
NM_214663.2	NP_999828.1	rib74	flagellar protofilament ribbon protein rib74	.	.	2986	5357	4539	8189	24900	13117	11382	66.146	30.311	40.39	140.933	86.77	78.347	561.748	600.398	1915.24	3219.53	1297.27	1003.5
NM_214664.1	NP_999829.1	p160	cell surface protein p160 precursor	.	.	4749	3248	2026	187	69	11	5	25.217	8.507	0.58	0.246	0.046	0.022	214.153	168.502	27.499	5.61	0.684	0.277
NM_214665.1	NP_999830.1	ebr1	egg bindin receptor 1 precursor	.	.	12074	1912	1777	1320	1802	3055	2194	5.839	2.935	1.61	2.522	4.998	3.735	49.585	58.131	76.349	57.622	74.721	47.838
NM_214666.1	NP_999831.1	SLBP	stem-loop binding protein	.	.	2359	29928	24367	1688	4020	2750	2917	467.76	205.97	10.538	28.801	23.027	25.416	3972.46	4079.84	499.72	657.932	344.263	325.534
NM_214667.1	NP_999832.1	Wnt8	Wnt8 protein	.	.	1501	4	773	1955	4037	2632	2370	0.098	10.269	19.182	45.455	34.636	32.453	0.834	203.408	909.596	1038.39	517.834	415.676
NM_214668.1	NP_999833.1	erg	transcription factor Erg	.	.	2142	0	1	4	118	166	131	0	0.009	0.028	0.931	1.531	1.257	0	0.184	1.304	21.269	22.886	16.101
NM_214669.1	NP_999834.1	sec1	syntaxin binding protein 1	.	.	2534	4605	3520	1057	2530	3212	4051	67.003	27.699	6.143	16.874	25.038	32.859	569.027	548.662	291.307	385.476	374.33	420.866
NM_214670.1	NP_999835.1	gnaq	guanine nucleotide-binding protein G(q) alpha subunit	.	.	3657	7361	6087	3343	2880	2102	1824	74.214	33.19	13.463	13.31	11.354	10.252	630.263	657.426	638.402	304.054	169.744	131.307
NM_214671.1	NP_999836.1	LOC404228	echinoidin precursor	.	.	1967	0	0	3	0	2	1	0	0	0.022	0	0.02	0.01	0	0	1.065	0	0.3	0.134
XM_001175481.4	XP_001175481.2	LOC752244	dnaJ homolog subfamily B member 1	.	.	2914	1380	905	2921	3677	4310	5877	17.461	6.193	14.763	21.326	29.216	41.453	148.286	122.667	700.043	487.178	436.79	530.95
XM_001175486.4	XP_001175486.2	LOC752400	uncharacterized protein LOC752400	.	.	953	3	2	1	5	1	70	0.116	0.042	0.015	0.089	0.021	1.51	0.986	0.829	0.733	2.026	0.31	19.337
XM_001175489.4	XP_001175489.2	LOC752017	uncharacterized protein LOC752017	.	.	3672	31	21	138	885	980	966	0.311	0.114	0.553	4.073	5.272	5.407	2.643	2.259	26.246	93.052	78.815	69.257
XM_001175503.4	XP_001175503.2	LOC752107	2-oxo-4-hydroxy-4-carboxy-5-ureidoimidazoline decarboxylase	.	.	805	7281	5751	649	949	965	1253	333.479	142.455	11.874	19.924	23.679	31.992	2832.08	2821.74	563.03	455.149	354.011	409.773
XM_001175504.4	XP_001175504.1	LOC752151	DNA-directed RNA polymerase II subunit RPB7	.	.	1313	2613	1750	1357	3153	5205	5854	73.375	26.577	15.221	40.585	78.304	91.639	623.138	526.432	721.768	927.134	1170.69	1173.75
XM_001175508.4	XP_001175508.3	LOC752055	uncharacterized protein LOC752055	.	.	3608	2824	2160	794	1029	1110	1303	28.858	11.938	3.241	4.82	6.077	7.423	245.08	236.459	153.687	110.111	90.854	95.075
XM_001175598.4	XP_001175598.3	LOC752021	serum paraoxonase/arylesterase 1-like	.	.	2091	1850	1539	908	1250	353	368	32.621	14.676	6.395	10.103	3.335	3.617	277.03	290.706	303.26	230.802	49.855	46.332
XM_001175610.4	XP_001175610.1	LOC752034	synaptophysin	.	.	5084	5163	4337	2118	1015	1443	2737	37.443	17.01	6.136	3.374	5.606	11.065	317.985	336.94	290.94	77.08	83.82	141.728
XM_001175635.4	XP_001175635.2	LOC752647	uncharacterized protein LOC752647 isoform X1	.	.	3738	84	72	14	97	83	140	0.829	0.384	0.055	0.439	0.439	0.77	7.036	7.608	2.616	10.019	6.557	9.86
XM_001175653.4	XP_001175653.1	LOC752320	outer spore wall assembly protein SHE10-like	.	.	3267	4336	3322	3815	14497	7628	7232	48.934	20.276	17.198	74.995	46.12	45.499	415.575	401.624	815.508	1713.22	689.52	582.77
XM_001175654.4	XP_001175654.3	LOC752175	probable palmitoyltransferase ZDHHC1 isoform X2	.	.	2846	1794	1497	295	532	664	707	23.241	10.489	1.527	3.159	4.609	5.106	197.377	207.757	72.389	72.171	68.9	65.399
XM_001175735.4	XP_001175735.1	LOC752039	uncharacterized protein LOC752039	.	.	2406	303	241	182	45	13	18	4.643	1.997	1.114	0.316	0.107	0.154	39.433	39.563	52.827	7.221	1.596	1.97
XM_001175788.4	XP_001175788.2	LOC752601	serine/threonine-protein kinase 35	.	.	1832	19	87	5462	5433	4210	1879	0.382	0.947	43.909	50.121	45.392	21.081	3.247	18.757	2082.14	1144.98	678.644	270.016
XM_001175790.4	XP_001175790.1	LOC752085	dolichyl-diphosphooligosaccharide--protein glycosyltransferase subunit STT3A	.	.	3786	566	334	665	7893	19368	24061	5.512	1.759	2.587	35.234	101.049	130.625	46.811	34.845	122.666	804.905	1510.74	1673.1
XM_001175794.4	XP_001175794.2	LOC752491	CD63 antigen isoform X1	.	.	1714	5	2	14	16	27	34	0.108	0.023	0.12	0.158	0.311	0.408	0.913	0.461	5.704	3.604	4.652	5.222
XM_001175797.4	XP_001175797.1	LOC752335	rRNA 2'-O-methyltransferase fibrillarin isoform X1	.	.	1306	3093	2246	2406	5452	5584	6022	87.319	34.292	27.132	70.553	84.456	94.774	741.56	679.259	1286.58	1611.74	1262.66	1213.91
XM_001175881.1	XP_001175881.1	LOC752057	kappa-type opioid receptor-like	.	.	1137	0	0	0	1	0	0	0	0	0	0.015	0	0	0	0	0	0.34	0	0
XM_001175931.4	XP_001175931.2	LOC753346	uncharacterized protein LOC753346	.	.	868	0	0	1	0	0	11	0	0	0.017	0	0	0.26	0	0	0.805	0	0	3.336
XM_001175932.4	XP_001175932.3	LOC752926	nuclear envelope phosphatase-regulatory subunit 1 isoform X1	.	.	3751	1568	1226	698	883	1859	2076	15.412	6.517	2.741	3.978	9.789	11.376	130.891	129.096	129.954	90.886	146.358	145.703
XM_001175936.4	XP_001175936.1	LOC752500	uncharacterized protein LOC752500	.	.	2172	373	288	72	195	185	332	6.332	2.644	0.488	1.517	1.682	3.142	53.772	52.372	23.15	34.662	25.153	40.241
XM_001175939.3	XP_001175939.1	LOC752214	uncharacterized protein C12orf45 homolog	.	.	1583	53	47	77	87	65	71	1.234	0.592	0.716	0.929	0.811	0.922	10.483	11.727	33.97	21.219	12.126	11.808
XM_001176086.4	XP_001176086.1	LOC752524	50 kDa hatching enzyme	.	.	2572	0	937	52931	4606	123	158	0	7.264	303.088	30.266	0.945	1.263	0	143.892	14372.2	691.411	14.123	16.172
XM_001176088.4	XP_001176088.1	LOC752443	uncharacterized protein LOC752443	.	.	5693	11506	8179	1195	923	2029	2443	74.517	28.648	3.091	2.74	7.04	8.82	632.839	567.45	146.592	62.596	105.251	112.972
XM_001176091.4	XP_001176091.1	LOC752797	ribonuclease H2 subunit C	.	.	1905	1417	1218	148	281	640	1466	27.425	12.749	1.144	2.493	6.636	15.817	232.908	252.535	54.256	56.95	99.213	202.594
XM_001176097.4	XP_001176097.1	LOC576727	protein transport protein Sec61 subunit beta	.	.	1360	24299	17780	16111	34823	29826	22264	658.753	260.689	174.467	432.742	433.194	336.478	5594.47	5163.71	8273.06	9885.77	6476.52	4309.75
XM_001176098.4	XP_001176098.2	LOC752296	protein sprouty homolog 3	.	.	10745	2849	2223	717	6396	8413	10127	9.776	4.125	0.983	10.06	15.466	19.372	83.022	81.715	46.601	229.819	231.222	248.12
XM_001176190.4	XP_001176190.4	LOC752104	uncharacterized protein LOC752104	.	.	3059	0	0	3	11	8	11	0	0	0.014	0.061	0.052	0.074	0	0	0.685	1.388	0.772	0.947
XM_001176225.4	XP_001176225.1	LOC752681	tumor protein D54 isoform X5	.	.	2597	2208	1577	1255	4228	4936	6633	31.347	12.108	7.117	27.515	37.543	52.496	266.218	239.844	337.485	628.559	561.292	672.397
XM_001176229.4	XP_001176229.1	LOC753064	cell death abnormality protein 1	.	.	655	296	225	382	2345	3996	6330	16.662	6.85	8.589	60.507	120.507	198.634	141.501	135.678	407.291	1382.24	1801.65	2544.19
XM_001176234.4	XP_001176234.3	LOC752513	acidic proline-rich protein PRP33 isoform X1	.	.	2510	9	2	9	35	88	507	0.132	0.016	0.053	0.236	0.693	4.152	1.123	0.315	2.504	5.384	10.354	53.177
XM_001176236.4	XP_001176236.1	LOC752889	ADP-ribosylation factor-like protein 3	.	.	4398	5272	4196	1533	3808	2344	2931	44.197	19.024	5.134	14.633	10.528	13.698	375.344	376.833	243.427	334.291	157.394	175.448
XM_001176242.4	XP_001176242.1	LOC752782	actin-15B	.	.	2029	12	2	54	503	4933	9891	0.218	0.02	0.392	4.19	48.024	100.196	1.852	0.389	18.586	95.713	717.984	1283.35
XM_001176244.4	XP_001176244.2	LOC577314	tubulin alpha-1D chain	.	.	3111	2	4	292	6152	6324	1119	0.024	0.026	1.382	33.421	40.153	7.393	0.201	0.508	65.549	763.483	600.312	94.693
XM_001176328.4	XP_001176328.3	LOC752111	acid phosphatase type 7	.	.	2577	5019	3686	1650	1815	1173	1260	71.809	28.521	9.43	11.903	8.991	10.05	609.835	564.95	447.149	271.923	134.422	128.719
XM_001176371.4	XP_001176371.1	LOC752454	uncharacterized protein LOC752454	.	.	2247	0	0	3	7	6	7	0	0	0.02	0.053	0.053	0.064	0	0	0.932	1.203	0.789	0.82
XM_001176388.4	XP_001176388.2	LOC752525	uncharacterized protein LOC752525	.	.	1730	3	4	2	1	2	0	0.064	0.046	0.017	0.01	0.023	0	0.543	0.913	0.807	0.223	0.341	0
XM_001176471.4	XP_001176471.3	LOC752124	uncharacterized protein LOC752124 isoform X1	.	.	5512	23	28	65	340	367	446	0.154	0.101	0.174	1.042	1.315	1.663	1.307	2.006	8.235	23.815	19.663	21.302
XM_001176515.4	XP_001176515.2	LOC753208	neugrin	.	.	1997	1378	1173	1280	1157	1050	968	25.442	11.713	9.44	9.792	10.386	9.963	216.063	232	447.625	223.686	155.273	127.61
XM_001176529.4	XP_001176529.2	LOC752541	uncharacterized protein LOC752541	.	.	867	1	1	3	1	0	3	0.043	0.023	0.051	0.019	0	0.071	0.361	0.456	2.416	0.445	0	0.911
XM_001176618.2	XP_001176618.1	LOC752144	muscarinic acetylcholine receptor gar-3-like	.	.	1308	0	0	1	0	0	0	0	0	0.011	0	0	0	0	0	0.534	0	0	0
XM_001176662.4	XP_001176662.1	LOC753871	uncharacterized protein LOC753871	.	.	2568	2178	1716	422	292	412	474	31.271	13.325	2.42	1.922	3.169	3.794	265.566	263.931	114.763	43.901	47.379	48.593
XM_001176667.4	XP_001176667.1	LOC752632	RIIa domain-containing protein 1	.	.	1900	2361	2153	1463	3563	5440	6327	45.816	22.595	11.34	31.693	56.555	68.444	389.092	447.568	537.741	724.011	845.533	876.662
XM_001176679.4	XP_001176679.2	LOC752558	uncharacterized protein LOC752558	.	.	714	1	1	3	1	2	1	0.052	0.028	0.062	0.024	0.055	0.029	0.439	0.553	2.934	0.541	0.827	0.369
XM_001176791.4	XP_001176791.2	LOC753029	parafibromin	.	.	2193	4110	3250	3942	5705	3583	3768	69.1	29.551	26.473	43.966	32.273	35.315	586.831	585.347	1255.34	1004.38	482.496	452.335
XM_001176793.4	XP_001176793.1	LOC590203	guanine nucleotide-binding protein subunit beta isoform X7	.	.	6699	2088	2332	1568	2744	2782	2839	11.492	6.941	3.447	6.923	8.203	8.711	97.596	137.495	163.463	158.146	122.64	111.569
XM_001176794.4	XP_001176794.1	LOC753888	uncharacterized protein LOC753888	.	.	2914	1	4	3	55	1159	1276	0.013	0.027	0.015	0.319	7.856	9	0.107	0.542	0.719	7.287	117.457	115.279
XM_001176813.4	XP_001176813.1	LOC115917888	mitochondrial-processing peptidase subunit beta-like	.	.	2193	3400	2371	1164	5026	6700	8165	57.163	21.559	7.817	38.733	60.348	76.526	485.456	427.033	370.678	884.845	902.239	980.179
XM_001176932.4	XP_001176932.1	LOC590203	guanine nucleotide-binding protein subunit beta isoform X4	.	.	6704	1929	2230	1464	2559	2653	2803	10.609	6.633	3.216	6.451	7.817	8.594	90.097	131.383	152.507	147.374	116.866	110.072
XM_001176938.4	XP_001176938.2	LOC752781	CKLF-like MARVEL transmembrane domain-containing protein 4 isoform X1	.	.	1385	1336	952	570	773	1019	994	35.566	13.706	6.061	9.433	14.533	14.751	302.041	271.491	287.414	215.483	217.275	188.94
XM_001176939.4	XP_001176939.1	LOC577464	actin-85C	.	.	3025	1996	1582	302	1025	1209	1264	24.328	10.428	1.47	5.727	7.895	8.588	206.607	206.562	69.721	130.822	118.028	110.004
XM_001177072.4	XP_001177072.3	LOC753164	heparan sulfate glucosamine 3-O-sulfotransferase 5	.	.	2391	17	11	1	32	573	1874	0.262	0.092	0.006	0.226	4.734	16.11	2.226	1.817	0.292	5.167	70.772	206.337
XM_001177083.4	XP_001177083.2	LOC753104	uncharacterized protein LOC753104	.	.	1369	7	8	8	85	50	50	0.189	0.117	0.086	1.049	0.721	0.751	1.601	2.308	4.081	23.972	10.786	9.615
XM_001177085.3	XP_001177085.1	LOC753210	activated RNA polymerase II transcriptional coactivator p15	.	.	2605	246	231	244	663	418	451	3.482	1.768	1.379	4.301	3.17	3.558	29.569	35.025	65.413	98.263	47.386	45.578
XM_001177162.4	XP_001177162.2	LOC752190	mitochondrial import inner membrane translocase subunit TIM44 isoform X2	.	.	1387	601	429	136	343	766	815	15.976	6.168	1.444	4.179	10.909	12.077	135.677	122.166	68.477	95.477	163.094	154.692
XM_001177216.4	XP_001177216.1	LOC753537	elongin-B	.	.	3556	7675	6377	5999	15935	16738	15517	79.577	35.759	24.845	75.734	92.975	89.689	675.813	708.31	1178.15	1730.11	1390.04	1148.77
XM_001177221.3	XP_001177221.2	LOC754101	LOW QUALITY PROTEIN: nanos homolog 3	.	.	1410	1	9	38	30	30	47	0.026	0.127	0.397	0.36	0.42	0.685	0.222	2.521	18.821	8.215	6.283	8.775
XM_001177224.4	XP_001177224.1	LOC753889	28S ribosomal protein S17%2C mitochondrial	.	.	867	991	409	390	744	1426	1631	42.143	9.407	6.625	14.503	32.488	38.666	357.902	186.326	314.144	331.312	485.72	495.248
XM_001177225.4	XP_001177225.1	LOC752806	uncharacterized protein LOC752806 isoform X2	.	.	2665	71	59	137	258	1419	3435	0.982	0.441	0.757	1.636	10.517	26.492	8.342	8.744	35.901	37.377	157.243	339.326
XM_001177227.3	XP_001177227.1	LOC753416	ubiquitin-like protein 3	.	.	1622	7883	6562	4257	7439	7843	7597	179.19	80.671	38.653	77.511	95.512	96.268	1521.78	1597.92	1832.89	1770.71	1427.96	1233.05
XM_001177297.3	XP_001177297.1	LOC752200	phospholipase A2	.	.	872	225	176	2067	10169	11019	10044	9.513	4.025	34.91	197.09	249.604	236.746	80.793	79.72	1655.41	4502.41	3731.74	3032.34
XM_001177300.4	XP_001177300.1	LOC752203	uncharacterized protein LOC752203	.	.	1315	0	29	429	550	587	576	0	0.44	4.805	7.069	8.817	9.003	0	8.71	227.832	161.481	131.825	115.315
XM_001177344.4	XP_001177344.2	LOC753887	uncharacterized protein LOC753887	.	.	553	0	1	1	1	0	3	0	0.036	0.027	0.031	0	0.112	0	0.714	1.263	0.698	0	1.428
XM_001177437.4	XP_001177437.2	LOC752217	sia-alpha-2%2C3-Gal-beta-1%2C4-GlcNAc-R:alpha 2%2C8-sialyltransferase	.	.	2315	30	28	1458	6803	6775	6133	0.478	0.241	9.275	49.665	57.808	54.452	4.058	4.777	439.834	1134.57	864.259	697.445
XM_001177482.4	XP_001177482.2	LOC754197	uncharacterized protein LOC754197	.	.	1552	0	0	1	3	0	1	0	0	0.009	0.033	0	0.013	0	0	0.45	0.746	0	0.17
XM_001177488.4	XP_001177488.1	LOC753194	uncharacterized protein LOC753194	.	.	1313	9	4	14	79	62	72	0.253	0.061	0.157	1.017	0.933	1.127	2.146	1.203	7.446	23.23	13.945	14.436
XM_001177494.4	XP_001177494.1	LOC753784	beta-1%2C3-galactosyltransferase 6	.	.	1776	2539	1909	207	119	324	422	52.71	21.434	1.717	1.132	3.604	4.884	447.641	424.553	81.397	25.869	53.875	62.554
XM_001177568.4	XP_001177568.1	LOC752230	carbohydrate sulfotransferase 11	.	.	3984	2	8	72	65	383	854	0.019	0.04	0.266	0.276	1.899	4.406	0.157	0.793	12.621	6.299	28.39	56.432
XM_001177614.4	XP_001177614.1	LOC581660	centromere protein K	.	.	2633	6530	4838	985	489	322	502	91.44	36.639	5.51	3.139	2.416	3.919	776.555	725.744	261.257	71.704	36.115	50.193
XM_001177619.4	XP_001177619.1	LOC591003	calmodulin isoform X1	.	.	871	28	15	33	107	105	327	1.185	0.343	0.558	2.076	2.381	7.717	10.066	6.802	26.459	47.43	35.601	98.837
XM_001177626.4	XP_001177626.2	LOC592472	LIM and SH3 domain protein Lasp isoform X7	.	.	3429	512	399	65	104	151	208	5.505	2.32	0.279	0.513	0.87	1.247	46.753	45.959	13.238	11.71	13.005	15.969
XM_001177627.4	XP_001177627.1	LOC753715	synaptogyrin-3	.	.	2078	3089	2261	318	991	1520	1880	54.808	21.696	2.254	8.06	14.449	18.595	465.46	429.758	106.872	184.124	216.015	238.177
XM_001177706.4	XP_001177706.3	LOC752256	homeobox protein HMX1	.	.	1969	0	0	0	0	2	2	0	0	0	0	0.02	0.021	0	0	0	0	0.3	0.267
XM_001177745.4	XP_001177745.2	LOC753657	development-specific protein LVN1.2 isoform X2	.	.	2514	416	287	85	268	239	234	6.101	2.276	0.498	1.802	1.878	1.913	51.813	45.091	23.612	41.158	28.075	24.504
XM_001177748.4	XP_001177748.1	LOC753166	paired box protein Pax-3-B	.	.	2238	0	16	6	2	2	2	0	0.143	0.039	0.015	0.018	0.018	0	2.824	1.872	0.345	0.264	0.235
XM_001177754.4	XP_001177754.2	LOC576350	dual oxidase maturation factor 1 isoform X2	.	.	2681	8766	6760	1021	1251	1951	3239	120.553	50.278	5.609	7.886	14.374	24.832	1023.8	995.907	265.957	180.154	214.905	318.055
XM_001177756.4	XP_001177756.1	LOC753828	metalloproteinase inhibitor 1	.	.	1570	7	2	2	1	7	183	0.164	0.025	0.019	0.011	0.088	2.396	1.396	0.503	0.89	0.246	1.317	30.686
XM_001177757.4	XP_001177757.1	LOC752890	uncharacterized protein LOC752890	.	.	3647	0	0	2	0	0	0	0	0	0.008	0	0	0	0	0	0.383	0	0	0
XM_001177880.4	XP_001177880.2	LOC754165	phosphatidylinositol N-acetylglucosaminyltransferase subunit H	.	.	2093	3137	2011	228	209	399	452	55.261	19.159	1.604	1.688	3.766	4.439	469.305	379.5	76.076	38.553	56.298	56.853
XM_001177881.4	XP_001177881.4	LOC753842	uncharacterized protein LOC753842	.	.	3850	60	50	39	45	350	766	0.575	0.259	0.149	0.198	1.796	4.089	4.88	5.13	7.074	4.513	26.847	52.379
XM_001177888.4	XP_001177888.4	LOC753679	sushi domain-containing protein 2	.	.	4974	2	2	1	2	4	2	0.015	0.008	0.003	0.007	0.016	0.008	0.126	0.159	0.14	0.155	0.237	0.106
XM_001178007.4	XP_001178007.1	LOC754063	microsomal glutathione S-transferase 1	.	.	1056	279	221	140	685	1131	1214	9.741	4.173	1.953	10.963	21.156	23.629	82.728	82.66	92.586	250.444	316.289	302.651
XM_001178085.3	XP_001178085.3	LOC752290	ubiquitin carboxyl-terminal hydrolase 36-like	.	.	3985	5	4	15	3	4	9	0.046	0.02	0.055	0.013	0.02	0.046	0.393	0.396	2.629	0.291	0.296	0.595
XM_001178133.4	XP_001178133.3	LOC753841	cytochrome P450 2J6	.	.	2575	7	16	16	22	18	7	0.1	0.124	0.092	0.144	0.138	0.056	0.851	2.454	4.339	3.299	2.064	0.716
XM_001178205.4	XP_001178205.4	LOC752302	uncharacterized protein LOC752302	.	.	2206	53	47	7	109	458	801	0.886	0.425	0.047	0.835	4.101	7.463	7.523	8.415	2.216	19.077	61.312	95.591
XM_001178245.4	XP_001178245.1	LOC753857	28S ribosomal protein S34%2C mitochondrial	.	.	1710	23	53	46	97	116	125	0.496	0.618	0.396	0.959	1.34	1.502	4.212	12.242	18.786	21.901	20.033	19.244
XM_001178255.4	XP_001178255.2	LOC754218	uncharacterized protein LOC754218	.	.	975	1	0	19	2033	4444	4157	0.038	0	0.287	35.24	90.032	87.633	0.321	0	13.609	805.037	1346.03	1122.44
XM_001178256.4	XP_001178256.1	LOC754233	hydroxyacyl-thioester dehydratase type 2%2C mitochondrial	.	.	1783	4	16	50	95	93	83	0.083	0.179	0.413	0.9	1.03	0.957	0.702	3.544	19.584	20.571	15.403	12.255
XM_001178341.4	XP_001178341.1	LOC753986	coiled-coil domain-containing protein 127	.	.	2743	2858	2179	322	286	767	1129	38.416	15.84	1.729	1.762	5.523	8.46	326.247	313.762	81.981	40.255	82.576	108.357
XM_001178344.4	XP_001178344.1	LOC753740	uncharacterized protein LOC753740	.	.	1414	10	2	27	85	194	205	0.261	0.028	0.281	1.016	2.71	2.98	2.214	0.559	13.335	23.209	40.517	38.167
XM_001178348.4	XP_001178348.1	LOC753903	mapk-regulated corepressor-interacting protein 1	.	.	1913	380	293	706	2757	2183	2241	7.324	3.054	5.435	24.357	22.541	24.078	62.198	60.495	257.734	556.423	336.996	308.4
XM_001178402.4	XP_001178402.3	LOC752329	uncharacterized protein LOC752329	.	.	2448	107	83	50	79	73	93	1.612	0.676	0.301	0.545	0.589	0.781	13.686	13.392	14.264	12.459	8.806	10.001
XM_001178435.4	XP_001178435.1	LOC754356	small nuclear ribonucleoprotein Sm D2	.	.	1286	2815	2011	1845	7847	13539	15619	80.707	31.182	21.129	103.125	207.956	249.634	685.405	617.646	1001.93	2355.84	3109.07	3197.42
XM_001178443.4	XP_001178443.1	LOC753756	transmembrane protein 170A	.	.	2514	2246	1520	262	702	1116	1470	32.94	12.056	1.535	4.719	8.769	12.018	279.74	238.807	72.781	107.809	131.094	153.936
XM_001178487.4	XP_001178487.3	LOC752346	calumenin	.	.	1379	12644	10072	4586	3830	2776	2939	338.06	145.64	48.978	46.939	39.763	43.805	2870.98	2884.83	2322.48	1072.3	594.485	561.078
XM_001178521.4	XP_001178521.2	LOC574602	solute carrier family 28 member 3 isoform X1	.	.	5147	5672	4137	3198	16420	18682	15994	40.631	16.027	9.151	53.916	71.696	63.87	345.058	317.468	433.917	1231.69	1071.9	818.071
XM_001178525.4	XP_001178525.2	LOC586214	NADH dehydrogenase [ubiquinone] flavoprotein 1%2C mitochondrial	.	.	1660	2475	1944	5044	19020	15810	16135	54.972	23.352	44.75	193.644	188.127	199.78	466.849	462.548	2122.02	4423.7	2812.61	2558.87
XM_001178621.4	XP_001178621.1	LOC754445	prefoldin subunit 5	.	.	1320	70	45	46	147	117	142	1.955	0.68	0.513	1.882	1.751	2.211	16.605	13.465	24.337	42.996	26.176	28.321
XM_001178625.4	XP_001178625.2	LOC753968	PSME3-interacting protein	.	.	2921	604	558	271	320	432	588	7.624	3.809	1.366	1.851	2.921	4.137	64.746	75.452	64.792	42.296	43.675	52.995
XM_001178630.4	XP_001178630.3	LOC753483	28S ribosomal protein S33%2C mitochondrial	.	.	792	2299	1933	1086	1202	2332	2835	107.025	48.667	20.195	25.65	58.161	73.573	908.916	963.996	957.607	585.953	869.539	942.358
XM_001178673.4	XP_001178673.2	LOC752369	sodium/glucose cotransporter 4	.	.	3567	0	0	3	2	1	1	0	0	0.012	0.009	0.006	0.006	0	0	0.587	0.216	0.083	0.074
XM_001178789.4	XP_001178789.2	LOC754355	testis-expressed protein 43-like	.	.	1145	84	92	249	889	311	324	2.705	1.602	3.203	13.122	5.365	5.816	22.971	31.736	151.872	299.764	80.212	74.495
XM_001178791.4	XP_001178791.1	LOC754315	signal recognition particle 9 kDa protein	.	.	1812	11044	9327	6127	5856	4102	3578	224.72	102.639	49.799	54.619	44.716	40.586	1908.44	2033.07	2361.41	1247.75	668.533	519.84
XM_001178896.4	XP_001178896.2	LOC752405	ubiquitin carboxyl-terminal hydrolase 38	.	.	6490	145	116	51	70	57	57	0.824	0.356	0.116	0.182	0.173	0.181	6.996	7.06	5.488	4.164	2.594	2.312
XM_001178960.2	XP_001178960.2	LOC752418	oocyte zinc finger protein XlCOF19	.	.	918	0	0	1	0	0	0	0	0	0.016	0	0	0	0	0	0.761	0	0	0
XM_001178994.4	XP_001178994.1	LOC754388	uncharacterized protein LOC754388	.	.	2357	4	4	8	2	3	25	0.063	0.034	0.05	0.014	0.025	0.218	0.531	0.67	2.37	0.328	0.376	2.792
XM_001179011.4	XP_001179011.2	LOC752431	gastrula-specific protein 17	.	.	815	2854	2324	5995	5909	3037	2108	129.113	56.86	108.333	122.534	73.606	53.162	1096.49	1126.28	5137.06	2799.24	1100.46	680.927
XM_001179251.2	XP_001179251.2	LOC752481	muscarinic acetylcholine receptor M1-like	.	.	411	0	0	0	0	0	0	0	0	0	0	0	0	0	0	0	0	0	0
XM_001179256.4	XP_001179256.2	LOC752487	glutaredoxin-C3	.	.	1282	2176	1662	526	785	1273	1673	62.581	25.851	6.043	10.349	19.614	26.823	531.472	512.049	286.537	236.409	293.242	343.555
XM_001179356.4	XP_001179356.3	LOC752505	39S ribosomal protein L52%2C mitochondrial	.	.	1666	35	36	19	20	15	26	0.775	0.431	0.168	0.203	0.178	0.321	6.578	8.535	7.965	4.635	2.659	4.109
XM_001179358.4	XP_001179358.2	LOC752507	uncharacterized protein LOC752507 isoform X2	.	.	1752	9562	7696	3902	3568	5473	7086	201.228	87.591	32.801	34.419	61.705	83.13	1708.93	1735	1555.38	786.274	922.522	1064.77
XM_001179360.4	XP_001179360.2	LOC752509	eukaryotic translation initiation factor 5B isoform X1	.	.	857	58	226	19	3	4	4	2.495	5.258	0.327	0.059	0.092	0.096	21.191	104.159	15.483	1.352	1.378	1.229
XM_001179444.4	XP_001179444.2	LOC752528	short coiled-coil protein B	.	.	6960	5657	4802	2931	3055	3482	5722	29.967	13.758	6.202	7.418	9.882	16.898	254.499	272.509	294.096	169.467	147.742	216.434
XM_001179446.4	XP_001179446.2	LOC752530	putative RNA polymerase II transcriptional coactivator isoform X1	.	.	2516	0	0	18	51	9	9	0	0	0.105	0.343	0.071	0.074	0	0	4.996	7.826	1.056	0.942
XM_001179447.4	XP_001179447.3	LOC752531	uncharacterized protein LOC752531 isoform X1	.	.	5088	2168	1918	1881	3106	2212	1640	15.71	7.517	5.445	10.317	8.587	6.625	133.42	148.892	258.181	235.688	128.388	84.856
XM_001179559.4	XP_001179559.2	LOC752563	transcription initiation factor TFIID subunit 10	.	.	1089	1821	1516	919	2291	4881	5428	61.653	27.759	12.428	35.555	88.533	102.448	523.591	549.845	589.346	812.233	1323.63	1312.2
XM_001179562.4	XP_001179562.2	LOC752566	protein CNPPD1	.	.	3285	4114	3345	1139	2069	2559	3417	46.175	20.304	5.106	10.645	15.387	21.38	392.138	402.188	242.142	243.169	230.049	273.84
XM_001179566.4	XP_001179566.3	LOC752570	uncharacterized protein LOC752570	.	.	3038	356	274	205	550	1041	1571	4.321	1.798	0.994	3.06	6.768	10.629	36.692	35.623	47.125	69.897	101.193	136.137
XM_001179708.4	XP_001179708.3	LOC752621	beta-1%2C3-galactosyltransferase 1	.	.	1815	868	687	350	794	813	884	17.633	7.548	2.84	7.393	8.848	10.011	149.745	149.503	134.671	168.899	132.282	128.222
XM_001179710.4	XP_001179710.2	LOC752624	lysyl oxidase homolog 2	.	.	873	0	0	0	1	6	4	0	0	0	0.019	0.136	0.094	0	0	0	0.442	2.03	1.206
XM_001179750.4	XP_001179750.2	LOC752638	M-phase phosphoprotein 6	.	.	612	859	686	650	2418	3066	3809	51.751	22.351	15.642	66.774	98.957	127.924	439.493	442.733	741.728	1525.41	1479.47	1638.5
XM_001179755.4	XP_001179755.3	LOC752643	phospholipase A2	.	.	1139	1	0	3	18	60	67	0.032	0	0.039	0.267	1.041	1.209	0.275	0	1.839	6.101	15.557	15.486
XM_001179833.4	XP_001179833.3	LOC752669	OTU domain-containing protein 3	.	.	3955	1225	903	461	925	838	896	11.42	4.553	1.717	3.953	4.185	4.656	96.984	90.18	81.402	90.298	62.572	59.642
XM_001179840.4	XP_001179840.1	LOC752677	uncharacterized protein LOC752677	.	.	2200	0	2	2	27	2	3	0	0.018	0.013	0.207	0.018	0.028	0	0.359	0.635	4.738	0.268	0.359
XM_001180028.4	XP_001180028.3	LOC752743	palmitoyltransferase AKR1 isoform X2	.	.	2239	563	491	223	253	394	424	9.271	4.373	1.467	1.91	3.476	3.892	78.734	86.616	69.556	43.626	51.967	49.854
XM_001180074.4	XP_001180074.2	LOC752758	glycine N-methyltransferase	.	.	1328	2467	1839	2014	6932	16186	23864	68.493	27.613	22.335	88.219	240.751	369.349	581.676	546.956	1059.12	2015.32	3599.37	4730.78
XM_001180082.4	XP_001180082.3	LOC752766	caveolin-1	.	.	1935	0	0	8	21	16	3	0	0	0.061	0.183	0.163	0.032	0	0	2.887	4.19	2.442	0.408
XM_001180116.4	XP_001180116.1	LOC752772	zinc finger protein 345	.	.	2404	252	182	32	80	67	100	3.865	1.51	0.196	0.562	0.551	0.855	32.823	29.902	9.296	12.848	8.23	10.951
XM_001180150.4	XP_001180150.3	LOC752784	2-oxoglutarate and iron-dependent oxygenase domain-containing protein 2	.	.	1331	359	240	84	83	194	276	9.945	3.596	0.929	1.054	2.879	4.262	84.455	71.22	44.074	24.076	43.044	54.591
XM_001180189.4	XP_001180189.1	LOC752803	endophilin-B1 isoform X4	.	.	1921	760	554	104	280	451	642	14.587	5.751	0.797	2.463	4.637	6.869	123.879	113.907	37.808	56.275	69.332	87.982
XM_001180232.4	XP_001180232.2	LOC752814	tyrosine-protein kinase HTK16	.	.	2898	2186	1853	452	2175	3945	3901	27.812	12.75	2.297	12.684	26.889	27.667	236.19	252.549	108.924	289.764	402.007	354.377
XM_001180237.4	XP_001180237.3	LOC752819	zinc finger protein Xfin isoform X1	.	.	6429	82	58	28	16	30	21	0.47	0.18	0.064	0.042	0.092	0.067	3.994	3.563	3.042	0.961	1.378	0.86
XM_001180287.4	XP_001180287.1	LOC752832	histamine N-methyltransferase	.	.	1059	0	5	6	4	5	3	0	0.094	0.083	0.064	0.093	0.058	0	1.865	3.957	1.458	1.394	0.746
XM_001180329.4	XP_001180329.1	LOC752843	translation initiation factor IF-2%2C mitochondrial	.	.	3190	101	78	27	214	381	438	1.167	0.488	0.125	1.134	2.359	2.822	9.914	9.658	5.911	25.9	35.271	36.147
XM_001180414.3	XP_001180414.3	LOC752873	proteasome assembly chaperone 2	.	.	1050	526	385	253	222	398	431	18.47	7.311	3.549	3.573	7.487	8.437	156.858	144.824	168.273	81.629	111.938	108.063
XM_001180456.4	XP_001180456.3	LOC752883	uncharacterized protein LOC752883	.	.	1828	1799	1329	146	150	310	654	36.285	14.497	1.176	1.387	3.35	7.353	308.152	287.156	55.778	31.681	50.081	94.187
XM_001180492.4	XP_001180492.2	LOC752895	uncharacterized protein LOC752895	.	.	1260	318	284	10279	36371	45607	27839	9.305	4.494	120.146	487.85	714.969	454.125	79.025	89.026	5697.22	11144.7	10689.2	5816.62
XM_001180614.4	XP_001180614.3	LOC752929	uncharacterized protein LOC752929	.	.	3532	2379	1919	224	664	1218	1307	24.834	10.834	0.934	3.177	6.812	7.606	210.903	214.597	44.29	72.582	101.839	97.419
XM_001180621.4	XP_001180621.2	LOC752939	LON peptidase N-terminal domain and RING finger protein 3	.	.	5512	125	129	730	2445	1983	2013	0.836	0.467	1.95	7.497	7.106	7.506	7.101	9.244	92.49	171.259	106.243	96.144
XM_001180668.4	XP_001180668.2	LOC752949	monocarboxylate transporter 13	.	.	2743	30	45	47	93	65	70	0.403	0.327	0.252	0.573	0.468	0.525	3.425	6.48	11.966	13.09	6.998	6.718
XM_001180710.4	XP_001180710.3	LOC752956	monocarboxylate transporter 13 isoform X1	.	.	2322	5	3	0	3	3	9	0.079	0.026	0	0.022	0.026	0.08	0.674	0.51	0	0.499	0.382	1.02
XM_001180753.4	XP_001180753.2	LOC752967	probable G-protein coupled receptor 21	.	.	1038	0	21	947	382	130	78	0	0.403	13.436	6.22	2.474	1.545	0	7.991	637.141	142.085	36.985	19.783
XM_001180755.4	XP_001180755.2	LOC752969	uncharacterized protein LOC752969	.	.	4132	5006	3436	53	235	400	448	44.669	16.581	0.189	0.961	1.912	2.228	379.35	328.444	8.958	21.958	28.588	28.543
XM_001180800.4	XP_001180800.3	LOC752978	uncharacterized protein LOC752978 isoform X1	.	.	3513	0	0	22	74	14	16	0	0	0.092	0.356	0.079	0.094	0	0	4.373	8.133	1.177	1.199
XM_001180804.4	XP_001180804.2	LOC752982	flocculation protein FLO11	.	.	1420	83	52	34	28	14	13	2.155	0.73	0.353	0.333	0.195	0.188	18.302	14.464	16.721	7.613	2.912	2.41
XM_001180805.4	XP_001180805.3	LOC752983	NADH dehydrogenase [ubiquinone] 1 beta subcomplex subunit 6	.	.	1145	364	265	553	1792	5234	8209	11.721	4.615	7.113	26.451	90.293	147.359	99.542	91.413	337.289	604.249	1349.94	1887.44
XM_001180929.4	XP_001180929.1	LOC753011	cell division control protein 45 homolog	.	.	3529	6800	4831	109	980	1726	2178	71.045	27.297	0.455	4.693	9.661	12.685	603.347	540.697	21.57	107.216	144.436	162.478
XM_001180933.4	XP_001180933.2	LOC753016	microsomal glutathione S-transferase 1	.	.	2195	6	2	21	98	275	423	0.101	0.018	0.141	0.755	2.475	3.961	0.856	0.36	6.681	17.238	36.998	50.733
XM_001180985.2	XP_001180985.2	LOC753028	beta-3 adrenergic receptor-like	.	.	1749	0	1	1	3	8	27	0	0.011	0.008	0.029	0.09	0.317	0	0.226	0.399	0.662	1.351	4.064
XM_001181022.4	XP_001181022.2	LOC753040	serine protease inhibitor dipetalogastin isoform X1	.	.	2114	0	1	3	2	5	5	0	0.009	0.021	0.016	0.047	0.049	0	0.187	0.991	0.365	0.698	0.623
XM_001181077.3	XP_001181077.2	LOC753057	peroxisomal trans-2-enoyl-CoA reductase-like	.	.	991	0	0	0	0	0	0	0	0	0	0	0	0	0	0	0	0	0	0
XM_001181125.4	XP_001181125.3	LOC753076	uncharacterized protein LOC753076	.	.	5378	1656	1253	171	343	389	390	11.353	4.646	0.468	1.078	1.429	1.491	96.416	92.024	22.205	24.624	21.361	19.091
XM_001181128.4	XP_001181128.3	LOC753079	uncharacterized protein LOC753079 isoform X1	.	.	2977	477	374	39	293	647	650	5.908	2.505	0.193	1.663	4.293	4.488	50.171	49.621	9.149	37.999	64.182	57.481
XM_001181213.4	XP_001181213.2	LOC753114	putative fucosyltransferase-like protein	.	.	3623	4127	3164	659	1468	1524	1977	41.999	17.414	2.679	6.848	8.309	11.216	356.678	344.935	127.028	156.438	124.223	143.657
XM_001181290.2	XP_001181290.1	LOC753137	snaclec alboaggregin-A subunit beta'-like	.	.	709	0	0	0	1	0	0	0	0	0	0.024	0	0	0	0	0	0.545	0	0
XM_001181408.4	XP_001181408.1	LOC753177	protein phosphatase 1 regulatory subunit 32-like	.	.	1649	9	14	979	8557	2385	2293	0.201	0.169	8.744	87.701	28.569	28.581	1.709	3.353	414.615	2003.48	427.123	366.076
XM_001181697.4	XP_001181697.3	LOC753268	monocarboxylate transporter 7	.	.	2084	15	5	5	37	63	92	0.265	0.048	0.035	0.3	0.597	0.907	2.254	0.948	1.676	6.855	8.927	11.622
XM_001181782.4	XP_001181782.2	LOC753295	uncharacterized protein LOC753295	.	.	6266	3179	2750	4494	5056	6389	5920	18.706	8.751	10.563	13.637	20.14	19.419	158.858	173.345	500.87	311.53	301.112	248.725
XM_001181885.3	XP_001181885.1	LOC753330	glycerophosphodiester phosphodiesterase 1-like	.	.	1958	79	60	42	151	483	592	1.488	0.611	0.316	1.303	4.873	6.214	12.634	12.103	14.98	29.775	72.848	79.597
XM_001181889.4	XP_001181889.1	LOC753335	uncharacterized protein LOC753335	.	.	1935	0	2	10	15	17	2	0	0.021	0.076	0.131	0.174	0.021	0	0.408	3.609	2.993	2.594	0.272
XM_001181890.4	XP_001181890.3	LOC753336	SPRY domain-containing SOCS box protein 3	.	.	1848	35861	23118	392	521	341	332	715.474	249.447	3.124	4.765	3.645	3.693	6076.17	4941.02	148.138	108.848	54.493	47.296
XM_001182051.4	XP_001182051.3	LOC753373	proton-coupled folate transporter isoform X2	.	.	1718	1003	720	130	290	583	489	21.525	8.357	1.114	2.853	6.703	5.85	182.805	165.531	52.845	65.172	100.215	74.933
XM_001182055.4	XP_001182055.3	LOC753377	hydroxylysine kinase isoform X3	.	.	2311	65	34	30	109	164	167	1.037	0.293	0.191	0.797	1.402	1.485	8.807	5.811	9.066	18.21	20.957	19.024
XM_001182123.4	XP_001182123.2	LOC753393	short-chain collagen C4	.	.	2104	15	1	2	0	0	4	0.263	0.009	0.014	0	0	0.039	2.232	0.188	0.664	0	0	0.5
XM_001182174.4	XP_001182174.2	LOC753409	dolichyldiphosphatase 1 isoform X1	.	.	2016	2338	1899	1216	2929	3174	3143	42.759	18.783	8.883	24.554	31.099	32.044	363.131	372.052	421.236	560.934	464.945	410.432
XM_001182336.4	XP_001182336.2	LOC753472	general receptor for phosphoinositides 1-associated scaffold protein isoform X2	.	.	1679	0	1	0	0	2	5	0	0.012	0	0	0.024	0.061	0	0.235	0	0	0.352	0.784
XM_001182486.4	XP_001182486.2	LOC753509	uncharacterized protein LOC753509 isoform X2	.	.	5226	31238	26305	2202	2054	1612	1873	220.388	100.369	6.206	6.643	6.093	7.366	1871.64	1988.1	294.26	151.745	91.092	94.353
XM_001182487.4	XP_001182487.3	LOC753513	PEST proteolytic signal-containing nuclear protein	.	.	783	1008	872	381	377	557	859	47.465	22.207	7.166	8.137	14.051	22.549	403.096	439.869	339.818	185.893	210.077	288.815
XM_001182607.4	XP_001182607.1	LOC753547	uncharacterized protein LOC753547	.	.	2696	20	30	6	5	8	4	0.274	0.222	0.033	0.031	0.059	0.03	2.323	4.395	1.554	0.716	0.876	0.391
XM_001182643.2	XP_001182643.1	LOC753558	transmembrane protein 121B-like	.	.	2133	0	1	0	0	0	0	0	0.009	0	0	0	0	0	0.185	0	0	0	0
XM_001182828.4	XP_001182828.3	LOC753608	uncharacterized protein LOC753608	.	.	1670	3	8	352	714	1330	1405	0.066	0.096	3.104	7.226	15.731	17.292	0.562	1.892	147.2	165.069	235.191	221.487
XM_001182835.4	XP_001182835.3	LOC753615	uncharacterized protein LOC753615	.	.	2831	0	0	0	2	4	33	0	0	0	0.012	0.028	0.24	0	0	0	0.273	0.417	3.069
XM_001182914.4	XP_001182914.3	LOC753631	galactoside 3(4)-L-fucosyltransferase	.	.	5585	3376	2504	176	578	746	846	22.287	8.94	0.464	1.749	2.638	3.113	189.273	177.084	22.008	39.957	39.446	39.878
XM_001182923.4	XP_001182923.1	LOC753641	protein kish-B	.	.	2444	395	469	223	353	734	788	5.959	3.827	1.344	2.441	5.932	6.627	50.606	75.795	63.722	55.764	88.691	84.881
XM_001183007.4	XP_001183007.2	LOC753664	uncharacterized protein LOC753664	.	.	2765	911	632	255	795	861	958	12.148	4.558	1.358	4.859	6.151	7.121	103.165	90.28	64.406	111.008	91.959	91.213
XM_001183009.2	XP_001183009.2	LOC753666	uncharacterized protein LOC753666	.	.	597	0	1	0	1	0	0	0	0.033	0	0.028	0	0	0	0.662	0	0.647	0	0
XM_001183018.4	XP_001183018.2	LOC753676	V-type proton ATPase subunit e 2	.	.	2333	1707	1112	1276	5745	5293	5540	26.977	9.504	8.055	41.618	44.814	48.808	229.102	188.26	381.961	950.733	669.997	625.148
XM_001183272.4	XP_001183272.2	LOC753750	sugar transporter SWEET1	.	.	1646	1	0	0	15	13	81	0.022	0	0	0.154	0.156	1.011	0.19	0	0	3.518	2.332	12.955
XM_001183408.4	XP_001183408.2	LOC753790	exogastrula-inducing polypeptide	.	.	1378	740	366	101	71	28	17	19.8	5.296	1.079	0.871	0.401	0.254	168.148	104.906	51.186	19.893	6.001	3.248
XM_001183453.4	XP_001183453.2	LOC753812	uncharacterized protein LOC753812	.	.	1745	0	1	0	2	0	5	0	0.011	0	0.019	0	0.059	0	0.226	0	0.443	0	0.754
XM_001183487.4	XP_001183487.2	LOC753821	tRNA methyltransferase 10 homolog B	.	.	794	219	113	38	60	52	54	10.169	2.838	0.705	1.277	1.294	1.398	86.364	56.212	33.423	29.175	19.341	17.904
XM_001183516.4	XP_001183516.2	LOC753829	5-formyltetrahydrofolate cyclo-ligase	.	.	743	2296	1851	1118	1541	462	633	113.935	49.676	22.161	35.052	12.282	17.511	967.593	983.98	1050.84	800.75	183.628	224.286
XM_001183561.4	XP_001183561.3	LOC753851	uncharacterized protein LOC753851	.	.	1385	3251	2428	750	871	1574	1569	86.545	34.957	7.975	10.628	22.448	23.284	734.982	692.417	378.176	242.802	335.614	298.237
XM_001183644.4	XP_001183644.2	LOC753886	monocarboxylate transporter 5	.	.	2587	2739	2576	2153	4101	3565	3257	39.036	19.855	12.257	26.791	27.22	25.877	331.517	393.295	581.206	612.035	406.957	331.443
XM_001183680.4	XP_001183680.2	LOC753898	galactosylceramide sulfotransferase	.	.	2746	22	18	158	1254	1590	1753	0.295	0.131	0.847	7.718	11.437	13.121	2.509	2.589	40.183	176.311	170.994	168.062
XM_001183724.4	XP_001183724.3	LOC753912	diamine acetyltransferase 2	.	.	1270	1	2	3	11	5	15	0.029	0.031	0.035	0.146	0.078	0.243	0.247	0.622	1.65	3.344	1.163	3.109
XM_001183727.4	XP_001183727.1	LOC753915	uncharacterized protein LOC753915	.	.	1225	0	0	33	867	716	715	0	0	0.397	11.961	11.545	11.997	0	0	18.813	273.254	172.609	153.659
XM_001183758.4	XP_001183758.2	LOC753918	putative IQ motif and ankyrin repeat domain-containing protein	.	.	1858	302	196	169	116	162	101	5.993	2.103	1.34	1.055	1.722	1.117	50.895	41.666	63.522	24.104	25.749	14.311
XM_001184069.4	XP_001184069.2	LOC754004	spermatogenesis-associated serine-rich protein 1	.	.	2718	845	573	5437	6164	2850	3234	11.463	4.204	29.461	38.328	20.712	24.456	97.346	83.267	1396.99	875.581	309.657	313.241
XM_001184116.4	XP_001184116.1	LOC754020	uncharacterized protein LOC754020	.	.	2496	2284	1885	2448	3727	3129	3186	33.738	15.059	14.444	25.236	24.762	26.236	286.524	298.288	684.935	576.498	370.209	336.038
XM_001184118.4	XP_001184118.3	LOC754022	transcription factor MafK isoform X1	.	.	2193	57	59	124	394	610	727	0.958	0.536	0.833	3.036	5.494	6.814	8.139	10.626	39.488	69.365	82.144	87.274
XM_001184251.4	XP_001184251.2	LOC754059	uncharacterized protein LOC754059 isoform X1	.	.	1925	90	80	139	246	103	109	1.724	0.829	1.063	2.16	1.057	1.164	14.639	16.415	50.427	49.339	15.801	14.907
XM_001184357.4	XP_001184357.4	LOC754084	vascular endothelial growth factor A	.	.	3681	0	2	0	3	0	3	0	0.011	0	0.014	0	0.017	0	0.215	0	0.315	0	0.215
XM_001184407.4	XP_001184407.2	LOC754098	coiled-coil domain-containing protein 91	.	.	3777	1639	1392	256	502	895	865	15.999	7.349	0.998	2.246	4.681	4.707	135.876	145.566	47.334	51.314	69.978	60.292
XM_001184597.4	XP_001184597.2	LOC754150	uncharacterized protein LOC754150 isoform X2	.	.	3056	4695	4034	1091	3092	6792	9011	56.644	26.322	5.258	17.1	43.901	60.605	481.052	521.376	249.318	390.633	656.341	776.26
XM_001185109.4	XP_001185109.1	LOC754298	COX assembly mitochondrial protein homolog	.	.	1805	10	6	168	672	1580	2363	0.204	0.066	1.371	6.292	17.29	26.908	1.735	1.313	65	143.739	258.503	344.647
XM_001185164.4	XP_001185164.2	LOC754319	uncharacterized protein LOC754319	.	.	1216	3	7	31	14	19	18	0.091	0.115	0.375	0.195	0.309	0.304	0.772	2.274	17.804	4.445	4.614	3.897
XM_001185285.4	XP_001185285.2	LOC754350	EIN3-binding F-box protein 1	.	.	2616	68	65	45	138	206	220	0.958	0.495	0.253	0.892	1.555	1.729	8.139	9.814	12.013	20.367	23.255	22.14
XM_001185328.4	XP_001185328.2	LOC754366	transmembrane protein 138	.	.	865	2970	2338	182	392	511	457	126.594	53.896	3.099	7.659	11.669	10.859	1075.1	1067.57	146.939	174.966	174.458	139.087
XM_001185329.4	XP_001185329.2	LOC754367	sortilin isoform X1	.	.	3904	2906	2205	689	649	824	854	27.445	11.262	2.599	2.81	4.169	4.496	233.075	223.084	123.251	64.183	62.331	57.589
XM_001185403.4	XP_001185403.2	LOC754379	COP9 signalosome complex subunit 8	.	.	1543	283	180	122	1209	2404	2806	6.762	2.326	1.164	13.242	30.775	37.378	57.429	46.076	55.217	302.513	460.102	478.751
XM_001185483.2	XP_001185483.1	LOC754398	E3 ubiquitin-protein ligase TRIM56-like	.	.	1088	10	4	14	7	13	6	0.339	0.073	0.19	0.109	0.236	0.113	2.878	1.452	8.986	2.484	3.529	1.452
XM_001185643.4	XP_001185643.3	LOC754442	parafibromin	.	.	2117	3791	3024	3743	5370	3519	3760	66.025	28.483	26.039	42.87	32.834	36.506	560.716	564.196	1234.76	979.347	490.89	467.579
XM_001185644.3	XP_001185644.1	LOC754443	cytochrome b5 domain-containing protein 1	.	.	1481	2832	2227	1623	4545	3920	3805	70.504	29.984	16.14	51.866	52.283	52.807	598.753	593.928	765.325	1184.85	781.657	676.375
XM_001185801.4	XP_001185801.3	LOC754474	uncharacterized protein LOC754474	.	.	3096	8	26	137	305	686	596	0.095	0.167	0.652	1.665	4.377	3.957	0.809	3.317	30.903	38.035	65.435	50.68
XM_001185843.2	XP_001185843.2	LOC754483	toll-like receptor 13	.	.	1731	0	0	2	1	0	0	0	0	0.017	0.01	0	0	0	0	0.807	0.223	0	0
XM_001185847.4	XP_001185847.2	LOC754487	putative RNA polymerase II transcriptional coactivator isoform X1	.	.	754	0	0	5	13	4	3	0	0	0.098	0.291	0.105	0.082	0	0	4.631	6.657	1.567	1.047
XM_001185918.4	XP_001185918.1	LOC754498	bolA-like protein 2	.	.	4162	5466	4131	2149	1452	2113	3705	48.422	19.792	7.604	5.896	10.028	18.297	411.223	392.032	360.593	134.694	149.928	234.355
XM_001185961.3	XP_001185961.1	LOC754509	aquaporin AQPAe.a-like	.	.	1279	1	1	2	0	0	1	0.029	0.016	0.023	0	0	0.016	0.245	0.309	1.092	0	0	0.206
XM_001186094.4	XP_001186094.3	LOC754542	SUN domain-containing ossification factor isoform X1	.	.	8876	2454	2144	513	572	1708	1783	10.194	4.817	0.851	1.089	3.801	4.129	86.57	95.406	40.363	24.881	56.827	52.884
XM_001186137.4	XP_001186137.3	LOC754555	uncharacterized protein LOC754555	.	.	2643	3	2	7	13	15	105	0.042	0.015	0.039	0.083	0.112	0.817	0.355	0.299	1.85	1.899	1.676	10.459
XM_001186139.4	XP_001186139.3	LOC754557	regucalcin	.	.	2004	93	75	30	118	394	881	1.711	0.746	0.22	0.995	3.884	9.036	14.531	14.782	10.455	22.734	58.061	115.735
XM_001186224.2	XP_001186224.1	LOC754580	echinoidin-like	.	.	1335	0	0	0	0	0	0	0	0	0	0	0	0	0	0	0	0	0	0
XM_001186559.4	XP_001186559.2	LOC754660	uridine diphosphate glucose pyrophosphatase NUDT14 isoform X3	.	.	2334	319	234	81	65	144	224	5.039	1.999	0.511	0.471	1.219	1.973	42.796	39.599	24.236	10.752	18.22	25.266
XM_001186640.4	XP_001186640.2	LOC754680	octopamine receptor beta-2R	.	.	1583	0	2	0	1	0	0	0	0.025	0	0.011	0	0	0	0.499	0	0.244	0	0
XM_001186857.4	XP_001186857.4	LOC754729	LOW QUALITY PROTEIN: beta-D-xylosidase 1	.	.	2943	2933	2137	616	610	419	611	36.745	14.479	3.083	3.503	2.812	4.267	312.055	286.803	146.175	80.024	42.045	54.656
XM_001187085.3	XP_001187085.3	LOC754796	transmembrane protein 45B-like	.	.	1555	54	54	0	1	2	0	1.28	0.692	0	0.011	0.025	0	10.874	13.716	0	0.248	0.38	0
XM_001187188.4	XP_001187188.2	LOC754820	non-homologous end-joining factor 1	.	.	2372	166	83	140	573	932	1071	2.58	0.698	0.869	4.083	7.761	9.28	21.913	13.821	41.219	93.266	116.034	118.867
XM_001187320.4	XP_001187320.3	LOC754845	protein rolling stone	.	.	1630	22	18	5	3	5	7	0.498	0.22	0.045	0.031	0.061	0.088	4.226	4.362	2.142	0.711	0.906	1.131
XM_001187514.2	XP_001187514.2	LOC754891	alpha-1D adrenergic receptor-like	.	.	1026	0	0	0	0	0	0	0	0	0	0	0	0	0	0	0	0	0	0
XM_001187528.4	XP_001187528.1	LOC754905	F-box only protein 36-like	.	.	1476	1570	808	624	1891	2921	4327	39.218	10.916	6.226	21.652	39.091	60.255	333.06	216.219	295.244	494.639	584.428	771.771
XM_001187567.4	XP_001187567.2	LOC754917	3'-5' exoribonuclease 1 isoform X1	.	.	1873	190	197	140	268	306	322	3.74	2.097	1.101	2.418	3.227	3.534	31.763	41.543	52.2	55.243	48.247	45.259
XM_001187877.4	XP_001187877.2	LOC754996	phosphatidylinositol-glycan biosynthesis class F protein	.	.	2049	876	591	271	405	866	959	15.763	5.751	1.948	3.341	8.348	9.62	133.866	113.924	92.366	76.313	124.813	123.215
XM_001188132.4	XP_001188132.3	LOC755047	D-beta-hydroxybutyrate dehydrogenase%2C mitochondrial	.	.	1796	176	176	243	1813	3640	3124	3.613	1.954	1.993	17.061	40.033	35.752	30.684	38.706	94.489	389.74	598.523	457.923
XM_001188365.4	XP_001188365.2	LOC755102	uncharacterized protein LOC755102	.	.	1181	881	615	257	217	221	249	27.504	10.384	3.205	3.105	3.696	4.334	233.58	205.681	151.973	70.94	55.262	55.506
XM_001188609.4	XP_001188609.3	LOC755162	carbonyl reductase [NADPH] 3	.	.	1641	2479	1902	995	1299	985	1110	55.698	23.112	8.93	13.378	11.856	13.903	473.018	457.795	423.445	305.621	177.261	178.075
XM_001188703.2	XP_001188703.1	LOC755178	muscarinic acetylcholine receptor M1-like	.	.	1134	0	0	2	0	0	0	0	0	0.026	0	0	0	0	0	1.232	0	0	0
XM_001188867.2	XP_001188867.1	LOC755206	ryncolin-1-like	.	.	1341	0	0	2	0	1	1	0	0	0.022	0	0.015	0.015	0	0	1.042	0	0.22	0.196
XM_001188911.4	XP_001188911.3	LOC755220	protein FAM124A isoform X1	.	.	4826	4	5	73	124	337	339	0.031	0.021	0.223	0.434	1.379	1.444	0.26	0.409	10.564	9.92	20.622	18.493
XM_001189023.2	XP_001189023.2	LOC755241	rhodopsin%2C GQ-coupled-like	.	.	981	0	0	1	18	0	4	0	0	0.015	0.31	0	0.084	0	0	0.712	7.084	0	1.073
XM_001189143.4	XP_001189143.3	LOC755261	uncharacterized protein LOC755261	.	.	3225	214	147	63	214	150	254	2.447	0.909	0.288	1.121	0.919	1.619	20.778	18.003	13.642	25.619	13.736	20.734
XM_001189178.3	XP_001189178.2	LOC755268	melanopsin-A-like	.	.	894	0	0	1	1	0	0	0	0	0.016	0.019	0	0	0	0	0.781	0.432	0	0
XM_001189397.4	XP_001189397.2	LOC755326	synaptojanin-2-binding protein	.	.	1713	6819	5509	528	1779	3932	5678	146.77	64.128	4.539	17.552	45.34	68.129	1246.44	1270.23	215.258	400.961	677.862	872.621
XM_001189437.4	XP_001189437.1	LOC755333	vicilin-like seed storage protein At2g18540	.	.	1355	88	82	173	968	997	1087	2.395	1.207	1.88	12.074	14.534	16.489	20.335	23.902	89.164	275.816	217.291	211.192
XM_001189729.4	XP_001189729.2	LOC755401	steroid receptor RNA activator 1	.	.	1323	266	184	77	353	751	910	7.413	2.773	0.857	4.509	11.213	14.138	62.955	54.932	40.646	103.014	167.635	181.08
XM_001189765.4	XP_001189765.2	LOC755406	uncharacterized protein LOC755406	.	.	1321	0	0	3	5	5	3	0	0	0.033	0.064	0.075	0.047	0	0	1.586	1.461	1.118	0.598
XM_001190261.4	XP_001190261.3	LOC755508	transforming growth factor-beta-induced protein ig-h3 isoform X2	.	.	1719	116	77	15	9	2	1	2.488	0.893	0.129	0.088	0.023	0.012	21.13	17.692	6.094	2.021	0.344	0.153
XM_001190526.4	XP_001190526.2	LOC755555	transmembrane anterior posterior transformation protein 1 homolog isoform X1	.	.	2618	1566	919	42	92	88	86	22.054	7	0.236	0.594	0.664	0.675	187.297	138.648	11.204	13.568	9.927	8.648
XM_001190570.4	XP_001190570.3	LOC755565	uncharacterized protein LOC755565	.	.	6595	636	390	115	319	617	624	3.556	1.179	0.257	0.817	1.848	1.945	30.196	23.357	12.178	18.675	27.628	24.909
XM_001190612.4	XP_001190612.2	LOC755571	aquaporin AQPAn.G	.	.	4650	6703	5051	393	1166	1767	2361	53.148	21.66	1.245	4.238	7.506	10.436	451.363	429.035	59.023	96.812	112.22	133.669
XM_001190704.4	XP_001190704.3	LOC755588	uncharacterized protein LOC755588	.	.	1405	0	0	0	2	0	0	0	0	0	0.024	0	0	0	0	0	0.55	0	0
XM_001190869.4	XP_001190869.1	LOC755612	uncharacterized protein LOC755612	.	.	1242	0	0	0	2	0	0	0	0	0	0.027	0	0	0	0	0	0.622	0	0
XM_001190912.4	XP_001190912.1	LOC755623	uncharacterized protein LOC755623 isoform X1	.	.	1612	1416	1130	491	417	356	505	32.387	13.978	4.486	4.372	4.362	6.439	275.048	276.874	212.715	99.874	65.218	82.473
XM_001191000.4	XP_001191000.4	LOC755639	uncharacterized protein LOC755639	.	.	6176	4750	2573	1795	3209	3859	4349	28.357	8.307	4.28	8.781	12.342	14.474	240.822	164.551	202.974	200.607	184.524	185.383
XM_001191221.4	XP_001191221.2	LOC755676	dual 3'%2C5'-cyclic-AMP and -GMP phosphodiesterase 11A	.	.	4613	3	3	19	27	54	360	0.024	0.013	0.061	0.099	0.231	1.604	0.204	0.257	2.876	2.26	3.457	20.545
XM_001191391.4	XP_001191391.1	LOC755709	nose resistant to fluoxetine protein 6	.	.	1533	12695	8679	3029	929	1285	1331	305.326	112.891	29.1	10.242	16.557	17.845	2592.99	2236.13	1379.88	233.968	247.541	228.572
XM_001191596.4	XP_001191596.2	LOC755749	OTU domain-containing protein 3	.	.	3495	1084	861	459	870	842	836	11.436	4.912	1.934	4.207	4.759	4.916	97.116	97.303	91.717	96.107	71.146	62.972
XM_001191765.4	XP_001191765.2	LOC755782	titin	.	.	3244	10	14	20	10	9	13	0.114	0.086	0.091	0.052	0.055	0.082	0.965	1.705	4.306	1.19	0.819	1.055
XM_001191878.4	XP_001191878.3	LOC755798	synaptotagmin-5	.	.	2217	1950	1780	449	51	9	4	32.43	16.01	2.983	0.389	0.08	0.037	275.409	317.12	141.437	8.882	1.199	0.475
XM_001191962.4	XP_001191962.3	LOC755815	glycoprotein-N-acetylgalactosamine 3-beta-galactosyltransferase 1	.	.	1712	0	0	0	1	0	1	0	0	0	0.01	0	0.012	0	0	0	0.226	0	0.154
XM_001192066.4	XP_001192066.2	LOC755835	uncharacterized protein LOC755835 isoform X1	.	.	1773	1547	1337	425	969	1321	1418	32.17	15.037	3.53	9.237	14.717	16.438	273.207	297.846	167.403	211.008	220.029	210.55
XM_001192106.4	XP_001192106.3	LOC755844	MKRN2 opposite strand protein	.	.	1966	582	429	68	171	133	259	10.915	4.351	0.509	1.47	1.336	2.708	92.693	86.187	24.155	33.581	19.978	34.682
XM_001192435.3	XP_001192435.1	LOC755899	uncharacterized protein LOC755899	.	.	2609	0	0	21	100	241	75	0	0	0.119	0.648	1.825	0.591	0	0	5.621	14.798	27.279	7.568
XM_001192714.4	XP_001192714.4	LOC755943	DALR anticodon-binding domain-containing protein 3	.	.	3697	1633	1371	310	515	665	669	16.286	7.395	1.235	2.354	3.553	3.719	138.308	146.473	58.559	53.782	53.12	47.639
XM_001192756.4	XP_001192756.3	LOC755949	uncharacterized protein LOC755949	.	.	5308	1	1	2	10	7	0	0.007	0.004	0.006	0.032	0.026	0	0.059	0.074	0.263	0.727	0.389	0
XM_001192834.4	XP_001192834.1	LOC755959	phospholipid scramblase 1	.	.	1801	4	1	7	22	308	999	0.082	0.011	0.057	0.206	3.378	11.401	0.695	0.219	2.714	4.716	50.504	146.029
XM_001192875.4	XP_001192875.1	LOC755967	tubulin beta chain	.	.	1423	0	0	0	2	1	0	0	0	0	0.024	0.014	0	0	0	0	0.543	0.208	0
XM_001192880.4	XP_001192880.2	LOC755972	uncharacterized protein LOC755972	.	.	1945	98	69	58	35	59	227	1.858	0.707	0.439	0.304	0.599	2.399	15.777	14.012	20.825	6.948	8.958	30.725
XM_001192964.1	XP_001192964.1	LOC755985	heparan sulfate glucosamine 3-O-sulfotransferase 3B1-like	.	.	603	0	0	0	0	2	1	0	0	0	0	0.066	0.034	0	0	0	0	0.979	0.437
XM_001193049.4	XP_001193049.4	LOC756005	uncharacterized protein LOC756005	.	.	2502	0	0	1	8	1	1	0	0	0.006	0.054	0.008	0.008	0	0	0.279	1.234	0.118	0.105
XM_001193089.4	XP_001193089.2	LOC756009	growth factor receptor-bound protein 2 isoform X1	.	.	3618	7	4	18	171	431	574	0.071	0.022	0.073	0.799	2.353	3.261	0.606	0.437	3.474	18.248	35.18	41.767
XM_001193210.4	XP_001193210.3	LOC756039	stAR-related lipid transfer protein 5	.	.	1248	6	3	0	2	14	74	0.177	0.048	0	0.027	0.222	1.219	1.505	0.949	0	0.619	3.313	15.61
XM_001193367.4	XP_001193367.2	LOC756072	uncharacterized protein LOC756072 isoform X1	.	.	3205	3	5	14	33	9	105	0.035	0.031	0.064	0.174	0.055	0.673	0.293	0.616	3.051	3.975	0.829	8.625
XM_001193519.4	XP_001193519.3	LOC756105	uncharacterized protein LOC756105	.	.	4951	21	11	37	239	564	871	0.156	0.044	0.11	0.816	2.25	3.616	1.328	0.878	5.219	18.638	33.641	46.314
XM_001193524.4	XP_001193524.3	LOC756111	uncharacterized protein LOC756111	.	.	3059	3023	2414	2995	2454	1514	2036	36.436	15.736	14.419	13.558	9.776	13.68	309.434	311.693	683.754	309.726	146.161	175.221
XM_001193605.4	XP_001193605.2	LOC756125	protein spinster homolog 1 isoform X3	.	.	4034	786	587	230	255	267	425	7.184	2.902	0.84	1.068	1.307	2.165	61.009	57.474	39.818	24.405	19.546	27.736
XM_001193609.4	XP_001193609.2	LOC756129	acidic repeat-containing protein	.	.	1716	0	4	29	16	5	1	0	0.046	0.249	0.158	0.058	0.012	0	0.921	11.802	3.6	0.86	0.153
XM_001193611.4	XP_001193611.2	LOC756131	uncharacterized protein LOC756131	.	.	1877	0	0	0	0	1	18	0	0	0	0	0.011	0.197	0	0	0	0	0.157	2.525
XM_001193721.2	XP_001193721.2	LOC756157	adenosine receptor A2b-like	.	.	963	0	0	2	3	0	0	0	0	0.031	0.053	0	0	0	0	1.45	1.203	0	0
XM_001193790.2	XP_001193790.2	LOC756174	D(5)-like dopamine receptor	.	.	840	0	1	0	2	0	0	0	0.024	0	0.04	0	0	0	0.47	0	0.919	0	0
XM_001193876.1	XP_001193876.1	LOC756195	D(5)-like dopamine receptor	.	.	1029	0	2	6	1	3	0	0	0.039	0.086	0.016	0.058	0	0	0.768	4.072	0.375	0.861	0
XM_001194088.4	XP_001194088.3	LOC756233	5-hydroxytryptamine receptor 1A	.	.	3208	1	2	6	6	4	12	0.011	0.012	0.028	0.032	0.025	0.077	0.098	0.246	1.306	0.722	0.368	0.985
XM_001194225.4	XP_001194225.2	LOC756261	multiple coagulation factor deficiency protein 2 homolog	.	.	827	7	12	247	435	1023	1247	0.312	0.289	4.399	8.89	24.434	30.992	2.65	5.731	208.581	203.08	365.305	396.962
XM_001194526.3	XP_001194526.2	LOC756318	RING finger domain and kelch repeat-containing protein DDB_G0271372-like	.	.	3700	271	179	1	10	3	6	2.7	0.965	0.004	0.046	0.016	0.033	22.934	19.108	0.189	1.043	0.239	0.427
XM_001194759.4	XP_001194759.2	LOC756370	uncharacterized protein CXorf65 homolog	.	.	3278	0	0	65	142	176	186	0	0	0.292	0.732	1.061	1.166	0	0	13.848	16.725	15.856	14.938
XM_001194806.4	XP_001194806.2	LOC756386	uncharacterized protein LOC756386	.	.	2637	240	156	108	239	421	489	3.356	1.18	0.603	1.532	3.154	3.811	28.498	23.366	28.602	34.992	47.147	48.819
XM_001195120.4	XP_001195120.2	LOC756441	uncharacterized protein LOC756441	.	.	2801	8	4	24	160	218	202	0.105	0.028	0.126	0.965	1.537	1.482	0.894	0.564	5.984	22.054	22.984	18.986
XM_001195223.4	XP_001195223.3	LOC756458	uncharacterized protein LOC756458	.	.	1740	0	2	1	8	0	2	0	0.023	0.008	0.078	0	0.024	0	0.454	0.401	1.775	0	0.303
XM_001195225.4	XP_001195225.3	LOC756461	uncharacterized protein LOC756461	.	.	1879	1	3	20	45	15	16	0.02	0.032	0.157	0.405	0.158	0.175	0.167	0.631	7.433	9.246	2.357	2.242
XM_001195228.4	XP_001195228.3	LOC756464	uncharacterized protein LOC756464 isoform X2	.	.	2957	6	4	561	817	1030	956	0.075	0.027	2.794	4.67	6.88	6.645	0.635	0.534	132.493	106.673	102.866	85.113
XM_001195486.4	XP_001195486.3	LOC756518	protein transport protein SFT2	.	.	1735	22	23	69	419	665	822	0.468	0.264	0.586	4.081	7.571	9.738	3.97	5.236	27.774	93.239	113.19	124.727
XM_001195521.4	XP_001195521.3	LOC756525	zinc phosphodiesterase ELAC protein 1-like	.	.	3347	169	149	124	165	231	237	1.862	0.888	0.546	0.833	1.363	1.455	15.81	17.583	25.873	19.033	20.382	18.641
XM_001195531.2	XP_001195531.2	LOC756535	beta-2 adrenergic receptor-like	.	.	687	0	0	0	2	0	0	0	0	0	0.049	0	0	0	0	0	1.124	0	0
XM_001195566.4	XP_001195566.2	LOC756540	uncharacterized protein LOC756540	.	.	4631	3336	2673	363	263	269	561	26.56	11.509	1.154	0.96	1.147	2.49	225.559	227.978	54.741	21.926	17.154	31.892
XM_001195605.4	XP_001195605.3	LOC756550	microtubule-actin cross-linking factor 1 isoform X1	.	.	13445	50	46	21	37	184	348	0.137	0.068	0.023	0.047	0.27	0.532	1.164	1.351	1.091	1.062	4.041	6.814
XM_001195869.4	XP_001195869.2	LOC115917905	glutathione S-transferase theta-1-like	.	.	1402	132	89	4	17	20	22	3.471	1.266	0.042	0.205	0.282	0.323	29.481	25.073	1.992	4.681	4.213	4.131
XM_001195971.4	XP_001195971.3	LOC756624	uncharacterized protein LOC756624 isoform X4	.	.	4229	6	4	303	398	389	478	0.052	0.019	1.055	1.591	1.817	2.323	0.444	0.374	50.037	36.335	27.164	29.756
XM_001196148.4	XP_001196148.2	LOC756664	toll-interacting protein	.	.	3008	504	288	42	74	104	175	6.178	1.909	0.206	0.416	0.683	1.196	52.464	37.817	9.751	9.498	10.21	15.316
XM_001196442.4	XP_001196442.1	LOC756740	uncharacterized protein LOC756740	.	.	1606	24	16	18	44	83	65	0.551	0.199	0.165	0.463	1.021	0.832	4.679	3.935	7.827	10.578	15.262	10.655
XM_001196471.4	XP_001196471.2	LOC756750	CUE domain-containing protein 2-B	.	.	1403	5518	3959	1103	624	1135	1133	145.01	56.268	11.578	7.517	15.98	16.598	1231.5	1114.54	549.036	171.716	238.904	212.598
XM_001196473.3	XP_001196473.3	LOC756752	metabotropic glutamate receptor 1-like	.	.	860	28	26	2	0	0	2	1.2	0.603	0.034	0	0	0.048	10.195	11.941	1.624	0	0	0.612
XM_001196501.4	XP_001196501.2	LOC756768	uncharacterized protein LOC756768	.	.	1985	0	0	3	63	1141	1354	0	0	0.022	0.536	11.354	14.02	0	0	1.055	12.254	169.75	179.575
XM_001196525.4	XP_001196525.3	LOC756773	lysophosphatidic acid phosphatase type 6 isoform X2	.	.	2344	24	25	9	4	12	7	0.378	0.213	0.057	0.029	0.101	0.061	3.206	4.213	2.681	0.659	1.512	0.786
XM_001196528.2	XP_001196528.2	LOC756776	uncharacterized protein LOC756776	.	.	1270	0	0	5	7	7	4	0	0	0.058	0.093	0.109	0.065	0	0	2.749	2.128	1.628	0.829
XM_001196576.4	XP_001196576.3	LOC756795	neuronal acetylcholine receptor subunit alpha-10	.	.	2376	0	2	67	54	11	5	0	0.017	0.415	0.384	0.091	0.043	0	0.332	19.693	8.775	1.367	0.554
XM_001196664.4	XP_001196664.3	LOC756824	solute carrier organic anion transporter family member 4A1-like	.	.	2314	0	1	3	9	4	0	0	0.009	0.019	0.066	0.034	0	0	0.171	0.905	1.502	0.51	0
XM_001196747.4	XP_001196747.2	LOC756858	uncharacterized protein LOC756858 isoform X1	.	.	1654	4104	3324	4230	11181	24563	27986	91.484	40.073	37.665	114.248	293.341	347.774	776.929	793.769	1786.03	2609.93	4385.62	4454.44
XM_001196796.4	XP_001196796.2	LOC756874	ankyrin and armadillo repeat-containing protein isoform X3	.	.	3207	37	33	7	15	8	8	0.425	0.205	0.032	0.079	0.049	0.051	3.613	4.064	1.524	1.806	0.737	0.657
XM_001196817.4	XP_001196817.1	LOC756877	protein chibby homolog 1	.	.	1027	463	306	597	1640	1923	2153	16.622	5.941	8.561	26.988	36.986	43.089	141.163	117.685	405.963	616.533	552.961	551.901
XM_001196883.3	XP_001196883.2	LOC756896	uncharacterized protein LOC756896	.	.	694	0	0	0	0	1	5	0	0	0	0	0.028	0.148	0	0	0	0	0.426	1.897
XM_001196956.4	XP_001196956.1	LOC756921	kinetochore protein Spc25	.	.	1421	111	57	122	704	1544	1763	2.88	0.8	1.264	8.373	21.462	25.501	24.459	15.843	59.958	191.277	320.877	326.622
XM_001197036.4	XP_001197036.2	LOC756943	alpha-1A adrenergic receptor	.	.	4515	34	41	30	103	155	268	0.278	0.181	0.098	0.386	0.678	1.22	2.358	3.587	4.64	8.808	10.138	15.627
XM_001197111.4	XP_001197111.1	LOC756973	bis(5'-nucleosyl)-tetraphosphatase [asymmetrical]-like	.	.	1359	35	24	23	13	60	112	0.95	0.352	0.249	0.162	0.872	1.694	8.064	6.975	11.819	3.693	13.038	21.696
XM_001197112.4	XP_001197112.1	LOC756974	protein PIH1D3	.	.	1214	32	11	32	75	33	25	0.972	0.181	0.388	1.044	0.537	0.423	8.254	3.579	18.408	23.852	8.028	5.421
XM_001197113.4	XP_001197113.4	LOC756975	serine protease HTRA2%2C mitochondrial	.	.	3061	16	9	3	65	60	78	0.193	0.059	0.014	0.359	0.387	0.524	1.637	1.161	0.684	8.198	5.789	6.708
XM_001197211.3	XP_001197211.2	LOC757007	allatostatin-A receptor-like	.	.	741	0	0	3	0	0	1	0	0	0.06	0	0	0.028	0	0	2.827	0	0	0.355
XM_001197213.4	XP_001197213.2	LOC757009	uncharacterized protein LOC757009	.	.	3124	6	11	1097	6346	2835	1180	0.071	0.07	5.172	34.331	17.925	7.764	0.601	1.391	245.233	784.282	267.995	99.439
XM_001197240.3	XP_001197240.2	LOC757019	squalene monooxygenase	.	.	1281	0	0	0	0	1	0	0	0	0	0	0.015	0	0	0	0	0	0.231	0
XM_001197257.4	XP_001197257.3	LOC757026	cytochrome P450 2U1	.	.	2081	0	0	3	14	19	104	0	0	0.021	0.114	0.18	1.027	0	0	1.007	2.597	2.696	13.157
XM_001197283.4	XP_001197283.1	LOC757040	uncharacterized protein LOC757040 isoform X4	.	.	3608	399	270	203	486	479	689	4.077	1.492	0.829	2.277	2.622	3.925	34.627	29.557	39.293	52.006	39.206	50.274
XM_001197305.4	XP_001197305.2	LOC757051	coiled-coil-helix-coiled-coil-helix domain-containing protein 2	.	.	593	183	124	93	96	104	128	11.378	4.17	2.31	2.736	3.464	4.437	96.629	82.592	109.524	62.503	51.792	56.825
XM_001197321.4	XP_001197321.3	LOC757055	uncharacterized protein LOC757055 isoform X1	.	.	1549	534	229	66	21	36	59	12.711	2.948	0.628	0.229	0.459	0.783	107.944	58.392	29.756	5.234	6.863	10.027
XM_001197403.4	XP_001197403.3	LOC757097	uncharacterized protein LOC757097	.	.	2008	6	9	159	377	655	880	0.11	0.089	1.166	3.173	6.443	9.008	0.936	1.77	55.299	72.487	96.33	115.374
XM_001197473.4	XP_001197473.1	LOC757121	acidic phospholipase A2	.	.	1473	41	39	6	0	0	6	1.026	0.528	0.06	0	0	0.084	8.715	10.458	2.845	0	0	1.072
XM_001197510.3	XP_001197510.2	LOC757138	phospholipase A2 AP-PLA2-I-like	.	.	711	0	0	0	1	2	0	0	0	0	0.024	0.056	0	0	0	0	0.543	0.831	0
XM_001197540.4	XP_001197540.1	LOC757154	replication stress response regulator SDE2	.	.	2512	7116	6563	5738	4457	1821	1467	104.445	52.097	33.641	29.986	14.319	12.003	887.005	1031.93	1595.23	685.025	214.08	153.744
XM_001197555.4	XP_001197555.2	LOC757160	ubiquitin carboxyl-terminal hydrolase MINDY-3	.	.	1909	256	186	528	623	808	677	4.944	1.943	4.073	5.515	8.36	7.289	41.99	38.484	193.157	125.998	124.994	93.362
XM_001197589.4	XP_001197589.1	LOC757180	fucose-1-phosphate guanylyltransferase	.	.	3824	219	156	61	24	81	75	2.112	0.813	0.235	0.106	0.418	0.403	17.932	16.113	11.14	2.423	6.255	5.163
XM_001197591.4	XP_001197591.2	LOC757182	proline-rich transmembrane protein 4 isoform X1	.	.	913	76	37	4	7	10	10	3.069	0.808	0.065	0.13	0.216	0.225	26.065	16.007	3.06	2.96	3.235	2.883
XM_001197608.4	XP_001197608.2	LOC757189	alpha-N-acetyl-neuraminyl-2%2C3-beta-galactosyl-1%2C3-N-acetyl-galactosaminide alpha-2%2C6-sialyltransferase isoform X1	.	.	5993	80	62	45	401	538	670	0.492	0.206	0.111	1.131	1.773	2.298	4.18	4.086	5.244	25.834	26.511	29.432
XM_001197675.4	XP_001197675.2	LOC757221	translation initiation factor IF-3%2C mitochondrial	.	.	2205	28	29	15	82	113	152	0.468	0.262	0.1	0.629	1.012	1.417	3.976	5.195	4.751	14.358	15.134	18.148
XM_001197720.4	XP_001197720.3	LOC757247	macrophage mannose receptor 1	.	.	6726	1	2	8	229	23	26	0.005	0.006	0.018	0.575	0.068	0.079	0.047	0.117	0.831	13.145	1.01	1.018
XM_001197734.4	XP_001197734.1	LOC757252	multiple PDZ domain protein	.	.	1591	0	13	21	223	107	98	0	0.163	0.194	2.369	1.328	1.266	0	3.227	9.218	54.115	19.861	16.216
XM_001197735.4	XP_001197735.1	LOC757253	E2F-associated phosphoprotein	.	.	2151	1656	1509	437	744	1237	1329	28.385	13.989	2.992	5.846	11.359	12.699	241.063	277.088	141.881	133.541	169.83	162.657
XM_001197760.4	XP_001197760.4	LOC757265	uncharacterized protein LOC757265	.	.	6983	638	512	156	78	208	182	3.369	1.462	0.329	0.189	0.588	0.536	28.608	28.96	15.601	4.313	8.796	6.861
XM_001197762.4	XP_001197762.1	LOC757267	NAD(P)H:quinone oxidoreductase	.	.	1272	869	603	153	268	303	696	25.189	9.453	1.771	3.561	4.705	11.246	213.916	187.24	84.001	81.345	70.346	144.049
XM_001197763.4	XP_001197763.3	LOC757268	serine/threonine-protein kinase PRP4 homolog isoform X1	.	.	4592	2140	1562	156	403	429	367	17.182	6.783	0.5	1.483	1.845	1.643	145.922	134.353	23.725	33.883	27.589	21.04
XM_001197780.4	XP_001197780.2	LOC757278	uncharacterized protein LOC757278	.	.	1077	7121	5516	3734	5831	5628	6896	243.78	102.127	51.061	91.502	103.22	131.605	2070.31	2022.91	2421.26	2090.31	1543.21	1685.66
XM_001197806.4	XP_001197806.2	LOC757299	glutaredoxin	.	.	789	1039	941	459	717	1081	1305	48.553	23.782	8.568	15.358	27.063	33.996	412.333	471.066	406.273	350.853	404.608	435.433
XM_001197818.4	XP_001197818.2	LOC757301	LIM domain-binding protein 3	.	.	1299	1119	781	354	1329	1841	2047	31.761	11.989	4.014	17.291	27.994	32.389	269.731	237.471	190.317	395.002	418.533	414.855
XM_001197849.2	XP_001197849.2	LOC757322	D(2) dopamine receptor-like	.	.	1539	0	0	0	0	1	0	0	0	0	0	0.013	0	0	0	0	0	0.192	0
XM_001197866.1	XP_001197866.1	LOC757332	beta-1 adrenergic receptor-like	.	.	1023	0	0	0	0	0	0	0	0	0	0	0	0	0	0	0	0	0	0
XM_001197883.4	XP_001197883.3	LOC757339	ankyrin repeat family A protein 2	.	.	4168	160	81	24	30	33	50	1.415	0.388	0.085	0.122	0.156	0.247	12.02	7.676	4.021	2.779	2.338	3.158
XM_001197896.4	XP_001197896.3	LOC762356	uncharacterized protein LOC762356	.	.	3838	4736	3450	558	298	591	1169	45.497	17.924	2.141	1.312	3.042	6.26	386.382	355.045	101.534	29.977	45.475	80.186
XM_001197909.2	XP_001197909.1	LOC762361	nociceptin receptor-like	.	.	1020	0	0	0	0	0	0	0	0	0	0	0	0	0	0	0	0	0	0
XM_001197910.4	XP_001197910.2	LOC762362	cell death regulator Aven	.	.	3487	11263	8400	4207	4367	3282	2709	119.09	48.035	17.769	21.166	18.591	15.968	1011.37	951.472	842.565	483.52	277.953	204.524
XM_001197916.4	XP_001197916.2	LOC762368	biogenesis of lysosome-related organelles complex 1 subunit 6	.	.	3208	788	580	157	402	502	667	9.057	3.605	0.721	2.118	3.091	4.273	76.913	71.411	34.178	48.381	46.212	54.737
XM_001198056.3	XP_001198056.2	LOC762443	homeobox protein DBX1-like	.	.	2628	0	1	3	0	2	1	0	0.008	0.017	0	0.015	0.008	0	0.15	0.797	0	0.225	0.1
XM_001198078.1	XP_001198078.1	LOC762457	mu-type opioid receptor-like	.	.	735	0	0	0	0	0	0	0	0	0	0	0	0	0	0	0	0	0	0
XM_001198098.4	XP_001198098.3	LOC762470	RNA-binding protein 39	.	.	3615	39854	35544	23661	10668	9716	13287	406.478	196.06	96.395	49.874	53.089	75.546	3452.02	3883.53	4570.96	1139.35	793.715	967.624
XM_001198138.4	XP_001198138.3	LOC762494	macrophage migration inhibitory factor	.	.	868	1045	693	293	271	161	246	44.388	15.92	4.971	5.277	3.664	5.825	376.97	315.342	235.739	120.54	54.776	74.611
XM_001198150.4	XP_001198150.3	LOC762503	protein MIS12 homolog	.	.	1007	2783	2129	531	1075	1630	1700	101.896	42.158	7.766	18.042	31.973	34.699	865.353	835.055	368.254	412.157	478.017	444.434
XM_001198156.4	XP_001198156.3	LOC762510	alpha-N-acetylgalactosamine-specific lectin	.	.	1424	0	2	3	3	12	122	0	0.028	0.031	0.036	0.166	1.761	0	0.555	1.471	0.813	2.489	22.555
XM_001198224.4	XP_001198224.3	LOC762555	zinc finger protein 501 isoform X3	.	.	2071	1501	1262	75	235	289	292	26.722	12.151	0.533	1.918	2.756	2.898	226.94	240.684	25.291	43.81	41.21	37.119
XM_001198233.4	XP_001198233.3	LOC762559	G patch domain and ankyrin repeat-containing protein 1	.	.	2655	25	27	76	212	242	305	0.347	0.203	0.422	1.35	1.8	2.361	2.948	4.017	19.991	30.829	26.918	30.243
XM_001198247.4	XP_001198247.2	LOC762568	probable Werner syndrome ATP-dependent helicase homolog 1	.	.	2891	2	7	18	9	3	3	0.026	0.048	0.092	0.053	0.02	0.021	0.217	0.956	4.348	1.202	0.306	0.273
XM_001198253.4	XP_001198253.2	LOC762575	N-alpha-acetyltransferase 38%2C NatC auxiliary subunit	.	.	1984	3126	2869	904	978	1248	1167	58.093	28.835	6.711	8.331	12.425	12.09	493.352	571.16	318.207	190.318	185.763	154.852
XM_001198271.1	XP_001198271.1	LOC762585	gastrin/cholecystokinin type B receptor-like	.	.	1176	0	0	1	6	0	0	0	0	0.013	0.086	0	0	0	0	0.594	1.97	0	0
XM_001198302.4	XP_001198302.2	LOC762609	metalloproteinase inhibitor 1	.	.	2635	5	1	3	1	7	37	0.07	0.008	0.017	0.006	0.052	0.289	0.594	0.15	0.795	0.147	0.785	3.697
XM_001198332.4	XP_001198332.3	LOC762632	S-formylglutathione hydrolase	.	.	1377	21	14	7	92	285	414	0.562	0.203	0.075	1.129	4.088	6.18	4.775	4.016	3.55	25.795	61.122	79.151
XM_001198390.4	XP_001198390.3	LOC762678	isthmin	.	.	3410	4	5	6	39	23	43	0.043	0.029	0.026	0.193	0.133	0.259	0.367	0.579	1.229	4.416	1.992	3.32
XM_001198416.4	XP_001198416.2	LOC762696	LOW QUALITY PROTEIN: arginine kinase	.	.	2309	1253	784	191	1659	1041	1242	20.008	6.771	1.218	12.143	8.905	11.056	169.917	134.11	57.769	277.399	133.141	141.607
XM_001198442.4	XP_001198442.2	LOC762712	pancreatic lipase-related protein 2	.	.	1568	2	3	9	11	118	69	0.047	0.038	0.085	0.119	1.486	0.904	0.399	0.756	4.008	2.709	22.224	11.585
XM_001198480.4	XP_001198480.4	LOC762741	protein-glucosylgalactosylhydroxylysine glucosidase-like	.	.	2818	0	1	1	1	3	171	0	0.007	0.005	0.006	0.021	1.247	0	0.14	0.248	0.137	0.314	15.975
XM_001198482.4	XP_001198482.4	LOC762743	ribonuclease T2	.	.	1034	0	0	0	0	1	1	0	0	0	0	0.019	0.02	0	0	0	0	0.286	0.255
XM_001198485.4	XP_001198485.3	LOC762747	telomerase protein component 1 isoform X2	.	.	5931	2345	1839	2366	6813	5889	4675	14.578	6.183	5.875	19.414	19.613	16.201	123.801	122.468	278.593	443.5	293.224	207.511
XM_001198502.4	XP_001198502.3	LOC762761	echinoidin	.	.	737	0	0	0	0	0	0	0	0	0	0	0	0	0	0	0	0	0	0
XM_001198512.4	XP_001198512.1	LOC762767	proton-coupled folate transporter	.	.	1406	1	0	6	206	1139	999	0.026	0	0.063	2.476	16.002	14.604	0.223	0	2.98	56.567	239.235	187.054
XM_001198520.4	XP_001198520.2	LOC762776	hemicentin-2	.	.	1599	0	0	1	0	3	1	0	0	0.009	0	0.037	0.013	0	0	0.437	0	0.554	0.165
XM_001198541.4	XP_001198541.2	LOC762791	protein FAM221A	.	.	1266	46	25	107	309	311	285	1.34	0.394	1.245	4.125	4.852	4.627	11.377	7.8	59.025	94.234	72.546	59.265
XM_001198564.4	XP_001198564.2	LOC762803	E3 ubiquitin-protein ligase znrf2	.	.	3849	8122	6643	1952	1707	3131	2733	77.802	34.415	7.469	7.495	16.068	14.594	660.731	681.687	354.172	171.226	240.226	186.93
XM_001198589.4	XP_001198589.3	LOC762820	uncharacterized protein LOC762820	.	.	4098	1415	1110	278	1151	1596	1535	12.731	5.401	0.999	4.747	7.693	7.699	108.117	106.984	47.376	108.439	115.013	98.611
XM_001198601.4	XP_001198601.3	LOC762827	uncharacterized protein LOC762827 isoform X1	.	.	4987	19	2	8	43	100	221	0.14	0.008	0.024	0.146	0.396	0.911	1.193	0.158	1.12	3.329	5.922	11.667
XM_001198667.4	XP_001198667.1	LOC762872	putative gamma-glutamylcyclotransferase CG2811	.	.	1642	5	3	8	5	9	10	0.112	0.036	0.072	0.051	0.108	0.125	0.953	0.722	3.403	1.176	1.619	1.603
XM_001198681.4	XP_001198681.1	LOC762881	uncharacterized protein LOC762881	.	.	4547	7991	6122	2223	5301	2606	2837	64.796	26.847	7.2	19.703	11.321	12.824	550.283	531.786	341.426	450.107	169.252	164.256
XM_001198703.4	XP_001198703.3	LOC762899	nose resistant to fluoxetine protein 6	.	.	2510	867	621	529	477	814	1489	12.736	4.933	3.104	3.212	6.406	12.193	108.157	97.721	147.185	73.372	95.771	156.174
XM_001198732.4	XP_001198732.1	LOC762920	UBX domain-containing protein 6	.	.	3615	5866	3977	293	677	1564	1582	59.828	21.937	1.194	3.165	8.546	8.995	508.093	434.526	56.603	72.304	127.766	115.209
XM_001198755.4	XP_001198755.3	LOC762939	glucose-6-phosphate isomerase	.	.	4123	129	62	230	578	881	897	1.154	0.3	0.822	2.369	4.221	4.472	9.797	5.939	38.958	54.125	63.103	57.275
XM_001198780.4	XP_001198780.2	LOC762957	alpha-N-acetylgalactosamine-specific lectin	.	.	1820	0	1	0	2	8	12	0	0.011	0	0.019	0.087	0.136	0	0.217	0	0.424	1.298	1.736
XM_001198784.3	XP_001198784.1	LOC762961	gastrin/cholecystokinin type B receptor-like	.	.	1523	0	0	1	3	0	0	0	0	0.01	0.033	0	0	0	0	0.459	0.761	0	0
XM_001198802.4	XP_001198802.2	LOC762971	actin-related protein 2/3 complex subunit 5-B	.	.	1008	1685	1422	2311	5164	8861	11106	61.633	28.13	33.765	86.582	173.64	226.459	523.419	557.196	1601.11	1977.92	2596.02	2900.58
XM_001198807.4	XP_001198807.3	LOC762976	uncharacterized protein LOC762976	.	.	1755	28	31	18	53	2358	6164	0.588	0.352	0.151	0.51	26.54	72.19	4.996	6.977	7.163	11.66	396.782	924.641
XM_001198812.4	XP_001198812.1	LOC762981	uncharacterized protein LOC762981	.	.	1808	1	2	2	0	6	9	0.02	0.022	0.016	0	0.066	0.102	0.173	0.437	0.773	0	0.98	1.31
XM_001198820.4	XP_001198820.3	LOC762987	aftiphilin isoform X2	.	.	3750	1364	1053	266	689	903	884	13.411	5.599	1.045	3.105	4.756	4.845	113.892	110.909	49.537	70.937	71.112	62.06
XM_001198852.4	XP_001198852.3	LOC763009	uncharacterized protein LOC763009	.	.	3822	294	205	37	49	84	137	2.836	1.07	0.143	0.217	0.434	0.737	24.086	21.185	6.761	4.95	6.49	9.437
XM_001198895.4	XP_001198895.3	LOC763041	integumentary mucin A.1	.	.	909	0	0	10	0	4	2	0	0	0.162	0	0.087	0.045	0	0	7.683	0	1.3	0.579
XM_001198905.2	XP_001198905.2	LOC763046	galanin receptor type 1-like	.	.	939	0	0	0	0	0	0	0	0	0	0	0	0	0	0	0	0	0	0
XM_001198915.4	XP_001198915.2	LOC763053	protein tyrosine phosphatase type IVA 1	.	.	7965	17805	14819	6710	10251	12482	13995	82.419	37.099	12.407	21.751	30.955	36.114	699.948	734.855	588.328	496.894	462.79	462.567
XM_001198957.4	XP_001198957.2	LOC763087	telomeric repeat-binding factor 2-interacting protein 1	.	.	3990	764	607	399	2530	2213	2202	7.06	3.034	1.473	10.716	10.956	11.343	59.956	60.088	69.837	244.811	163.792	145.289
XM_001198971.2	XP_001198971.2	LOC763099	5-hydroxytryptamine receptor 1A-alpha-like	.	.	489	0	0	0	0	0	0	0	0	0	0	0	0	0	0	0	0	0	0
XM_001198994.4	XP_001198994.3	LOC763117	uncharacterized protein LOC763117 isoform X1	.	.	2956	330	298	67	109	147	185	4.116	2.01	0.334	0.623	0.982	1.286	34.956	39.818	15.829	14.237	14.686	16.476
XM_001199007.4	XP_001199007.3	LOC763129	uncharacterized protein LOC763129	.	.	1006	1	4	8	49	59	87	0.037	0.079	0.117	0.823	1.158	1.778	0.311	1.57	5.554	18.805	17.32	22.767
XM_001199031.3	XP_001199031.3	LOC763146	uncharacterized protein LOC763146	.	.	2070	0	0	1	3	5	6	0	0	0.007	0.024	0.048	0.06	0	0	0.337	0.56	0.713	0.763
XM_001199032.4	XP_001199032.3	LOC763147	uncharacterized protein LOC763147	.	.	1107	130	70	48	212	284	286	4.33	1.261	0.639	3.237	5.068	5.31	36.771	24.976	30.281	73.939	75.763	68.015
XM_001199035.4	XP_001199035.1	LOC763150	trypsin-1	.	.	1056	0	0	0	0	0	3	0	0	0	0	0	0.058	0	0	0	0	0	0.748
XM_001199048.4	XP_001199048.2	LOC763159	uncharacterized protein LOC763159	.	.	1694	1797	1350	611	309	21	44	39.112	15.891	5.312	3.083	0.245	0.534	332.158	314.767	251.89	70.425	3.661	6.838
XM_001199075.4	XP_001199075.1	LOC763179	poly [ADP-ribose] polymerase tankyrase-1	.	.	2390	273	187	20	45	39	108	4.212	1.56	0.123	0.318	0.322	0.929	35.766	30.904	5.844	7.269	4.819	11.896
XM_001199084.4	XP_001199084.2	LOC763187	leucine-rich repeat and immunoglobulin-like domain-containing nogo receptor-interacting protein 3	.	.	3598	0	1	3	63	621	307	0	0.006	0.012	0.296	3.409	1.754	0	0.11	0.582	6.76	50.97	22.463
XM_001199108.4	XP_001199108.1	LOC763203	ribonuclease H2 subunit A	.	.	2813	8601	6674	3463	3088	2935	4420	112.733	47.309	18.131	18.553	20.609	32.296	957.39	937.098	859.737	423.829	308.123	413.657
XM_001199146.4	XP_001199146.2	LOC763235	uncharacterized protein C3orf14	.	.	641	1727	1293	541	693	603	597	99.336	40.223	12.43	18.272	18.582	19.143	843.615	796.726	589.416	417.406	277.808	245.191
XM_001199154.4	XP_001199154.2	LOC763247	homocysteine-responsive endoplasmic reticulum-resident ubiquitin-like domain member 2 protein isoform X2	.	.	2757	5543	4309	1844	2306	2105	2341	74.128	31.165	9.85	14.136	15.081	17.452	629.532	617.317	467.097	322.928	225.476	223.539
XM_001199195.2	XP_001199195.2	LOC763276	rhodopsin%2C GQ-coupled-like	.	.	696	0	0	1	1	0	0	0	0	0.021	0.024	0	0	0	0	1.003	0.555	0	0
XM_001199205.4	XP_001199205.3	LOC763287	uncharacterized protein LOC763287 isoform X1	.	.	8139	0	0	1	7	4	10	0	0	0.002	0.015	0.01	0.025	0	0	0.086	0.332	0.145	0.323
XM_001199222.4	XP_001199222.1	LOC763303	ragulator complex protein LAMTOR3	.	.	1278	17	7	8	146	292	403	0.49	0.109	0.092	1.931	4.513	6.481	4.165	2.163	4.372	44.107	67.474	83.016
XM_001199225.4	XP_001199225.3	LOC763306	uncharacterized protein LOC763306 isoform X3	.	.	2304	2333	1749	115	111	187	261	37.334	15.137	0.735	0.814	1.603	2.328	317.06	299.831	34.858	18.6	23.969	29.823
XM_001199227.4	XP_001199227.2	LOC763307	uncharacterized protein LOC763307	.	.	3390	2	0	1	1	0	1	0.022	0	0.004	0.005	0	0.006	0.185	0	0.206	0.114	0	0.078
XM_001199228.4	XP_001199228.3	LOC763308	cathepsin L1	.	.	1737	3	4	12	5	12	8	0.064	0.046	0.102	0.049	0.136	0.095	0.541	0.91	4.825	1.111	2.04	1.212
XM_001199246.4	XP_001199246.3	LOC763319	A-kinase anchor protein 1%2C mitochondrial	.	.	6342	16747	12661	1160	2785	5783	6600	97.361	39.808	2.694	7.422	18.012	21.39	826.838	788.516	127.736	169.544	269.285	273.972
XM_001199252.4	XP_001199252.3	LOC763325	uncharacterized protein LOC763325	.	.	4753	1574	1185	1164	2099	2310	1925	12.21	4.971	3.607	7.464	9.6	8.324	103.692	98.473	171.028	170.501	143.526	106.623
XM_001199253.4	XP_001199253.3	LOC763326	monocarboxylate transporter 13	.	.	2572	3	1	0	1	0	0	0.043	0.008	0	0.007	0	0	0.365	0.154	0	0.15	0	0
XM_001199278.4	XP_001199278.3	LOC763340	zinc finger FYVE domain-containing protein 21 isoform X1	.	.	1496	3107	2313	401	356	1038	1559	76.574	30.83	3.948	4.022	13.705	21.419	650.308	610.679	187.196	91.876	204.904	274.348
XM_001199284.4	XP_001199284.2	LOC763347	protein OS-9	.	.	2575	232	149	247	397	304	308	3.322	1.154	1.413	2.606	2.332	2.458	28.211	22.855	66.989	59.525	34.864	31.489
XM_001199295.4	XP_001199295.4	LOC763355	degenerin deg-1	.	.	5367	7	16	24	21	55	22	0.048	0.059	0.066	0.066	0.202	0.084	0.408	1.177	3.123	1.511	3.026	1.079
XM_001199299.4	XP_001199299.2	LOC763357	integral membrane protein DGCR2/IDD isoform X1	.	.	6483	2684	2514	1383	1479	2875	2252	15.264	7.732	3.142	3.856	8.76	7.14	129.633	153.164	148.98	88.08	130.963	91.449
XM_001199309.4	XP_001199309.1	LOC763367	opsin-5	.	.	2382	0	0	110	430	657	594	0	0	0.68	3.051	5.448	5.126	0	0	32.25	69.696	81.453	65.65
XM_001199313.4	XP_001199313.3	LOC763369	basic salivary proline-rich protein 1 isoform X2	.	.	7605	3302	3112	1613	1263	1132	1007	16.009	8.16	3.124	2.807	2.94	2.722	135.953	161.625	148.121	64.119	43.957	34.859
XM_001199326.4	XP_001199326.2	LOC763380	U11/U12 small nuclear ribonucleoprotein 25 kDa protein	.	.	1099	178	127	44	157	270	305	5.972	2.304	0.59	2.414	4.853	5.704	50.714	45.643	27.96	55.155	72.552	73.062
XM_001199335.2	XP_001199335.1	LOC763385	mu-type opioid receptor-like	.	.	1648	0	0	0	0	0	0	0	0	0	0	0	0	0	0	0	0	0	0
XM_001199348.4	XP_001199348.4	LOC763395	selenoprotein P	.	.	3357	15	4	7	6	15	22	0.165	0.024	0.031	0.03	0.088	0.135	1.399	0.471	1.456	0.69	1.32	1.725
XM_001199349.4	XP_001199349.1	LOC763396	uncharacterized protein LOC763396	.	.	3140	2346	1914	929	2107	1143	1459	27.547	12.155	4.357	11.341	7.19	9.55	233.942	240.758	206.618	259.071	107.498	122.325
XM_001199374.4	XP_001199374.3	LOC763415	dual specificity protein phosphatase 22-like isoform X1	.	.	1842	265	231	131	515	625	626	5.304	2.501	1.047	4.725	6.702	6.985	45.047	49.533	49.667	107.945	100.202	89.469
XM_001199380.4	XP_001199380.3	LOC763417	BAG family molecular chaperone regulator 3 isoform X1	.	.	6473	510	377	260	1252	1680	1952	2.905	1.161	0.592	3.269	5.127	6.198	24.67	23.004	28.051	74.676	76.646	79.389
XM_001199383.2	XP_001199383.2	LOC763420	rhodopsin%2C GQ-coupled-like	.	.	1020	0	0	0	0	0	0	0	0	0	0	0	0	0	0	0	0	0	0
XM_001199384.4	XP_001199384.2	LOC763421	protein rolling stone	.	.	1265	5	11	3	4	7	426	0.146	0.173	0.035	0.053	0.109	6.922	1.238	3.435	1.656	1.221	1.634	88.656
XM_001199433.4	XP_001199433.1	LOC763450	protein SCO1 homolog%2C mitochondrial	.	.	2645	601	415	337	665	1504	1974	8.378	3.129	1.876	4.249	11.232	15.34	71.147	61.971	88.979	97.069	167.922	196.476
XM_001199434.2	XP_001199434.2	LOC763451	rhodopsin%2C GQ-coupled-like	.	.	912	0	0	0	0	0	0	0	0	0	0	0	0	0	0	0	0	0	0
XM_001199435.4	XP_001199435.2	LOC763452	ras-related protein Rab-34	.	.	508	11	12	4	5	6	6	0.798	0.471	0.116	0.166	0.233	0.243	6.78	9.33	5.499	3.8	3.488	3.109
XM_001199436.4	XP_001199436.1	LOC763453	28S ribosomal protein S36%2C mitochondrial-like isoform X2	.	.	1732	150	126	390	1275	4717	6119	3.193	1.451	3.316	12.441	53.795	72.615	27.118	28.734	157.253	284.214	804.273	930.08
XM_001199439.4	XP_001199439.1	LOC763457	eukaryotic translation initiation factor 3 subunit F	.	.	1052	201	183	2040	9540	14587	17204	7.045	3.469	28.559	153.262	273.89	336.129	59.826	68.707	1354.24	3501.19	4094.83	4305.28
XM_001199448.4	XP_001199448.3	LOC763463	fumarylacetoacetate hydrolase domain-containing protein 2	.	.	3495	4807	3681	1775	959	1399	2074	50.711	21.001	7.48	4.637	7.907	12.197	430.662	415.994	354.678	105.939	118.21	156.225
XM_001199449.4	XP_001199449.1	LOC763464	uncharacterized protein LOC763464	.	.	1688	0	0	0	2	0	0	0	0	0	0.02	0	0	0	0	0	0.457	0	0
XM_001199507.4	XP_001199507.3	LOC763505	monocarboxylate transporter 14	.	.	1861	3452	2049	212	1360	2114	2479	68.391	21.955	1.678	12.351	22.438	27.379	580.81	434.875	79.556	282.147	335.463	350.686
XM_001199529.4	XP_001199529.3	LOC763522	uncharacterized protein LOC763522	.	.	850	0	0	3	3	0	0	0	0	0.052	0.06	0	0	0	0	2.465	1.363	0	0
XM_001199540.4	XP_001199540.2	LOC763528	putative uncharacterized protein DDB_G0271606	.	.	1699	0	1	0	3	0	1	0	0.012	0	0.03	0	0.012	0	0.232	0	0.682	0	0.155
XM_001199549.4	XP_001199549.3	LOC763537	EF-hand calcium-binding domain-containing protein 12 isoform X1	.	.	3913	2383	1612	244	683	666	697	22.454	8.215	0.918	2.95	3.362	3.661	190.688	162.714	43.547	67.39	50.263	46.893
XM_001199563.2	XP_001199563.2	LOC763546	C5a anaphylatoxin chemotactic receptor 1-like	.	.	1020	0	2	0	1	1	0	0	0.039	0	0.017	0.019	0	0	0.774	0	0.379	0.29	0
XM_001199567.4	XP_001199567.2	LOC763552	tetratricopeptide repeat protein 9C	.	.	1772	2548	1974	558	342	469	527	53.016	22.213	4.638	3.262	5.228	6.113	450.241	439.999	219.914	74.515	78.162	78.295
XM_001199598.4	XP_001199598.3	LOC763576	uncharacterized protein LOC763576	.	.	2331	16	5	3	7	5	5	0.253	0.043	0.019	0.051	0.042	0.044	2.149	0.847	0.899	1.159	0.633	0.565
XM_001199619.2	XP_001199619.2	LOC763591	alpha-2Db adrenergic receptor-like	.	.	534	0	0	0	0	0	0	0	0	0	0	0	0	0	0	0	0	0	0
XM_001199620.2	XP_001199620.2	LOC763592	uncharacterized protein LOC763592	.	.	1692	0	0	0	1	0	0	0	0	0	0.01	0	0	0	0	0	0.228	0	0
XM_001199623.4	XP_001199623.3	LOC754110	protein Skeletor%2C isoforms B/C	.	.	1077	0	1	9	41	36	19	0	0.019	0.123	0.643	0.66	0.363	0	0.367	5.836	14.698	9.871	4.644
XM_001199633.4	XP_001199633.2	LOC763606	uncharacterized protein LOC763606	.	.	3933	1290	956	545	1358	1746	2455	12.093	4.847	2.041	5.835	8.769	12.83	102.701	96.007	96.773	133.309	131.101	164.329
XM_001199641.4	XP_001199641.2	LOC763610	polyadenylate-binding protein-interacting protein 2B	.	.	3116	4603	3363	310	1371	1881	3098	54.465	21.521	1.465	7.436	11.924	20.435	462.544	426.283	69.478	169.873	178.269	261.741
XM_001199642.4	XP_001199642.2	LOC763611	protein SSUH2 homolog	.	.	3077	19	16	94	319	507	652	0.228	0.104	0.45	1.752	3.255	4.355	1.933	2.054	21.335	40.026	48.659	55.784
XM_001199666.3	XP_001199666.2	LOC763631	galanin receptor type 2-like	.	.	1534	0	0	0	0	0	0	0	0	0	0	0	0	0	0	0	0	0	0
XM_001199674.4	XP_001199674.4	LOC763634	tyramine receptor 1 isoform X2	.	.	3886	2	0	15	156	34	16	0.019	0	0.057	0.678	0.173	0.085	0.161	0	2.696	15.499	2.584	1.084
XM_001199738.4	XP_001199738.2	LOC763684	melatonin receptor type 1C	.	.	1793	0	0	0	1	17	42	0	0	0	0.009	0.187	0.481	0	0	0	0.215	2.8	6.167
XM_001199744.4	XP_001199744.2	LOC763690	chromosome transmission fidelity protein 8 homolog	.	.	993	512	409	865	1882	2094	2284	19.011	8.213	12.829	32.031	41.654	47.276	161.447	162.683	608.344	731.735	622.749	605.529
XM_001199776.4	XP_001199776.1	LOC763716	cytochrome P450 26A1	.	.	6107	85	76	16	79	261	431	0.513	0.248	0.039	0.219	0.844	1.451	4.358	4.915	1.83	4.994	12.621	18.58
XM_001199778.4	XP_001199778.2	LOC763718	uncharacterized protein LOC763718 isoform X1	.	.	2064	38	31	1079	652	196	165	0.679	0.299	7.699	5.339	1.876	1.643	5.765	5.932	365.085	121.961	28.043	21.046
XM_001199793.4	XP_001199793.3	LOC763730	uncharacterized protein LOC763730	.	.	1080	75	73	1351	4411	2542	2521	2.56	1.348	18.423	69.026	46.492	47.978	21.744	26.697	873.603	1576.87	695.084	614.521
XM_001199810.4	XP_001199810.3	LOC763744	hemicentin-1	.	.	1537	11	8	11	7	54	72	0.264	0.104	0.105	0.077	0.694	0.963	2.241	2.056	4.998	1.758	10.375	12.332
XM_001199819.3	XP_001199819.3	LOC763749	ankyrin repeat domain-containing protein 50-like	.	.	972	0	0	0	0	1	3	0	0	0	0	0.02	0.063	0	0	0	0	0.304	0.813
XM_001199864.4	XP_001199864.2	LOC763780	GDP-fucose protein O-fucosyltransferase 1 isoform X2	.	.	1831	479	352	199	751	1247	1897	9.645	3.833	1.601	6.932	13.453	21.295	81.914	75.932	75.901	158.356	201.124	272.751
XM_001199878.4	XP_001199878.3	LOC763787	uncharacterized protein LOC763787 isoform X1	.	.	3140	180	83	1181	779	499	421	2.114	0.527	5.539	4.193	3.139	2.756	17.95	10.44	262.665	95.784	46.931	35.297
XM_001199883.4	XP_001199883.2	LOC763792	echinoidin	.	.	1143	0	0	1	7	5	9	0	0	0.013	0.104	0.086	0.162	0	0	0.611	2.364	1.292	2.073
XM_001199885.4	XP_001199885.3	LOC763794	uncharacterized protein LOC763794 isoform X2	.	.	5732	577	464	107	117	247	287	3.711	1.614	0.275	0.345	0.851	1.029	31.52	31.973	13.036	7.881	12.726	13.181
XM_001199912.4	XP_001199912.3	LOC763814	ADP-ribosylation factor	.	.	2447	2	0	0	1	5	16	0.03	0	0	0.007	0.04	0.134	0.256	0	0	0.158	0.603	1.721
XM_001199941.2	XP_001199941.1	LOC763833	adhesion G-protein coupled receptor G6-like	.	.	978	0	2	0	1	0	3	0	0.041	0	0.017	0	0.063	0	0.808	0	0.395	0	0.808
XM_001199961.4	XP_001199961.1	LOC763851	uncharacterized protein LOC763851	.	.	1429	792	690	1401	5949	2823	2581	20.435	9.628	14.439	70.358	39.022	37.123	173.541	190.715	684.681	1607.29	583.397	475.492
XM_001199979.4	XP_001199979.3	LOC763865	post-GPI attachment to proteins factor 2	.	.	1570	452	343	265	522	1775	2182	10.615	4.356	2.486	5.619	22.332	28.566	90.146	86.291	117.877	128.367	333.875	365.884
XM_001199985.2	XP_001199985.2	LOC763871	allatostatin-A receptor-like	.	.	1302	1	0	1	0	0	0	0.028	0	0.011	0	0	0	0.24	0	0.536	0	0	0
XM_001200025.3	XP_001200025.2	LOC763900	cytochrome P450 2J2-like	.	.	2020	0	5	34	21	6	3	0	0.049	0.248	0.176	0.059	0.031	0	0.978	11.755	4.014	0.877	0.391
XM_001200047.4	XP_001200047.3	LOC763913	uncharacterized protein LOC763913	.	.	3781	0	0	2	4	0	1	0	0	0.008	0.018	0	0.005	0	0	0.369	0.408	0	0.07
XM_001200128.4	XP_001200128.2	LOC763973	nuclear receptor subfamily 6 group A member 1	.	.	3926	56	35	2	25	24	29	0.526	0.178	0.008	0.108	0.121	0.152	4.466	3.521	0.356	2.459	1.805	1.945
XM_001200211.4	XP_001200211.1	LOC764033	snaclec macrovipecetin subunit alpha	.	.	892	154	115	728	473	797	1330	6.365	2.571	12.02	8.962	17.649	30.646	54.059	50.922	569.966	204.729	263.863	392.532
XM_001200217.1	XP_001200217.1	LOC764039	trace amine-associated receptor 6-like	.	.	1284	0	0	1	0	0	0	0	0	0.011	0	0	0	0	0	0.544	0	0	0
XM_001200225.4	XP_001200225.3	LOC764045	putative defense protein 3 isoform X2	.	.	2096	7	7	9	17	18	32	0.123	0.067	0.063	0.137	0.17	0.314	1.046	1.319	2.999	3.131	2.536	4.019
XM_001200252.4	XP_001200252.2	LOC764064	uncharacterized protein LOC764064	.	.	2176	657	505	2351	1741	1296	1180	11.132	4.628	15.912	13.522	11.764	11.146	94.54	91.665	754.53	308.904	175.886	142.761
XM_001200261.4	XP_001200261.2	LOC764071	S-crystallin SL11	.	.	1517	2	0	1	2	4	7	0.049	0	0.01	0.022	0.052	0.095	0.413	0	0.46	0.509	0.779	1.215
XM_001200274.2	XP_001200274.2	LOC764080	somatostatin receptor type 2-like	.	.	945	0	0	0	1	0	0	0	0	0	0.018	0	0	0	0	0	0.409	0	0
XM_001200305.4	XP_001200305.1	LOC764101	protein LLP homolog	.	.	2114	82	76	1432	6133	6810	9194	1.43	0.717	9.976	49.031	63.631	89.391	12.146	14.2	473.065	1120.09	951.322	1144.95
XM_001200312.4	XP_001200312.2	LOC764104	monocarboxylate transporter 5-like	.	.	2081	3	5	31	64	36	30	0.053	0.048	0.219	0.52	0.342	0.296	0.451	0.949	10.403	11.874	5.109	3.795
XM_001200318.3	XP_001200318.3	LOC764110	U7 snRNA-associated Sm-like protein LSm10	.	.	828	2690	2379	1171	463	322	390	119.783	57.292	20.828	9.45	7.682	9.681	1017.26	1134.84	987.664	215.891	114.845	124
XM_001200412.4	XP_001200412.3	LOC764185	GRIP and coiled-coil domain-containing protein 2	.	.	1410	127	195	57	36	53	46	3.321	2.758	0.595	0.432	0.742	0.671	28.203	54.624	28.232	9.857	11.1	8.589
XM_001200425.4	XP_001200425.2	LOC764194	substance-P receptor	.	.	4367	4	2	1	13	4	5	0.034	0.009	0.003	0.05	0.018	0.024	0.287	0.181	0.16	1.149	0.27	0.301
XM_001200447.3	XP_001200447.1	LOC764210	dual specificity protein phosphatase 19-like	.	.	4931	7830	5720	2048	2792	3104	3430	58.546	23.131	6.117	9.569	12.434	14.297	497.206	458.173	290.053	218.607	185.897	183.125
XM_001200485.4	XP_001200485.3	LOC764239	sulfiredoxin-1-like	.	.	1449	6	17	78	172	210	275	0.153	0.234	0.793	2.006	2.863	3.901	1.297	4.634	37.593	45.829	42.799	49.963
XM_001200507.4	XP_001200507.1	LOC764257	scavenger receptor cysteine-rich type 1 protein M130 isoform X1	.	.	3904	4670	3889	3112	6809	7709	7419	44.104	19.864	11.74	29.476	39.004	39.06	374.556	393.457	556.689	673.375	583.141	500.292
XM_001200513.1	XP_001200513.1	LOC764263	G-protein coupled receptor moody-like	.	.	1434	0	0	0	0	0	0	0	0	0	0	0	0	0	0	0	0	0	0
XM_001200546.4	XP_001200546.3	LOC764291	EF-hand calcium-binding domain-containing protein 6	.	.	5382	2609	1590	1198	4087	3028	3022	17.873	5.891	3.278	12.834	11.113	11.541	151.789	116.687	155.452	293.187	166.149	147.822
XM_001200563.4	XP_001200563.1	LOC764303	zinc finger protein 622	.	.	2636	304	235	73	120	177	190	4.252	1.778	0.408	0.769	1.326	1.481	36.111	35.212	19.34	17.576	19.83	18.976
XM_001200580.4	XP_001200580.3	LOC764317	COMM domain-containing protein 4	.	.	1202	152	89	19	158	355	626	4.662	1.476	0.233	2.222	5.834	10.704	39.596	29.245	11.039	50.75	87.219	137.106
XM_001200590.4	XP_001200590.2	LOC764326	CMP-N-acetylneuraminate-poly-alpha-2%2C8-sialyltransferase isoform X1	.	.	2469	4	7	317	26	193	324	0.06	0.057	1.891	0.178	1.544	2.697	0.507	1.12	89.665	4.066	23.085	34.547
XM_001200592.4	XP_001200592.1	LOC764328	proton-coupled folate transporter	.	.	1612	63	58	126	233	123	77	1.441	0.717	1.151	2.443	1.507	0.982	12.237	14.211	54.587	55.805	22.533	12.575
XM_001200615.4	XP_001200615.2	LOC764345	uncharacterized protein LOC764345 isoform X1	.	.	3993	1	1	2	119	1176	2083	0.009	0.005	0.007	0.504	5.817	10.722	0.078	0.099	0.35	11.506	86.975	137.334
XM_001200625.4	XP_001200625.3	LOC764351	uncharacterized protein LOC764351	.	.	3832	9	7	5	8	37	140	0.087	0.036	0.019	0.035	0.191	0.751	0.735	0.722	0.911	0.806	2.851	9.618
XM_001200628.4	XP_001200628.4	LOC764354	uronyl 2-sulfotransferase isoform X2	.	.	2089	0	0	3	1	0	0	0	0	0.021	0.008	0	0	0	0	1.003	0.185	0	0
XM_001200632.4	XP_001200632.2	LOC764357	uncharacterized protein LOC764357	.	.	5842	76	90	836	566	626	689	0.48	0.307	2.108	1.637	2.117	2.424	4.073	6.085	99.937	37.406	31.645	31.049
XM_001200647.3	XP_001200647.2	LOC764367	uncharacterized protein LOC764367	.	.	3821	0	14	678	2065	1677	1648	0	0.073	2.613	9.134	8.669	8.865	0	1.447	123.918	208.654	129.611	113.545
XM_001200652.1	XP_001200652.1	LOC764371	uncharacterized protein LOC764371	.	.	675	0	0	1	0	0	0	0	0	0.022	0	0	0	0	0	1.035	0	0	0
XM_001200676.4	XP_001200676.3	LOC764395	nucleolar protein dao-5	.	.	4861	498	367	88	58	92	81	3.777	1.505	0.267	0.202	0.374	0.342	32.078	29.82	12.643	4.607	5.589	4.387
XM_001200684.4	XP_001200684.3	LOC764400	allene oxide synthase-lipoxygenase protein	.	.	3746	50	37	9	25	31	42	0.492	0.197	0.035	0.113	0.163	0.23	4.179	3.901	1.678	2.577	2.444	2.952
XM_001200685.4	XP_001200685.2	LOC764401	uncharacterized protein LOC764401	.	.	1412	1	0	9	663	108	167	0.026	0	0.094	7.936	1.511	2.431	0.222	0	4.451	181.285	22.588	31.136
XM_001200693.4	XP_001200693.3	LOC764407	putative thiamine transporter SLC35F3 isoform X1	.	.	3537	17	7	9	2314	5959	3001	0.177	0.039	0.037	11.057	33.279	17.439	1.505	0.782	1.777	252.587	497.535	223.367
XM_001200694.1	XP_001200694.1	LOC764408	uncharacterized protein LOC764408	.	.	1215	0	0	1	1	0	9	0	0	0.012	0.014	0	0.152	0	0	0.575	0.318	0	1.95
XM_001200695.3	XP_001200695.3	LOC764409	solute carrier family 35 member G1-like	.	.	1548	0	0	2	5	2	8	0	0	0.019	0.055	0.026	0.106	0	0	0.902	1.247	0.382	1.361
XM_001200727.2	XP_001200727.2	LOC764432	type-1B angiotensin II receptor-like	.	.	1137	0	0	1	0	2	4	0	0	0.013	0	0.035	0.072	0	0	0.614	0	0.519	0.926
XM_001200744.4	XP_001200744.1	LOC764451	uncharacterized protein LOC764451	.	.	3634	10	18	26	2700	859	1164	0.101	0.099	0.105	12.557	4.669	6.584	0.862	1.956	4.997	286.855	69.806	84.325
XM_001200755.4	XP_001200755.1	LOC751846	forkhead box protein E4	.	.	2316	2	5	6	12	0	0	0.032	0.043	0.038	0.088	0	0	0.27	0.853	1.809	2	0	0
XM_001200787.1	XP_001200787.1	LOC764479	uncharacterized protein LOC764479	.	.	492	0	0	0	0	1	3	0	0	0	0	0.04	0.125	0	0	0	0	0.6	1.605
XM_001200797.4	XP_001200797.4	LOC764487	uncharacterized protein LOC764487	.	.	2075	273	245	72	46	387	635	4.851	2.354	0.511	0.375	3.684	6.29	41.196	46.636	24.232	8.559	55.078	80.564
XM_001200871.3	XP_001200871.3	LOC764531	sialin-like	.	.	1627	0	0	1	0	4	0	0	0	0.009	0	0.049	0	0	0	0.429	0	0.726	0
XM_001200905.1	XP_001200905.1	LOC764549	ankyrin repeat%2C PH and SEC7 domain containing protein secG-like	.	.	1122	0	0	7	0	0	0	0	0	0.092	0	0	0	0	0	4.357	0	0	0
XM_001200918.2	XP_001200918.2	LOC764560	histamine H2 receptor-like	.	.	1026	0	0	3	2	1	0	0	0	0.043	0.033	0.019	0	0	0	2.042	0.753	0.288	0
XM_001200974.3	XP_001200974.3	LOC764591	probable G-protein coupled receptor 21	.	.	687	0	4	2	2	2	2	0	0.116	0.043	0.049	0.058	0.06	0	2.3	2.033	1.124	0.86	0.766
XM_001200985.4	XP_001200985.1	LOC764597	uncharacterized protein LOC764597 isoform X2	.	.	4142	14	11	45	421	555	641	0.125	0.053	0.16	1.718	2.647	3.181	1.058	1.049	7.587	39.242	39.57	40.741
XM_001201007.2	XP_001201007.2	LOC764612	trace amine-associated receptor 4-like	.	.	633	0	0	0	0	0	0	0	0	0	0	0	0	0	0	0	0	0	0
XM_001201153.4	XP_001201153.1	LOC764703	uncharacterized protein LOC764703	.	.	1961	1791	1445	718	827	1516	1564	33.674	14.693	5.392	7.127	15.27	16.393	285.975	291.044	255.699	162.821	228.301	209.965
XM_001201157.2	XP_001201157.2	LOC764708	octopamine receptor 2-like	.	.	1773	0	0	6	3	1	0	0	0	0.05	0.029	0.011	0	0	0	2.363	0.653	0.167	0
XM_001201161.4	XP_001201161.2	LOC764711	dipeptidyl peptidase 1 isoform X2	.	.	3009	1483	1099	558	666	422	363	18.172	7.283	2.731	3.741	2.77	2.48	154.322	144.259	129.507	85.455	41.417	31.759
XM_001201172.4	XP_001201172.2	LOC764718	ADP-ribosylation factor-like protein 8B-A	.	.	1812	1218	967	250	340	406	433	24.783	10.641	2.032	3.171	4.426	4.912	210.474	210.784	96.353	72.444	66.169	62.91
XM_001201177.4	XP_001201177.2	LOC764720	thioredoxin domain-containing protein 5	.	.	1370	825	673	527	1663	1858	2658	22.203	9.795	5.665	20.515	26.789	39.877	188.557	194.027	268.641	468.657	400.507	510.766
XM_001201179.4	XP_001201179.2	LOC764722	uncharacterized protein LOC764722	.	.	5052	25	19	15	39	98	303	0.182	0.075	0.044	0.13	0.383	1.233	1.549	1.485	2.074	2.98	5.729	15.789
XM_001201248.4	XP_001201248.2	LOC764759	uncharacterized protein LOC764759	.	.	3576	1678	1171	148	214	405	495	17.301	6.53	0.61	1.011	2.237	2.845	146.928	129.339	28.903	23.105	33.446	36.441
XM_001201264.4	XP_001201264.1	LOC764768	macrophage mannose receptor 1	.	.	1713	0	0	1	3	0	1	0	0	0.009	0.03	0	0.012	0	0	0.408	0.676	0	0.154
XM_001201280.4	XP_001201280.2	LOC764779	synaptotagmin-7	.	.	2732	1363	1136	346	1239	1814	1632	18.395	8.291	1.865	7.665	13.115	12.278	156.216	164.235	88.446	175.095	196.084	157.263
XM_001201295.4	XP_001201295.3	LOC764793	low-density lipoprotein receptor-related protein-like	.	.	2015	0	0	1	3	4	6	0	0	0.007	0.025	0.039	0.061	0	0	0.347	0.575	0.586	0.784
XM_001201345.4	XP_001201345.1	LOC764821	putative defense protein 3 isoform X1	.	.	1786	1	1	2	5	5	9	0.021	0.011	0.016	0.047	0.055	0.104	0.175	0.221	0.782	1.081	0.827	1.327
XM_001201346.4	XP_001201346.3	LOC764822	uncharacterized protein LOC764822 isoform X2	.	.	1127	2	20	6	0	9	10	0.065	0.354	0.078	0	0.158	0.182	0.556	7.009	3.718	0	2.358	2.336
XM_001201407.4	XP_001201407.3	LOC764855	putative peptidyl-tRNA hydrolase PTRHD1	.	.	1730	484	382	291	254	473	669	10.315	4.403	2.477	2.481	5.401	7.948	87.601	87.214	117.471	56.685	80.742	101.805
XM_001201510.4	XP_001201510.3	LOC764902	putative ferric-chelate reductase 1 isoform X3	.	.	7828	3469	2590	1401	1562	1565	1731	16.339	6.597	2.636	3.372	3.949	4.545	138.76	130.683	124.988	77.039	59.04	58.215
XM_001201542.4	XP_001201542.3	LOC764918	muscarinic acetylcholine receptor M5-like	.	.	1164	0	0	0	4	0	4	0	0	0	0.058	0	0.071	0	0	0	1.327	0	0.905
XM_001201611.2	XP_001201611.2	LOC764944	alpha-1A adrenergic receptor-like	.	.	891	0	0	0	2	1	0	0	0	0	0.038	0.022	0	0	0	0	0.867	0.331	0
XM_001201630.4	XP_001201630.1	LOC764949	uncharacterized protein LOC764949	.	.	2549	1366	1041	375	126	302	315	19.759	8.144	2.167	0.835	2.34	2.54	167.799	161.306	102.741	19.085	34.988	32.533
XM_001201699.4	XP_001201699.1	LOC764975	histone demethylase UTY	.	.	996	1621	1340	774	1363	1654	1662	60.006	26.827	11.445	23.128	32.802	34.298	509.605	531.391	542.706	528.348	490.413	439.298
XM_001201724.4	XP_001201724.2	LOC764983	biogenesis of lysosome-related organelles complex 1 subunit 2	.	.	3117	1062	799	443	897	1138	1147	12.562	5.111	2.093	4.864	7.212	7.563	106.684	101.246	99.254	111.106	107.818	96.876
XM_001201811.4	XP_001201811.2	LOC765012	retinol dehydrogenase 8 isoform X1	.	.	1407	2	1	0	3	135	551	0.052	0.014	0	0.036	1.895	8.049	0.445	0.281	0	0.823	28.335	103.097
XM_001201921.4	XP_001201921.2	LOC765039	uncharacterized protein LOC765039	.	.	865	2491	1956	1440	3044	1825	2501	106.177	45.09	24.518	59.474	41.675	59.428	901.711	893.144	1162.6	1358.66	623.063	761.177
XM_001202201.4	XP_001202201.3	LOC765098	UDP-GalNAc:beta-1%2C3-N-acetylgalactosaminyltransferase 1-like	.	.	1391	0	0	0	0	1	0	0	0	0	0	0.014	0	0	0	0	0	0.212	0
XM_001202551.4	XP_001202551.3	LOC765153	mucin-2	.	.	3429	2	42	3227	340	419	392	0.022	0.244	13.86	1.676	2.414	2.35	0.183	4.838	657.225	38.282	36.085	30.096
XM_001202563.4	XP_001202563.3	LOC100892318	uncharacterized protein LOC100892318 isoform X2	.	.	1330	1	0	1	0	1	5	0.028	0	0.011	0	0.015	0.077	0.235	0	0.525	0	0.222	0.99
XM_003723210.3	XP_003723258.1	LOC593733	septin-7 isoform X5	.	.	4489	197	159	115	187	361	560	1.618	0.706	0.377	0.704	1.588	2.564	13.741	13.99	17.891	16.083	23.749	32.842
XM_003723220.3	XP_003723268.1	LOC100890259	uncharacterized protein LOC100890259	.	.	3012	449	316	439	1556	2286	2281	5.496	2.092	2.147	8.731	14.992	15.565	46.677	41.438	101.787	199.452	224.133	199.369
XM_003723225.1	XP_003723273.1	LOC100891495	adhesion G protein-coupled receptor E2-like	.	.	1047	0	0	0	0	0	0	0	0	0	0	0	0	0	0	0	0	0	0
XM_003723228.3	XP_003723276.3	LOC100892448	putative homeodomain transcription factor 2	.	.	6203	10	11	565	2358	1545	1692	0.059	0.035	1.341	6.425	4.92	5.606	0.505	0.7	63.611	146.766	73.555	71.81
XM_003723235.3	XP_003723283.1	LOC589474	glutamate--cysteine ligase catalytic subunit	.	.	4555	593	373	208	791	1227	1490	4.8	1.633	0.673	2.935	5.321	6.723	40.764	32.344	31.89	67.046	79.55	86.116
XM_003723236.3	XP_003723284.2	LOC100893670	uncharacterized protein LOC100893670	.	.	4873	4	2	2	0	11	242	0.03	0.008	0.006	0	0.045	1.021	0.257	0.162	0.287	0	0.667	13.074
XM_003723237.3	XP_003723285.2	LOC100893741	uncharacterized protein LOC100893741	.	.	5649	108	103	186	750	1482	3185	0.705	0.364	0.485	2.244	5.182	11.589	5.986	7.202	22.995	51.259	77.475	148.431
XM_003723238.3	XP_003723286.1	LOC100893960	protein Mpv17	.	.	1764	0	1	0	0	0	1	0	0.011	0	0	0	0.012	0	0.224	0	0	0	0.149
XM_003723240.3	XP_003723288.2	LOC100887942	RAB6-interacting golgin	.	.	2378	342	234	57	261	323	429	5.303	1.962	0.353	1.855	2.683	3.708	45.032	38.866	16.74	42.375	40.112	47.493
XM_003723241.3	XP_003723289.2	LOC755530	probable palmitoyltransferase ZDHHC24	.	.	1155	51	40	23	160	479	504	1.628	0.691	0.293	2.341	8.192	8.969	13.826	13.679	13.907	53.484	122.473	114.878
XM_003723243.3	XP_003723291.2	LOC100888300	golgin subfamily A member 1 isoform X2	.	.	3707	74	60	81	363	415	419	0.736	0.323	0.322	1.655	2.211	2.323	6.251	6.393	15.26	37.807	33.061	29.756
XM_003723244.3	XP_003723292.2	LOC100888300	golgin subfamily A member 1 isoform X1	.	.	3804	76	54	80	361	401	431	0.737	0.283	0.31	1.604	2.082	2.329	6.256	5.607	14.687	36.64	31.131	29.828
XM_003723250.3	XP_003723298.3	LOC100889401	hemicentin-1	.	.	2935	0	0	1	4	3	0	0	0	0.005	0.023	0.02	0	0	0	0.238	0.526	0.302	0
XM_003723252.1	XP_003723300.1	LOC100889853	BTB/POZ domain-containing protein KCTD6-like	.	.	561	0	0	0	0	0	0	0	0	0	0	0	0	0	0	0	0	0	0
XM_003723262.3	XP_003723310.2	LOC100891453	uncharacterized protein LOC100891453	.	.	4555	1	5	113	24	33	17	0.008	0.022	0.365	0.089	0.143	0.077	0.069	0.434	17.325	2.034	2.139	0.983
XM_003723264.3	XP_003723312.2	LOC100891692	ankyrin repeat domain-containing protein 53	.	.	2360	151	144	302	183	102	75	2.359	1.217	1.885	1.311	0.854	0.653	20.034	24.1	89.367	29.938	12.764	8.366
XM_003723270.3	XP_003723318.1	LOC764821	putative defense protein 3 isoform X2	.	.	1750	0	0	3	3	3	7	0	0	0.025	0.029	0.034	0.082	0	0	1.197	0.662	0.506	1.053
XM_003723271.3	XP_003723319.2	LOC100893874	octopamine receptor	.	.	2491	0	1	9	10	3	9	0	0.008	0.053	0.068	0.024	0.074	0	0.159	2.523	1.55	0.356	0.951
XM_003723272.3	XP_003723320.2	LOC574851	LOW QUALITY PROTEIN: headcase protein homolog	.	.	9267	3181	2868	1442	526	91	74	12.656	6.171	2.292	0.959	0.194	0.164	107.482	122.239	108.67	21.914	2.9	2.102
XM_003723275.3	XP_003723323.2	LOC753509	uncharacterized protein LOC753509 isoform X1	.	.	5090	516	395	339	157	895	972	3.738	1.547	0.981	0.521	3.473	3.925	31.743	30.651	46.512	11.909	51.927	50.273
XM_003723276.3	XP_003723324.2	LOC753509	uncharacterized protein LOC753509 isoform X3	.	.	5015	571	505	1241	539	225	158	4.198	2.008	3.644	1.816	0.886	0.648	35.651	39.773	172.816	41.496	13.249	8.294
XM_003723277.3	XP_003723325.2	LOC100888692	uncharacterized protein LOC100888692	.	.	2195	1	1	3	4	5	15	0.017	0.009	0.02	0.031	0.045	0.14	0.143	0.18	0.954	0.704	0.673	1.799
XM_003723280.3	XP_003723328.2	LOC755883	glutamine amidotransferase-like class 1 domain-containing protein 3A%2C mitochondrial	.	.	1501	84	45	27	117	327	826	2.063	0.598	0.265	1.317	4.303	11.311	17.523	11.841	12.562	30.095	64.336	144.873
XM_003723284.3	XP_003723332.2	LOC100889692	THAP domain-containing protein 2	.	.	1514	135	98	60	36	13	12	3.288	1.291	0.584	0.402	0.17	0.163	27.92	25.566	27.676	9.18	2.536	2.087
XM_003723289.3	XP_003723337.1	LOC100890904	uncharacterized protein LOC100890904	.	.	1721	1	0	8	78	9	6	0.021	0	0.068	0.766	0.103	0.072	0.182	0	3.246	17.498	1.544	0.918
XM_003723293.3	XP_003723341.1	LOC100891356	uncharacterized protein LOC100891356	.	.	893	0	0	2	0	1	1	0	0	0.033	0	0.022	0.023	0	0	1.564	0	0.331	0.295
XM_003723297.3	XP_003723345.1	LOC583805	homer protein homolog 2 isoform X1	.	.	2610	133	108	27	21	58	43	1.879	0.825	0.152	0.136	0.439	0.339	15.956	16.344	7.224	3.106	6.563	4.337
XM_003723304.3	XP_003723352.1	LOC100894023	uncharacterized protein LOC100894023	.	.	8847	0	1	11	78	479	113	0	0.002	0.018	0.149	1.069	0.263	0	0.045	0.868	3.404	15.989	3.363
XM_003723306.3	XP_003723354.2	LOC577598	thrombospondin-1 isoform X3	.	.	3218	0	0	72	214	217	382	0	0	0.33	1.124	1.332	2.44	0	0	15.625	25.675	19.914	31.251
XM_003723307.3	XP_003723355.1	LOC100888490	uncharacterized protein LOC100888490 isoform X1	.	.	4512	13	20	156	395	465	521	0.106	0.088	0.509	1.48	2.036	2.373	0.902	1.751	24.146	33.8	30.435	30.399
XM_003723311.3	XP_003723359.2	LOC100889352	uncharacterized protein LOC100889352 isoform X1	.	.	8935	212	196	313	617	790	660	0.875	0.437	0.516	1.167	1.746	1.518	7.429	8.664	24.464	26.661	26.111	19.446
XM_003723313.3	XP_003723361.1	LOC575125	heterogeneous nuclear ribonucleoprotein A3 homolog 2 isoform X5	.	.	2677	5442	5051	5521	16065	25880	22150	74.952	37.624	30.374	101.423	190.96	170.066	636.532	745.243	1440.3	2316.94	2854.97	2178.28
XM_003723314.3	XP_003723362.1	LOC100890091	uncharacterized protein LOC100890091	.	.	3794	0	1	50	99	26	43	0	0.005	0.194	0.441	0.135	0.233	0	0.104	9.204	10.074	2.024	2.984
XM_003723315.3	XP_003723363.2	LOC100890398	putative indole-3-acetic acid-amido synthetase GH3.10	.	.	3932	234	151	98	30	53	66	2.194	0.766	0.367	0.129	0.266	0.345	18.634	15.168	17.406	2.946	3.981	4.419
XM_003723324.3	XP_003723372.2	LOC100892859	uncharacterized protein LOC100892859	.	.	3230	1	1	12	35	95	124	0.011	0.006	0.055	0.183	0.581	0.789	0.097	0.122	2.595	4.184	8.686	10.107
XM_003723338.3	XP_003723386.1	LOC100889572	rho GTPase-activating protein 7 isoform X1	.	.	6068	1539	1263	448	1572	3279	4030	9.351	4.15	1.087	4.378	10.674	13.651	79.415	82.21	51.56	100.021	159.581	174.843
XM_003723345.3	XP_003723393.2	LOC100890378	uncharacterized protein LOC100890378	.	.	2721	0	0	1	0	0	0	0	0	0.005	0	0	0	0	0	0.257	0	0	0
XM_003723346.3	XP_003723394.1	LOC100890512	stabilizer of axonemal microtubules 2	.	.	4098	792	642	1693	5604	5713	6295	7.126	3.124	6.084	23.112	27.537	31.573	60.515	61.877	288.515	527.97	411.697	404.4
XM_003723348.3	XP_003723396.1	LOC593790	gamma-tubulin complex component 4	.	.	2963	31	24	6	52	30	31	0.386	0.162	0.03	0.297	0.2	0.215	3.276	3.199	1.414	6.776	2.99	2.754
XM_003723350.3	XP_003723398.2	LOC100891552	alpha-(1%2C3)-fucosyltransferase fut-1	.	.	1706	0	3	31	80	134	374	0	0.035	0.268	0.793	1.552	4.506	0	0.695	12.69	18.105	23.196	57.714
XM_003723352.3	XP_003723400.1	LOC100892360	cysteine-rich protein 2	.	.	3165	5819	3867	7713	26398	18553	17758	67.787	24.363	35.891	140.961	115.789	115.322	575.684	482.58	1701.89	3220.18	1731.12	1477.09
XM_003723354.3	XP_003723402.1	LOC579124	chondroitin sulfate N-acetylgalactosaminyltransferase 1	.	.	2883	4668	3428	812	1218	1201	1227	59.698	23.71	4.148	7.14	8.229	8.748	506.986	469.64	196.695	163.112	123.022	112.044
XM_003723356.3	XP_003723404.2	LOC100893029	titin	.	.	2506	0	0	0	3	14	17	0	0	0	0.02	0.11	0.139	0	0	0	0.462	1.65	1.786
XM_003723357.3	XP_003723405.2	LOC100893181	uncharacterized protein LOC100893181	.	.	1265	0	1	0	2	17	497	0	0.016	0	0.027	0.265	8.075	0	0.312	0	0.61	3.969	103.432
XM_003723362.3	XP_003723410.2	LOC100887899	neuronal acetylcholine receptor subunit alpha-2	.	.	3817	166	137	88	290	882	1907	1.603	0.716	0.34	1.284	4.564	10.269	13.617	14.176	16.101	29.333	68.239	131.527
XM_003723370.3	XP_003723418.2	LOC100889634	uncharacterized protein LOC100889634	.	.	4604	462	326	19	6	75	21	3.7	1.412	0.061	0.022	0.322	0.094	31.421	27.967	2.882	0.503	4.811	1.201
XM_003723373.3	XP_003723421.1	LOC100889919	uncharacterized protein LOC100889919	.	.	5371	370	254	17	185	312	363	2.54	0.943	0.047	0.582	1.147	1.389	21.57	18.679	2.21	13.298	17.155	17.793
XM_003723377.3	XP_003723425.3	LOC100890498	uncharacterized protein LOC100890498 isoform X1	.	.	4812	0	0	1	2	1	0	0	0	0.003	0.007	0.004	0	0	0	0.145	0.16	0.061	0
XM_003723381.3	XP_003723429.2	LOC577732	stAR-related lipid transfer protein 3 isoform X1	.	.	2117	188	104	13	32	63	35	3.274	0.98	0.09	0.255	0.588	0.34	27.807	19.404	4.288	5.836	8.788	4.352
XM_003723382.3	XP_003723430.1	LOC100891631	uncharacterized protein LOC100891631	.	.	3078	0	2	3	12	19	124	0	0.013	0.014	0.066	0.122	0.828	0	0.257	0.681	1.505	1.823	10.606
XM_003723383.3	XP_003723431.2	LOC582715	synaptic vesicle glycoprotein 2C isoform X1	.	.	3201	536	410	202	214	314	315	6.174	2.554	0.929	1.13	1.938	2.023	52.431	50.59	44.071	25.811	28.969	25.907
XM_003723399.3	XP_003723447.2	LOC100888786	uncharacterized protein LOC100888786	.	.	1878	1753	1171	884	1458	1705	2153	34.416	12.433	6.932	13.121	17.933	23.564	292.278	246.281	328.73	299.74	268.111	301.812
XM_003723400.3	XP_003723448.2	LOC100889010	tight junction-associated protein 1 isoform X2	.	.	7589	12785	10231	1962	2275	3751	5398	62.114	26.882	3.808	5.066	9.763	14.62	527.504	532.479	180.55	115.739	145.965	187.256
XM_003723403.3	XP_003723451.1	LOC100889549	uncharacterized protein LOC100889549	.	.	3551	6	4	4	11	1	2	0.062	0.022	0.017	0.052	0.006	0.012	0.529	0.445	0.787	1.196	0.083	0.148
XM_003723404.3	XP_003723452.1	LOC586259	sorting nexin-6 isoform X2	.	.	4743	321	207	83	618	2998	5116	2.495	0.87	0.258	2.202	12.485	22.17	21.191	17.238	12.221	50.306	186.665	283.965
XM_003723405.3	XP_003723453.1	LOC100890399	protein phosphatase 1 regulatory subunit 14C	.	.	5667	1327	917	1667	5581	3092	2720	8.634	3.227	4.332	16.644	10.777	9.865	73.321	63.912	205.431	380.226	161.128	126.358
XM_003723409.3	XP_003723457.1	LOC100891274	cellular retinoic acid-binding protein 1	.	.	1606	1	0	0	12	0	6	0.023	0	0	0.126	0	0.077	0.195	0	0	2.885	0	0.984
XM_003723416.3	XP_003723464.2	LOC100893002	tachykinin-like peptides receptor 99D	.	.	2514	2	5	3	2	13	17	0.029	0.04	0.018	0.013	0.102	0.139	0.249	0.786	0.833	0.307	1.527	1.78
XM_003723417.3	XP_003723465.2	LOC756953	uncharacterized protein LOC756953 isoform X1	.	.	3633	15	8	9	19	14	31	0.152	0.044	0.036	0.088	0.076	0.175	1.293	0.87	1.73	2.019	1.138	2.246
XM_003723429.3	XP_003723477.1	LOC100888754	uncharacterized protein LOC100888754 isoform X1	.	.	1871	6959	6265	1242	2072	2574	2744	137.134	66.769	9.776	18.716	27.174	30.144	1164.62	1322.56	463.586	427.562	406.275	386.099
XM_003723434.3	XP_003723482.2	LOC100889523	uncharacterized protein LOC100889523	.	.	1793	184	136	84	185	646	682	3.784	1.512	0.69	1.744	7.117	7.818	32.133	29.959	32.718	39.836	106.399	100.136
XM_003723435.3	XP_003723483.2	LOC579173	uncharacterized protein LOC579173 isoform X4	.	.	5134	0	0	5	21	799	738	0	0	0.014	0.069	3.074	2.955	0	0	0.68	1.579	45.96	37.843
XM_003723436.3	XP_003723484.2	LOC579173	uncharacterized protein LOC579173 isoform X2	.	.	4867	0	0	2	19	20	16	0	0	0.006	0.066	0.081	0.068	0	0	0.287	1.507	1.214	0.865
XM_003723437.3	XP_003723485.2	LOC100889781	uncharacterized protein LOC100889781	.	.	1010	0	1	26	9	3	2	0	0.02	0.379	0.151	0.059	0.041	0	0.391	17.978	3.44	0.877	0.521
XM_003723438.3	XP_003723486.2	LOC586512	alpha-N-acetylgalactosamine-specific lectin	.	.	2048	2	3	116	145	665	924	0.036	0.029	0.834	1.197	6.414	9.273	0.306	0.579	39.556	27.335	95.891	118.776
XM_003723439.3	XP_003723487.2	LOC100890261	probable indole-3-acetic acid-amido synthetase GH3.9	.	.	4460	5	9	7	8	1	14	0.041	0.04	0.023	0.03	0.004	0.065	0.351	0.797	1.096	0.693	0.066	0.826
XM_003723441.3	XP_003723489.2	LOC756125	protein spinster homolog 1 isoform X2	.	.	4085	801	593	273	294	283	387	7.23	2.895	0.984	1.216	1.368	1.947	61.397	57.337	46.672	27.787	20.459	24.941
XM_003723446.2	XP_003723494.2	LOC100891945	uncharacterized protein K02A2.6-like	.	.	4089	0	2	8	3	3	3	0	0.01	0.029	0.012	0.014	0.015	0	0.193	1.366	0.283	0.217	0.193
XM_003723448.2	XP_003723496.2	LOC100892091	uncharacterized protein K02A2.6-like	.	.	4089	0	0	0	4	2	1	0	0	0	0.017	0.01	0.005	0	0	0	0.378	0.144	0.064
XM_003723456.3	XP_003723504.1	LOC100893004	bromodomain-containing protein DDB_G0280777	.	.	1853	8	1	52	89	235	412	0.159	0.011	0.413	0.812	2.505	4.57	1.352	0.213	19.598	18.544	37.452	58.534
XM_003723459.3	XP_003723507.2	LOC100893362	uncharacterized protein LOC100893362	.	.	3816	5	15	748	3634	3148	2252	0.048	0.078	2.887	16.095	16.295	12.13	0.41	1.553	136.891	367.671	243.619	155.363
XM_003723468.3	XP_003723516.2	LOC100888543	glycoprotein-N-acetylgalactosamine 3-beta-galactosyltransferase 1	.	.	1873	393	368	106	64	135	123	7.736	3.918	0.833	0.577	1.424	1.35	65.7	77.603	39.523	13.192	21.285	17.288
XM_003723470.3	XP_003723518.1	LOC100888861	uncharacterized protein LOC100888861	.	.	2151	2	2	84	313	227	196	0.034	0.019	0.575	2.459	2.085	1.873	0.291	0.367	27.272	56.181	31.165	23.989
XM_003723475.3	XP_003723523.2	LOC100889756	uncharacterized protein LOC100889756	.	.	3365	10079	7294	421	258	570	1360	110.435	43.223	1.843	1.296	3.346	8.307	937.869	856.149	87.373	29.602	50.024	106.4
XM_003723479.1	XP_003723527.1	LOC100890618	uncharacterized protein LOC100890618	.	.	354	0	0	0	0	0	0	0	0	0	0	0	0	0	0	0	0	0	0
XM_003723486.3	XP_003723534.2	LOC575665	ubiquitin-conjugating enzyme E2 D1 isoform X1	.	.	4461	5905	4733	4968	9902	17196	18955	48.805	21.156	16.401	37.514	76.142	87.334	414.474	419.057	777.736	856.986	1138.36	1118.61
XM_003723487.3	XP_003723535.1	LOC587278	sodium/myo-inositol cotransporter 2 isoform X3	.	.	2589	0	0	4	0	1	1	0	0	0.023	0	0.008	0.008	0	0	1.079	0	0.114	0.102
XM_003723488.3	XP_003723536.1	LOC587278	sodium/myo-inositol cotransporter 2 isoform X4	.	.	2482	1	0	0	3	1	0	0.015	0	0	0.02	0.008	0	0.126	0	0	0.467	0.119	0
XM_003723495.3	XP_003723543.2	LOC753427	cytochrome P450 2U1	.	.	1917	0	0	7	6	25	13	0	0	0.054	0.053	0.258	0.139	0	0	2.55	1.208	3.851	1.785
XM_003723510.3	XP_003723558.2	LOC100889729	zinc finger-containing ubiquitin peptidase 1 isoform X1	.	.	5049	3410	2474	644	721	911	883	24.901	9.771	1.878	2.413	3.564	3.595	211.475	193.537	89.077	55.133	53.284	46.041
XM_003723512.3	XP_003723560.2	LOC590401	serine/threonine-protein kinase LATS1 isoform X1	.	.	4837	4752	4089	1089	1950	2940	3581	36.222	16.857	3.316	6.813	12.006	15.217	307.617	333.895	157.23	155.647	179.497	194.902
XM_003723515.3	XP_003723563.1	LOC579382	leucine-rich repeat-containing protein 69 isoform X2	.	.	2444	135	82	65	116	150	189	2.037	0.669	0.392	0.802	1.212	1.589	17.296	13.252	18.574	18.325	18.125	20.359
XM_003723516.3	XP_003723564.2	LOC100891730	neurocalcin homolog	.	.	991	1	2	16	14	11	10	0.037	0.04	0.238	0.239	0.219	0.207	0.316	0.797	11.275	5.454	3.278	2.657
XM_003723518.3	XP_003723566.3	LOC592809	ileal sodium/bile acid cotransporter	.	.	4544	2490	1854	2095	1366	1085	1562	20.204	8.136	6.79	5.081	4.716	7.065	171.582	161.154	321.98	116.063	70.514	90.496
XM_003723527.3	XP_003723575.1	LOC762500	prostaglandin reductase 1	.	.	2058	3	0	0	7	22	61	0.054	0	0	0.057	0.211	0.609	0.456	0	0	1.313	3.157	7.803
XM_003723532.3	XP_003723580.2	LOC100890931	rhoGEF domain-containing protein gxcI	.	.	2683	1	5	145	202	236	175	0.014	0.037	0.796	1.272	1.737	1.341	0.117	0.736	37.742	29.068	25.976	17.171
XM_003723534.3	XP_003723582.2	LOC100891454	uncharacterized protein LOC100891454 isoform X1	.	.	5385	2102	1680	254	1810	2688	2975	14.392	6.221	0.695	5.681	9.86	11.355	122.224	123.223	32.941	129.771	147.411	145.442
XM_003723535.3	XP_003723583.2	LOC100891526	uncharacterized protein LOC100891526	.	.	2707	1	4	233	1191	1781	2295	0.014	0.029	1.268	7.436	12.996	17.426	0.116	0.584	60.11	169.866	194.295	223.194
XM_003723545.3	XP_003723593.2	LOC100887920	uncharacterized protein LOC100887920	.	.	3408	19	19	353	410	416	374	0.206	0.111	1.525	2.033	2.411	2.256	1.746	2.202	72.337	46.448	36.048	28.891
XM_003723546.3	XP_003723594.2	LOC579656	N-acetylated-alpha-linked acidic dipeptidase 2 isoform X1	.	.	6242	223	130	25	10	4	28	1.317	0.415	0.059	0.027	0.013	0.092	11.186	8.226	2.797	0.619	0.189	1.181
XM_003723547.3	XP_003723595.2	LOC100888544	uncharacterized protein LOC100888544	.	.	2570	8	79	2887	334	4	7	0.115	0.613	16.544	2.196	0.031	0.056	0.975	12.141	784.506	50.176	0.46	0.717
XM_003723548.3	XP_003723596.1	LOC100888606	uncharacterized protein LOC100888606	.	.	2157	110	79	293	699	1203	1211	1.88	0.73	2.001	5.477	11.016	11.539	15.968	14.466	94.864	125.115	164.703	147.803
XM_003723550.3	XP_003723598.2	LOC100888941	development-specific protein LVN1.2	.	.	1710	0	0	2	3	0	1	0	0	0.017	0.03	0	0.012	0	0	0.817	0.677	0	0.154
XM_003723553.3	XP_003723601.2	LOC576204	uncharacterized protein LOC576204 isoform X2	.	.	2286	82	52	814	3336	960	726	1.323	0.454	5.244	24.663	8.295	6.528	11.232	8.985	248.674	563.421	124.017	83.608
XM_003723554.3	XP_003723602.2	LOC576204	uncharacterized protein LOC576204 isoform X4	.	.	2123	81	52	316	1038	1133	1203	1.407	0.488	2.192	8.263	10.542	11.647	11.947	9.674	103.949	188.769	157.603	149.178
XM_003723555.3	XP_003723603.2	LOC100889636	uncharacterized protein LOC100889636	.	.	2688	1	7	37	371	959	1165	0.014	0.052	0.203	2.333	7.047	8.908	0.116	1.029	9.613	53.288	105.36	114.1
XM_003723556.3	XP_003723604.1	LOC100889636	uncharacterized protein LOC100889636	.	.	2067	0	1	2	16	35	40	0	0.01	0.014	0.131	0.334	0.398	0	0.191	0.676	2.989	5	5.095
XM_003723567.3	XP_003723615.2	LOC100891477	uncharacterized protein LOC100891477	.	.	1676	0	0	0	8	0	0	0	0	0	0.081	0	0	0	0	0	1.843	0	0
XM_003723572.3	XP_003723620.1	LOC575472	uncharacterized protein LOC575472 isoform X2	.	.	7198	2	0	5	25	9	12	0.01	0	0.01	0.059	0.025	0.034	0.087	0	0.485	1.341	0.369	0.439
XM_003723573.3	XP_003723621.1	LOC575472	uncharacterized protein LOC575472 isoform X3	.	.	5971	0	0	7	19	8	10	0	0	0.017	0.054	0.026	0.034	0	0	0.819	1.229	0.396	0.441
XM_003723575.3	XP_003723623.1	LOC583718	UBX domain-containing protein 8	.	.	948	283	248	44	26	73	106	11.007	5.216	0.684	0.464	1.521	2.298	93.473	103.327	32.414	10.589	22.74	29.436
XM_003723577.3	XP_003723625.2	LOC100892754	uncharacterized protein FAM241B	.	.	1164	22	16	1	23	67	110	0.697	0.274	0.013	0.334	1.137	1.942	5.918	5.429	0.6	7.629	16.998	24.879
XM_003723579.3	XP_003723627.2	LOC577816	beta-1 adrenergic receptor	.	.	4128	2	0	0	3	20	88	0.018	0	0	0.012	0.096	0.438	0.152	0	0	0.281	1.431	5.612
XM_003723580.3	XP_003723628.1	LOC100893182	galanin receptor type 1	.	.	2310	8	9	8	1	19	105	0.128	0.078	0.051	0.007	0.162	0.934	1.084	1.539	2.419	0.167	2.429	11.966
XM_003723597.3	XP_003723645.1	LOC100891360	uncharacterized protein LOC100891360	.	.	674	3588	3087	1809	1951	327	79	196.275	91.329	39.528	48.921	9.583	2.409	1666.87	1809.03	1874.4	1117.59	143.276	30.857
XM_003723598.3	XP_003723646.1	LOC100891500	alpha-N-acetyl-neuraminyl-2%2C3-beta-galactosyl-1%2C3-N-acetyl-galactosaminide alpha-2%2C6-sialyltransferase	.	.	8891	40	28	389	1185	2054	2503	0.166	0.063	0.644	2.253	4.563	5.786	1.409	1.244	30.555	51.458	68.224	74.114
XM_003723602.3	XP_003723650.3	LOC100892341	glucose-dependent insulinotropic receptor-like	.	.	1796	1	0	3	2	2	2	0.021	0	0.025	0.019	0.022	0.023	0.174	0	1.167	0.43	0.329	0.293
XM_003723618.3	XP_003723666.3	LOC100890235	uncharacterized protein LOC100890235	.	.	1277	1066	726	314	221	156	414	30.778	11.336	3.621	2.925	2.413	6.663	261.382	224.551	171.72	66.817	36.076	85.349
XM_003723622.3	XP_003723670.2	LOC100891054	uncharacterized protein LOC100891054	.	.	2386	1480	1044	98	75	40	84	22.87	8.725	0.605	0.531	0.331	0.724	194.223	172.822	28.684	12.136	4.951	9.268
XM_003723623.3	XP_003723671.3	LOC100891127	neurogenic locus notch homolog protein 1 isoform X2	.	.	4867	0	1	1	6	0	0	0	0.004	0.003	0.021	0	0	0	0.081	0.143	0.476	0	0
XM_003723624.3	XP_003723672.2	LOC581447	delta(14)-sterol reductase TM7SF2 isoform X1	.	.	4773	3580	3200	2813	5721	7125	10202	27.654	13.369	8.68	20.257	29.486	43.933	234.856	264.806	411.586	462.768	440.838	562.706
XM_003723628.3	XP_003723676.2	LOC100892531	hydrolethalus syndrome protein 1 homolog	.	.	1863	2696	1980	523	627	554	583	53.356	21.193	4.134	5.688	5.874	6.432	453.124	419.779	196.052	129.939	87.818	82.384
XM_003723630.3	XP_003723678.2	LOC100892885	DNA-binding protein Ikaros isoform X1	.	.	2553	365	281	212	616	589	650	5.271	2.195	1.223	4.078	4.557	5.233	44.766	43.473	57.992	93.156	68.132	67.027
XM_003723633.3	XP_003723681.2	LOC100893082	actin%2C cytoplasmic isoform X2	.	.	2239	4	5	3	1	0	0	0.066	0.045	0.02	0.008	0	0	0.559	0.882	0.936	0.172	0	0
XM_003723635.3	XP_003723683.2	LOC100893461	uncharacterized protein LOC100893461	.	.	2659	1289	1014	256	256	301	311	17.873	7.604	1.418	1.627	2.236	2.404	151.79	150.622	67.236	37.171	33.43	30.791
XM_003723647.3	XP_003723695.1	LOC100890202	uncharacterized protein KIAA0513 isoform X1	.	.	2429	71	57	76	173	130	168	1.078	0.468	0.461	1.204	1.057	1.422	9.153	9.269	21.851	27.498	15.805	18.208
XM_003723659.3	XP_003723707.2	LOC100892388	uncharacterized protein LOC100892388 isoform X2	.	.	4445	152	73	124	174	202	188	1.261	0.327	0.411	0.662	0.898	0.869	10.707	6.487	19.482	15.113	13.42	11.135
XM_003723663.3	XP_003723711.2	LOC100893280	UPF0711 protein C18orf21 homolog	.	.	1056	975	734	90	286	711	882	34.042	13.86	1.255	4.577	13.299	17.167	289.102	274.537	59.52	104.565	198.834	219.883
XM_003723667.3	XP_003723715.2	LOC586636	glycoprotein 3-alpha-L-fucosyltransferase A	.	.	1785	0	5	27	159	271	681	0	0.056	0.223	1.505	2.999	7.842	0	1.106	10.564	34.391	44.835	100.438
XM_003723678.3	XP_003723726.1	LOC583511	leucine-rich repeat-containing protein 51	.	.	3324	1	12	57	36	112	155	0.011	0.072	0.253	0.183	0.666	0.958	0.094	1.426	11.976	4.181	9.95	12.276
XM_003723683.3	XP_003723731.2	LOC100889887	uncharacterized protein LOC100889887 isoform X2	.	.	1449	0	2	314	634	91	99	0	0.028	3.191	7.395	1.241	1.404	0	0.545	151.337	168.929	18.546	17.987
XM_003723696.3	XP_003723744.2	LOC100893136	uncharacterized protein LOC100893136	.	.	4343	285	228	6	44	149	251	2.42	1.047	0.02	0.171	0.678	1.188	20.548	20.735	0.965	3.912	10.132	15.215
XM_003723701.3	XP_003723749.2	LOC100888210	uncharacterized protein LOC100888210 isoform X2	.	.	5529	599	519	384	433	322	312	3.994	1.872	1.023	1.324	1.15	1.16	33.923	37.076	48.503	30.236	17.199	14.856
XM_003723709.3	XP_003723757.2	LOC100889696	uncharacterized protein LOC100889696	.	.	5423	931	676	226	156	168	140	6.33	2.486	0.614	0.486	0.612	0.531	53.755	49.235	29.104	11.106	9.149	6.796
XM_003723710.3	XP_003723758.1	LOC100889783	pre-mRNA-splicing factor 38B	.	.	4619	13	22	23	15	27	15	0.104	0.095	0.073	0.055	0.115	0.067	0.881	1.881	3.477	1.254	1.726	0.855
XM_003723711.3	XP_003723759.2	LOC100889856	uncharacterized protein LOC100889856	.	.	1604	3031	2295	104	34	5	2	69.671	28.53	0.955	0.358	0.062	0.026	591.686	565.128	45.281	8.184	0.921	0.328
XM_003723724.3	XP_003723772.1	LOC100893880	uncharacterized protein LOC100893880	.	.	2644	0	1	1	0	2	0	0	0.008	0.006	0	0.015	0	0	0.149	0.264	0	0.223	0
XM_003723726.3	XP_003723774.1	LOC100888019	polycomb group protein Pc	.	.	4205	252	202	266	1565	2060	2024	2.21	0.958	0.932	6.29	9.677	9.893	18.765	18.974	44.177	143.692	144.673	126.716
XM_003723728.3	XP_003723776.3	LOC100889085	probable flavin-containing monoamine oxidase A	.	.	2307	0	1	2	4	1	3	0	0.009	0.013	0.029	0.009	0.027	0	0.171	0.605	0.669	0.128	0.342
XM_003723733.3	XP_003723781.1	LOC576399	mitochondrial coenzyme A transporter SLC25A42	.	.	5071	1892	1298	374	620	883	973	13.756	5.104	1.086	2.066	3.439	3.944	116.825	101.1	51.506	47.204	51.422	50.513
XM_003723740.3	XP_003723788.1	LOC100892475	DNA-directed RNA polymerase I subunit RPA12	.	.	731	734	586	130	456	666	672	37.021	15.985	2.619	10.543	17.996	18.895	314.404	316.628	124.196	240.841	269.056	242.014
XM_003723742.3	XP_003723790.2	LOC100892833	uncharacterized protein LOC100892833 isoform X2	.	.	4370	262	237	223	278	743	808	2.211	1.081	0.752	1.075	3.358	3.8	18.773	21.421	35.637	24.561	50.21	48.676
XM_003723749.3	XP_003723797.1	LOC100888063	uncharacterized protein LOC100888063	.	.	2322	1	0	0	6	2	53	0.016	0	0	0.044	0.017	0.469	0.135	0	0	0.998	0.254	6.009
XM_003723750.3	XP_003723798.2	LOC100888211	histamine N-methyltransferase	.	.	2008	2366	1624	1303	4016	729	166	43.443	16.127	9.557	33.801	7.171	1.699	368.944	319.441	453.172	772.17	107.213	21.764
XM_003723751.3	XP_003723799.2	LOC100888353	uncharacterized protein LOC100888353	.	.	1110	0	1	4	2	9	7	0	0.018	0.053	0.03	0.16	0.13	0	0.356	2.517	0.696	2.394	1.66
XM_003723752.3	XP_003723800.2	LOC100888570	uncharacterized protein LOC100888570	.	.	4049	941	720	234	344	471	477	8.569	3.546	0.851	1.436	2.298	2.421	72.77	70.235	40.36	32.802	34.353	31.014
XM_003723753.3	XP_003723801.2	LOC100888632	kyphoscoliosis peptidase	.	.	2517	112	75	187	206	136	86	1.641	0.594	1.094	1.383	1.067	0.702	13.933	11.769	51.885	31.599	15.957	8.995
XM_003723760.3	XP_003723808.2	LOC763960	uncharacterized protein LOC763960 isoform X2	.	.	10475	6619	5402	878	1523	2146	2352	23.298	10.283	1.234	2.457	4.047	4.615	197.855	203.69	58.536	56.134	60.501	59.111
XM_003723762.3	XP_003723810.2	LOC584023	phe13-bombesin receptor	.	.	3484	102	79	14	27	55	48	1.079	0.452	0.059	0.131	0.312	0.283	9.167	8.956	2.806	2.992	4.662	3.627
XM_003723764.3	XP_003723812.2	LOC587672	glucose-repressible alcohol dehydrogenase transcriptional effector isoform X1	.	.	4033	349	217	129	232	403	489	3.191	1.073	0.471	0.972	1.974	2.492	27.096	21.252	22.338	22.21	29.51	31.92
XM_003723777.3	XP_003723825.2	LOC576508	myogenesis-regulating glycosidase	.	.	3324	1825	1427	553	442	350	273	20.243	8.56	2.45	2.247	2.08	1.688	171.914	169.563	116.184	51.339	31.095	21.622
XM_003723778.3	XP_003723826.1	LOC576435	protein fem-1 homolog C	.	.	7765	1683	1170	508	1645	2798	2675	7.991	3.005	0.964	3.58	7.118	7.081	67.866	59.513	45.688	81.791	106.412	90.692
XM_003723779.3	XP_003723827.2	LOC100888091	uncharacterized protein LOC100888091 isoform X1	.	.	1923	2	607	64	198	10	3	0.038	6.294	0.49	1.74	0.103	0.032	0.326	124.675	23.243	39.753	1.536	0.411
XM_003723781.3	XP_003723829.1	LOC100888374	tumor necrosis factor alpha-induced protein 8	.	.	2528	7523	6577	214	269	674	1662	109.72	51.878	1.247	1.798	5.266	13.513	931.802	1027.59	59.118	41.083	78.735	173.078
XM_003723783.3	XP_003723831.1	LOC588178	complement C1q tumor necrosis factor-related protein 4 isoform X1	.	.	3285	14	9	71	66	207	165	0.157	0.055	0.318	0.34	1.245	1.032	1.334	1.082	15.094	7.757	18.609	13.223
XM_003723784.3	XP_003723832.2	LOC100888756	phosphorylated adapter RNA export protein	.	.	1636	17	20	38	49	75	64	0.383	0.244	0.342	0.506	0.906	0.804	3.254	4.829	16.221	11.564	13.538	10.299
XM_003723789.3	XP_003723837.2	LOC100889271	G-protein coupled receptor moody-like	.	.	1125	3	2	4	1	0	0	0.098	0.035	0.052	0.015	0	0	0.835	0.702	2.483	0.343	0	0
XM_003723795.3	XP_003723843.1	LOC577505	methylglutaconyl-CoA hydratase%2C mitochondrial isoform X1	.	.	1418	1154	773	556	706	1196	1493	30.006	10.87	5.775	8.415	16.66	21.641	254.823	215.314	273.83	192.226	249.081	277.186
XM_003723796.3	XP_003723844.2	LOC577570	aminoacylase-1 isoform X1	.	.	3318	81	53	24	117	247	356	0.9	0.319	0.107	0.596	1.47	2.205	7.644	6.309	5.051	13.614	21.984	28.246
XM_003723799.3	XP_003723847.2	LOC100891416	uncharacterized protein LOC100891416	.	.	1917	0	0	1	0	0	0	0	0	0.008	0	0	0	0	0	0.364	0	0	0
XM_003723800.3	XP_003723848.2	LOC577819	protein DENND6A isoform X1	.	.	1824	5457	4351	257	715	1069	1385	110.307	47.566	2.075	6.625	11.577	15.607	936.783	942.178	98.399	151.344	173.077	199.9
XM_003723804.3	XP_003723852.2	LOC100891902	somatostatin receptor type 2	.	.	2773	0	0	1	3	3	0	0	0	0.005	0.018	0.021	0	0	0	0.252	0.418	0.319	0
XM_003723819.3	XP_003723867.2	LOC100888212	uncharacterized protein LOC100888212	.	.	1188	0	1	1	5	1	0	0	0.017	0.012	0.071	0.017	0	0	0.332	0.588	1.625	0.249	0
XM_003723820.3	XP_003723868.2	LOC100888354	microtubule-associated protein 10	.	.	4299	640	470	55	238	205	186	5.489	2.18	0.188	0.936	0.942	0.889	46.615	43.182	8.935	21.374	14.082	11.39
XM_003723821.3	XP_003723869.2	LOC592174	cancer-related nucleoside-triphosphatase homolog	.	.	2249	161	110	87	121	353	443	2.639	0.975	0.57	0.909	3.1	4.049	22.415	19.318	27.015	20.772	46.352	51.856
XM_003723825.3	XP_003723873.1	LOC763758	solute carrier organic anion transporter family member 5A1	.	.	6255	4200	3218	708	576	474	360	24.757	10.259	1.667	1.556	1.497	1.183	210.248	203.202	79.048	35.553	22.379	15.152
XM_003723830.3	XP_003723878.2	LOC100890288	SUMO-specific isopeptidase USPL1 isoform X1	.	.	4507	11242	8165	286	674	891	868	91.966	36.124	0.935	2.527	3.905	3.958	781.027	715.546	44.316	57.737	58.382	50.701
XM_003723832.3	XP_003723880.1	LOC583662	uncharacterized protein LOC583662	.	.	2589	336	155	61	409	364	256	4.785	1.194	0.347	2.67	2.777	2.032	40.637	23.647	16.454	60.992	41.52	26.031
XM_003723836.3	XP_003723884.3	LOC100891456	uncharacterized protein LOC100891456	.	.	5571	0	0	1	2	1	17	0	0	0.003	0.006	0.004	0.063	0	0	0.125	0.139	0.053	0.803
XM_003723843.3	XP_003723891.2	LOC100892581	uncharacterized protein LOC100892581	.	.	5977	1	0	398	1836	3989	3091	0.006	0	0.981	5.191	13.183	10.629	0.052	0	46.503	118.597	197.091	136.146
XM_003723844.3	XP_003723892.2	LOC100892647	uncharacterized protein LOC100892647	.	.	2299	2	1	2	3	0	0	0.032	0.009	0.013	0.022	0	0	0.272	0.172	0.608	0.504	0	0
XM_003723845.3	XP_003723893.2	LOC100892807	uncharacterized protein LOC100892807	.	.	5054	37	31	2	4	46	165	0.27	0.122	0.006	0.013	0.18	0.671	2.292	2.423	0.276	0.306	2.688	8.595
XM_003723846.3	XP_003723894.2	LOC100892960	popeye domain-containing protein 3	.	.	2568	5740	4869	1609	359	183	166	82.412	37.807	9.228	2.363	1.408	1.329	699.885	748.882	437.566	53.974	21.045	17.018
XM_003723848.3	XP_003723896.2	LOC584899	kelch domain-containing protein 8A	.	.	2217	1677	1199	1754	4232	3417	2768	27.889	10.784	11.652	32.261	30.444	25.662	236.852	213.61	552.518	736.993	455.161	328.691
XM_003723856.3	XP_003723904.2	LOC100888836	transmembrane protein 26	.	.	2072	0	9	2	7	69	235	0	0.087	0.014	0.057	0.658	2.331	0	1.716	0.674	1.304	9.834	29.858
XM_003723860.3	XP_003723908.2	LOC100889357	zinc finger protein Xfin isoform X1	.	.	5515	1624	1238	762	1100	688	550	10.857	4.476	2.035	3.371	2.464	2.05	92.204	88.663	96.492	77.007	36.841	26.255
XM_003723865.3	XP_003723913.1	LOC100890311	kin of IRRE-like protein 3	.	.	2931	913	730	460	522	113	131	11.485	4.966	2.311	3.01	0.762	0.919	97.536	98.373	109.604	68.76	11.385	11.766
XM_003723879.3	XP_003723927.1	LOC593023	peptidyl-prolyl cis-trans isomerase FKBP62	.	.	1950	1421	1025	146	218	478	479	26.868	10.481	1.103	1.889	4.842	5.049	228.176	207.615	52.288	43.162	72.39	64.668
XM_003723882.3	XP_003723930.1	LOC100893366	mediator of RNA polymerase II transcription subunit 15 isoform X1	.	.	6635	35	19	17	29	4	29	0.194	0.057	0.038	0.074	0.012	0.09	1.652	1.131	1.789	1.687	0.178	1.151
XM_003723883.3	XP_003723931.1	LOC100893366	mediator of RNA polymerase II transcription subunit 15 isoform X2	.	.	6325	0	3	1	4	0	1	0	0.009	0.002	0.011	0	0.003	0	0.187	0.11	0.244	0	0.042
XM_003723884.3	XP_003723932.1	LOC100893366	mediator of RNA polymerase II transcription subunit 15 isoform X2	.	.	6325	2	1	0	1	1	1	0.012	0.003	0	0.003	0.003	0.003	0.099	0.062	0	0.061	0.047	0.042
XM_003723885.3	XP_003723933.1	LOC100894127	uncharacterized protein LOC100894127	.	.	941	0	0	0	0	0	0	0	0	0	0	0	0	0	0	0	0	0	0
XM_003723896.3	XP_003723944.2	LOC591554	phosphatidylinositol 3%2C4%2C5-trisphosphate 3-phosphatase and dual-specificity protein phosphatase PTEN	.	.	1262	41	35	18	16	10	32	1.198	0.553	0.21	0.214	0.157	0.521	10.173	10.954	9.961	4.895	2.34	6.675
XM_003723899.3	XP_003723947.2	LOC100891182	ADAMTS-like protein 2	.	.	7335	445	392	512	374	244	690	2.237	1.066	1.028	0.862	0.657	1.933	18.996	21.108	48.748	19.686	9.824	24.765
XM_003723905.1	XP_003723953.1	LOC100892073	melanocortin receptor 5-like	.	.	438	0	0	8	6	1	3	0	0	0.269	0.232	0.045	0.141	0	0	12.756	5.289	0.674	1.803
XM_003723907.3	XP_003723955.2	LOC100892477	somatostatin receptor type 5	.	.	4191	0	0	15	14	1	4	0	0	0.053	0.056	0.005	0.02	0	0	2.5	1.29	0.07	0.251
XM_003723910.3	XP_003723958.3	LOC100892981	tripartite motif-containing protein 3	.	.	3473	23	9	77	84	12	4	0.244	0.052	0.327	0.409	0.068	0.024	2.074	1.024	15.483	9.338	1.02	0.303
XM_003723912.3	XP_003723960.1	LOC582931	cholecystokinin receptor type A	.	.	7066	2	5	36	52	556	350	0.01	0.014	0.075	0.124	1.554	1.018	0.089	0.279	3.558	2.841	23.237	13.04
XM_003723914.1	XP_003723962.1	LOC100893618	toll-like receptor 4	.	.	1512	0	0	0	0	0	0	0	0	0	0	0	0	0	0	0	0	0	0
XM_003723930.3	XP_003723978.2	LOC100889620	uncharacterized protein LOC100889620	.	.	2921	51	30	5	2	3	5	0.644	0.205	0.025	0.012	0.02	0.035	5.467	4.057	1.195	0.264	0.303	0.451
XM_003723934.3	XP_003723982.2	LOC100890289	uncharacterized protein LOC100890289 isoform X1	.	.	2199	667	523	251	542	660	412	11.183	4.742	1.681	4.166	5.929	3.851	94.975	93.939	79.713	95.161	88.635	49.324
XM_003723935.3	XP_003723983.2	LOC100890289	uncharacterized protein LOC100890289 isoform X2	.	.	1957	42	37	18	21	20	24	0.791	0.377	0.135	0.181	0.202	0.252	6.72	7.468	6.423	4.143	3.018	3.229
XM_003723936.3	XP_003723984.2	LOC100890621	uncharacterized protein P19A11.02c	.	.	1482	1	1	1	1	1	68	0.025	0.013	0.01	0.011	0.013	0.943	0.211	0.267	0.471	0.261	0.199	12.079
XM_003723937.3	XP_003723985.2	LOC100890706	E3 ubiquitin-protein ligase TRIM71	.	.	2650	30	21	0	1	0	0	0.417	0.158	0	0.006	0	0	3.545	3.13	0	0.146	0	0
XM_003723938.3	XP_003723986.2	LOC100890791	protein fuzzy homolog	.	.	3467	343	243	45	350	534	554	3.648	1.398	0.191	1.706	3.042	3.284	30.978	27.684	9.064	38.976	45.485	42.067
XM_003723945.2	XP_003723993.2	LOC100891577	vasopressin V1a receptor-like	.	.	1341	0	0	0	0	0	0	0	0	0	0	0	0	0	0	0	0	0	0
XM_003723948.3	XP_003723996.2	LOC100892241	adhesion G protein-coupled receptor E2	.	.	3949	28	14	14	6	0	9	0.261	0.071	0.052	0.026	0	0.047	2.22	1.4	2.476	0.587	0	0.6
XM_003723950.3	XP_003723998.2	LOC100892648	cancer-related regulator of actin dynamics homolog	.	.	3388	224	222	45	150	133	245	2.438	1.307	0.196	0.748	0.775	1.486	20.702	25.881	9.276	17.094	11.593	19.038
XM_003723951.3	XP_003723999.2	LOC579864	cAMP-specific 3'%2C5'-cyclic phosphodiesterase 4C isoform X1	.	.	5891	1631	1336	999	730	780	611	10.208	4.522	2.498	2.094	2.615	2.132	86.691	89.575	118.429	47.843	39.101	27.305
XM_003723956.3	XP_003724004.1	LOC100893526	putative hydroxypyruvate isomerase	.	.	2611	1637	1321	799	1082	1203	1502	23.116	10.088	4.507	7.004	9.101	11.824	196.314	199.832	213.709	159.994	136.064	151.444
XM_003723962.3	XP_003724010.1	LOC578168	peroxisomal acyl-coenzyme A oxidase 1 isoform X3	.	.	3541	22	28	456	985	1010	1297	0.229	0.158	1.897	4.701	5.634	7.528	1.945	3.123	89.934	107.397	84.233	96.428
XM_003723963.3	XP_003724011.1	LOC100888719	IgGFc-binding protein	.	.	1688	0	0	18	13	7	1	0	0	0.157	0.13	0.082	0.012	0	0	7.447	2.973	1.225	0.156
XM_003723964.3	XP_003724012.1	LOC100888787	muscarinic acetylcholine receptor M2	.	.	2786	18	8	2	7	5	11	0.238	0.057	0.011	0.042	0.035	0.081	2.023	1.134	0.501	0.97	0.53	1.039
XM_003723970.3	XP_003724018.2	LOC100889816	protein dispatched homolog 1	.	.	4533	3	0	0	9	21	26	0.024	0	0	0.034	0.092	0.118	0.207	0	0	0.767	1.368	1.51
XM_003723976.3	XP_003724024.2	LOC100892450	protein prenyltransferase alpha subunit repeat-containing protein 1	.	.	2483	2021	1405	17	65	123	152	30.01	11.283	0.101	0.442	0.978	1.258	254.859	223.495	4.781	10.107	14.629	16.116
XM_003723978.3	XP_003724026.1	LOC100892961	uncharacterized protein LOC100892961	.	.	3282	1332	1175	439	1789	9374	15833	14.964	7.139	1.97	9.212	56.417	99.155	127.079	141.406	93.413	210.453	843.474	1270.03
XM_003723982.3	XP_003724030.1	LOC594694	tRNA methyltransferase 10 homolog C	.	.	2216	8918	6371	644	905	1408	1739	148.379	57.328	4.28	6.902	12.55	16.13	1260.11	1135.55	202.955	157.675	187.637	206.594
XM_003723983.3	XP_003724031.1	LOC100887996	uncharacterized protein LOC100887996	.	.	1726	1618	1443	501	411	421	348	34.563	16.671	4.275	4.024	4.818	4.144	293.527	330.213	202.712	91.936	72.032	53.079
XM_003723984.3	XP_003724032.2	LOC100888066	uncharacterized protein LOC100888066 isoform X2	.	.	6509	2	3	25	51	62	121	0.011	0.009	0.057	0.132	0.188	0.382	0.096	0.182	2.682	3.025	2.813	4.894
XM_003723985.3	XP_003724033.2	LOC100888066	uncharacterized protein LOC100888066 isoform X1	.	.	6602	6	3	15	43	55	119	0.034	0.009	0.033	0.11	0.165	0.37	0.285	0.179	1.587	2.515	2.46	4.745
XM_003723990.3	XP_003724038.1	LOC590385	mitogen-activated protein kinase kinase kinase 13-A	.	.	8515	497	362	46	414	85	130	2.152	0.848	0.08	0.822	0.197	0.314	18.276	16.792	3.773	18.771	2.948	4.019
XM_003723999.3	XP_003724047.1	LOC100893051	26S proteasome non-ATPase regulatory subunit 10	.	.	1317	0	0	1	5	6	7	0	0	0.011	0.064	0.09	0.109	0	0	0.53	1.466	1.345	1.399
XM_003724003.3	XP_003724051.2	LOC100888397	L-seryl-tRNA(Sec) kinase	.	.	1371	7258	6331	2730	3061	2869	3961	195.188	92.08	29.326	37.734	41.335	59.383	1657.64	1823.91	1390.62	862.004	617.986	760.598
XM_003724005.3	XP_003724053.2	LOC100888673	uncharacterized protein LOC100888673 isoform X2	.	.	6971	4860	3847	1496	1185	1023	1212	25.705	11.004	3.161	2.873	2.899	3.574	218.299	217.97	149.872	65.631	43.338	45.772
XM_003724013.1	XP_003724061.1	LOC763238	uncharacterized protein LOC763238	.	.	2172	4	6	21	21	9	3	0.068	0.055	0.142	0.163	0.082	0.028	0.577	1.091	6.752	3.733	1.224	0.364
XM_003724015.3	XP_003724063.1	LOC100890880	ras association domain-containing protein 10	.	.	2325	3686	2016	110	1186	1330	916	58.453	17.29	0.697	8.621	11.299	8.098	496.412	342.481	33.041	196.945	168.933	103.719
XM_003724018.3	XP_003724066.1	LOC100891439	uncharacterized protein LOC100891439	.	.	1242	0	0	0	0	0	0	0	0	0	0	0	0	0	0	0	0	0	0
XM_003724024.3	XP_003724072.1	LOC582177	NADH dehydrogenase [ubiquinone] 1 beta subcomplex subunit 5%2C mitochondrial	.	.	1408	1151	962	4053	16625	16658	19425	30.14	13.624	42.394	199.554	233.694	283.564	255.966	269.862	2010.28	4558.71	3493.86	3632
XM_003724029.3	XP_003724077.1	LOC579955	coatomer subunit zeta-1 isoform X1	.	.	2284	400	287	220	1046	3126	4071	6.457	2.506	1.419	7.74	27.035	36.635	54.837	49.631	67.268	176.815	404.183	469.238
XM_003724032.3	XP_003724080.3	LOC100887880	carnosine N-methyltransferase	.	.	2923	93	51	57	319	473	502	1.173	0.348	0.287	1.844	3.196	3.53	9.962	6.891	13.618	42.135	47.788	45.213
XM_003724034.3	XP_003724082.2	LOC577941	ileal sodium/bile acid cotransporter	.	.	2550	6	5	10	19	50	116	0.087	0.039	0.058	0.126	0.387	0.935	0.737	0.774	2.739	2.877	5.79	11.976
XM_003724035.3	XP_003724083.1	LOC100888700	UPF0746 protein DDB_G0281095	.	.	1115	0	0	0	6	1	1	0	0	0	0.091	0.018	0.018	0	0	0	2.078	0.265	0.236
XM_003724042.3	XP_003724090.1	LOC100889699	uncharacterized protein LOC100889699	.	.	1140	0	0	0	1	2	8	0	0	0	0.015	0.035	0.144	0	0	0	0.339	0.518	1.847
XM_003724045.3	XP_003724093.1	LOC587162	polycomb group RING finger protein 1	.	.	1975	1123	1121	350	548	747	816	20.965	11.318	2.61	4.689	7.471	8.492	178.042	224.185	123.761	107.126	111.696	108.77
XM_003724046.3	XP_003724094.1	LOC575159	rho-related BTB domain-containing protein 1	.	.	4296	14	16	14	102	238	363	0.12	0.074	0.048	0.401	1.094	1.737	1.02	1.471	2.276	9.167	16.361	22.245
XM_003724049.3	XP_003724097.2	LOC100891278	leucine zipper putative tumor suppressor 2 homolog isoform X2	.	.	3205	35	34	11	38	84	56	0.403	0.212	0.051	0.2	0.518	0.359	3.419	4.19	2.397	4.578	7.74	4.6
XM_003724050.3	XP_003724098.2	LOC100891278	polyamine-modulated factor 1-binding protein 1 isoform X1	.	.	3986	102	104	174	512	618	876	0.943	0.52	0.643	2.171	3.063	4.517	8.013	10.305	30.486	49.592	45.786	57.857
XM_003724055.3	XP_003724103.1	LOC100892532	uncharacterized protein LOC100892532	.	.	4484	1658	1189	631	1043	1949	2962	13.633	5.287	2.072	3.931	8.586	13.577	115.779	104.733	98.276	89.805	128.361	173.903
XM_003724056.3	XP_003724104.2	LOC100892758	alpha-2B adrenergic receptor	.	.	1272	0	1	1	6	14	40	0	0.016	0.012	0.08	0.217	0.646	0	0.311	0.549	1.821	3.25	8.279
XM_003724068.3	XP_003724116.2	LOC100889014	histamine N-methyltransferase A isoform X3	.	.	4679	930	634	96	87	250	283	7.328	2.702	0.302	0.314	1.055	1.243	62.236	53.519	14.329	7.179	15.779	15.923
XM_003724070.3	XP_003724118.2	LOC594388	testin isoform X2	.	.	1933	33	28	11	187	201	1966	0.629	0.289	0.084	1.635	2.054	20.905	5.346	5.721	3.974	37.35	30.708	267.756
XM_003724071.3	XP_003724119.2	LOC594388	testin isoform X3	.	.	2057	43	31	6	8	20	108	0.771	0.301	0.043	0.066	0.192	1.079	6.546	5.952	2.037	1.502	2.871	13.822
XM_003724075.3	XP_003724123.2	LOC100889733	monocarboxylate transporter 6	.	.	2194	134	112	37	70	76	112	2.252	1.018	0.248	0.539	0.684	1.049	19.124	20.163	11.777	12.318	10.23	13.439
XM_003724076.3	XP_003724124.2	LOC100889889	transcription factor TFIIIB component B'' homolog	.	.	4741	640	470	174	472	630	680	4.977	1.977	0.541	1.683	2.625	2.948	42.269	39.156	25.631	38.438	39.242	37.76
XM_003724077.3	XP_003724125.1	LOC581215	GRAM domain-containing protein 4	.	.	5167	524	397	122	40	52	66	3.739	1.532	0.348	0.131	0.199	0.263	31.754	30.347	16.489	2.989	2.972	3.363
XM_003724088.3	XP_003724136.2	LOC100891918	far upstream element-binding protein 1 isoform X8	.	.	4379	6015	4239	3010	6815	8435	7293	50.645	19.303	10.123	26.302	38.048	34.231	430.101	382.347	480.036	600.861	568.847	438.449
XM_003724100.3	XP_003724148.1	LOC100893509	collagen alpha-2(VIII) chain	.	.	2692	1	4	4	8	10	91	0.014	0.03	0.022	0.05	0.073	0.695	0.116	0.587	1.038	1.147	1.097	8.899
XM_003724105.3	XP_003724153.2	LOC100887977	octopamine receptor 1-like	.	.	1519	0	1	6	1	0	0	0	0.013	0.058	0.011	0	0	0	0.26	2.759	0.254	0	0
XM_003724117.3	XP_003724165.1	LOC100889857	uncharacterized protein LOC100889857	.	.	1052	1926	1582	5090	23773	11813	8339	67.502	29.986	71.258	381.918	221.805	162.926	573.258	593.963	3378.97	8724.72	3316.12	2086.82
XM_003724126.3	XP_003724174.2	LOC100891418	uncharacterized protein LOC100891418	.	.	2508	0	1	0	0	0	0	0	0.008	0	0	0	0	0	0.157	0	0	0	0
XM_003724129.3	XP_003724177.2	LOC100891808	zinc transporter 2	.	.	3903	1949	1312	940	1582	2105	1883	18.411	6.703	3.547	6.85	10.653	9.916	156.359	132.771	168.195	156.492	159.272	127.01
XM_003724130.3	XP_003724178.2	LOC100891876	carbohydrate sulfotransferase 1	.	.	2471	1098	925	258	1460	2269	2892	16.383	7.464	1.538	9.986	18.138	24.056	139.136	147.856	72.917	228.12	271.173	308.115
XM_003724131.3	XP_003724179.1	LOC581716	uncharacterized protein LOC581716	.	.	8044	24	30	27	8	654	1268	0.11	0.074	0.049	0.017	1.606	3.24	0.934	1.473	2.344	0.384	24.01	41.499
XM_003724132.3	XP_003724180.2	LOC100893831	uncharacterized protein LOC100893831	.	.	2996	2	1	18	20	27	54	0.025	0.007	0.088	0.113	0.178	0.37	0.209	0.132	4.196	2.577	2.661	4.745
XM_003724133.3	XP_003724181.1	LOC580747	rhophilin-1 isoform X2	.	.	3032	204	146	18	55	81	72	2.481	0.96	0.087	0.307	0.528	0.488	21.067	19.019	4.146	7.004	7.889	6.252
XM_003724134.3	XP_003724182.2	LOC100888517	uncharacterized protein LOC100888517	.	.	1608	1	0	0	1	0	0	0.023	0	0	0.011	0	0	0.195	0	0	0.24	0	0
XM_003724138.3	XP_003724186.2	LOC763224	E3 ubiquitin-protein ligase MARCH6	.	.	4975	4171	3364	884	862	1148	1224	30.912	13.483	2.617	2.928	4.558	5.057	262.517	267.074	124.091	66.896	68.145	64.77
XM_003724142.3	XP_003724190.2	LOC100889982	uncharacterized protein LOC100889982	.	.	1364	2	1	0	0	2	0	0.054	0.015	0	0	0.029	0	0.459	0.29	0	0	0.433	0
XM_003724152.3	XP_003724200.2	LOC100892534	uncharacterized protein LOC100892534	.	.	1788	5491	3836	695	1163	911	923	113.229	42.78	5.725	10.993	10.064	10.61	961.598	847.383	271.456	251.128	150.465	135.901
XM_003724154.3	XP_003724202.2	LOC100892983	uncharacterized protein LOC100892983	.	.	2370	0	2	0	9	2	11	0	0.017	0	0.064	0.017	0.095	0	0.333	0	1.466	0.249	1.222
XM_003724155.3	XP_003724203.2	LOC100893368	uncharacterized protein LOC100893368	.	.	4202	4816	3665	1262	1680	2071	2190	42.257	17.392	4.423	6.757	9.735	10.712	358.873	344.498	209.742	154.361	145.549	137.207
XM_003724159.3	XP_003724207.2	LOC100888988	uncharacterized protein LOC100888988	.	.	2206	2	8	4	4	6	10	0.033	0.072	0.027	0.031	0.054	0.093	0.284	1.432	1.266	0.7	0.803	1.193
XM_003724165.3	XP_003724213.1	LOC100889483	uncharacterized protein LOC100889483	.	.	3683	1	7	4	14	224	276	0.01	0.038	0.016	0.064	1.201	1.54	0.085	0.751	0.758	1.468	17.961	19.729
XM_003724175.3	XP_003724223.1	LOC100892759	uncharacterized protein LOC100892759	.	.	3855	10	5	3	0	10	208	0.096	0.026	0.011	0	0.051	1.109	0.812	0.512	0.543	0	0.766	14.205
XM_003724176.3	XP_003724224.2	LOC594195	terminal nucleotidyltransferase 5C	.	.	4085	8415	5681	310	2127	2270	2415	75.951	27.731	1.118	8.8	10.976	12.151	645.018	549.29	52.997	201.029	164.104	155.637
XM_003724179.3	XP_003724227.3	LOC100893184	uncharacterized protein LOC100893184	.	.	4278	7	5	5	6	112	50	0.06	0.023	0.017	0.024	0.517	0.24	0.512	0.462	0.816	0.541	7.731	3.077
XM_003724180.3	XP_003724228.2	LOC100893552	uncharacterized protein LOC100893552	.	.	4788	661	506	130	298	501	513	5.09	2.107	0.4	1.052	2.067	2.202	43.227	41.741	18.961	24.03	30.901	28.207
XM_003724185.2	XP_003724233.2	LOC100888328	uncharacterized protein LOC100888328	.	.	2829	2	0	0	0	6	4	0.026	0	0	0	0.042	0.029	0.221	0	0	0	0.626	0.372
XM_003724193.3	XP_003724241.1	LOC100889922	kelch-like ECH-associated protein 1	.	.	6675	491	378	90	1322	1146	960	2.712	1.129	0.199	3.347	3.391	2.956	23.032	22.367	9.416	76.465	50.701	37.862
XM_003724196.3	XP_003724244.2	LOC100890425	mediator of RNA polymerase II transcription subunit 26 isoform X1	.	.	6265	288	281	162	895	1480	1687	1.695	0.894	0.381	2.414	4.666	5.535	14.394	17.716	18.058	55.155	69.763	70.889
XM_003724203.3	XP_003724251.2	LOC100892453	uncharacterized protein LOC100892453	.	.	2289	14	9	15	421	809	708	0.226	0.078	0.097	3.108	6.981	6.357	1.915	1.553	4.576	71.01	104.373	81.428
XM_003724207.3	XP_003724255.2	LOC574931	surfeit locus protein 6 homolog	.	.	1808	2221	1939	1151	2290	2760	2676	45.292	21.385	9.376	21.406	30.153	30.421	384.645	423.592	444.59	489.013	450.813	389.651
XM_003724210.3	XP_003724258.1	LOC576064	ubiquitin-like domain-containing CTD phosphatase 1 isoform X2	.	.	2364	92	67	9	8	30	41	1.435	0.565	0.056	0.057	0.251	0.356	12.186	11.194	2.659	1.307	3.748	4.566
XM_003724216.3	XP_003724264.3	LOC100889440	uncharacterized protein LOC100889440	.	.	1472	14	12	44	126	74	98	0.351	0.163	0.44	1.447	0.993	1.368	2.978	3.22	20.875	33.048	14.846	17.527
XM_003724218.3	XP_003724266.2	LOC100889890	histone-lysine N-methyltransferase PRDM9	.	.	3878	60	47	49	170	342	421	0.57	0.242	0.186	0.741	1.742	2.231	4.845	4.787	8.824	16.925	26.044	28.58
XM_003724219.3	XP_003724267.2	LOC100889983	uncharacterized protein LOC100889983	.	.	1308	344	221	15	45	28	31	9.697	3.369	0.169	0.581	0.423	0.487	82.349	66.735	8.009	13.283	6.322	6.239
XM_003724228.3	XP_003724276.1	LOC100891419	uncharacterized protein LOC100891419	.	.	3159	176	177	249	3751	2882	3011	2.054	1.117	1.161	20.068	18.021	19.591	17.445	22.131	55.047	458.438	269.42	250.928
XM_003724230.3	XP_003724278.2	LOC581346	IST1 homolog isoform X1	.	.	2223	349	267	155	422	778	1288	5.788	2.395	1.027	3.208	6.913	11.909	49.158	47.44	48.694	73.292	103.354	152.533
XM_003724234.3	XP_003724282.3	LOC100894099	spermatogenesis-associated protein 22	.	.	1053	0	0	3	1	0	1	0	0	0.042	0.016	0	0.02	0	0	1.99	0.367	0	0.25
XM_003724239.3	XP_003724287.3	LOC100888888	mitochondrial cardiolipin hydrolase	.	.	2347	155	128	105	62	144	130	2.435	1.087	0.659	0.446	1.212	1.138	20.679	21.541	31.243	10.199	18.119	14.582
XM_003724246.3	XP_003724294.3	LOC100890239	uncharacterized protein LOC100890239	.	.	1134	0	1	45	27	19	15	0	0.018	0.584	0.402	0.331	0.272	0	0.348	27.713	9.193	4.948	3.482
XM_003724254.3	XP_003724302.3	LOC100891505	uncharacterized protein LOC100891505	.	.	1461	0	1	1	2	0	0	0	0.014	0.01	0.023	0	0	0	0.27	0.478	0.529	0	0
XM_003724257.3	XP_003724305.1	LOC575577	kxDL motif-containing protein 1	.	.	2963	1714	1341	109	590	925	1055	21.328	9.025	0.542	3.365	6.166	7.318	181.129	178.758	25.691	76.878	92.192	93.736
XM_003724266.3	XP_003724314.2	LOC577900	methyltransferase-like protein 27 isoform X1	.	.	2878	1678	1270	740	887	291	468	21.497	8.799	3.787	5.209	1.997	3.342	182.562	174.294	179.566	118.992	29.86	42.81
XM_003724271.3	XP_003724319.1	LOC100890152	uncharacterized protein LOC100890152	.	.	2148	222	173	322	673	517	436	3.811	1.606	2.208	5.295	4.754	4.172	32.361	31.811	104.69	120.966	71.079	53.437
XM_003724272.3	XP_003724320.2	LOC100890317	uncharacterized protein LOC100890317	.	.	3848	756	479	90	474	743	1246	7.244	2.482	0.344	2.082	3.814	6.655	61.517	49.166	16.334	47.558	57.022	85.245
XM_003724274.3	XP_003724322.2	LOC580904	uncharacterized protein LOC580904 isoform X1	.	.	3606	88	75	13	10	16	16	0.9	0.415	0.053	0.047	0.088	0.091	7.641	8.215	2.518	1.071	1.31	1.168
XM_003724277.3	XP_003724325.3	LOC584558	phospholipase A2-like	.	.	661	0	0	0	1	10	10	0	0	0	0.026	0.299	0.311	0	0	0	0.584	4.468	3.983
XM_003724281.3	XP_003724329.2	LOC582344	kelch-like protein 5	.	.	3019	7108	5185	840	1614	2300	1974	86.808	34.246	4.098	9.035	15.048	13.439	737.215	678.351	194.312	206.407	224.983	172.136
XM_003724283.3	XP_003724331.2	LOC100892835	microtubule-associated protein RP/EB family member 1	.	.	1845	44	29	24	25	4	14	0.879	0.313	0.192	0.229	0.043	0.156	7.467	6.208	9.084	5.232	0.64	1.998
XM_003724284.3	XP_003724332.1	LOC100892913	uncharacterized protein LOC100892913	.	.	2823	0	4	38	20	22	39	0	0.028	0.198	0.12	0.154	0.284	0	0.56	9.401	2.735	2.301	3.637
XM_003724287.3	XP_003724335.3	LOC100893463	uncharacterized protein LOC100893463	.	.	2361	2682	2034	114	573	729	649	41.883	17.178	0.711	4.102	6.099	5.65	355.691	340.27	33.72	93.7	91.184	72.366
XM_003724290.3	XP_003724338.2	LOC587338	lengsin	.	.	2672	0	0	9	18	1	0	0	0	0.05	0.114	0.007	0	0	0	2.352	2.601	0.111	0
XM_003724293.3	XP_003724341.1	LOC100888399	cytochrome P450 2U1	.	.	2909	4182	3361	14714	15455	6476	3954	53.005	23.039	74.493	89.79	43.973	27.937	450.143	456.345	3532.4	2051.2	657.429	357.833
XM_003724318.3	XP_003724366.1	LOC764502	probable G-protein coupled receptor No18	.	.	5833	0	1	0	0	0	0	0	0.003	0	0	0	0	0	0.068	0	0	0	0
XM_003724322.3	XP_003724370.1	LOC100888701	ras-interacting protein RIP3	.	.	2139	1	0	0	3	0	0	0.017	0	0	0.024	0	0	0.146	0	0	0.541	0	0
XM_003724326.3	XP_003724374.2	LOC100889064	uncharacterized protein LOC100889064	.	.	4469	70	41	12	70	5	20	0.578	0.183	0.04	0.265	0.022	0.092	4.905	3.624	1.875	6.047	0.33	1.178
XM_003724327.3	XP_003724375.1	LOC763080	uncharacterized protein LOC763080 isoform X1	.	.	2880	1	0	5	179	369	191	0.013	0	0.026	1.05	2.531	1.363	0.109	0	1.212	23.996	37.837	17.459
XM_003724338.2	XP_003724386.1	LOC100890912	phospholipase B1%2C membrane-associated	.	.	1767	0	1	0	8	1	0	0	0.011	0	0.077	0.011	0	0	0.224	0	1.748	0.167	0
XM_003724340.3	XP_003724388.2	LOC100891480	neurogenic locus notch homolog protein 1 isoform X3	.	.	2813	18	18	14	32	123	210	0.236	0.128	0.073	0.192	0.864	1.534	2.004	2.527	3.476	4.392	12.913	19.653
XM_003724342.3	XP_003724390.2	LOC100891480	neurogenic locus notch homolog protein 2 isoform X1	.	.	3014	16	18	15	27	120	183	0.196	0.119	0.073	0.151	0.786	1.248	1.662	2.359	3.476	3.459	11.758	15.984
XM_003724346.3	XP_003724394.2	LOC588522	DNA-directed RNA polymerase III subunit RPC7-like	.	.	2047	1678	1192	374	432	664	498	30.224	11.612	2.691	3.567	6.407	5	256.675	230	127.596	81.48	95.793	64.047
XM_003724351.2	XP_003724399.2	LOC100893464	uncharacterized protein LOC100893464	.	.	804	0	0	0	0	1	0	0	0	0	0	0.025	0	0	0	0	0	0.367	0
XM_003724357.3	XP_003724405.1	LOC100888256	uncharacterized protein LOC100888256	.	.	3262	1352	999	51	35	16	11	15.282	6.107	0.23	0.181	0.097	0.069	129.778	120.962	10.919	4.143	1.449	0.888
XM_003724359.3	XP_003724407.1	LOC580856	transcriptional repressor scratch 2	.	.	2586	7	9	0	9	2	4	0.1	0.069	0	0.059	0.015	0.032	0.848	1.375	0	1.344	0.228	0.407
XM_003724364.3	XP_003724412.2	LOC576802	E3 ubiquitin-protein ligase Topors	.	.	3538	525	405	144	185	200	177	5.471	2.283	0.599	0.884	1.117	1.028	46.463	45.213	28.424	20.188	16.694	13.171
XM_003724365.3	XP_003724413.2	LOC100889580	uncharacterized protein LOC100889580	.	.	1602	439	296	399	512	281	252	10.104	3.684	3.668	5.401	3.465	3.233	85.805	72.979	173.937	123.393	51.8	41.412
XM_003724366.3	XP_003724414.2	LOC100889735	beta-1%2C3-galactosyltransferase 5	.	.	3345	308	275	148	219	630	718	3.395	1.639	0.652	1.106	3.72	4.412	28.831	32.472	30.899	25.277	55.62	56.509
XM_003724367.3	XP_003724415.1	LOC578453	glycine dehydrogenase (decarboxylating)%2C mitochondrial isoform X1	.	.	5023	49774	43681	18756	35789	10504	16875	365.353	173.404	54.993	120.417	41.306	69.051	3102.77	3434.77	2607.71	2750.87	617.557	884.44
XM_003724376.3	XP_003724424.2	LOC587868	uncharacterized protein LOC587868	.	.	2976	86	196	4243	3212	2324	1610	1.065	1.313	20.998	18.241	15.425	11.119	9.048	26.013	995.687	416.702	230.616	142.423
XM_003724377.3	XP_003724425.2	LOC587868	uncharacterized protein LOC587868	.	.	3211	1	7	40	16	14	14	0.011	0.043	0.183	0.084	0.086	0.09	0.098	0.861	8.7	1.924	1.288	1.148
XM_003724378.3	XP_003724426.1	LOC100889331	uncharacterized protein LOC100889331	.	.	1792	479	391	118	66	118	496	9.855	4.351	0.97	0.622	1.301	5.689	83.696	86.18	45.986	14.22	19.446	72.867
XM_003724381.3	XP_003724429.3	LOC578561	protein phosphatase 1 regulatory subunit 7	.	.	1200	1705	1327	141	734	1824	2731	52.386	22.051	1.73	10.338	30.024	46.777	444.89	436.776	82.058	236.155	448.879	599.14
XM_003724401.3	XP_003724449.1	LOC100893852	galanin receptor type 3	.	.	1969	0	0	0	1	0	25	0	0	0	0.009	0	0.261	0	0	0	0.196	0	3.343
XM_003724403.3	XP_003724451.1	LOC100894078	G-protein coupled receptor moody	.	.	4458	267	233	325	606	294	251	2.208	1.042	1.074	2.297	1.303	1.157	18.753	20.644	50.913	52.483	19.476	14.823
XM_003724405.3	XP_003724453.2	LOC100887902	uncharacterized protein LOC100887902	.	.	2110	42	54	139	11	42	19	0.734	0.51	0.97	0.088	0.393	0.185	6.233	10.108	46.006	2.013	5.878	2.371
XM_003724411.3	XP_003724459.2	LOC752743	probable protein S-acyltransferase 23 isoform X1	.	.	2219	592	464	231	231	374	437	9.836	4.17	1.533	1.759	3.329	4.048	83.536	82.59	72.7	40.192	49.774	51.846
XM_003724417.3	XP_003724465.1	LOC100891420	scavenger receptor cysteine-rich type 1 protein M130	.	.	1978	0	0	2	3	0	0	0	0	0.015	0.026	0	0	0	0	0.706	0.586	0	0
XM_003724419.3	XP_003724467.1	LOC100892143	A-kinase anchor protein 14	.	.	891	213	136	150	1070	1112	1330	8.814	3.044	2.479	20.296	24.652	30.681	74.853	60.288	117.57	463.649	368.564	392.972
XM_003724421.3	XP_003724469.2	LOC100892418	phospholipid scramblase 1	.	.	1249	0	0	0	0	0	0	0	0	0	0	0	0	0	0	0	0	0	0
XM_003724422.3	XP_003724470.2	LOC100893007	arylacetamide deacetylase	.	.	1938	0	0	1	0	0	1	0	0	0.008	0	0	0.011	0	0	0.36	0	0	0.136
XM_003724425.3	XP_003724473.2	LOC593424	lipoyl synthase%2C mitochondrial	.	.	3058	48	30	17	10	27	23	0.579	0.196	0.082	0.055	0.174	0.155	4.915	3.875	3.882	1.263	2.607	1.98
XM_003724437.3	XP_003724485.1	LOC100890292	EP300-interacting inhibitor of differentiation 3	.	.	1613	352	252	168	382	414	493	8.046	3.115	1.534	4.002	5.07	6.282	68.331	61.707	72.737	91.435	75.797	80.464
XM_003724440.3	XP_003724488.1	LOC100891007	RING finger protein 24	.	.	1412	2811	2125	498	318	413	780	73.401	30.009	5.194	3.806	5.778	11.354	623.356	594.419	246.307	86.951	86.378	145.428
XM_003724441.3	XP_003724489.1	LOC100891007	RING finger protein 24	.	.	1459	327	241	62	47	21	68	8.264	3.294	0.626	0.544	0.284	0.958	70.178	65.242	29.677	12.437	4.251	12.27
XM_003724444.3	XP_003724492.3	LOC100891668	toll-like receptor 4	.	.	1859	1	0	0	2	0	1	0.02	0	0	0.018	0	0.011	0.168	0	0	0.415	0	0.142
XM_003724450.3	XP_003724498.1	LOC575608	IgGFc-binding protein isoform X1	.	.	3041	0	2	71	990	4246	3911	0	0.013	0.344	5.502	27.58	26.434	0	0.26	16.305	125.69	412.334	338.578
XM_003724451.3	XP_003724499.1	LOC575608	IgGFc-binding protein isoform X3	.	.	2917	0	6	83	917	4341	3672	0	0.041	0.419	5.313	29.395	25.874	0	0.812	19.871	121.371	439.48	331.401
XM_003724454.3	XP_003724502.1	LOC576786	myosin light chain kinase%2C smooth muscle	.	.	1509	0	2	23	80	9	11	0	0.026	0.224	0.896	0.118	0.15	0	0.523	10.644	20.468	1.761	1.919
XM_003724455.3	XP_003724503.1	LOC100893619	cornifelin	.	.	1053	0	0	0	0	2	0	0	0	0	0	0.038	0	0	0	0	0	0.561	0
XM_003724465.3	XP_003724513.3	LOC100889065	trichohyalin	.	.	1839	0	0	1	0	16	13	0	0	0.008	0	0.172	0.145	0	0	0.38	0	2.569	1.861
XM_003724466.3	XP_003724514.1	LOC100889146	UPF0545 protein C22orf39 homolog	.	.	1779	1897	1505	519	317	198	220	39.316	16.869	4.297	3.012	2.198	2.542	333.888	334.141	203.739	68.797	32.868	32.556
XM_003724470.3	XP_003724518.2	LOC100890761	E3 ubiquitin-protein ligase RNF12	.	.	3483	761	709	340	768	1211	1181	8.056	4.059	1.438	3.727	6.868	6.969	68.413	80.401	68.172	85.132	102.678	89.266
XM_003724496.3	XP_003724544.1	LOC751845	forkhead box protein D1	.	.	4336	0	8	0	13	13	371	0	0.037	0	0.051	0.059	1.759	0	0.729	0	1.158	0.885	22.525
XM_003724497.3	XP_003724545.1	LOC100889670	uncharacterized protein LOC100889670	.	.	2394	52	43	188	617	1001	1294	0.801	0.358	1.157	4.356	8.259	11.11	6.801	7.094	54.842	99.505	123.48	142.298
XM_003724498.3	XP_003724546.2	LOC582578	frizzled-5	.	.	5543	3232	2956	7209	7504	9337	7524	21.498	10.634	19.154	22.88	33.273	27.899	182.573	210.634	908.265	522.674	497.448	357.348
XM_003724500.3	XP_003724548.1	LOC764585	heparan sulfate glucosamine 3-O-sulfotransferase 1	.	.	3554	21	21	18	250	481	401	0.218	0.118	0.075	1.189	2.673	2.319	1.85	2.334	3.537	27.158	39.968	29.704
XM_003724501.3	XP_003724549.2	LOC100890548	heparan sulfate glucosamine 3-O-sulfotransferase 1	.	.	3580	230	226	184	173	124	88	2.369	1.259	0.757	0.817	0.684	0.505	20.117	24.934	35.894	18.657	10.229	6.471
XM_003724506.3	XP_003724554.1	LOC100891457	trace amine-associated receptor 6-like	.	.	3742	0	5	11	13	9	12	0	0.027	0.043	0.059	0.048	0.066	0	0.528	2.053	1.341	0.71	0.844
XM_003724511.3	XP_003724559.1	LOC100892294	uncharacterized protein LOC100892294	.	.	1080	0	0	0	9	81	313	0	0	0	0.141	1.481	5.957	0	0	0	3.217	22.149	76.297
XM_003724513.3	XP_003724561.1	LOC576574	frizzled-1	.	.	4799	20674	16217	10784	14566	18314	17833	158.835	67.383	33.095	51.297	75.38	76.378	1348.91	1334.71	1569.32	1171.85	1126.98	978.276
XM_003724515.3	XP_003724563.1	LOC576782	mannose-1-phosphate guanyltransferase alpha-A isoform X1	.	.	1477	1110	807	456	1709	3156	3807	27.709	10.895	4.547	19.555	42.207	52.978	235.316	215.805	215.609	446.73	631.018	678.563
XM_003724520.3	XP_003724568.2	LOC100887834	uncharacterized protein LOC100887834 isoform X2	.	.	2912	924	705	150	634	899	944	11.699	4.828	0.759	3.68	6.098	6.663	99.355	95.624	35.973	84.058	91.17	85.343
XM_003724531.3	XP_003724579.1	LOC100889555	ribonuclease P protein subunit p14	.	.	863	32	14	4	1	2	5	1.367	0.323	0.068	0.02	0.046	0.119	11.61	6.407	3.237	0.447	0.684	1.525
XM_003724533.2	XP_003724581.1	LOC100889924	uncharacterized protein LOC100889924	.	.	1467	1	7	190	351	194	160	0.025	0.095	1.907	4.044	2.612	2.242	0.213	1.885	90.449	92.376	39.053	28.713
XM_003724534.2	XP_003724582.2	LOC100890015	uncharacterized protein LOC100890015	.	.	5655	0	0	12	5	7	12	0	0	0.031	0.015	0.024	0.044	0	0	1.482	0.341	0.366	0.559
XM_003724537.3	XP_003724585.1	LOC100890795	golgin subfamily A member 6-like protein 7	.	.	4279	78	75	11	13	5	38	0.672	0.35	0.038	0.051	0.023	0.183	5.708	6.923	1.795	1.173	0.345	2.338
XM_003724538.3	XP_003724586.1	LOC100891008	wnt inhibitory factor 1	.	.	2092	4	2	7	2	1	45	0.07	0.019	0.049	0.016	0.009	0.442	0.599	0.378	2.337	0.369	0.141	5.663
XM_003724549.3	XP_003724597.2	LOC100893529	scavenger receptor cysteine-rich domain superfamily protein	.	.	2610	0	0	0	4	2	4	0	0	0	0.026	0.015	0.032	0	0	0	0.592	0.226	0.403
XM_003724554.3	XP_003724602.2	LOC100887903	uncharacterized protein LOC100887903	.	.	4360	2	22	525	1663	676	576	0.017	0.101	1.773	6.446	3.063	2.715	0.144	1.993	84.092	147.261	45.787	34.78
XM_003724561.3	XP_003724609.1	LOC100888815	phe13-bombesin receptor	.	.	1689	0	0	0	2	0	0	0	0	0	0.02	0	0	0	0	0	0.457	0	0
XM_003724562.3	XP_003724610.2	LOC577926	cathepsin L1	.	.	2067	9	10	42	9	32	18	0.161	0.096	0.299	0.074	0.306	0.179	1.363	1.911	14.19	1.681	4.572	2.293
XM_003724564.3	XP_003724612.2	LOC100889485	angiotensin-converting enzyme	.	.	2550	73	51	32	37	68	253	1.055	0.399	0.185	0.245	0.527	2.039	8.964	7.899	8.764	5.602	7.875	26.12
XM_003724570.3	XP_003724618.2	LOC100890319	uncharacterized protein LOC100890319	.	.	2199	0	0	0	1	0	5	0	0	0	0.008	0	0.047	0	0	0	0.176	0	0.599
XM_003724581.3	XP_003724629.1	LOC100893369	phosphatidylinositol N-acetylglucosaminyltransferase subunit P	.	.	884	1067	952	807	2017	963	868	44.503	21.474	13.445	38.562	21.518	20.182	377.939	425.357	637.535	880.921	321.706	258.497
XM_003724582.3	XP_003724630.1	LOC100893443	PR domain zinc finger protein 2	.	.	7201	2397	1820	505	2392	2872	2747	12.273	5.04	1.033	5.614	7.878	7.841	104.228	99.827	48.976	128.248	117.782	100.428
XM_003724583.3	XP_003724631.1	LOC100893443	PR domain zinc finger protein 2	.	.	6736	394	370	138	363	586	461	2.157	1.095	0.302	0.911	1.718	1.407	18.315	21.695	14.307	20.806	25.691	18.017
XM_003724585.3	XP_003724633.2	LOC100893554	uncharacterized protein LOC100893554	.	.	1361	0	0	0	1	0	1	0	0	0	0.012	0	0.015	0	0	0	0.284	0	0.193
XM_003724587.3	XP_003724635.2	LOC100893680	uncharacterized protein LOC100893680	.	.	1179	0	1	1	0	0	9	0	0.017	0.012	0	0	0.157	0	0.335	0.592	0	0	2.01
XM_003724588.3	XP_003724636.2	LOC100893853	solute carrier family 15 member 4	.	.	5994	3	5	18	32	502	2169	0.018	0.017	0.044	0.09	1.654	7.438	0.157	0.329	2.097	2.061	24.733	95.264
XM_003724596.3	XP_003724644.2	LOC100888702	uncharacterized protein LOC100888702	.	.	3970	3174	2599	2562	1680	2695	3599	29.477	13.054	9.504	7.152	13.409	18.633	250.338	258.574	450.683	163.381	200.472	238.66
XM_003724598.3	XP_003724646.1	LOC100889091	signal peptidase complex subunit 3	.	.	1449	9447	7286	4542	6192	3492	5133	240.38	100.265	46.165	72.221	47.603	72.811	2041.43	1986.05	2189.08	1649.86	711.691	932.59
XM_003724599.3	XP_003724647.2	LOC100889171	uncharacterized protein LOC100889171 isoform X3	.	.	3187	12	12	6	4	1	0	0.139	0.075	0.028	0.021	0.006	0	1.179	1.487	1.315	0.485	0.093	0
XM_003724601.3	XP_003724649.1	LOC578224	uncharacterized protein LOC578224	.	.	5303	581	506	207	362	670	1015	4.04	1.903	0.575	1.154	2.496	3.934	34.306	37.688	27.26	26.355	37.311	50.389
XM_003724609.3	XP_003724657.1	LOC100891696	serine/threonine-protein kinase BRSK2 isoform X1	.	.	3612	718	568	31	106	307	474	7.329	3.136	0.126	0.496	1.679	2.697	62.242	62.111	5.994	11.33	25.1	34.548
XM_003724619.3	XP_003724667.2	LOC594484	SLIT-ROBO Rho GTPase-activating protein 1 isoform X1	.	.	2999	2179	1665	772	1695	2810	3493	26.789	11.071	3.791	9.552	18.508	23.939	227.505	219.284	179.773	218.211	276.704	306.627
XM_003724621.3	XP_003724669.2	LOC100893854	uncharacterized protein LOC100893854	.	.	984	5	2	1	1	2	0	0.187	0.041	0.015	0.017	0.04	0	1.591	0.803	0.71	0.392	0.6	0
XM_003724623.3	XP_003724671.2	LOC100894079	uncharacterized protein LOC100894079	.	.	1905	0	0	1	0	1	2	0	0	0.008	0	0.01	0.022	0	0	0.367	0	0.155	0.276
XM_003724649.3	XP_003724697.1	LOC762935	cholinesterase 2	.	.	6704	3	4	3	156	277	683	0.016	0.012	0.007	0.393	0.816	2.094	0.14	0.236	0.313	8.984	12.202	26.821
XM_003724650.3	XP_003724698.2	LOC100891950	endothelial zinc finger protein induced by tumor necrosis factor alpha	.	.	3347	19689	14839	6569	5981	4664	5102	216.891	88.405	28.905	30.201	27.525	31.331	1841.95	1751.13	1370.65	689.924	411.517	401.303
XM_003724653.3	XP_003724701.1	LOC100892456	uncharacterized protein LOC100892456	.	.	2519	2279	1833	1232	2455	2469	2057	33.357	14.51	7.203	16.471	19.361	16.784	283.287	287.411	341.559	376.276	289.453	214.978
XM_003724656.3	XP_003724704.2	LOC100893483	acid-sensing ion channel 3	.	.	2119	53	43	18	91	186	451	0.922	0.405	0.125	0.726	1.734	4.375	7.832	8.015	5.932	16.58	25.922	56.032
XM_003724659.3	XP_003724707.2	LOC580755	endoribonuclease LACTB2 isoform X3	.	.	1446	7	4	3	1280	1874	1021	0.178	0.055	0.031	14.96	25.599	14.513	1.516	1.093	1.449	341.763	382.725	185.885
XM_003724662.3	XP_003724710.1	LOC577291	mitogen-activated protein kinase kinase kinase 2	.	.	4506	944	721	1523	2490	3641	3864	7.724	3.191	4.978	9.339	15.961	17.625	65.598	63.199	236.043	213.349	238.624	225.753
XM_003724664.3	XP_003724712.1	LOC589811	cyclin-dependent kinase 5 activator 1	.	.	4558	0	0	0	1	5	55	0	0	0	0.004	0.022	0.248	0	0	0	0.085	0.324	3.177
XM_003724667.3	XP_003724715.1	LOC578387	uncharacterized protein LOC578387	.	.	2588	4203	3690	904	1419	1128	1127	59.878	28.431	5.144	9.267	8.609	8.951	508.516	563.159	243.942	211.69	128.715	114.643
XM_003724672.3	XP_003724720.2	LOC587255	m7GpppX diphosphatase	.	.	1461	592	463	213	357	378	381	14.94	6.319	2.147	4.13	5.111	5.36	126.877	125.17	101.815	94.341	76.406	68.653
XM_003724685.3	XP_003724733.3	LOC756919	NADPH-dependent diflavin oxidoreductase 1 isoform X1	.	.	730	31	35	123	522	874	1150	1.566	0.956	2.481	12.085	23.649	32.379	13.297	18.937	117.67	276.077	353.569	414.727
XM_003724690.3	XP_003724738.1	LOC753988	uncharacterized protein LOC753988 isoform X1	.	.	3166	266	281	405	288	329	706	3.098	1.77	1.884	1.537	2.053	4.583	26.308	35.056	89.336	35.121	30.688	58.706
XM_003724695.3	XP_003724743.3	LOC594190	transmembrane protein 62 isoform X1	.	.	4435	482	449	354	875	691	575	4.007	2.019	1.176	3.334	3.078	2.665	34.03	39.987	55.743	76.172	46.012	34.132
XM_003724699.3	XP_003724747.1	LOC100893168	integrin-linked kinase-associated serine/threonine phosphatase 2C	.	.	2991	77	59	13	4	12	19	0.949	0.393	0.064	0.023	0.079	0.131	8.061	7.791	3.035	0.516	1.185	1.672
XM_003724708.3	XP_003724756.1	LOC100888789	uncharacterized protein LOC100888789	.	.	2276	0	20	125	235	110	88	0	0.175	0.809	1.745	0.955	0.795	0	3.471	38.355	39.864	14.273	10.179
XM_003724709.3	XP_003724757.2	LOC100888868	uncharacterized protein LOC100888868	.	.	3656	1857	1469	702	1952	3270	4021	18.727	8.012	2.828	9.024	17.667	22.606	159.043	158.703	134.095	206.137	264.136	289.545
XM_003724713.3	XP_003724761.1	LOC100889254	protein SPT2 homolog	.	.	4016	3459	3502	512	644	610	596	31.756	17.388	1.878	2.71	3	3.05	269.691	344.422	89.035	61.912	44.856	39.07
XM_003724725.3	XP_003724773.3	LOC100891735	E3 ubiquitin-protein ligase TRIM71	.	.	2498	0	0	4	6	6	5	0	0	0.024	0.041	0.047	0.041	0	0	1.118	0.927	0.709	0.527
XM_003724730.3	XP_003724778.1	LOC100892867	protein ABHD15	.	.	3775	1	0	27	24	36	92	0.01	0	0.105	0.107	0.188	0.501	0.083	0	4.995	2.455	2.816	6.416
XM_003724731.3	XP_003724779.2	LOC100892937	heparan sulfate glucosamine 3-O-sulfotransferase 1	.	.	2156	0	0	51	15	7	45	0	0	0.348	0.118	0.064	0.429	0	0	16.52	2.686	0.959	5.495
XM_003724732.3	XP_003724780.2	LOC100893010	serine/arginine repetitive matrix protein 1	.	.	3992	6468	4915	7646	2909	2854	2990	59.738	24.551	28.208	12.316	14.122	15.395	507.328	486.297	1337.6	281.343	211.129	197.183
XM_003724741.3	XP_003724789.2	LOC100888889	zinc finger protein 551	.	.	3039	746	558	34	166	354	334	9.051	3.661	0.165	0.923	2.301	2.259	76.863	72.522	7.813	21.089	34.4	28.934
XM_003724742.3	XP_003724790.1	LOC586673	dual specificity protein phosphatase 14	.	.	1166	50	23	9	9	14	8	1.581	0.393	0.114	0.13	0.237	0.141	13.427	7.791	5.39	2.98	3.546	1.806
XM_003724743.3	XP_003724791.1	LOC100889316	uncharacterized protein LOC100889316 isoform X2	.	.	5270	0	1	4	4	50	74	0	0.004	0.011	0.013	0.187	0.289	0	0.075	0.53	0.293	2.802	3.697
XM_003724747.3	XP_003724795.2	LOC100890337	cell wall protein DAN4	.	.	2179	0	0	0	0	0	0	0	0	0	0	0	0	0	0	0	0	0	0
XM_003724749.3	XP_003724797.1	LOC581001	beta carbonic anhydrase 1 isoform X2	.	.	2357	80	43	19	802	2826	2209	1.251	0.364	0.119	5.751	23.683	19.263	10.628	7.206	5.63	131.371	354.077	246.731
XM_003724760.3	XP_003724808.1	LOC100893109	APOBEC1 complementation factor isoform X2	.	.	873	0	0	0	0	1	2	0	0	0	0	0.023	0.047	0	0	0	0	0.338	0.603
XM_003724761.3	XP_003724809.2	LOC100893485	serine/arginine repetitive matrix protein 1	.	.	11205	184	183	370	337	570	899	0.605	0.326	0.486	0.508	1.005	1.649	5.142	6.451	23.061	11.612	15.023	21.122
XM_003724762.3	XP_003724810.1	LOC585829	uncharacterized protein LOC585829 isoform X3	.	.	2483	1099	975	494	600	532	358	16.319	7.83	2.93	4.084	4.232	2.963	138.59	155.095	138.942	93.295	63.273	37.957
XM_003724764.3	XP_003724812.2	LOC578352	aminopeptidase N isoform X3	.	.	5374	21	14	13	10	70	602	0.144	0.052	0.036	0.031	0.257	2.302	1.224	1.029	1.689	0.718	3.847	29.491
XM_003724765.3	XP_003724813.2	LOC100888259	collagen alpha-3(IV) chain isoform X1	.	.	3510	1	3	154	1284	2004	2456	0.011	0.017	0.646	6.182	11.278	14.382	0.089	0.338	30.641	141.235	168.607	184.208
XM_003724772.3	XP_003724820.2	LOC764902	putative ferric-chelate reductase 1 isoform X2	.	.	7876	3525	2735	1385	1520	1545	1784	16.502	6.924	2.59	3.262	3.875	4.656	140.14	137.158	122.808	74.511	57.931	59.632
XM_003724779.3	XP_003724827.2	LOC100891530	leucine-rich repeat-containing protein 42	.	.	2039	454	679	119	28	8	21	8.209	6.64	0.86	0.232	0.077	0.212	69.719	131.529	40.758	5.302	1.159	2.711
XM_003724784.3	XP_003724832.1	LOC578417	serine/threonine-protein kinase SIK2	.	.	9706	3003	2533	540	470	1256	1657	11.407	5.204	0.819	0.818	2.556	3.509	96.878	103.077	38.854	18.696	38.215	44.944
XM_003724785.3	XP_003724833.2	LOC100892537	uncharacterized protein LOC100892537 isoform X2	.	.	7681	2423	2008	1764	2287	2318	2621	11.631	5.213	3.382	5.032	5.961	7.014	98.775	103.256	160.385	114.956	89.121	89.833
XM_003724786.3	XP_003724834.2	LOC100892537	uncharacterized protein LOC100892537 isoform X3	.	.	4979	2355	2007	1710	2258	2362	2633	17.439	8.038	5.058	7.664	9.371	10.869	148.101	159.211	239.848	175.091	140.095	139.218
XM_003724787.3	XP_003724835.2	LOC100892537	uncharacterized protein LOC100892537 isoform X1	.	.	7771	2397	2054	1808	2209	2289	2607	11.373	5.271	3.427	4.804	5.818	6.895	96.583	104.398	162.482	109.749	86.987	88.319
XM_003724788.3	XP_003724836.2	LOC100892706	homeodomain-only protein	.	.	1964	17	63	1113	3819	2521	1417	0.319	0.64	8.346	32.863	25.355	14.829	2.71	12.67	395.764	750.743	379.068	189.94
XM_003724795.3	XP_003724843.2	LOC100894055	uncharacterized protein LOC100894055	.	.	1598	13	21	31	786	190	236	0.3	0.262	0.286	8.313	2.349	3.035	2.547	5.191	13.548	189.902	35.113	38.88
XM_003724808.3	XP_003724856.2	LOC577916	tubulin alpha chain	.	.	2429	3	1	5	14	12	11	0.046	0.008	0.03	0.097	0.098	0.093	0.387	0.163	1.438	2.225	1.459	1.192
XM_003724811.3	XP_003724859.2	LOC591686	carbohydrate sulfotransferase 3	.	.	3122	9467	7316	2151	3051	3740	4148	111.803	46.727	10.147	16.516	23.663	27.309	949.487	925.571	481.161	377.305	353.773	349.779
XM_003724818.3	XP_003724866.1	LOC100892614	uncharacterized protein LOC100892614	.	.	1387	58	43	5	33	40	58	1.542	0.618	0.053	0.402	0.57	0.859	13.094	12.245	2.518	9.186	8.517	11.009
XM_003724819.3	XP_003724867.2	LOC100892680	beta-1%2C3-galactosyltransferase 5	.	.	2266	2	2	1	6	2	8	0.033	0.018	0.006	0.045	0.017	0.073	0.276	0.349	0.308	1.022	0.261	0.929
XM_003724820.3	XP_003724868.3	LOC100893054	putative nuclease HARBI1	.	.	1038	1	0	2	0	1	2	0.036	0	0.028	0	0.019	0.04	0.302	0	1.346	0	0.285	0.507
XM_003724822.3	XP_003724870.2	LOC100893711	E3 ubiquitin-protein ligase RNF4	.	.	2904	281	173	145	882	1079	1388	3.568	1.188	0.735	5.133	7.339	9.824	30.298	23.53	34.87	117.261	109.726	125.829
XM_003724824.3	XP_003724872.2	LOC100893965	monocarboxylate transporter 1 isoform X1	.	.	3153	2209	1729	202	31	4	5	25.831	10.935	0.944	0.166	0.025	0.033	219.372	216.591	44.741	3.796	0.375	0.417
XM_003724827.3	XP_003724875.2	LOC100887948	C-C chemokine receptor type 8	.	.	3118	42	42	419	106	127	208	0.497	0.269	1.979	0.575	0.805	1.371	4.218	5.32	93.847	13.125	12.029	17.562
XM_003724829.3	XP_003724877.2	LOC100888494	cell wall protein IFF6	.	.	1044	0	0	0	0	8	5	0	0	0	0	0.151	0.098	0	0	0	0	2.263	1.261
XM_003724830.3	XP_003724878.2	LOC100888573	uncharacterized protein LOC100888573	.	.	918	0	1	0	0	1	0	0	0.022	0	0	0.022	0	0	0.43	0	0	0.322	0
XM_003724835.3	XP_003724883.1	LOC100889147	uncharacterized protein LOC100889147	.	.	1655	1	1	0	1	1	1	0.022	0.012	0	0.01	0.012	0.012	0.189	0.239	0	0.233	0.178	0.159
XM_003724838.1	XP_003724886.1	LOC100889582	uncharacterized protein LOC100889582	.	.	615	0	1	16	7	4	0	0	0.032	0.383	0.192	0.128	0	0	0.642	18.169	4.394	1.921	0
XM_003724840.3	XP_003724888.2	LOC100889737	uncharacterized protein LOC100889737	.	.	3441	0	0	0	2	3	0	0	0	0	0.01	0.017	0	0	0	0	0.224	0.257	0
XM_003724849.3	XP_003724897.1	LOC100890710	protein FAM102A	.	.	2228	3003	2309	896	1696	979	1135	49.695	20.665	5.923	12.865	8.679	10.471	422.036	409.334	280.851	293.896	129.764	134.112
XM_003724851.3	XP_003724899.2	LOC100891154	uncharacterized protein LOC100891154	.	.	3778	1122	817	49	44	34	97	10.95	4.312	0.191	0.197	0.178	0.528	92.991	85.414	9.058	4.496	2.658	6.759
XM_003724856.3	XP_003724904.2	LOC576350	dual oxidase maturation factor 1 isoform X1	.	.	2691	8599	6540	950	1238	2009	3285	117.817	48.461	5.199	7.775	14.747	25.091	1000.56	959.915	246.543	177.619	220.471	321.373
XM_003724857.3	XP_003724905.1	LOC100892650	uncharacterized protein LOC100892650 isoform X2	.	.	3527	1	3	11	15	4	4	0.01	0.017	0.046	0.072	0.022	0.023	0.089	0.336	2.178	1.642	0.335	0.299
XM_003724858.3	XP_003724906.1	LOC100892650	uncharacterized protein LOC100892650 isoform X1	.	.	3810	21	8	103	857	416	244	0.203	0.042	0.398	3.802	2.157	1.316	1.726	0.829	18.88	86.844	32.244	16.86
XM_003724859.3	XP_003724907.1	LOC100893012	zinc finger protein 816	.	.	2259	840	705	1411	1394	1583	1613	13.71	6.223	9.199	10.429	13.842	14.676	116.432	123.266	436.208	238.248	206.943	187.978
XM_003724863.3	XP_003724911.2	LOC100893465	uncharacterized protein LOC100893465	.	.	3060	26	26	19	22	13	51	0.313	0.169	0.091	0.122	0.084	0.343	2.66	3.356	4.336	2.776	1.255	4.388
XM_003724864.3	XP_003724912.2	LOC100893599	uncharacterized protein LOC100893599	.	.	3389	73	66	850	4205	2386	2175	0.794	0.388	3.694	20.97	13.907	13.191	6.745	7.692	175.158	479.046	207.914	168.957
XM_003724886.2	XP_003724934.2	LOC100891637	uncharacterized protein LOC100891637	.	.	1107	0	0	0	0	1	0	0	0	0	0	0.018	0	0	0	0	0	0.267	0
XM_003724890.3	XP_003724938.2	LOC100892246	uncharacterized protein LOC100892246 isoform X2	.	.	3099	214	170	378	531	497	431	2.546	1.094	1.796	2.896	3.168	2.859	21.622	21.667	85.183	66.154	47.361	36.614
XM_003724891.3	XP_003724939.1	LOC100892457	uncharacterized protein LOC100892457	.	.	5340	272	165	77	190	452	730	1.878	0.616	0.212	0.601	1.672	2.81	15.949	12.204	10.07	13.737	24.997	35.989
XM_003724899.3	XP_003724947.2	LOC100888232	perlucin-like protein isoform X1	.	.	902	0	0	1	1	1	7	0	0	0.016	0.019	0.022	0.16	0	0	0.774	0.428	0.327	2.043
XM_003724905.3	XP_003724953.3	LOC100890097	sialidase-1	.	.	2222	4979	3961	3651	3713	2922	2209	82.617	35.546	24.199	28.241	25.975	20.434	701.629	704.092	1147.49	645.155	388.348	261.722
XM_003724910.3	XP_003724958.1	LOC100890592	merozoite surface antigen 2%2C allelic form 2 isoform X1	.	.	1048	8	12	90	227	837	850	0.281	0.228	1.265	3.661	15.776	16.671	2.39	4.523	59.974	83.627	235.857	213.523
XM_003724930.3	XP_003724978.2	LOC100894026	uncharacterized protein LOC100894026	.	.	1993	0	1	1	0	0	0	0	0.01	0.007	0	0	0	0	0.198	0.35	0	0	0
XM_003724933.3	XP_003724981.2	LOC100888636	uncharacterized protein LOC100888636	.	.	2606	2217	1495	191	97	154	106	31.366	11.439	1.079	0.629	1.167	0.836	266.38	226.587	51.185	14.371	17.451	10.708
XM_003724934.3	XP_003724982.1	LOC100888704	uncharacterized protein LOC100888704	.	.	4509	449	369	6	12	316	181	3.671	1.632	0.02	0.045	1.384	0.825	31.18	32.323	0.929	1.028	20.696	10.568
XM_003724946.3	XP_003724994.1	LOC100890742	uncharacterized protein LOC100890742 isoform X2	.	.	1844	122	83	61	249	220	236	2.439	0.898	0.487	2.282	2.357	2.631	20.716	17.778	23.102	52.134	35.233	33.693
XM_003724950.3	XP_003724998.2	LOC756492	F-box/WD repeat-containing protein 4	.	.	4514	5474	4357	789	771	724	976	44.711	19.247	2.574	2.887	3.168	4.444	379.711	381.237	122.067	65.944	47.366	56.921
XM_003724952.3	XP_003725000.1	LOC100892076	uncharacterized protein LOC100892076	.	.	2287	3111	2296	326	897	578	774	50.154	20.019	2.099	6.629	4.992	6.956	425.935	396.529	99.548	151.429	74.636	89.097
XM_003724959.3	XP_003725007.2	LOC100893398	uncharacterized protein LOC100893398	.	.	588	0	0	1	1	2	0	0	0	0.025	0.029	0.067	0	0	0	1.188	0.657	1.004	0
XM_003724972.3	XP_003725020.2	LOC100890098	uncharacterized protein LOC100890098	.	.	4460	56	65	8	33	67	77	0.463	0.291	0.026	0.125	0.297	0.355	3.932	5.756	1.253	2.857	4.436	4.545
XM_003724985.3	XP_003725033.2	LOC580019	solute carrier family 28 member 3	.	.	4661	110	101	21	14	29	28	0.87	0.432	0.066	0.051	0.123	0.123	7.39	8.559	3.146	1.16	1.837	1.581
XM_003724992.3	XP_003725040.3	LOC100892839	sushi%2C von Willebrand factor type A%2C EGF and pentraxin domain-containing protein 1	.	.	7703	85	73	30	34	132	205	0.407	0.189	0.057	0.075	0.338	0.547	3.455	3.743	2.72	1.704	5.061	7.006
XM_003724995.3	XP_003725043.2	LOC590854	sequestosome-1 isoform X1	.	.	4098	1029	766	674	1936	1043	1551	9.258	3.727	2.422	7.984	5.027	7.779	78.624	73.829	114.86	182.397	75.162	99.639
XM_003724996.3	XP_003725044.1	LOC581890	ragulator complex protein LAMTOR1 isoform X1	.	.	1327	1249	661	48	138	231	365	34.703	9.933	0.533	1.758	3.438	5.653	294.714	196.743	25.261	40.151	51.408	72.412
XM_003724998.3	XP_003725046.2	LOC592989	BTB/POZ domain-containing protein 17 isoform X3	.	.	4287	352	210	100	426	460	629	3.027	0.977	0.344	1.679	2.119	3.016	25.71	19.348	16.29	38.365	31.688	38.626
XM_003725013.3	XP_003725061.2	LOC100890128	uncharacterized protein LOC100890128	.	.	1135	179	144	44	33	33	48	5.815	2.53	0.571	0.491	0.574	0.869	49.382	50.111	27.073	11.225	8.586	11.134
XM_003725016.3	XP_003725064.2	LOC585367	lengsin	.	.	2558	0	0	0	1	4	2	0	0	0	0.007	0.031	0.016	0	0	0	0.151	0.462	0.206
XM_003725019.3	XP_003725067.2	LOC100891440	uncharacterized protein LOC100891440	.	.	3919	796	644	279	767	731	865	7.489	3.277	1.048	3.308	3.684	4.537	63.599	64.905	49.718	75.562	55.084	58.107
XM_003725022.3	XP_003725070.1	LOC100891811	aquaporin-11	.	.	1106	441	302	163	400	449	565	14.701	5.445	2.171	6.112	8.019	10.5	124.851	107.85	102.924	139.633	119.888	134.487
XM_003725029.3	XP_003725077.1	LOC100893214	strongylocin 2-like	.	.	622	0	0	0	2	0	0	0	0	0	0.054	0	0	0	0	0	1.241	0	0
XM_003725033.3	XP_003725081.2	LOC575613	serine/threonine-protein kinase A-Raf isoform X1	.	.	4270	1019	812	156	248	341	370	8.799	3.792	0.538	0.982	1.577	1.781	74.723	75.11	25.514	22.424	23.584	22.812
XM_003725040.3	XP_003725088.2	LOC100890520	pollen-specific leucine-rich repeat extensin-like protein 1 isoform X2	.	.	8405	0	3	168	842	413	302	0	0.007	0.294	1.693	0.971	0.739	0	0.141	13.959	38.677	14.511	9.459
XM_003725041.3	XP_003725089.1	LOC373419	ras-related protein Rab-10 isoform X2	.	.	863	22591	20467	13484	22505	22180	30831	965.157	472.905	230.111	440.728	507.665	734.292	8196.61	9367.25	10911.7	10068.2	7589.9	9405.13
XM_003725046.3	XP_003725094.2	LOC100891156	uncharacterized protein LOC100891156	.	.	3417	0	0	5	3	0	2	0	0	0.022	0.015	0	0.012	0	0	1.022	0.339	0	0.154
XM_003725051.3	XP_003725099.2	LOC100891812	uncharacterized protein LOC100891812	.	.	2864	0	0	1	3	34	106	0	0	0.005	0.018	0.234	0.761	0	0	0.244	0.404	3.506	9.744
XM_003725053.3	XP_003725101.2	LOC754285	octopamine receptor beta-2R	.	.	2255	0	1	6	2	1	67	0	0.009	0.039	0.015	0.009	0.611	0	0.175	1.858	0.342	0.131	7.822
XM_003725061.3	XP_003725109.2	LOC100893309	uncharacterized protein LOC100893309	.	.	1747	3273	2623	331	273	655	703	69.076	29.939	2.79	2.641	7.406	8.271	586.628	593.027	132.318	60.333	110.722	105.938
XM_003725063.3	XP_003725111.2	LOC100893649	uncharacterized protein LOC100893649	.	.	2371	219	123	15	11	5	3	3.406	1.034	0.093	0.078	0.042	0.026	28.922	20.49	4.418	1.791	0.623	0.333
XM_003725064.3	XP_003725112.2	LOC754228	G-protein coupled receptor moody	.	.	1756	5215	4368	762	2568	1425	1668	109.497	49.601	6.391	24.716	16.029	19.524	929.907	982.487	303.049	564.617	239.649	250.069
XM_003725065.3	XP_003725113.2	LOC754228	G-protein coupled receptor moody	.	.	1801	109	54	8	21	9	11	2.231	0.598	0.065	0.197	0.099	0.126	18.951	11.843	3.102	4.502	1.476	1.608
XM_003725066.3	XP_003725114.3	LOC100893967	atrial natriuretic peptide-converting enzyme	.	.	4403	2	1	2	1	1	2	0.017	0.005	0.007	0.004	0.004	0.009	0.142	0.09	0.317	0.088	0.067	0.12
XM_003725084.3	XP_003725132.2	LOC100889819	muscarinic acetylcholine receptor M4	.	.	1149	0	1	1	1	0	0	0	0.017	0.013	0.015	0	0	0	0.344	0.608	0.336	0	0
XM_003725092.3	XP_003725140.2	LOC578304	protein Shroom3 isoform X3	.	.	7217	80	62	2918	9091	4102	2684	0.409	0.171	5.955	21.289	11.227	7.644	3.471	3.393	282.365	486.338	167.851	97.907
XM_003725097.3	XP_003725145.1	LOC581160	nuclear receptor subfamily 4 group A member 2 isoform X2	.	.	5892	2	2	9	8	5	4	0.013	0.007	0.022	0.023	0.017	0.014	0.106	0.134	1.067	0.524	0.251	0.179
XM_003725098.3	XP_003725146.1	LOC581160	nuclear receptor subfamily 4 group A member 2 isoform X1	.	.	6378	5	0	19	10	6	16	0.029	0	0.044	0.026	0.019	0.052	0.245	0	2.08	0.605	0.278	0.66
XM_003725126.3	XP_003725174.2	LOC100891952	corticotropin-releasing factor receptor 2	.	.	2378	19	27	13	26	27	41	0.295	0.226	0.081	0.185	0.224	0.354	2.502	4.485	3.818	4.221	3.353	4.539
XM_003725129.3	XP_003725177.2	LOC579142	ribonuclease P protein subunit p30	.	.	1888	3189	2369	532	653	1026	1131	62.277	25.02	4.15	5.845	10.734	12.313	528.886	495.601	196.785	133.535	160.484	157.706
XM_003725130.3	XP_003725178.2	LOC100892480	neuropeptide Y receptor type 2	.	.	4530	0	0	5	4	5	28	0	0	0.016	0.015	0.022	0.127	0	0	0.771	0.341	0.326	1.627
XM_003725133.3	XP_003725181.2	LOC752399	cytochrome P450 2J2-like	.	.	2510	0	3	36	35	2	5	0	0.024	0.211	0.236	0.016	0.041	0	0.472	10.016	5.384	0.235	0.524
XM_003725135.3	XP_003725183.2	LOC579231	dual specificity protein phosphatase 4	.	.	3432	8555	4797	439	1103	1115	821	91.906	27.871	1.884	5.432	6.417	4.917	780.517	552.066	89.331	124.083	95.943	62.977
XM_003725136.3	XP_003725184.2	LOC100887860	uncharacterized protein LOC100887860 isoform X2	.	.	4598	874	771	1308	2127	1346	1284	7.008	3.344	4.19	7.818	5.782	5.74	59.519	66.23	198.665	178.6	86.449	73.516
XM_003725137.3	XP_003725185.2	LOC100887998	serine/arginine repetitive matrix protein 2	.	.	10081	1652	1090	315	636	890	900	6.042	2.156	0.46	1.066	1.744	1.835	51.312	42.706	21.822	24.358	26.072	23.503
XM_003725141.1	XP_003725189.1	LOC100888498	E3 ubiquitin-protein ligase TRIM50-like	.	.	1041	0	0	0	1	0	2	0	0	0	0.016	0	0.039	0	0	0	0.371	0	0.506
XM_003725146.3	XP_003725194.1	LOC100889172	kelch-like protein 12	.	.	3786	2289	1517	111	240	291	387	22.291	7.99	0.432	1.071	1.518	2.101	189.311	158.261	20.475	24.474	22.699	26.91
XM_003725150.3	XP_003725198.1	LOC100889702	uncharacterized protein LOC100889702	.	.	2315	16	10	8	55	11	50	0.255	0.086	0.051	0.402	0.094	0.444	2.164	1.706	2.413	9.173	1.403	5.686
XM_003725151.3	XP_003725199.1	LOC100889792	deoxyribonuclease-1	.	.	1365	0	0	1	0	0	0	0	0	0.011	0	0	0	0	0	0.512	0	0	0
XM_003725155.3	XP_003725203.2	LOC100890480	uncharacterized protein LOC100890480	.	.	3393	0	2	11	27	40	21	0	0.012	0.048	0.134	0.233	0.127	0	0.233	2.264	3.072	3.481	1.629
XM_003725156.3	XP_003725204.2	LOC100890628	corticotropin-releasing factor-binding protein	.	.	2869	0	0	1	4	1	3	0	0	0.005	0.024	0.007	0.021	0	0	0.243	0.538	0.103	0.275
XM_003725158.3	XP_003725206.2	LOC100891312	deoxyribonuclease-1	.	.	2104	0	0	0	0	1	0	0	0	0	0	0.009	0	0	0	0	0	0.14	0
XM_003725173.3	XP_003725221.2	LOC100888471	uncharacterized protein C3orf18 homolog	.	.	1649	4570	3915	405	433	286	386	102.181	47.341	3.617	4.438	3.426	4.811	867.771	937.734	171.521	101.38	51.219	61.625
XM_003725178.3	XP_003725226.2	LOC754340	transmembrane protein 248	.	.	3106	2355	2112	754	2112	2595	3403	27.955	13.559	3.575	11.492	16.503	22.519	237.41	268.572	169.532	262.528	246.73	288.435
XM_003725181.3	XP_003725229.2	LOC100889583	uncharacterized protein LOC100889583 isoform X1	.	.	8465	3	4	56	181	329	400	0.013	0.009	0.097	0.361	0.768	0.971	0.111	0.187	4.62	8.255	11.478	12.44
XM_003725202.3	XP_003725250.2	LOC585009	uncharacterized protein LOC585009	.	.	3230	11	11	130	27	44	45	0.126	0.068	0.593	0.141	0.269	0.286	1.066	1.345	28.108	3.227	4.023	3.668
XM_003725207.3	XP_003725255.1	LOC100888790	probable xyloglucan galactosyltransferase GT15	.	.	3689	1	7	11	202	287	263	0.01	0.038	0.044	0.925	1.537	1.465	0.085	0.749	2.082	21.141	22.975	18.769
XM_003725208.3	XP_003725256.1	LOC100889093	uncharacterized protein LOC100889093	.	.	2396	125	127	255	448	263	302	1.924	1.057	1.567	3.16	2.168	2.591	16.336	20.936	74.325	72.19	32.416	33.182
XM_003725209.3	XP_003725257.1	LOC590013	amine oxidase [flavin-containing] B	.	.	1858	1	1	8	0	0	10	0.02	0.011	0.063	0	0	0.111	0.169	0.213	3.007	0	0	1.417
XM_003725219.3	XP_003725267.1	LOC100891237	mediator of RNA polymerase II transcription subunit 1	.	.	2260	4	1	0	7	934	6672	0.065	0.009	0	0.052	8.163	60.679	0.554	0.175	0	1.196	122.046	777.205
XM_003725220.3	XP_003725268.2	LOC100891313	glycine-rich cell wall structural protein 1.0	.	.	3390	3	0	61	1240	4504	4802	0.033	0	0.265	6.182	26.244	29.115	0.277	0	12.566	141.223	392.359	372.915
XM_003725222.3	XP_003725270.2	LOC100891459	uncharacterized protein LOC100891459	.	.	1188	0	0	0	0	0	1	0	0	0	0	0	0.017	0	0	0	0	0	0.222
XM_003725223.3	XP_003725271.2	LOC100891531	uncharacterized protein LOC100891531	.	.	1422	0	4	63	3	0	0	0	0.056	0.652	0.036	0	0	0	1.111	30.94	0.815	0	0
XM_003725224.3	XP_003725272.2	LOC754627	galactoside 3(4)-L-fucosyltransferase	.	.	2194	20	14	236	129	45	43	0.336	0.127	1.584	0.994	0.405	0.403	2.854	2.52	75.12	22.701	6.057	5.16
XM_003725225.3	XP_003725273.1	LOC100891699	uncharacterized protein LOC100891699	.	.	1658	0	3	0	1	0	2	0	0.036	0	0.01	0	0.025	0	0.715	0	0.233	0	0.318
XM_003725226.3	XP_003725274.1	LOC100891764	uncharacterized protein LOC100891764	.	.	895	0	0	0	0	3	4	0	0	0	0	0.066	0.092	0	0	0	0	0.99	1.177
XM_003725227.3	XP_003725275.1	LOC100891838	glycine-rich protein 23	.	.	1430	0	0	0	0	0	0	0	0	0	0	0	0	0	0	0	0	0	0
XM_003725228.3	XP_003725276.2	LOC588524	serine/threonine-protein phosphatase 1 regulatory subunit 10 isoform X1	.	.	4693	227	189	1460	8787	6338	5001	1.783	0.803	4.582	31.644	26.676	21.903	15.146	15.907	217.263	722.892	398.829	280.54
XM_003725235.3	XP_003725283.2	LOC100888422	diamine acetyltransferase 2 isoform X2	.	.	1303	151	92	35	29	53	207	4.273	1.408	0.396	0.376	0.803	3.265	36.286	27.888	18.759	8.593	12.012	41.823
XM_003725236.3	XP_003725284.1	LOC100888499	serine-enriched protein	.	.	2225	7	5	493	1447	1307	1723	0.116	0.045	3.263	10.991	11.603	15.916	0.985	0.888	154.739	251.086	173.473	203.865
XM_003725243.3	XP_003725291.1	LOC756540	uncharacterized protein LOC756540	.	.	4852	688	694	108	33	21	16	5.228	2.852	0.328	0.115	0.085	0.068	44.399	56.495	15.545	2.626	1.278	0.868
XM_003725245.3	XP_003725293.2	LOC100891157	uncharacterized protein LOC100891157	.	.	1597	10	10	8	32	13	7	0.231	0.125	0.074	0.339	0.161	0.09	1.961	2.473	3.498	7.736	2.404	1.154
XM_003725261.3	XP_003725309.1	LOC585594	fibropellin-3 isoform X2	.	.	1591	48	21	347	983	1607	1139	1.112	0.263	3.212	10.442	19.951	14.715	9.447	5.213	152.315	238.543	298.285	188.47
XM_003725262.3	XP_003725310.2	LOC100888991	uncharacterized protein LOC100888991	.	.	1989	0	0	0	2	0	0	0	0	0	0.017	0	0	0	0	0	0.388	0	0
XM_003725263.3	XP_003725311.2	LOC100889148	uncharacterized protein LOC100889148	.	.	2662	1	0	18	53	134	137	0.014	0	0.1	0.336	0.994	1.058	0.118	0	4.722	7.687	14.866	13.549
XM_003725265.1	XP_003725313.1	LOC100890209	melatonin receptor type 1A-like	.	.	1083	0	0	0	0	0	0	0	0	0	0	0	0	0	0	0	0	0	0
XM_003725269.3	XP_003725317.1	LOC100890820	uncharacterized protein LOC100890820	.	.	9745	14	12	1688	3287	1621	1209	0.053	0.025	2.551	5.701	3.286	2.55	0.45	0.486	120.969	130.227	49.123	32.661
XM_003725275.3	XP_003725323.1	LOC100891976	uncharacterized protein LOC100891976	.	.	2050	0	1	0	2	6	2	0	0.01	0	0.016	0.058	0.02	0	0.193	0	0.377	0.864	0.257
XM_003725276.3	XP_003725324.1	LOC100892055	uncharacterized protein LOC100892055	.	.	1227	69	41	9	49	21	30	2.073	0.666	0.108	0.675	0.338	0.503	17.608	13.198	5.122	15.418	5.054	6.437
XM_003725280.3	XP_003725328.3	LOC100893285	CCAAT/enhancer-binding protein alpha	.	.	2541	951	676	640	6697	2608	4359	13.799	5.305	3.709	44.543	20.274	35.259	117.189	105.078	175.897	1017.56	303.102	451.617
XM_003725296.3	XP_003725344.2	LOC100890177	adenosine receptor A3	.	.	4444	0	3	1	5	63	28	0	0.013	0.003	0.019	0.28	0.13	0	0.267	0.157	0.434	4.187	1.659
XM_003725300.3	XP_003725348.2	LOC100891507	uncharacterized protein LOC100891507	.	.	2837	1	2	1	8	6	15	0.013	0.014	0.005	0.048	0.042	0.109	0.11	0.278	0.246	1.089	0.625	1.392
XM_003725305.3	XP_003725353.1	LOC100892870	DNA damage-regulated autophagy modulator protein 1 isoform X2	.	.	5466	21	18	152	251	392	1027	0.142	0.066	0.41	0.776	1.417	3.862	1.203	1.301	19.42	17.729	21.179	49.464
XM_003725310.3	XP_003725358.2	LOC100893621	E3 ubiquitin-protein ligase RGLG4	.	.	3678	3784	2996	684	651	2211	1724	37.933	16.243	2.739	2.991	11.874	9.634	322.143	321.735	129.875	68.336	177.526	123.399
XM_003725313.3	XP_003725361.1	LOC100893968	zinc finger HIT domain-containing protein 3	.	.	877	769	618	1572	1853	742	766	32.33	14.051	26.399	35.709	16.712	17.952	274.56	278.328	1251.8	815.754	249.856	229.941
XM_003725316.1	XP_003725364.1	LOC100888519	prolactin-releasing peptide receptor-like	.	.	693	0	0	0	1	0	0	0	0	0	0.024	0	0	0	0	0	0.557	0	0
XM_003725317.2	XP_003725365.2	LOC100888791	G-protein coupled receptor 1-like	.	.	486	0	0	0	0	0	1	0	0	0	0	0	0.042	0	0	0	0	0	0.542
XM_003725319.3	XP_003725367.1	LOC594503	suppressor of cytokine signaling 2	.	.	5727	230	191	495	568	509	407	1.481	0.665	1.273	1.676	1.756	1.461	12.575	13.173	60.362	38.292	26.247	18.709
XM_003725323.3	XP_003725371.2	LOC100889927	uncharacterized protein LOC100889927	.	.	2023	912	727	513	1705	1504	1420	16.622	7.166	3.735	14.244	14.685	14.427	141.159	141.941	177.094	325.396	219.552	184.791
XM_003725324.3	XP_003725372.1	LOC100890020	uncharacterized protein LOC100890020	.	.	3821	4	5	175	737	550	624	0.039	0.026	0.675	3.26	2.843	3.357	0.328	0.517	31.985	74.469	42.508	42.993
XM_003725325.3	XP_003725373.2	LOC100890099	actin%2C cytoskeletal 3B	.	.	1539	1442	978	11488	108865	136110	162326	34.546	12.672	109.935	1195.51	1746.94	2167.91	293.384	250.997	5213.01	27310.7	26117.8	27767.5
XM_003725332.3	XP_003725380.1	LOC100892120	uncharacterized protein LOC100892120	.	.	1518	1	0	0	7	0	0	0.024	0	0	0.078	0	0	0.206	0	0	1.78	0	0
XM_003725333.1	XP_003725381.1	LOC100892201	notch-regulated ankyrin repeat-containing protein-like	.	.	435	4	1	7	74	40	20	0.339	0.046	0.237	2.875	1.816	0.945	2.879	0.908	11.238	65.679	27.155	12.104
XM_003725336.3	XP_003725384.1	LOC583193	forkhead box protein E3	.	.	1301	0	2210	3570	6089	6178	5123	0	33.872	40.413	79.099	93.799	80.936	0	670.94	1916.34	1806.97	1402.35	1036.66
XM_003725339.3	XP_003725387.2	LOC100892988	methionine-R-sulfoxide reductase B1-A	.	.	2387	321	283	260	1043	2183	3883	4.958	2.364	1.604	7.385	18.065	33.435	42.108	46.828	76.068	168.7	270.076	428.255
XM_003725347.3	XP_003725395.2	LOC100888071	uncharacterized protein LOC100888071 isoform X1	.	.	4999	82	51	135	415	419	662	0.605	0.203	0.398	1.403	1.656	2.722	5.136	4.03	18.86	32.051	24.752	34.863
XM_003725348.3	XP_003725396.2	LOC100888071	uncharacterized protein LOC100888071 isoform X2	.	.	4955	72	66	130	517	425	717	0.536	0.266	0.386	1.763	1.694	2.974	4.55	5.261	18.322	40.284	25.33	38.095
XM_003725349.3	XP_003725397.2	LOC100888196	tyrosine kinase receptor Cad96Ca	.	.	2168	0	0	0	0	4	0	0	0	0	0	0.036	0	0	0	0	0	0.545	0
XM_003725350.3	XP_003725398.2	LOC100888333	uncharacterized protein LOC100888333 isoform X1	.	.	2321	101	92	395	1484	880	743	1.604	0.79	2.506	10.806	7.489	6.58	13.626	15.656	118.851	246.855	111.968	84.276
XM_003725354.3	XP_003725402.1	LOC100889197	cAMP-responsive element modulator isoform X1	.	.	1941	6218	4673	4237	6051	4761	3632	118.113	48.007	32.149	52.687	48.451	38.46	1003.08	950.909	1524.46	1203.61	724.366	492.616
XM_003725364.3	XP_003725412.2	LOC100890763	A-agglutinin anchorage subunit	.	.	6968	8	2	15	92	1250	2653	0.042	0.006	0.032	0.223	3.543	7.826	0.359	0.113	1.503	5.098	52.977	100.234
XM_003725366.3	XP_003725414.1	LOC576535	protein CBFA2T1 isoform X1	.	.	4984	2	2	4	342	1337	1985	0.015	0.008	0.012	1.16	5.299	8.186	0.126	0.158	0.56	26.493	79.221	104.85
XM_003725367.3	XP_003725415.1	LOC576535	protein CBFA2T1 isoform X3	.	.	4576	2	0	0	5	69	80	0.016	0	0	0.018	0.298	0.359	0.137	0	0	0.422	4.453	4.602
XM_003725368.3	XP_003725416.2	LOC100891365	E3 ubiquitin-protein ligase TRAF7 isoform X1	.	.	2580	1034	754	74	179	124	167	14.777	5.827	0.422	1.173	0.949	1.33	125.49	115.43	20.031	26.787	14.193	17.041
XM_003725369.3	XP_003725417.1	LOC100891673	unconventional prefoldin RPB5 interactor 1	.	.	2441	590	435	76	248	703	781	8.912	3.553	0.459	1.717	5.689	6.576	75.682	70.387	21.743	39.225	85.05	84.231
XM_003725370.3	XP_003725418.1	LOC577156	protein C19orf12 homolog isoform X1	.	.	3787	8636	6992	3455	4726	4274	4838	84.08	36.816	13.436	21.091	22.293	26.258	714.047	729.247	637.141	481.816	333.292	336.324
XM_003725371.3	XP_003725419.1	LOC579482	E3 ubiquitin-protein ligase TRIM71	.	.	8037	23672	15363	1598	4061	3289	3364	108.596	38.116	2.928	8.54	8.083	8.603	922.254	755.007	138.856	195.084	120.852	110.192
XM_003725375.3	XP_003725423.1	LOC582096	2-aminoethanethiol dioxygenase	.	.	1253	60	38	75	528	834	727	1.766	0.605	0.882	7.122	13.147	11.925	14.994	11.978	41.802	162.692	196.562	152.746
XM_003725376.3	XP_003725424.1	LOC100892559	early growth response protein 1-B isoform X1	.	.	3973	1370	874	471	1316	411	453	12.714	4.387	1.746	5.598	2.043	2.344	107.972	86.888	82.791	127.885	30.55	30.017
XM_003725381.3	XP_003725429.3	LOC100894131	Y+L amino acid transporter 2	.	.	2138	0	1	2	1	4	0	0	0.009	0.014	0.008	0.037	0	0	0.185	0.653	0.181	0.553	0
XM_003725384.3	XP_003725432.3	LOC582434	signal recognition particle subunit SRP68	.	.	4292	23275	17764	8904	6472	8340	8181	199.942	82.53	30.553	25.485	38.382	39.178	1698.01	1634.74	1448.8	582.186	573.841	501.804
XM_003725385.3	XP_003725433.1	LOC100888843	ankyrin repeat domain-containing protein 54 isoform X1	.	.	3813	3576	2990	988	2050	2073	1945	34.578	15.636	3.816	9.086	10.739	10.484	293.657	309.723	180.956	207.573	160.553	134.289
XM_003725395.3	XP_003725443.2	LOC578920	LOW QUALITY PROTEIN: tRNA (adenine(58)-N(1))-methyltransferase catalytic subunit TRMT61A	.	.	2639	10154	7448	1522	833	1116	1184	141.864	56.277	8.494	5.335	8.353	9.222	1204.78	1114.73	402.771	121.868	124.885	118.114
XM_003725399.3	XP_003725447.1	LOC582330	tyrosine-protein phosphatase vhp-1 isoform X2	.	.	5070	251	214	47	1363	1106	1166	1.825	0.842	0.137	4.543	4.309	4.727	15.502	16.671	6.474	103.794	64.422	60.545
XM_003725402.3	XP_003725450.2	LOC100891977	uncharacterized protein LOC100891977	.	.	2069	0	1	2	0	0	0	0	0.01	0.014	0	0	0	0	0.191	0.675	0	0	0
XM_003725411.3	XP_003725459.3	LOC100893943	uncharacterized protein LOC100893943	.	.	3123	9	0	0	7	751	658	0.106	0	0	0.038	4.75	4.331	0.902	0	0	0.865	71.016	55.468
XM_003725416.3	XP_003725464.2	LOC100889303	UDP-glucuronosyltransferase 2C1	.	.	2168	80	66	137	548	1319	983	1.361	0.607	0.931	4.272	12.017	9.319	11.554	12.024	44.131	97.59	179.668	119.366
XM_003725417.3	XP_003725465.2	LOC577627	RNA helicase aquarius isoform X1	.	.	5417	329	253	232	675	1210	1264	2.239	0.931	0.631	2.106	4.412	4.796	19.017	18.447	29.91	48.109	65.965	61.429
XM_003725423.3	XP_003725471.2	LOC100890963	5-hydroxytryptamine receptor 1	.	.	1691	3	1	13	15	7	2	0.065	0.012	0.113	0.15	0.082	0.024	0.556	0.234	5.369	3.425	1.222	0.311
XM_003725425.3	XP_003725473.2	LOC100891483	uncharacterized protein LOC100891483	.	.	2377	0	5	9	9	125	753	0	0.042	0.056	0.064	1.039	6.511	0	0.831	2.644	1.462	15.53	83.398
XM_003725439.3	XP_003725487.2	LOC100893794	uncharacterized protein LOC100893794	.	.	1092	4	2	14	27	6	9	0.135	0.037	0.189	0.418	0.109	0.169	1.147	0.723	8.953	9.546	1.623	2.17
XM_003725441.3	XP_003725489.3	LOC100894028	uncharacterized protein LOC100894028	.	.	3157	0	1	0	0	1	0	0	0.006	0	0	0.006	0	0	0.125	0	0	0.094	0
XM_003725443.3	XP_003725491.2	LOC100888047	uncharacterized protein LOC100888047	.	.	1209	1	1	10	22	6	13	0.03	0.016	0.122	0.308	0.098	0.221	0.259	0.327	5.776	7.026	1.466	2.831
XM_003725446.3	XP_003725494.1	LOC100888892	DNL-type zinc finger protein	.	.	1087	29	12	1	3	6	9	0.984	0.22	0.014	0.047	0.109	0.17	8.354	4.36	0.642	1.066	1.63	2.18
XM_003725450.3	XP_003725498.2	LOC100889762	serine/threonine-protein kinase fray2	.	.	2181	58	190	26	14	33	18	0.98	1.737	0.176	0.108	0.299	0.17	8.327	34.409	8.325	2.478	4.468	2.173
XM_003725470.3	XP_003725518.1	LOC583726	histidine ammonia-lyase	.	.	4544	871	670	465	1498	1217	2359	7.067	2.94	1.507	5.572	5.29	10.67	60.019	58.238	71.466	127.279	79.093	136.671
XM_003725475.3	XP_003725523.1	LOC100889149	metalloproteinase inhibitor 3 isoform X1	.	.	2820	5	7	2	9	17	29	0.065	0.049	0.01	0.054	0.119	0.211	0.555	0.98	0.495	1.232	1.78	2.707
XM_003725476.3	XP_003725524.1	LOC100889219	metalloproteinase inhibitor 1	.	.	2540	3	7	4	0	127	114	0.044	0.055	0.023	0	0.988	0.922	0.37	1.089	1.1	0	14.766	11.816
XM_003725477.3	XP_003725525.2	LOC100889413	metalloproteinase inhibitor 2	.	.	1737	0	0	0	0	0	0	0	0	0	0	0	0	0	0	0	0	0	0
XM_003725482.3	XP_003725530.1	LOC574664	60S ribosomal protein L15	.	.	1140	736	464	2279	16321	46686	70944	23.804	8.116	29.442	241.96	808.925	1279.1	202.154	160.761	1396.12	5527.45	12093.9	16383.2
XM_003725485.3	XP_003725533.2	LOC100890714	carbohydrate sulfotransferase 11 isoform X1	.	.	1886	2	6	250	285	617	911	0.039	0.063	1.952	2.554	6.462	9.928	0.332	1.257	92.572	58.343	96.612	127.164
XM_003725490.3	XP_003725538.2	LOC100891441	putative carbonic anhydrase 3	.	.	1563	0	0	0	5	2	1	0	0	0	0.054	0.025	0.013	0	0	0	1.235	0.378	0.168
XM_003725498.3	XP_003725546.1	LOC100892810	uncharacterized protein LOC100892810	.	.	2604	0	1	2	2	21	15	0	0.008	0.011	0.013	0.159	0.118	0	0.152	0.536	0.297	2.382	1.516
XM_003725504.3	XP_003725552.2	LOC100888307	uncharacterized protein LOC100888307	.	.	1578	3	2	5	3	9	23	0.07	0.025	0.047	0.032	0.113	0.3	0.595	0.501	2.213	0.734	1.684	3.837
XM_003725505.3	XP_003725553.1	LOC100888378	uncharacterized protein LOC100888378	.	.	4886	1184	916	2037	1308	1489	1752	8.935	3.738	6.14	4.524	6.02	7.37	75.877	74.048	291.152	103.356	89.997	94.399
XM_003725506.3	XP_003725554.2	LOC100888945	zinc finger protein 813	.	.	1846	3	1	17	27	38	35	0.06	0.011	0.136	0.247	0.407	0.39	0.509	0.214	6.431	5.647	6.079	4.991
XM_003725507.3	XP_003725555.2	LOC100889018	zinc finger protein 546	.	.	6147	4644	3470	594	999	1078	899	27.855	11.256	1.423	2.747	3.464	3.006	236.559	222.964	67.485	62.746	51.789	38.502
XM_003725508.3	XP_003725556.2	LOC577128	matrix metalloproteinase-24	.	.	3181	1	3	4	24	2496	2203	0.012	0.019	0.019	0.128	15.499	14.235	0.098	0.373	0.878	2.913	231.722	182.322
XM_003725511.3	XP_003725559.1	LOC100890678	zinc finger protein 37	.	.	3803	2443	1660	48	125	176	232	23.685	8.704	0.186	0.556	0.914	1.254	201.144	172.405	8.814	12.69	13.667	16.06
XM_003725513.3	XP_003725561.3	LOC100891282	deoxyribonuclease-2-alpha isoform X3	.	.	2501	0	1	1	18	3	0	0	0.008	0.006	0.122	0.024	0	0	0.158	0.279	2.779	0.354	0
XM_003725514.3	XP_003725562.2	LOC100891674	E3 ubiquitin-protein ligase TRIM13-like	.	.	1358	1	0	0	10	31	54	0.027	0	0	0.124	0.451	0.817	0.231	0	0	2.843	6.741	10.468
XM_003725518.3	XP_003725566.2	LOC100892102	probable indole-3-acetic acid-amido synthetase GH3.9 isoform X1	.	.	2725	0	2	1	57	134	88	0	0.015	0.005	0.354	0.971	0.664	0	0.29	0.256	8.076	14.522	8.502
XM_003725521.3	XP_003725569.1	LOC576421	beta-1%2C4-galactosyltransferase 5 isoform X1	.	.	3331	3888	3177	2467	2970	5316	5289	43.035	19.018	10.907	15.069	31.524	32.636	365.478	376.714	517.222	344.243	471.298	418.01
XM_003725523.3	XP_003725571.1	LOC756179	coiled-coil domain-containing protein 85C isoform X2	.	.	6448	3822	3121	822	1143	1517	1446	21.854	9.652	1.877	2.996	4.647	4.609	185.599	191.178	89.029	68.439	69.478	59.038
XM_003725532.3	XP_003725580.1	LOC100889336	protein FAM47E	.	.	4209	9819	8198	5895	5266	3623	3294	86.013	38.838	20.627	21.145	17.003	16.086	730.463	769.304	978.11	483.042	254.2	206.031
XM_003725537.3	XP_003725585.3	LOC100890211	bombesin receptor subtype-3-like	.	.	1460	0	1	0	3	0	1	0	0.014	0	0.035	0	0.014	0	0.271	0	0.793	0	0.18
XM_003725538.3	XP_003725586.1	LOC100890521	protein tyrosine phosphatase domain-containing protein 1	.	.	5662	1234	854	711	1198	1194	1216	8.036	3.008	1.849	3.576	4.165	4.414	68.243	59.574	87.697	81.69	62.276	56.539
XM_003725539.3	XP_003725587.2	LOC100890679	voltage-dependent calcium channel subunit alpha-2/delta-3 isoform X2	.	.	6089	0	0	7	6	8	23	0	0	0.017	0.017	0.026	0.078	0	0	0.803	0.38	0.388	0.994
XM_003725540.3	XP_003725588.2	LOC100890679	voltage-dependent calcium channel subunit alpha-2/delta-3 isoform X1	.	.	6131	0	3	0	8	4	34	0	0.01	0	0.022	0.013	0.114	0	0.193	0	0.504	0.193	1.46
XM_003725553.3	XP_003725601.2	LOC100893684	uncharacterized protein LOC100893684 isoform X1	.	.	3322	263	190	78	276	544	556	2.919	1.14	0.346	1.404	3.235	3.44	24.789	22.59	16.397	32.077	48.36	44.062
XM_003725556.3	XP_003725604.2	LOC100894104	uncharacterized protein LOC100894104	.	.	1441	0	0	3	11	1	3	0	0	0.031	0.129	0.014	0.043	0	0	1.454	2.947	0.205	0.548
XM_003725570.3	XP_003725618.1	LOC576050	protein kinase C and casein kinase substrate in neurons protein 2 isoform X2	.	.	3448	1271	1046	497	1227	2841	4038	13.591	6.049	2.123	6.014	16.275	24.071	115.422	119.821	100.663	137.392	243.327	308.309
XM_003725573.3	XP_003725621.1	LOC578828	E3 ubiquitin-protein ligase Midline-1	.	.	2367	34	9	7	39	49	122	0.53	0.076	0.044	0.278	0.409	1.059	4.498	1.502	2.065	6.361	6.113	13.569
XM_003725574.3	XP_003725622.1	LOC577848	uncharacterized protein LOC577848 isoform X1	.	.	2589	1886	1545	88	602	927	1392	26.859	11.899	0.501	3.93	7.073	11.051	228.097	235.703	23.737	89.773	105.738	141.545
XM_003725575.3	XP_003725623.1	LOC100891012	transmembrane protein 18	.	.	1777	284	237	123	619	785	1095	5.893	2.659	1.019	5.887	8.726	12.665	50.043	52.678	48.339	134.489	130.457	162.224
XM_003725576.3	XP_003725624.1	LOC100891238	uncharacterized protein LOC100891238	.	.	3993	4	0	8	11	8	2	0.037	0	0.03	0.047	0.04	0.01	0.314	0	1.399	1.064	0.592	0.132
XM_003725577.3	XP_003725625.1	LOC100891315	E3 ubiquitin-protein ligase TRIM39	.	.	2254	2238	1707	1068	1536	924	763	36.608	15.101	6.978	11.517	8.097	6.958	310.897	299.122	330.902	263.1	121.061	89.117
XM_003725581.3	XP_003725629.3	LOC100891815	uncharacterized protein LOC100891815	.	.	3535	2637	1817	52	681	1006	1035	27.504	10.249	0.217	3.256	5.621	6.018	233.577	203.018	10.273	74.377	84.042	77.079
XM_003725582.3	XP_003725630.2	LOC100891884	histone-lysine N-methyltransferase SETD1A	.	.	3050	4099	3057	655	2420	2188	2284	49.551	19.986	3.163	13.41	14.17	15.392	420.812	395.881	149.977	306.336	211.852	197.144
XM_003725585.3	XP_003725633.3	LOC100892397	uncharacterized protein LOC100892397	.	.	6182	10	7	301	298	529	656	0.06	0.023	0.717	0.815	1.69	2.181	0.507	0.447	34.003	18.611	25.27	27.936
XM_003725594.3	XP_003725642.2	LOC100889069	uncharacterized protein LOC100889069 isoform X1	.	.	1141	1412	1032	535	1228	2012	2418	45.627	18.035	6.906	18.189	34.831	43.557	387.488	357.242	327.454	415.524	520.748	557.903
XM_003725599.1	XP_003725647.1	LOC100889672	uncharacterized protein LOC100889672	.	.	2448	0	0	2	1	0	0	0	0	0.012	0.007	0	0	0	0	0.571	0.158	0	0
XM_003725604.3	XP_003725652.2	LOC100890939	uncharacterized protein LOC100890939	.	.	3539	1	0	4	6	41	258	0.01	0	0.017	0.029	0.229	1.498	0.088	0	0.789	0.655	3.421	19.192
XM_003725608.3	XP_003725656.2	LOC578189	remodeling and spacing factor 1	.	.	7911	708	1112	1176	665	1144	547	3.3	2.803	2.189	1.421	2.856	1.421	28.023	55.519	103.815	32.454	42.705	18.203
XM_003725617.3	XP_003725665.2	LOC593730	lipoma-preferred partner isoform X4	.	.	4044	540	422	266	662	835	1190	4.923	2.081	0.969	2.767	4.079	6.048	41.811	41.216	45.936	63.202	60.976	77.468
XM_003725621.3	XP_003725669.2	LOC100888334	organic solute transporter subunit alpha	.	.	4119	0	0	1	14	38	81	0	0	0.004	0.057	0.182	0.404	0	0	0.17	1.312	2.724	5.177
XM_003725631.3	XP_003725679.2	LOC100890913	uncharacterized protein LOC100890913	.	.	6981	648	559	36	91	151	134	3.422	1.597	0.076	0.22	0.427	0.395	29.065	31.627	3.601	5.033	6.388	5.053
XM_003725636.3	XP_003725684.1	LOC583480	tetraspanin-17	.	.	1699	12009	9907	4983	7693	6828	9741	260.607	116.273	43.194	76.525	79.383	117.843	2213.21	2303.12	2048.24	1748.18	1186.82	1509.38
XM_003725644.3	XP_003725692.2	LOC100893998	E3 ubiquitin-protein ligase NRDP1	.	.	2739	0	1	0	0	0	0	0	0.007	0	0	0	0	0	0.144	0	0	0	0
XM_003725646.3	XP_003725694.1	LOC586103	rRNA-processing protein FCF1 homolog isoform X1	.	.	2279	995	769	414	575	1176	1319	16.097	6.728	2.675	4.264	10.193	11.896	136.706	133.276	126.864	97.411	152.387	152.366
XM_003725647.3	XP_003725695.1	LOC100888233	uncharacterized protein LOC100888233	.	.	1043	0	2	0	1	0	1	0	0.038	0	0.016	0	0.02	0	0.757	0	0.37	0	0.252
XM_003725650.3	XP_003725698.2	LOC100889276	uncharacterized protein LOC100889276	.	.	747	0	0	0	0	0	0	0	0	0	0	0	0	0	0	0	0	0	0
XM_003725652.3	XP_003725700.1	LOC590463	ileal sodium/bile acid cotransporter	.	.	2025	210	173	88	334	830	957	3.824	1.704	0.64	2.788	8.096	9.714	32.472	33.743	30.349	63.68	121.043	124.416
XM_003725659.3	XP_003725707.2	LOC100890862	uncharacterized protein LOC100890862	.	.	1821	237	183	238	748	577	410	4.799	2.004	1.925	6.942	6.259	4.628	40.752	39.693	91.275	158.59	93.573	59.274
XM_003725662.3	XP_003725710.1	LOC100891134	tripartite motif-containing protein 45	.	.	3047	0	0	0	1	0	0	0	0	0	0.006	0	0	0	0	0	0.127	0	0
XM_003725666.3	XP_003725714.2	LOC100892541	uncharacterized protein LOC100892541	.	.	1489	40	27	10	18	25	24	0.99	0.362	0.099	0.204	0.332	0.331	8.412	7.162	4.69	4.667	4.958	4.243
XM_003725668.3	XP_003725716.2	LOC100893060	diamine acetyltransferase 2	.	.	909	441	287	178	298	169	209	17.887	6.296	2.884	5.541	3.672	4.726	151.909	124.706	136.754	126.571	54.905	60.53
XM_003725674.3	XP_003725722.2	LOC100893999	uncharacterized protein LOC100893999	.	.	2323	5073	3644	141	644	1208	1089	80.517	31.279	0.894	4.685	10.272	9.635	683.794	619.581	42.389	107.034	153.569	123.415
XM_003725681.3	XP_003725729.1	LOC753114	putative fucosyltransferase-like protein	.	.	3824	682	454	114	56	32	60	6.576	2.367	0.439	0.247	0.165	0.322	55.844	46.893	20.819	5.654	2.471	4.131
XM_003725682.3	XP_003725730.1	LOC579946	multiple epidermal growth factor-like domains protein 6 isoform X1	.	.	7589	12	16	36	78	11	16	0.058	0.042	0.07	0.174	0.029	0.043	0.495	0.833	3.313	3.968	0.428	0.555
XM_003725687.3	XP_003725735.1	LOC100890554	uncharacterized protein LOC100890554	.	.	5286	5068	4201	2342	2993	2919	2998	35.349	15.847	6.525	9.569	10.908	11.657	300.206	313.902	309.416	218.606	163.077	149.311
XM_003725699.3	XP_003725747.2	LOC578730	serine protease 23	.	.	3758	8	5	1	1	5	4	0.078	0.027	0.004	0.004	0.026	0.022	0.667	0.526	0.186	0.103	0.393	0.28
XM_003725712.3	XP_003725760.3	LOC100891089	steroid 17-alpha-hydroxylase/17%2C20 lyase	.	.	1470	73	41	6	5	3	6	1.831	0.556	0.06	0.057	0.04	0.084	15.549	11.016	2.85	1.313	0.603	1.075
XM_003725721.3	XP_003725769.1	LOC100893014	protein LTO1 homolog	.	.	1108	1122	745	431	812	977	981	37.336	13.407	5.729	12.386	17.417	18.198	317.076	265.574	271.657	282.943	260.4	233.086
XM_003725725.2	XP_003725773.2	LOC100893858	trace amine-associated receptor 8a-like	.	.	624	0	0	0	0	0	0	0	0	0	0	0	0	0	0	0	0	0	0
XM_003725729.3	XP_003725777.2	LOC100888501	thioredoxin domain-containing protein 11	.	.	6877	1362	1141	201	299	413	328	7.302	3.308	0.43	0.735	1.186	0.98	62.014	65.532	20.412	16.786	17.735	12.556
XM_003725731.3	XP_003725779.2	LOC100888638	annexin A7	.	.	1961	387	413	329	896	1767	2705	7.276	4.2	2.471	7.722	17.799	28.352	61.794	83.184	117.166	176.406	266.1	363.143
XM_003725732.2	XP_003725780.2	LOC100888844	uncharacterized protein LOC100888844	.	.	3582	1	0	1	1	1	1	0.01	0	0.004	0.005	0.006	0.006	0.087	0	0.195	0.108	0.082	0.073
XM_003725735.3	XP_003725783.2	LOC763713	uncharacterized protein LOC763713 isoform X2	.	.	2647	37	37	14	147	257	396	0.515	0.279	0.078	0.939	1.918	3.075	4.377	5.521	3.694	21.441	28.672	39.385
XM_003725744.3	XP_003725792.2	LOC100891014	protein bowel	.	.	3849	5056	4122	4134	9092	6357	5357	48.432	21.355	15.818	39.922	32.624	28.607	411.31	422.989	750.076	912	487.742	366.405
XM_003725750.3	XP_003725798.1	LOC100891922	proto-oncogene c-Fos	.	.	1175	3	4	5	5	10	262	0.094	0.068	0.063	0.072	0.168	4.583	0.799	1.345	2.972	1.643	2.513	58.702
XM_003725751.3	XP_003725799.1	LOC575672	uncharacterized protein LOC575672	.	.	2690	1	1	57	17	2	6	0.014	0.007	0.312	0.107	0.015	0.046	0.116	0.147	14.798	2.44	0.22	0.587
XM_003725757.3	XP_003725805.1	LOC100893061	HAUS augmin-like complex subunit 1	.	.	1297	1028	673	338	885	1471	1745	29.223	10.347	3.838	11.532	22.403	27.653	248.178	204.948	181.995	263.443	334.933	354.196
XM_003725760.3	XP_003725808.2	LOC100893859	gamma-secretase subunit Aph-1-like	.	.	3643	52	61	11	19	54	34	0.526	0.334	0.044	0.088	0.293	0.192	4.469	6.614	2.109	2.014	4.377	2.457
XM_003725771.3	XP_003725819.1	LOC100890460	probable Werner syndrome ATP-dependent helicase homolog 1	.	.	4274	1	21	363	807	1025	1062	0.009	0.098	1.251	3.191	4.737	5.107	0.073	1.941	59.314	72.899	70.823	65.415
XM_003725773.3	XP_003725821.2	LOC100890596	39S ribosomal protein L50%2C mitochondrial	.	.	1462	5	3	7	24	51	37	0.126	0.041	0.071	0.277	0.689	0.52	1.071	0.81	3.344	6.338	10.302	6.663
XM_003725778.3	XP_003725826.2	LOC100891442	transcription factor mef2A	.	.	3821	390	318	1854	3515	2994	2822	3.763	1.66	7.146	15.547	15.478	15.18	31.959	32.871	338.856	355.166	231.398	194.432
XM_003725785.3	XP_003725833.2	LOC100893262	uncharacterized protein LOC100893262	.	.	3004	786	706	206	846	1143	850	9.647	4.686	1.01	4.76	7.516	5.816	81.928	92.827	47.891	108.731	112.365	74.492
XM_003725791.3	XP_003725839.1	LOC100893833	uncharacterized protein LOC100893833	.	.	3997	0	3	29	54	213	764	0	0.015	0.107	0.228	1.053	3.929	0	0.296	5.067	5.216	15.737	50.321
XM_003725794.3	XP_003725842.2	LOC100888473	uncharacterized protein LOC100888473	.	.	2848	0	0	0	3	1	0	0	0	0	0.018	0.007	0	0	0	0	0.407	0.104	0
XM_003725797.3	XP_003725845.2	LOC581503	dystroglycan	.	.	7961	1719	1432	1666	1604	2467	1995	7.961	3.587	3.082	3.405	6.121	5.151	67.611	71.047	146.147	77.789	91.514	65.973
XM_003725803.3	XP_003725851.1	LOC100890294	testis-expressed protein 52	.	.	1860	11269	8684	2093	4051	3841	4006	223.381	93.097	16.572	36.809	40.79	44.268	1897.07	1844.06	785.849	840.877	609.841	567.004
XM_003725805.3	XP_003725853.2	LOC581793	titin	.	.	3640	0	0	21	45	74	112	0	0	0.085	0.209	0.402	0.632	0	0	4.029	4.773	6.004	8.1
XM_003725806.3	XP_003725854.1	LOC100890578	uncharacterized protein LOC100890578	.	.	3746	7630	7151	535	2165	2737	3087	75.098	38.065	2.103	9.768	14.432	16.938	637.774	753.994	99.74	223.138	215.771	216.949
XM_003725813.3	XP_003725861.2	LOC100891860	syntaxin-12 isoform X2	.	.	1193	371	263	65	125	184	233	11.466	4.396	0.802	1.771	3.047	4.014	97.374	87.073	38.05	40.453	45.547	51.417
XM_003725819.3	XP_003725867.1	LOC100893418	myelin P2 protein	.	.	4091	46	41	28	38	54	448	0.415	0.2	0.101	0.157	0.261	2.251	3.521	3.958	4.78	3.586	3.898	28.829
XM_003725821.3	XP_003725869.1	LOC100893811	probable thiopurine S-methyltransferase isoform X2	.	.	1121	642	545	207	433	423	693	21.116	9.694	2.72	6.528	7.454	12.706	179.324	192.026	128.958	149.13	111.435	162.748
XM_003725827.3	XP_003725875.2	LOC100888502	peroxisomal leader peptide-processing protease	.	.	2190	648	349	36	54	114	130	10.909	3.178	0.242	0.417	1.028	1.22	92.649	62.943	11.48	9.52	15.373	15.627
XM_003725832.3	XP_003725880.3	LOC100889957	uncharacterized protein LOC100889957	.	.	2469	0	0	0	2	0	1	0	0	0	0.014	0	0.008	0	0	0	0.313	0	0.107
XM_003725833.3	XP_003725881.1	LOC100890213	uncharacterized protein LOC100890213	.	.	1028	0	2	1	1	3	2	0	0.039	0.014	0.016	0.058	0.04	0	0.768	0.679	0.376	0.862	0.512
XM_003725837.3	XP_003725885.1	LOC100891241	uncharacterized protein LOC100891241 isoform X1	.	.	937	0	0	4	0	0	0	0	0	0.063	0	0	0	0	0	2.981	0	0	0
XM_003725841.3	XP_003725889.2	LOC586361	uncharacterized protein LOC586361 isoform X1	.	.	1486	87	72	62	45	56	43	2.159	0.966	0.614	0.512	0.744	0.595	18.332	19.137	29.138	11.692	11.129	7.618
XM_003725843.3	XP_003725891.2	LOC575705	uncharacterized protein LOC575705	.	.	1292	2467	2149	1903	2778	2617	2518	70.401	33.167	21.692	36.339	40.01	40.058	597.883	656.966	1028.63	830.143	598.173	513.075
XM_003725844.3	XP_003725892.2	LOC100892146	zinc finger protein 629 isoform X2	.	.	3079	232	244	2795	1922	3857	3699	2.778	1.58	13.369	10.55	24.744	24.693	23.593	31.3	633.95	241.005	369.935	316.273
XM_003725845.3	XP_003725893.3	LOC100892220	zinc finger protein 84	.	.	1274	500	322	216	194	342	382	14.47	5.04	2.497	2.574	5.303	6.163	122.888	99.829	118.404	58.792	79.276	78.937
XM_003725847.3	XP_003725895.1	LOC580475	electron transfer flavoprotein subunit beta	.	.	1736	6868	4674	3106	4664	6230	6791	145.866	53.687	26.35	45.406	70.887	80.404	1238.77	1063.43	1249.49	1037.27	1059.8	1029.85
XM_003725854.2	XP_003725902.1	LOC100893419	lactose-binding lectin l-2	.	.	662	0	0	0	0	0	0	0	0	0	0	0	0	0	0	0	0	0	0
XM_003725859.3	XP_003725907.1	LOC582738	nicotinate phosphoribosyltransferase isoform X1	.	.	4484	968	659	215	357	285	327	7.959	2.931	0.706	1.346	1.255	1.499	67.596	58.048	33.485	30.739	18.77	19.199
XM_003725864.3	XP_003725912.2	LOC100888678	uncharacterized protein LOC100888678	.	.	3754	4	7	5	17	6	9	0.039	0.037	0.02	0.077	0.032	0.049	0.334	0.736	0.93	1.748	0.472	0.631
XM_003725866.3	XP_003725914.2	LOC579133	transcription factor Sp2	.	.	3250	2054	1695	4444	3209	3298	3154	23.302	10.4	20.138	16.687	20.044	19.947	197.891	205.994	954.934	381.215	299.677	255.485
XM_003725868.3	XP_003725916.3	LOC100889763	allatostatin-A receptor-like	.	.	1469	0	1	0	2	3	2	0	0.014	0	0.023	0.04	0.028	0	0.269	0	0.526	0.603	0.358
XM_003725872.3	XP_003725920.1	LOC100890483	zinc finger CCCH domain-containing protein 13 isoform X1	.	.	4660	2908	2493	1134	1308	1437	1075	23.008	10.668	3.584	4.744	6.091	4.741	195.397	211.303	169.946	108.369	91.066	60.731
XM_003725879.3	XP_003725927.1	LOC100891317	bolA-like protein DDB_G0274169	.	.	3859	95	77	34	39	37	46	0.908	0.398	0.13	0.171	0.189	0.245	7.708	7.881	6.153	3.902	2.831	3.138
XM_003725886.3	XP_003725934.2	LOC100892252	scavenger receptor cysteine-rich domain superfamily protein isoform X1	.	.	1949	1	2	1	0	2	24	0.019	0.02	0.008	0	0.02	0.253	0.161	0.405	0.358	0	0.303	3.242
XM_003725889.3	XP_003725937.2	LOC100892460	nose resistant to fluoxetine protein 6	.	.	1169	74	69	26	8	21	10	2.334	1.177	0.328	0.116	0.355	0.176	19.821	23.313	15.533	2.642	5.305	2.252
XM_003725890.3	XP_003725938.1	LOC755699	uncharacterized protein LOC755699	.	.	1690	0	3	12	16	27	38	0	0.035	0.105	0.16	0.316	0.462	0	0.701	4.959	3.655	4.718	5.919
XM_003725894.3	XP_003725942.3	LOC100892990	leucine-rich repeat and death domain-containing protein 1	.	.	4370	20	27	135	690	1045	1380	0.169	0.123	0.455	2.669	4.723	6.491	1.433	2.44	21.574	60.961	70.619	83.135
XM_003725895.3	XP_003725943.2	LOC586391	serine racemase	.	.	1657	118	87	16	89	224	362	2.626	1.047	0.142	0.908	2.67	4.49	22.298	20.738	6.743	20.737	39.922	57.514
XM_003725898.3	XP_003725946.2	LOC100887983	uncharacterized protein LOC100887983	.	.	2139	0	2	20	15	4	6	0	0.019	0.138	0.119	0.037	0.058	0	0.369	6.53	2.707	0.552	0.738
XM_003725900.3	XP_003725948.1	LOC756515	transcription factor Sp9 isoform X1	.	.	3668	0	2	7	48	294	381	0	0.011	0.028	0.221	1.583	2.135	0	0.215	1.333	5.052	23.67	27.345
XM_003725903.3	XP_003725951.2	LOC100889124	ubiquitin carboxyl-terminal hydrolase 4 isoform X1	.	.	4259	22846	17165	1638	2120	3444	3641	197.777	80.365	5.664	8.413	15.973	17.571	1679.62	1591.86	268.589	192.181	238.804	225.061
XM_003725909.3	XP_003725957.2	LOC100890744	putative indole-3-acetic acid-amido synthetase GH3.10	.	.	2207	0	0	1	0	0	0	0	0	0.007	0	0	0	0	0	0.316	0	0	0
XM_003725923.3	XP_003725971.3	LOC581326	collagen alpha-1(XI) chain	.	.	3174	3	3	5	5	4	71	0.035	0.019	0.023	0.027	0.025	0.46	0.296	0.373	1.1	0.608	0.372	5.889
XM_003725924.3	XP_003725972.1	LOC100893860	uncharacterized protein LOC100893860	.	.	1362	44	45	24	6	3	3	1.191	0.659	0.26	0.074	0.044	0.045	10.115	13.05	12.306	1.701	0.65	0.58
XM_003725925.3	XP_003725973.2	LOC100894033	spindle and kinetochore-associated protein 2	.	.	1435	854	664	213	424	648	679	21.942	9.227	2.186	4.994	8.92	9.725	186.344	182.762	103.66	114.077	133.355	124.568
XM_003725932.3	XP_003725980.2	LOC580125	gastrin/cholecystokinin type B receptor	.	.	2958	5	11	9	4	7	377	0.062	0.074	0.045	0.023	0.047	2.62	0.529	1.469	2.125	0.522	0.699	33.553
XM_003725934.3	XP_003725982.2	LOC100890023	galactosylceramide sulfotransferase	.	.	2712	2645	2234	642	2435	2519	2825	35.959	16.426	3.486	15.174	18.347	21.41	305.384	325.359	165.321	346.651	274.299	274.231
XM_003725935.3	XP_003725983.2	LOC100890023	galactosylceramide sulfotransferase	.	.	2261	41	55	37	54	63	49	0.669	0.485	0.241	0.404	0.55	0.445	5.678	9.608	11.428	9.221	8.229	5.705
XM_003725939.3	XP_003725987.2	LOC100890525	transient receptor potential cation channel subfamily A member 1 isoform X1	.	.	4736	393	269	436	1992	6298	5853	3.06	1.133	1.356	7.109	26.267	25.401	25.983	22.434	64.292	162.391	392.714	325.353
XM_003725941.2	XP_003725989.2	LOC100890822	cholecystokinin receptor-like	.	.	1188	0	0	0	0	0	0	0	0	0	0	0	0	0	0	0	0	0	0
XM_003725947.3	XP_003725995.2	LOC763298	MAD2L1-binding protein	.	.	3473	8598	7506	3197	2730	2275	1859	91.278	43.096	13.557	13.285	12.939	11.002	775.18	853.636	642.866	303.488	193.447	140.917
XM_003725953.3	XP_003726001.1	LOC100892147	uncharacterized protein LOC100892147	.	.	1485	0	0	0	3	0	0	0	0	0	0.034	0	0	0	0	0	0.78	0	0
XM_003725954.3	XP_003726002.2	LOC100892369	testis-expressed protein 9	.	.	2708	448	285	368	946	1019	998	6.1	2.099	2.001	5.904	7.433	7.575	51.801	41.569	94.903	134.873	111.125	97.022
XM_003725955.3	XP_003726003.2	LOC100892511	tyramine receptor Ser-2	.	.	2613	0	0	0	1	0	0	0	0	0	0.006	0	0	0	0	0	0.148	0	0
XM_003725959.3	XP_003726007.1	LOC100893338	uncharacterized protein LOC100893338	.	.	2729	1	0	8	1	4	5	0.014	0	0.043	0.006	0.029	0.038	0.115	0	2.047	0.141	0.433	0.482
XM_003725961.3	XP_003726009.2	LOC373528	LOW QUALITY PROTEIN: uncharacterized protein LOC373528	.	.	3579	2	11	100	655	848	1108	0.021	0.061	0.411	3.093	4.68	6.363	0.175	1.214	19.513	70.658	69.971	81.502
XM_003725962.3	XP_003726010.1	LOC100893685	vicilin-like seed storage protein At2g18540	.	.	1426	0	3	0	3	0	2	0	0.042	0	0.036	0	0.029	0	0.831	0	0.812	0	0.369
XM_003725963.3	XP_003726011.1	LOC100893812	leucine-rich repeat-containing protein 15	.	.	3339	1644	1303	364	1599	3464	3714	18.153	7.781	1.606	8.093	20.492	22.862	154.168	154.133	76.132	184.891	306.37	292.828
XM_003725965.3	XP_003726013.1	LOC590583	GPI ethanolamine phosphate transferase 2	.	.	4928	1648	1087	28	43	91	79	12.33	4.398	0.084	0.147	0.365	0.329	104.712	87.122	3.968	3.369	5.453	4.22
XM_003725968.3	XP_003726016.2	LOC587670	uncharacterized protein LOC587670	.	.	6451	574	461	229	883	1824	499	3.281	1.425	0.523	2.313	5.585	1.59	27.861	28.226	24.791	52.847	83.499	20.364
XM_003725980.3	XP_003726028.1	LOC100889675	uncharacterized protein LOC100889675	.	.	1514	1	0	4	5	212	389	0.024	0	0.039	0.056	2.766	5.281	0.207	0	1.845	1.275	41.352	67.641
XM_003725993.3	XP_003726041.2	LOC575956	neprilysin-1	.	.	4928	2	0	0	20	805	1753	0.015	0	0	0.069	3.227	7.311	0.127	0	0	1.567	48.24	93.648
XM_003725995.3	XP_003726043.2	LOC100892121	uncharacterized protein LOC100892121	.	.	3905	1	5	34	23	8	76	0.009	0.026	0.128	0.1	0.04	0.4	0.08	0.506	6.081	2.274	0.605	5.124
XM_003726001.3	XP_003726049.2	LOC100893372	uncharacterized protein LOC100893372	.	.	1737	0	0	1	1	0	0	0	0	0.008	0.01	0	0	0	0	0.402	0.222	0	0
XM_003726002.3	XP_003726050.1	LOC100893580	retinal homeobox protein Rax	.	.	3404	7	11	90	2430	6016	6592	0.076	0.064	0.389	12.065	34.91	39.803	0.644	1.276	18.464	275.613	521.92	509.818
XM_003726006.3	XP_003726054.1	LOC587435	cholesterol 24-hydroxylase isoform X2	.	.	2729	779	543	196	162	309	347	10.525	3.968	1.058	1.003	2.237	2.613	89.381	78.59	50.157	22.919	33.438	33.474
XM_003726009.3	XP_003726057.2	LOC100889220	DNA polymerase delta subunit 4	.	.	1351	1	5	23	473	99	84	0.027	0.074	0.251	5.917	1.447	1.278	0.232	1.462	11.889	135.173	21.64	16.369
XM_003726015.3	XP_003726063.2	LOC581575	uncharacterized protein LOC581575	.	.	1580	0	1	0	2	0	0	0	0.013	0	0.021	0	0	0	0.25	0	0.489	0	0
XM_003726018.3	XP_003726066.1	LOC100890214	cytochrome c oxidase assembly protein COX19	.	.	1473	423	294	70	71	142	162	10.588	3.98	0.7	0.815	1.904	2.26	89.918	78.834	33.188	18.61	28.469	28.953
XM_003726028.3	XP_003726076.3	LOC100891840	pollen-specific leucine-rich repeat extensin-like protein 1 isoform X2	.	.	3717	427	356	32	87	103	178	4.236	1.91	0.127	0.396	0.547	0.984	35.97	37.829	6.012	9.037	8.183	12.607
XM_003726032.3	XP_003726080.2	LOC593498	D(2) dopamine receptor	.	.	894	0	0	0	12	20	19	0	0	0	0.227	0.442	0.437	0	0	0	5.182	6.607	5.595
XM_003726036.3	XP_003726084.2	LOC577685	sporozoite surface protein 2	.	.	2365	3	7	77	282	10639	4914	0.047	0.059	0.48	2.015	88.858	42.707	0.397	1.169	22.737	46.036	1328.48	547.006
XM_003726046.3	XP_003726094.2	LOC100889463	uncharacterized protein LOC100889463	.	.	1777	1	0	0	7	5	9	0.021	0	0	0.067	0.056	0.104	0.176	0	0	1.521	0.831	1.333
XM_003726054.3	XP_003726102.1	LOC590683	dynein light chain 1%2C cytoplasmic	.	.	1157	0	14	17	93	27	7	0	0.241	0.216	1.358	0.461	0.124	0	4.779	10.261	31.034	6.892	1.593
XM_003726056.3	XP_003726104.2	LOC591304	tctex1 domain-containing protein 1-B	.	.	2354	2	0	1	0	75	81	0.031	0	0.006	0	0.629	0.707	0.266	0	0.297	0	9.409	9.059
XM_003726061.3	XP_003726109.2	LOC100892542	uncharacterized protein LOC100892542	.	.	3199	113	73	55	27	5	11	1.302	0.455	0.253	0.143	0.031	0.071	11.06	9.013	12.007	3.259	0.462	0.905
XM_003726063.3	XP_003726111.2	LOC100892542	uncharacterized protein LOC100892542	.	.	3245	93	84	44	42	38	188	1.057	0.516	0.2	0.219	0.231	1.191	8.974	10.224	9.469	4.997	3.458	15.252
XM_003726068.3	XP_003726116.1	LOC100894057	TLC domain-containing protein 3A	.	.	2288	4859	4022	1144	296	275	631	78.3	35.052	7.364	2.186	2.374	5.668	664.968	694.312	349.183	49.948	35.495	72.604
XM_003726072.3	XP_003726120.2	LOC100888576	uncharacterized protein LOC100888576	.	.	4404	63	43	215	2195	209	231	0.527	0.195	0.719	8.423	0.937	1.078	4.479	3.856	34.094	192.429	14.015	13.809
XM_003726073.3	XP_003726121.1	LOC100888768	uncharacterized protein LOC100888768	.	.	6017	4738	4126	1381	6668	6314	3682	29.033	13.673	3.38	18.729	20.728	12.578	246.561	270.843	160.286	427.857	309.892	161.099
XM_003726082.3	XP_003726130.1	LOC100890042	uncharacterized protein LOC100890042	.	.	1865	17	6	15	42	28	35	0.336	0.064	0.118	0.381	0.297	0.386	2.854	1.271	5.617	8.695	4.434	4.941
XM_003726085.3	XP_003726133.2	LOC100890428	uncharacterized protein LOC100890428	.	.	1827	2563	2049	2652	3342	3277	3332	51.723	22.363	21.378	30.915	35.429	37.485	439.258	442.968	1013.72	706.238	529.692	480.125
XM_003726088.3	XP_003726136.1	LOC580452	BTB/POZ domain-containing protein kctd15-like	.	.	4125	58	40	58	295	307	335	0.518	0.193	0.207	1.209	1.47	1.669	4.403	3.83	9.819	27.611	21.979	21.38
XM_003726089.3	XP_003726137.3	LOC591586	probable Na(+)/H(+) antiporter nhx-9 isoform X2	.	.	3242	7	9	5	1	10	25	0.08	0.055	0.023	0.005	0.061	0.158	0.676	1.096	1.077	0.119	0.911	2.03
XM_003726092.3	XP_003726140.2	LOC578392	purine nucleoside phosphorylase isoform X2	.	.	4158	402	245	111	138	135	208	3.565	1.175	0.393	0.561	0.641	1.028	30.273	23.273	18.643	12.814	9.588	13.169
XM_003726093.3	XP_003726141.2	LOC105443635	uncharacterized protein LOC105443635 isoform X1	.	.	13880	15	14	6	7	21	16	0.04	0.02	0.006	0.009	0.03	0.024	0.338	0.398	0.302	0.195	0.447	0.303
XM_003726107.3	XP_003726155.1	LOC579894	DAZ-associated protein 2 isoform X2	.	.	3599	378	285	230	453	1016	2060	3.872	1.579	0.941	2.127	5.576	11.765	32.887	31.277	44.63	48.596	83.368	150.686
XM_003726111.3	XP_003726159.2	LOC580659	sodium- and chloride-dependent neutral and basic amino acid transporter B(0+) isoform X1	.	.	2821	1137	831	294	431	650	916	14.86	5.874	1.535	2.582	4.551	6.674	126.202	116.35	72.782	58.987	68.045	85.483
XM_003726114.3	XP_003726162.2	LOC583484	probable flavin-containing monoamine oxidase A isoform X1	.	.	2538	19090	14619	1789	3248	6182	9674	277.324	114.857	10.381	21.628	48.113	78.344	2355.18	2275.07	492.268	494.092	719.321	1003.47
XM_003726117.3	XP_003726165.2	LOC590272	protein AF-10 isoform X2	.	.	5696	1535	1302	585	493	418	344	9.936	4.558	1.513	1.463	1.45	1.241	84.382	90.284	71.725	33.416	21.672	15.899
XM_003726128.3	XP_003726176.2	LOC575344	beta-1%2C3-galactosyltransferase 5	.	.	2741	4	2	4	1	1	11	0.054	0.015	0.021	0.006	0.007	0.082	0.457	0.288	1.019	0.141	0.108	1.057
XM_003726137.3	XP_003726185.2	LOC589156	serine/arginine repetitive matrix protein 1 isoform X2	.	.	7992	697	593	119	751	1660	1115	3.216	1.48	0.219	1.588	4.103	2.868	27.308	29.307	10.399	36.28	61.339	36.729
XM_003726139.3	XP_003726187.1	LOC100888640	PR domain zinc finger protein 15	.	.	3984	1384	958	253	965	1195	1163	12.808	4.795	0.935	4.094	5.925	6	108.774	94.976	44.349	93.517	88.58	76.851
XM_003726145.3	XP_003726193.2	LOC584178	inositol polyphosphate 1-phosphatase-like isoform X1	.	.	1835	1183	737	171	157	211	396	23.77	8.009	1.372	1.446	2.271	4.436	201.864	158.635	65.079	33.033	33.957	56.813
XM_003726146.3	XP_003726194.1	LOC581461	30 kDa spicule matrix protein	.	.	1190	3	12	69	642	789	2506	0.093	0.201	0.854	9.118	13.097	43.284	0.789	3.983	40.493	208.291	195.801	554.398
XM_003726147.3	XP_003726195.2	LOC100889959	uncharacterized protein LOC100889959	.	.	2574	247	129	10	86	134	130	3.538	0.999	0.057	0.565	1.028	1.038	30.047	19.795	2.713	12.9	15.374	13.296
XM_003726157.3	XP_003726205.2	LOC577686	uncharacterized protein DDB_G0284459 isoform X2	.	.	3665	500	366	395	1447	1597	1488	5.03	1.991	1.587	6.673	8.607	8.345	42.717	39.444	75.267	152.433	128.682	106.885
XM_003726158.3	XP_003726206.2	LOC100892080	uncharacterized protein LOC100892080	.	.	2858	123	89	412	923	866	1006	1.587	0.621	2.123	5.458	5.985	7.235	13.476	12.3	100.674	124.687	89.483	92.667
XM_003726159.3	XP_003726207.2	LOC100892148	synaptic vesicle 2-related protein isoform X2	.	.	1889	1211	981	664	587	475	340	23.637	10.355	5.177	5.252	4.967	3.699	200.734	205.119	245.482	119.975	74.259	47.384
XM_003726168.3	XP_003726216.1	LOC100893834	uncharacterized protein LOC100893834	.	.	7086	7198	5734	195	1006	1799	2304	37.453	16.136	0.405	2.399	5.015	6.683	318.068	319.614	19.218	54.813	74.975	85.599
XM_003726170.1	XP_003726218.1	LOC100887838	uncharacterized protein LOC100887838	.	.	831	0	0	1	0	0	0	0	0	0.018	0	0	0	0	0	0.84	0	0	0
XM_003726178.3	XP_003726226.1	LOC100891189	uncharacterized protein LOC100891189	.	.	4571	2	1	29	17	2	12	0.016	0.004	0.093	0.063	0.009	0.054	0.137	0.086	4.431	1.436	0.129	0.691
XM_003726180.3	XP_003726228.1	LOC593185	uncharacterized protein C1orf198 homolog isoform X1	.	.	3633	2629	2306	2740	5625	2330	2434	26.681	12.657	11.107	26.167	12.668	13.77	226.587	250.705	526.705	597.779	189.398	176.377
XM_003726182.3	XP_003726230.3	LOC100892178	monocarboxylate transporter 12	.	.	1503	4	6	1	7	21	36	0.098	0.08	0.01	0.079	0.276	0.492	0.833	1.577	0.465	1.798	4.126	6.306
XM_003726183.3	XP_003726231.2	LOC100892330	uncharacterized protein LOC100892330	.	.	3046	797	674	166	29	27	70	9.647	4.412	0.803	0.161	0.175	0.472	81.929	87.397	38.059	3.676	2.618	6.05
XM_003726184.3	XP_003726232.2	LOC585680	interstitial collagenase	.	.	2391	117	75	10	29	54	102	1.804	0.625	0.062	0.205	0.446	0.877	15.322	12.389	2.921	4.683	6.67	11.231
XM_003726193.3	XP_003726241.1	LOC100889095	uncharacterized protein LOC100889095	.	.	1614	1	2	14	250	935	992	0.023	0.025	0.128	2.618	11.443	12.633	0.194	0.489	6.058	59.803	171.078	161.806
XM_003726194.3	XP_003726242.1	LOC754782	transmembrane protein 45B	.	.	1614	150	129	7	2	0	4	3.427	1.594	0.064	0.021	0	0.051	29.1	31.569	3.029	0.478	0	0.652
XM_003726195.3	XP_003726243.2	LOC100889740	uncharacterized protein LOC100889740	.	.	1400	0	1	0	0	0	2	0	0.014	0	0	0	0.029	0	0.282	0	0	0	0.376
XM_003726196.3	XP_003726244.2	LOC582966	N-acetylgalactosaminyltransferase 7	.	.	2809	0	0	2	29	41	53	0	0	0.01	0.174	0.288	0.388	0	0	0.497	3.986	4.31	4.967
XM_003726198.3	XP_003726246.1	LOC581208	protein yippee-like 5	.	.	3361	23	20	378	2035	5302	7607	0.252	0.119	1.656	10.233	31.16	46.52	2.143	2.35	78.543	233.765	465.861	595.844
XM_003726199.3	XP_003726247.2	LOC752610	protein yippee-like 5	.	.	1282	5448	4615	3902	6724	4730	4814	156.683	71.782	44.826	88.642	72.879	77.181	1330.63	1421.85	2125.6	2024.99	1089.58	988.566
XM_003726201.3	XP_003726249.1	LOC100891717	organic solute transporter subunit alpha	.	.	1369	0	0	0	2	0	11	0	0	0	0.025	0	0.165	0	0	0	0.564	0	2.115
XM_003726210.3	XP_003726258.2	LOC100893170	uncharacterized protein LOC100893170	.	.	1432	434	274	26	26	38	42	11.174	3.815	0.267	0.307	0.524	0.603	94.898	75.575	12.68	7.01	7.837	7.721
XM_003726215.3	XP_003726263.3	LOC577442	LOW QUALITY PROTEIN: neuronal acetylcholine receptor subunit alpha-10	.	.	2218	0	0	3	1	2	7	0	0	0.02	0.008	0.018	0.065	0	0	0.945	0.174	0.266	0.831
XM_003726217.3	XP_003726265.1	LOC584224	serine/arginine repetitive matrix protein 2 isoform X1	.	.	5388	6144	5205	2621	1826	2124	2567	42.043	19.263	7.164	5.728	7.787	9.792	357.054	381.559	339.721	130.845	116.416	125.426
XM_003726219.3	XP_003726267.2	LOC100889794	early growth response protein 1	.	.	4486	142	94	7	36	159	957	1.167	0.418	0.023	0.136	0.7	4.385	9.911	8.276	1.09	3.098	10.467	56.162
XM_003726225.3	XP_003726273.2	LOC100890988	schlafen-like protein 1	.	.	3568	813	686	83	259	187	215	8.401	3.834	0.343	1.227	1.035	1.239	71.347	75.94	16.246	28.026	15.478	15.864
XM_003726226.3	XP_003726274.1	LOC100891136	phosphatidylinositol 4-kinase beta	.	.	3753	5243	3811	771	2036	1878	2370	51.508	20.248	3.026	9.169	9.884	12.98	437.432	401.078	143.469	209.451	147.776	166.248
XM_003726227.3	XP_003726275.2	LOC100891370	carbohydrate sulfotransferase 11 isoform X2	.	.	3051	57	35	24	46	110	582	0.689	0.229	0.116	0.255	0.712	3.921	5.85	4.531	5.494	5.821	10.647	50.219
XM_003726231.3	XP_003726279.1	LOC580419	poly(U)-binding-splicing factor PUF60 isoform X2	.	.	1976	129	82	83	64	40	42	2.407	0.827	0.619	0.547	0.4	0.437	20.441	16.391	29.334	12.505	5.978	5.596
XM_003726232.3	XP_003726280.2	LOC580360	lateral signaling target protein 2 isoform X2	.	.	3087	451	302	23	71	103	132	5.387	1.951	0.11	0.389	0.659	0.879	45.746	38.64	5.203	8.88	9.853	11.257
XM_003726241.3	XP_003726289.2	LOC579101	carbonic anhydrase 1 isoform X1	.	.	3116	1	0	3	151	953	499	0.012	0	0.014	0.819	6.041	3.292	0.1	0	0.672	18.71	90.319	42.159
XM_003726242.3	XP_003726290.3	LOC100888336	uncharacterized protein LOC100888336	.	.	5014	576	432	401	694	797	712	4.236	1.718	1.178	2.339	3.14	2.919	35.971	34.03	55.853	53.439	46.942	37.384
XM_003726245.3	XP_003726293.1	LOC100888578	uncharacterized protein LOC100888578	.	.	2298	319	297	163	173	208	117	5.118	2.577	1.045	1.272	1.788	1.046	43.466	51.048	49.536	29.066	26.73	13.404
XM_003726246.3	XP_003726294.1	LOC100888641	uncharacterized protein LOC100888641	.	.	2652	98	84	31	41	33	26	1.362	0.632	0.172	0.261	0.246	0.202	11.571	12.51	8.163	5.969	3.675	2.581
XM_003726248.3	XP_003726296.2	LOC100888770	BEN domain-containing protein 5 isoform X3	.	.	1923	54	40	118	568	755	820	1.035	0.415	0.904	4.992	7.755	8.764	8.793	8.216	42.853	114.039	115.945	112.259
XM_003726257.3	XP_003726305.1	LOC100891486	membrane magnesium transporter 1	.	.	1880	15338	13256	2383	4499	6138	8576	300.804	140.6	18.668	40.445	64.49	93.76	2554.59	2784.99	885.215	923.935	964.172	1200.92
XM_003726270.3	XP_003726318.1	LOC763780	GDP-fucose protein O-fucosyltransferase 1 isoform X1	.	.	1873	578	421	229	1053	1506	2343	11.378	4.482	1.801	9.502	15.882	25.711	96.627	88.78	85.385	217.057	237.45	329.323
XM_003726279.3	XP_003726327.2	LOC586556	coenzyme Q-binding protein COQ10 homolog B%2C mitochondrial	.	.	1114	604	442	553	1839	1772	2131	19.991	7.912	7.311	27.9	31.42	39.318	169.77	156.713	346.675	637.353	469.747	503.6
XM_003726281.3	XP_003726329.1	LOC100891584	potassium channel subfamily K member 4	.	.	2506	0	0	12	17	23	112	0	0	0.071	0.115	0.181	0.919	0	0	3.344	2.619	2.71	11.766
XM_003726304.1	XP_003726352.1	LOC100888096	beta-3 adrenergic receptor-like	.	.	1050	0	0	0	0	0	0	0	0	0	0	0	0	0	0	0	0	0	0
XM_003726319.3	XP_003726367.2	LOC100891678	galactose-3-O-sulfotransferase 3	.	.	2374	27	21	16	39	27	181	0.419	0.176	0.099	0.278	0.225	1.567	3.561	3.494	4.707	6.343	3.359	20.072
XM_003726326.3	XP_003726374.2	LOC100893533	P2Y purinoceptor 1	.	.	2562	2	2	3	3	7	7	0.029	0.016	0.017	0.02	0.054	0.056	0.244	0.308	0.818	0.452	0.807	0.719
XM_003726327.2	XP_003726375.2	LOC100893688	uncharacterized protein LOC100893688	.	.	492	0	0	1	1	0	0	0	0	0.03	0.034	0	0	0	0	1.419	0.785	0	0
XM_003726328.3	XP_003726376.2	LOC763557	protein phosphatase 1 regulatory subunit 3B-B	.	.	2130	3126	2177	972	3771	3872	4663	54.111	20.38	6.721	29.921	35.907	44.996	459.536	403.69	318.691	683.534	536.835	576.333
XM_003726330.3	XP_003726378.2	LOC100888027	centrosomal protein of 55 kDa	.	.	2338	2505	2116	1023	1088	1024	1126	39.504	18.047	6.444	7.865	8.651	9.899	335.485	357.47	305.572	179.667	129.342	126.789
XM_003726331.3	XP_003726379.1	LOC581753	D(1) dopamine receptor	.	.	6359	0	4	8	3	3	16	0	0.013	0.019	0.008	0.009	0.052	0	0.248	0.879	0.182	0.139	0.662
XM_003726334.3	XP_003726382.3	LOC100888794	uncharacterized protein LOC100888794	.	.	2056	81	55	18	37	50	258	1.453	0.533	0.129	0.304	0.48	2.579	12.336	10.566	6.114	6.948	7.182	33.036
XM_003726335.3	XP_003726383.1	LOC583048	60S ribosomal protein L6	.	.	1008	2843	1440	1244	6181	20134	32227	103.99	28.486	18.176	103.634	394.544	657.13	883.133	564.249	861.871	2367.45	5898.68	8416.8
XM_003726338.3	XP_003726386.2	LOC100890296	uncharacterized protein LOC100890296	.	.	3339	659	467	154	247	446	477	7.277	2.789	0.679	1.25	2.638	2.936	61.799	55.242	32.21	28.56	39.446	37.609
XM_003726340.3	XP_003726388.2	LOC100891041	ADAMTS-like protein 5	.	.	2859	2	2	2	4	17	85	0.026	0.014	0.01	0.024	0.117	0.611	0.219	0.276	0.489	0.54	1.756	7.827
XM_003726341.3	XP_003726389.2	LOC100891041	ADAMTS-like protein 5	.	.	2926	10	11	8	32	284	494	0.126	0.075	0.04	0.185	1.917	3.47	1.07	1.485	1.909	4.222	28.664	44.447
XM_003726352.2	XP_003726400.1	LOC753068	ribonuclease P protein subunit p21-like	.	.	622	29	19	7	8	11	12	1.719	0.609	0.166	0.217	0.349	0.397	14.599	12.065	7.859	4.966	5.223	5.079
XM_003726357.3	XP_003726405.3	LOC100888427	zinc finger protein 850	.	.	5530	666	480	37	84	296	438	4.44	1.731	0.099	0.257	1.057	1.628	37.71	34.283	4.673	5.865	15.807	20.851
XM_003726362.3	XP_003726410.2	LOC100889305	uncharacterized protein LOC100889305	.	.	3249	4	4	8	16	443	1095	0.045	0.025	0.036	0.083	2.693	6.927	0.385	0.486	1.72	1.901	40.266	88.726
XM_003726370.3	XP_003726418.2	LOC582559	DNA repair protein RAD51 homolog 4	.	.	1116	67	39	9	3	5	6	2.214	0.697	0.119	0.045	0.088	0.111	18.798	13.803	5.632	1.038	1.323	1.415
XM_003726372.3	XP_003726420.1	LOC100891016	pre-piRNA 3'-exonuclease trimmer	.	.	2593	4	8	97	268	321	424	0.057	0.062	0.551	1.747	2.445	3.361	0.483	1.219	26.125	39.904	36.558	43.048
XM_003726378.3	XP_003726426.1	LOC100892296	voltage-dependent calcium channel gamma-5 subunit	.	.	2715	0	0	2	3	0	0	0	0	0.011	0.019	0	0	0	0	0.514	0.427	0	0
XM_003726384.3	XP_003726432.1	LOC100893447	uncharacterized protein LOC100893447	.	.	1862	2	0	12	11	15	11	0.04	0	0.095	0.1	0.159	0.121	0.336	0	4.501	2.281	2.379	1.555
XM_003726387.3	XP_003726435.1	LOC100893731	solute carrier family 25 member 36	.	.	4967	3853	2147	2015	2429	5277	4961	28.601	8.619	5.975	8.265	20.986	20.529	242.893	170.729	283.311	188.806	313.746	262.944
XM_003726388.3	XP_003726436.2	LOC100893798	uncharacterized protein LOC100893798	.	.	3645	0	0	0	0	0	0	0	0	0	0	0	0	0	0	0	0	0	0
XM_003726395.3	XP_003726443.2	LOC100888772	uncharacterized protein LOC100888772	.	.	1258	0	0	0	0	0	0	0	0	0	0	0	0	0	0	0	0	0	0
XM_003726400.2	XP_003726448.2	LOC100889385	octopamine receptor beta-2R-like	.	.	1167	0	0	3	0	0	0	0	0	0.038	0	0	0	0	0	1.795	0	0	0
XM_003726409.3	XP_003726457.2	LOC580849	reticulon-4-interacting protein 1%2C mitochondrial	.	.	1776	114	73	63	140	132	79	2.367	0.82	0.522	1.332	1.468	0.914	20.099	16.235	24.773	30.435	21.949	11.71
XM_003726411.3	XP_003726459.2	LOC100893813	uncharacterized protein LOC100893813	.	.	1442	34	30	13	9	16	8	0.869	0.415	0.133	0.105	0.219	0.114	7.383	8.217	6.296	2.41	3.277	1.461
XM_003726412.3	XP_003726460.2	LOC100893889	uncharacterized protein C12orf56	.	.	7633	2383	2035	1200	3494	2732	2650	11.511	5.316	2.315	7.736	7.07	7.136	97.755	105.302	109.791	176.73	105.699	91.398
XM_003726413.3	XP_003726461.2	LOC100893970	uncharacterized protein LOC100893970	.	.	4230	12	21	39	36	75	82	0.105	0.099	0.136	0.144	0.35	0.398	0.888	1.961	6.439	3.286	5.236	5.103
XM_003726414.3	XP_003726462.2	LOC582513	5' exonuclease Apollo	.	.	3955	306	186	44	47	50	56	2.853	0.938	0.164	0.201	0.25	0.291	24.226	18.575	7.769	4.588	3.733	3.728
XM_003726419.3	XP_003726467.1	LOC753554	transmembrane protein 203	.	.	1435	109	75	71	156	100	86	2.801	1.042	0.729	1.837	1.376	1.232	23.784	20.643	34.553	41.972	20.579	15.777
XM_003726428.3	XP_003726476.1	LOC576114	protein enabled homolog isoform X8	.	.	6248	2	8	3	6	66	113	0.012	0.026	0.007	0.016	0.209	0.372	0.1	0.506	0.335	0.371	3.12	4.761
XM_003726429.3	XP_003726477.1	LOC373418	ras-related protein ORAB-1 isoform X2	.	.	5094	14101	12449	4347	15037	18948	34408	102.062	48.731	12.568	49.889	73.474	138.833	866.764	965.26	595.955	1139.69	1098.47	1778.23
XM_003726430.3	XP_003726478.2	LOC592234	uncharacterized protein C19orf47 homolog isoform X2	.	.	2699	2815	2030	1435	1739	1279	1390	38.455	14.998	7.83	10.889	9.36	10.585	326.577	297.072	371.306	248.76	139.944	135.581
XM_003726431.3	XP_003726479.2	LOC100891425	tubulin epsilon and delta complex protein 1	.	.	1922	4	5	19	172	359	344	0.077	0.052	0.146	1.512	3.689	3.679	0.652	1.028	6.904	34.551	55.16	47.119
XM_003726432.3	XP_003726480.1	LOC579507	protein amnionless	.	.	1794	11507	7962	2566	1634	1404	1661	236.49	88.497	21.065	15.393	15.459	19.03	2008.4	1752.95	998.888	351.652	231.116	243.745
XM_003726435.3	XP_003726483.2	LOC578460	tubulin-specific chaperone C	.	.	2833	49	48	89	1204	1459	1770	0.638	0.338	0.463	7.183	10.173	12.842	5.416	6.692	21.939	164.083	152.088	164.481
XM_003726436.3	XP_003726484.1	LOC584220	tubulin polyglutamylase ttll6 isoform X2	.	.	8365	1595	1372	1302	1779	2238	2222	7.03	3.271	2.292	3.594	5.285	5.46	59.704	64.782	108.7	82.109	79.01	69.93
XM_003726440.3	XP_003726488.2	LOC763319	A-kinase anchor protein 1%2C mitochondrial	.	.	6195	1104	950	120	142	295	263	6.571	3.058	0.285	0.387	0.941	0.873	55.8	60.569	13.528	8.85	14.063	11.176
XM_003726444.3	XP_003726492.1	LOC754512	28S ribosomal protein S23%2C mitochondrial	.	.	748	1181	859	296	662	1992	2296	58.213	22.899	5.828	14.957	52.603	63.09	494.377	453.587	276.358	341.696	786.454	808.087
XM_003726446.3	XP_003726494.1	LOC586026	uncharacterized protein KIAA2013 homolog	.	.	7125	3198	2410	1139	4126	5419	4813	16.549	6.745	2.354	9.787	15.023	13.884	140.541	133.598	111.64	223.577	224.605	177.836
XM_003726450.3	XP_003726498.1	LOC100889020	uncharacterized protein LOC100889020	.	.	1732	279	280	412	676	790	1766	5.939	3.224	3.503	6.596	9.01	20.957	50.439	63.853	166.124	150.689	134.699	268.43
XM_003726451.3	XP_003726499.2	LOC100889151	protein LIAT1 isoform X2	.	.	964	335	286	174	271	174	154	12.813	5.916	2.658	4.751	3.565	3.283	108.812	117.181	126.053	108.536	53.304	42.056
XM_003726452.3	XP_003726500.2	LOC100889151	uncharacterized protein LOC100889151 isoform X1	.	.	1721	11	7	4	9	4	1	0.236	0.081	0.034	0.088	0.046	0.012	2.001	1.607	1.623	2.019	0.686	0.153
XM_003726453.3	XP_003726501.1	LOC100889466	WSC domain-containing protein 2	.	.	1817	57	55	59	424	812	1110	1.157	0.604	0.478	3.944	8.827	12.556	9.823	11.956	22.677	90.094	131.973	160.826
XM_003726456.3	XP_003726504.1	LOC576168	tropomyosin isoform X2	.	.	3692	50	74	75	79	98	106	0.499	0.4	0.299	0.362	0.524	0.59	4.241	7.917	14.187	8.261	7.839	7.558
XM_003726467.3	XP_003726515.1	LOC100892654	uncharacterized protein LOC100892654	.	.	822	1966	1349	65	482	655	832	88.183	32.724	1.165	9.91	15.74	20.804	748.896	648.2	55.224	226.391	235.318	266.464
XM_003726473.3	XP_003726521.2	LOC582351	rab5 GDP/GTP exchange factor isoform X4	.	.	2607	82	66	5	5	26	20	1.16	0.505	0.028	0.032	0.197	0.158	9.849	9.999	1.339	0.74	2.945	2.02
XM_003726482.3	XP_003726530.1	LOC100888818	tripartite motif-containing protein 2-like	.	.	2013	0	0	1	1	0	1	0	0	0.007	0.008	0	0.01	0	0	0.347	0.192	0	0.131
XM_003726486.3	XP_003726534.1	LOC100890345	adhesion G-protein coupled receptor G2	.	.	3591	0	0	0	2	2	1	0	0	0	0.009	0.011	0.006	0	0	0	0.215	0.164	0.073
XM_003726487.3	XP_003726535.1	LOC100890485	flocculation protein FLO11	.	.	1432	1	0	2	0	2	3	0.026	0	0.021	0	0.028	0.043	0.219	0	0.975	0	0.412	0.552
XM_003726493.3	XP_003726541.2	LOC100891216	uncharacterized protein LOC100891216	.	.	1455	5	7	28	29	13	20	0.127	0.096	0.283	0.337	0.176	0.283	1.076	1.9	13.439	7.695	2.639	3.619
XM_003726503.3	XP_003726551.1	LOC578951	arg8-vasotocin receptor	.	.	1828	0	1	2	1	2	2	0	0.011	0.016	0.009	0.022	0.022	0	0.216	0.764	0.211	0.323	0.288
XM_003726504.3	XP_003726552.2	LOC100893091	uncharacterized protein LOC100893091	.	.	3145	2	4	26	199	283	323	0.023	0.025	0.122	1.069	1.777	2.111	0.199	0.502	5.773	24.43	26.574	27.038
XM_003726508.3	XP_003726556.2	LOC100893626	uncharacterized protein LOC100893626 isoform X1	.	.	3741	262	200	38	149	149	189	2.582	1.066	0.15	0.673	0.787	1.038	21.929	21.116	7.094	15.377	11.762	13.3
XM_003726509.3	XP_003726557.1	LOC100893916	uncharacterized protein LOC100893916	.	.	3157	0	0	3	26	7	46	0	0	0.014	0.139	0.044	0.299	0	0	0.664	3.18	0.655	3.836
XM_003726511.3	XP_003726559.1	LOC591109	dedicator of cytokinesis protein 3 isoform X2	.	.	9552	105	116	101	181	241	254	0.405	0.242	0.156	0.32	0.498	0.547	3.442	4.797	7.384	7.316	7.451	7
XM_003726514.3	XP_003726562.1	LOC578870	rho guanine nucleotide exchange factor 7 isoform X1	.	.	6513	467	498	52	49	152	154	2.644	1.525	0.118	0.127	0.461	0.486	22.452	30.201	5.576	2.905	6.892	6.225
XM_003726515.3	XP_003726563.1	LOC578870	rho guanine nucleotide exchange factor 7 isoform X4	.	.	2258	384	361	32	51	138	111	6.27	3.188	0.209	0.382	1.207	1.01	53.25	63.147	9.897	8.72	18.048	12.942
XM_003726519.3	XP_003726567.1	LOC100889221	uncharacterized protein LOC100889221	.	.	1360	3926	2369	997	3484	4006	5370	106.435	34.734	10.797	43.295	58.183	81.157	903.902	688.01	511.963	989.06	869.876	1039.5
XM_003726524.1	XP_003726572.1	LOC100891613	uncharacterized protein LOC100891613	.	.	372	2	5	59	96	236	359	0.198	0.268	2.336	4.361	12.531	19.836	1.683	5.309	110.762	99.635	187.35	254.062
XM_003726535.2	XP_003726583.2	LOC100893171	somatostatin receptor type 2-like	.	.	1329	0	0	0	0	0	0	0	0	0	0	0	0	0	0	0	0	0	0
XM_003726545.3	XP_003726593.1	LOC100888402	protein Churchill	.	.	1895	18	8	19	110	264	349	0.35	0.084	0.148	0.981	2.752	3.785	2.974	1.667	7.002	22.411	41.142	48.485
XM_003726550.3	XP_003726598.2	LOC100889866	dysbindin	.	.	1603	383	301	112	103	114	127	8.809	3.744	1.029	1.086	1.405	1.628	74.813	74.165	48.794	24.808	21.002	20.857
XM_003726552.3	XP_003726600.3	LOC100890407	uncharacterized protein LOC100890407	.	.	3801	4	3	15	279	52	64	0.039	0.016	0.058	1.241	0.27	0.346	0.33	0.312	2.756	28.339	4.04	4.433
XM_003726554.3	XP_003726602.1	ano10	anoctamin-10 isoform X1	.	.	3442	243	167	77	435	425	625	2.603	0.967	0.329	2.136	2.439	3.732	22.106	19.163	15.623	48.793	36.464	47.803
XM_003726558.3	XP_003726606.2	LOC100891319	uncharacterized protein LOC100891319	.	.	2053	4	0	5	13	3	7	0.072	0	0.036	0.107	0.029	0.07	0.61	0	1.701	2.445	0.432	0.898
XM_003726565.3	XP_003726613.2	LOC575444	E3 ubiquitin-protein ligase RNF19A	.	.	7692	1622	1276	1681	2958	3334	3491	7.775	3.308	3.219	6.499	8.562	9.328	66.027	65.521	152.62	148.471	128.001	119.481
XM_003726566.3	XP_003726614.2	LOC100893315	uncharacterized protein LOC100893315	.	.	4218	3095	2530	594	638	729	974	27.054	11.96	2.074	2.556	3.414	4.746	229.754	236.91	98.347	58.398	51.039	60.791
XM_003726573.2	XP_003726621.2	LOC100888287	uncharacterized protein F54H12.2-like	.	.	1485	0	0	4	1	0	0	0	0	0.04	0.011	0	0	0	0	1.881	0.26	0	0
XM_003726580.3	XP_003726628.2	LOC100889650	zinc finger protein 420	.	.	3386	115	115	1	16	10	13	1.252	0.677	0.004	0.08	0.058	0.079	10.635	13.415	0.206	1.824	0.872	1.011
XM_003726584.3	XP_003726632.1	LOC100890243	uncharacterized protein LOC100890243	.	.	1067	862	660	1178	2388	1699	1025	29.786	12.334	16.26	37.824	31.453	19.745	252.96	244.314	771.016	864.078	470.234	252.899
XM_003726586.3	XP_003726634.1	LOC100890599	transmembrane protein 218-like	.	.	1220	2046	1589	349	441	850	1152	61.833	25.971	4.213	6.109	13.762	19.408	525.116	514.438	199.778	139.56	205.752	248.588
XM_003726588.3	XP_003726636.2	LOC100890844	tripartite motif-containing protein 45	.	.	2936	2010	1364	141	46	40	79	25.241	9.264	0.707	0.265	0.269	0.553	214.363	183.496	33.539	6.049	4.023	7.084
XM_003726590.3	XP_003726638.2	LOC586976	uncharacterized protein LOC586976	.	.	1012	1	0	2	11	4	6	0.036	0	0.029	0.184	0.078	0.122	0.309	0	1.38	4.197	1.167	1.561
XM_003726594.3	XP_003726642.3	LOC100891744	uncharacterized protein LOC100891744 isoform X1	.	.	1548	1	0	7	1	2	0	0.024	0	0.067	0.011	0.026	0	0.202	0	3.158	0.249	0.382	0
XM_003726602.3	XP_003726650.1	LOC100893399	MIF4G domain-containing protein B isoform X1	.	.	3431	27	22	58	232	319	293	0.29	0.128	0.249	1.143	1.837	1.755	2.464	2.533	11.806	26.107	27.457	22.482
XM_003726606.3	XP_003726654.2	LOC100893749	uncharacterized protein LOC100893749	.	.	1497	261	216	72	63	143	223	6.428	2.877	0.708	0.711	1.887	3.062	54.592	56.99	33.589	16.248	28.21	39.217
XM_003726608.3	XP_003726656.1	LOC100888097	uncharacterized protein LOC100888097	.	.	1541	77	61	80	48	62	51	1.842	0.789	0.765	0.526	0.795	0.68	15.646	15.635	36.255	12.026	11.882	8.713
XM_003726616.3	XP_003726664.1	LOC100888795	receptor-binding cancer antigen expressed on SiSo cells isoform X1	.	.	2196	4055	3117	741	1414	1212	1120	68.082	28.303	4.97	10.882	10.902	10.483	578.187	560.626	235.651	248.6	162.988	134.268
XM_003726621.3	XP_003726669.2	LOC100889445	bromodomain-containing protein 4B	.	.	2090	8	10	81	70	297	327	0.141	0.095	0.571	0.566	2.807	3.216	1.199	1.89	27.066	12.931	41.966	41.19
XM_003726632.3	XP_003726680.1	LOC100891444	dentin sialophosphoprotein isoform X1	.	.	4185	53	45	65	892	2061	3552	0.467	0.214	0.229	3.602	9.728	17.445	3.965	4.247	10.847	82.291	145.435	223.442
XM_003726635.3	XP_003726683.2	LOC100892588	non-structural maintenance of chromosomes element 3 homolog	.	.	2067	2288	1895	836	686	474	466	40.812	18.281	5.957	5.609	4.53	4.634	346.597	362.107	282.454	128.135	67.721	59.352
XM_003726636.3	XP_003726684.2	LOC100892656	NADH dehydrogenase [ubiquinone] 1 alpha subcomplex assembly factor 3	.	.	839	261	176	937	1461	1142	1233	11.47	4.183	16.448	29.43	26.886	30.206	97.407	82.855	779.938	672.313	401.966	386.891
XM_003726648.3	XP_003726696.1	LOC100889708	uncharacterized protein LOC100889708	.	.	5310	0	0	4	4	2	36	0	0	0.011	0.013	0.007	0.139	0	0	0.526	0.291	0.111	1.785
XM_003726651.3	XP_003726699.3	LOC100890487	uncharacterized protein LOC100890487	.	.	1977	0	0	2	27	15	42	0	0	0.015	0.231	0.15	0.437	0	0	0.706	5.273	2.241	5.593
XM_003726659.3	XP_003726707.2	LOC100892123	matrix-remodeling-associated protein 7	.	.	1461	3844	3036	924	542	600	782	97.008	41.436	9.314	6.27	8.112	11.001	823.84	820.768	441.677	143.229	121.279	140.911
XM_003726677.3	XP_003726725.1	LOC100889177	uncharacterized protein LOC100889177	.	.	1765	0	1	1	9	0	0	0	0.011	0.008	0.086	0	0	0	0.224	0.396	1.969	0	0
XM_003726682.3	XP_003726730.3	LOC100889961	leucine-rich repeat transmembrane neuronal protein 4	.	.	2500	0	0	0	0	0	0	0	0	0	0	0	0	0	0	0	0	0	0
XM_003726685.3	XP_003726733.1	LOC587506	transducin-like enhancer protein 4 isoform X1	.	.	3219	1949	1522	291	701	1175	1709	22.324	9.428	1.331	3.68	7.21	10.912	189.584	186.751	63.133	84.078	107.796	139.768
XM_003726687.3	XP_003726735.2	LOC100891162	transient receptor potential-gamma protein	.	.	4262	15	10	46	137	286	372	0.13	0.047	0.159	0.543	1.325	1.794	1.102	0.927	7.537	12.411	19.817	22.978
XM_003726695.3	XP_003726743.2	LOC100892563	uncharacterized protein LOC100892563 isoform X3	.	.	5602	1761	1400	127	138	188	221	11.59	4.983	0.334	0.416	0.663	0.811	98.43	98.708	15.832	9.511	9.911	10.386
XM_003726703.3	XP_003726751.2	LOC576602	uncharacterized protein LOC576602 isoform X1	.	.	6156	19822	11103	128	619	946	610	118.72	35.964	0.306	1.699	3.035	2.037	1008.23	712.378	14.521	38.822	45.381	26.087
XM_003726705.3	XP_003726753.1	LOC762933	anaphase-promoting complex subunit CDC26	.	.	2574	162	163	265	468	818	827	2.32	1.263	1.516	3.073	6.277	6.604	19.707	25.012	71.899	70.197	93.849	84.583
XM_003726714.3	XP_003726762.2	LOC100888897	E3 ubiquitin-protein ligase TRIM71	.	.	2221	0	0	2	10	1	0	0	0	0.013	0.076	0.009	0	0	0	0.629	1.738	0.133	0
XM_003726719.3	XP_003726767.2	LOC100889387	heparan sulfate glucosamine 3-O-sulfotransferase 5	.	.	4062	10	12	41	65	215	293	0.091	0.059	0.149	0.27	1.046	1.483	0.771	1.167	7.049	6.178	15.631	18.99
XM_003726721.3	XP_003726769.1	LOC100889538	protein FAM185A	.	.	2636	200	163	21	64	85	73	2.797	1.233	0.117	0.41	0.637	0.569	23.757	24.424	5.564	9.374	9.523	7.291
XM_003726727.3	XP_003726775.1	LOC100890408	COX assembly mitochondrial protein 2 homolog	.	.	626	63	48	8	10	38	50	3.711	1.529	0.188	0.27	1.199	1.642	31.512	30.286	8.925	6.167	17.926	21.027
XM_003726729.3	XP_003726777.1	LOC764485	palmitoyltransferase ZDHHC22	.	.	2672	532	401	312	1057	689	728	7.341	2.993	1.72	6.686	5.093	5.6	62.343	59.276	81.546	152.729	76.15	71.727
XM_003726730.3	XP_003726778.2	LOC764466	pleckstrin homology domain-containing family D member 1	.	.	4360	3491	2884	1619	2792	3413	3926	29.521	13.19	5.469	10.823	15.462	18.508	250.711	261.263	259.324	247.236	231.172	237.056
XM_003726735.3	XP_003726783.2	LOC100892181	cubilin	.	.	3018	0	3	3	61	656	818	0	0.02	0.015	0.342	4.293	5.571	0	0.393	0.694	7.804	64.19	71.355
XM_003726736.3	XP_003726784.1	LOC100892255	protein rolling stone isoform X1	.	.	3723	27	10	9	18	109	391	0.267	0.054	0.036	0.082	0.578	2.159	2.271	1.061	1.688	1.867	8.646	27.648
XM_003726737.3	XP_003726785.2	LOC100892403	LYR motif-containing protein 9	.	.	783	1654	1372	814	726	447	749	77.884	34.94	15.311	15.67	11.276	19.661	661.429	692.088	726.015	357.979	168.59	251.83
XM_003726742.3	XP_003726790.2	LOC100893515	UDP-D-xylose:L-fucose alpha-1%2C3-D-xylosyltransferase MGP4	.	.	2596	2	5	109	880	1862	2970	0.028	0.038	0.618	5.729	14.168	23.515	0.241	0.761	29.323	130.876	211.817	301.189
XM_003726744.3	XP_003726792.1	LOC100894106	echinoidin	.	.	1409	0	0	0	0	0	0	0	0	0	0	0	0	0	0	0	0	0	0
XM_003726748.3	XP_003726796.1	LOC578919	galactosylceramide sulfotransferase	.	.	6944	2105	1654	249	551	1083	1496	11.177	4.75	0.528	1.341	3.081	4.428	94.919	94.079	25.042	30.636	46.058	56.717
XM_003726751.3	XP_003726799.2	LOC100888644	uncharacterized protein LOC100888644	.	.	4963	0	0	0	9	694	308	0	0	0	0.031	2.762	1.276	0	0	0	0.7	41.295	16.338
XM_003726754.3	XP_003726802.2	LOC100889222	uncharacterized protein LOC100889222	.	.	8979	1504	1113	271	141	119	109	6.176	2.472	0.444	0.265	0.262	0.25	52.448	48.959	21.078	6.063	3.914	3.196
XM_003726759.3	XP_003726807.2	LOC100890157	uncharacterized protein LOC100890157	.	.	2012	358	323	315	190	98	191	6.56	3.201	2.306	1.596	0.962	1.951	55.714	63.408	109.337	36.459	14.384	24.992
XM_003726762.3	XP_003726810.1	LOC763411	tctex1 domain-containing protein 2	.	.	2393	5	10	6	60	11	13	0.077	0.083	0.037	0.424	0.091	0.112	0.654	1.651	1.751	9.68	1.357	1.43
XM_003726766.3	XP_003726814.1	LOC582032	FGFR1 oncogene partner isoform X2	.	.	3443	136	161	1037	1197	1290	1310	1.456	0.932	4.436	5.876	7.401	7.82	12.368	18.47	210.341	134.227	110.647	100.166
XM_003726780.1	XP_003726828.1	LOC100893862	type I iodothyronine deiodinase-like	.	.	453	0	0	0	0	0	0	0	0	0	0	0	0	0	0	0	0	0	0
XM_003726781.3	XP_003726829.1	LOC574627	cholesterol 24-hydroxylase	.	.	3659	4	0	5	4	17	168	0.04	0	0.02	0.018	0.092	0.944	0.342	0	0.954	0.422	1.372	12.087
XM_003726783.3	XP_003726831.2	LOC100888049	protein moonraker isoform X1	.	.	4042	113	83	56	134	191	257	1.031	0.409	0.204	0.56	0.933	1.307	8.754	8.111	9.676	12.799	13.955	16.739
XM_003726788.3	XP_003726836.2	LOC100889127	uncharacterized protein LOC100889127	.	.	1589	6740	5374	2837	6401	9971	10135	156.39	67.438	26.295	68.081	123.948	131.097	1328.15	1335.8	1246.86	1555.28	1853.11	1679.14
XM_003726792.3	XP_003726840.2	LOC100889561	torsin-1A-interacting protein 1	.	.	3432	1565	1198	3414	4210	2062	1320	16.813	6.96	14.65	20.732	11.868	7.905	142.783	137.873	694.703	473.607	177.43	101.255
XM_003726793.3	XP_003726841.2	LOC100889625	uncharacterized protein LOC100889625	.	.	1021	12	7	4	8	9	5	0.433	0.137	0.058	0.132	0.174	0.101	3.68	2.708	2.736	3.025	2.603	1.289
XM_003726794.3	XP_003726842.1	LOC752197	NMDA receptor synaptonuclear signaling and neuronal migration factor isoform X2	.	.	2759	607	469	621	1635	1641	1753	8.112	3.39	3.315	10.015	11.749	13.059	68.889	67.141	157.189	228.796	175.648	167.27
XM_003726799.3	XP_003726847.1	LOC100890768	diamine acetyltransferase 2	.	.	1124	0	0	0	0	4	91	0	0	0	0	0.07	1.664	0	0	0	0	1.051	21.314
XM_003726801.3	XP_003726849.3	LOC575732	selenide%2C water dikinase	.	.	2949	11277	8900	6094	8316	9592	10474	140.991	60.179	30.434	47.659	64.248	73.001	1197.37	1192.02	1443.15	1088.74	960.55	935.03
XM_003726802.3	XP_003726850.1	LOC100891958	pyruvate dehydrogenase E1 component subunit beta%2C mitochondrial	.	.	2696	757	406	508	1872	2378	2461	10.353	3.003	2.775	11.735	17.423	18.762	87.92	59.481	131.591	268.083	260.482	240.314
XM_003726814.3	XP_003726862.2	LOC100893835	uncharacterized protein LOC100893835	.	.	1992	514	386	241	660	453	444	9.514	3.864	1.782	5.6	4.492	4.581	80.795	76.536	84.491	127.92	67.157	58.679
XM_003726820.3	XP_003726868.1	LOC100888741	achaete-scute homolog 5	.	.	2514	1	0	0	0	2	7	0.015	0	0	0	0.016	0.057	0.125	0	0	0	0.235	0.733
XM_003726821.3	XP_003726869.2	LOC100888898	uncharacterized protein LOC100888898 isoform X2	.	.	2565	12	5	6	1	2	0	0.172	0.039	0.034	0.007	0.015	0	1.465	0.77	1.634	0.151	0.23	0
XM_003726823.3	XP_003726871.1	LOC576820	la-related protein 6	.	.	4221	5700	4465	6495	11660	8821	6623	49.789	21.093	22.662	46.686	41.279	32.25	422.833	417.806	1074.6	1066.51	617.146	413.073
XM_003726825.3	XP_003726873.2	LOC578328	dipeptidase 1	.	.	2661	102	54	36	198	582	841	1.413	0.405	0.199	1.258	4.32	6.496	12.002	8.015	9.448	28.728	64.59	83.203
XM_003726827.3	XP_003726875.2	LOC757011	glycolipid transfer protein	.	.	5597	3731	2911	1824	4423	2188	1475	24.578	10.371	4.8	13.356	7.722	5.417	208.728	205.426	227.589	305.102	115.446	69.378
XM_003726833.3	XP_003726881.1	LOC100891821	protein phosphatase PTC7 homolog	.	.	2792	6138	4769	1373	2325	5195	6812	81.056	34.06	7.242	14.074	36.753	50.148	688.369	674.653	343.43	321.507	549.485	642.313
XM_003726834.3	XP_003726882.1	LOC100892038	uncharacterized protein LOC100892038	.	.	2542	947	729	288	428	588	991	13.736	5.719	1.669	2.846	4.569	8.013	116.65	113.272	79.122	65.006	68.31	102.633
XM_003726836.3	XP_003726884.1	LOC100893188	leucine repeat adapter protein 25	.	.	3499	68	53	147	591	291	273	0.717	0.302	0.619	2.855	1.643	1.604	6.085	5.983	29.34	65.212	24.56	20.54
XM_003726837.3	XP_003726885.2	LOC579158	methionine aminopeptidase 1	.	.	1399	1013	913	288	1125	3138	4115	26.697	13.013	3.032	13.591	44.306	60.457	226.726	257.764	143.766	310.469	662.401	774.355
XM_003726838.3	XP_003726886.2	LOC100893423	putative protein TPRXL	.	.	2660	0	0	1	1	3	23	0	0	0.006	0.006	0.022	0.178	0	0	0.263	0.145	0.333	2.276
XM_003726842.2	XP_003726890.1	LOC100894002	uncharacterized protein LOC100894002	.	.	744	0	0	16	3	22	6	0	0	0.317	0.068	0.584	0.166	0	0	15.019	1.557	8.732	2.123
XM_003726844.3	XP_003726892.2	LOC756464	uncharacterized protein LOC756464 isoform X2	.	.	2884	0	0	25	18	17	10	0	0	0.128	0.105	0.116	0.071	0	0	6.054	2.41	1.741	0.913
XM_003726847.3	XP_003726895.1	LOC100888796	histamine N-methyltransferase-like	.	.	880	0	1	0	0	0	0	0	0.023	0	0	0	0	0	0.449	0	0	0	0
XM_003726848.3	XP_003726896.1	LOC100888947	baculoviral IAP repeat-containing protein 2 isoform X1	.	.	2880	0	0	0	0	0	0	0	0	0	0	0	0	0	0	0	0	0	0
XM_003726871.3	XP_003726919.2	LOC593526	divergent protein kinase domain 1A	.	.	2186	1705	1336	579	525	765	797	28.757	12.187	3.901	4.059	6.913	7.494	244.222	241.393	184.974	92.724	103.347	95.983
XM_003726876.3	XP_003726924.1	LOC100888216	uncharacterized protein LOC100888216	.	.	1546	0	10	389	674	1405	1352	0	0.129	3.706	7.368	17.951	17.975	0	2.555	175.721	168.319	268.381	230.226
XM_003726884.3	XP_003726932.1	LOC591003	calmodulin isoform X2	.	.	849	21	19	35	81	106	299	0.912	0.446	0.607	1.612	2.466	7.239	7.745	8.839	28.79	36.835	36.871	92.715
XM_003726892.3	XP_003726940.2	LOC100890657	uncharacterized protein LOC100890657	.	.	2052	436	262	45	19	17	8	7.834	2.546	0.323	0.156	0.164	0.08	66.53	50.43	15.315	3.575	2.447	1.026
XM_003726895.3	XP_003726943.2	LOC100890887	myoblast determination protein 1 homolog 2	.	.	2057	0	0	1	0	3	1	0	0	0.007	0	0.029	0.01	0	0	0.34	0	0.431	0.128
XM_003726899.3	XP_003726947.2	LOC100891959	heparan sulfate glucosamine 3-O-sulfotransferase 1	.	.	5710	0	6	63	83	717	433	0	0.021	0.162	0.246	2.48	1.559	0	0.415	7.705	5.612	37.082	19.964
XM_003726909.2	XP_003726957.1	LOC100893340	uncharacterized protein LOC100893340	.	.	2789	39	48	99	72	84	151	0.516	0.343	0.523	0.436	0.595	1.113	4.379	6.798	24.79	9.967	8.894	14.253
XM_003726910.3	XP_003726958.1	LOC100893424	uncharacterized protein LOC100893424	.	.	1013	0	0	0	0	0	1	0	0	0	0	0	0.02	0	0	0	0	0	0.26
XM_003726911.3	XP_003726959.1	LOC100893560	uncharacterized protein LOC100893560	.	.	2213	0	0	0	1	0	0	0	0	0	0.008	0	0	0	0	0	0.174	0	0
XM_003726912.1	XP_003726960.1	LOC100894003	uncharacterized protein K02A2.6-like	.	.	849	0	0	0	0	0	0	0	0	0	0	0	0	0	0	0	0	0	0
XM_003726917.3	XP_003726965.1	LOC100888845	ras association domain-containing protein 1 isoform X1	.	.	8865	4227	3442	1798	2808	3379	3377	17.58	7.742	2.987	5.353	7.529	7.83	149.301	153.356	141.643	122.293	112.563	100.286
XM_003726918.3	XP_003726966.1	LOC100888845	ras association domain-containing protein 5 isoform X4	.	.	8686	2019	1622	870	1073	794	807	8.57	3.724	1.475	2.088	1.806	1.91	72.782	73.756	69.949	47.694	26.995	24.459
XM_003726919.3	XP_003726967.2	LOC590286	protein Spindly-A	.	.	3105	2185	1755	328	701	1695	1965	25.946	11.271	1.556	3.816	10.783	13.007	220.343	223.246	73.773	87.164	161.211	166.605
XM_003726922.2	XP_003726970.2	LOC100889446	galanin receptor type 1-like	.	.	756	0	0	0	0	0	0	0	0	0	0	0	0	0	0	0	0	0	0
XM_003726923.3	XP_003726971.1	LOC100889821	uncharacterized protein LOC100889821	.	.	5313	1479	1214	864	3113	3153	3076	10.264	4.556	2.395	9.902	11.722	11.9	87.164	90.25	113.568	226.216	175.255	152.417
XM_003726929.3	XP_003726977.1	LOC582038	histamine N-methyltransferase	.	.	1466	7	5	1	2	1	20	0.176	0.068	0.01	0.023	0.013	0.28	1.495	1.347	0.476	0.527	0.201	3.592
XM_003726930.3	XP_003726978.2	LOC586838	heparanase isoform X1	.	.	2254	459	333	147	64	115	293	7.508	2.946	0.96	0.48	1.008	2.672	63.763	58.352	45.546	10.962	15.067	34.222
XM_003726931.3	XP_003726979.1	LOC583590	probable tubulin polyglutamylase TTLL9 isoform X2	.	.	2272	628	474	734	1494	1380	1479	10.191	4.16	4.758	11.113	11.998	13.38	86.549	82.402	225.616	253.878	179.373	171.375
[truncated: 36,427 more rows]
