# Supplementary material for: Parallels and contrasts between the cnidarian and bilaterian maternal-to-zygotic transition are revealed in Hydractinia embryos
Source: PLoS Genet. 2023 Jul 13;19(7):e1010845. doi: 10.1371/journal.pgen.1010845 (PMC10368294; doi:10.1371/journal.pgen.1010845)
Supplement: S7 Table — (XLSX) [file pgen.1010845.s015.xlsx]

## Sheet: Zebrafish
Geneid	Histone?	Length	X1c_counts	X1c_tpm	X64c_counts	X64c_tpm	X1kc_counts	X1kc_tpm	ob_counts	ob_tpm	sph_counts	sph_tpm	dome_counts	dome_tpm	X50e_counts	X50e_tpm	shield_counts	shield_tpm	X75e_counts	X75e_tpm
mir-430_locus		16410	0	NA	321	NA	74872	NA	232322	NA	196986	NA	51002	NA	23082	NA	3488	NA	1030	NA
ENSDART00000168786	Protein B4	2047	20238.4	1437.29	22994.5	1482.75	26551.3	1680.11	16622.3	1492.93	11803.3	1213.58	6242.19	672.583	3093.43	307.752	1688.54	154.697	9312.24	3315.95
ENSDART00000158559	Probable histone H2A.1	2621	454	24.666	524	25.851	456	22.081	289	19.865	189	14.873	106	8.747	100	7.619	115	8.065	17	4.633
ENSDART00000182793	Late histone H2B.2.1	132	0	0	0	0	0	0	0	0	0	0	0	0	0	0	0	0	0	0
ENSDART00000172959	Histone H4 type VIII	303	0	0	0	0	0	0	0	0	0	0	0	0	0	0	0	0	2	9.041
ENSDART00000083397	Histone H4	767	1913.36	431.361	2673.29	546.768	2464.58	493.583	2062.36	585.865	2043.84	664.231	1957.92	662.617	1643.68	514.066	1638.65	473.694	202.874	227.865
ENSDART00000087894	Histone H4	376	218	142.053	288	170.475	400	230.123	487	397.393	825	769.742	2151	2061.32	2264	2012.22	3010	2492.44	539	1684.64
ENSDART00000110813	Histone H4	616	3069.93	930.327	4159.79	1143.34	3953.73	1062.76	3428.5	1306.97	3063.05	1335.34	3192.01	1444.76	2792.24	1168.39	2590.21	1003.54	471.897	708.026
ENSDART00000121963	Histone H4	312	2738.62	2499.23	3031.52	2517.8	3279.53	2632.61	2807.41	3205.51	3853.2	5040.69	7764.88	10364.7	8841.87	10966.6	9630.1	11145.7	704.715	3027.63
ENSDART00000154389	Histone H4	314	2635.56	2376.53	3004.89	2465.42	3488.15	2767.23	3124.86	3525.65	4035.12	5215.18	5267.44	6949.36	5481.4	6717.41	5482.17	6267.83	821.583	3489.99
ENSDART00000172861	Histone H4	464	1486.57	685.312	2083.82	871.765	1903.66	776.507	1706.29	986.829	1494.31	988.336	1531.92	1046.09	1356.73	857.481	2752.03	1615.21	300.266	675.069
ENSDART00000172884	Histone H4	382	1908.05	1209.71	2686.75	1546.85	2656.01	1486.87	2003.49	1591.14	2205.19	2002.1	2473.29	2307.96	2185.71	1891.39	2380.26	1918.03	253.869	773.654
ENSDART00000173074	Histone H4	406	2753.09	1575.1	3948.57	2051.97	3611.48	1826.01	3012.02	2158.53	3019.76	2475.95	3434.32	2897.44	2632.95	2057.1	3166.37	2303.27	486.44	1342.52
ENSDART00000173180	Histone H4	423	1344.71	718.548	1992.83	967.341	1896.7	896.577	1821.09	1220.11	1554.94	1191.63	1685.96	1331.01	1317.73	963.29	1644.6	1118.14	446.451	1155.13
ENSDART00000173197	Histone H4	394	2218.81	1334.87	3321.97	1815.06	2904.51	1543.1	2348.03	1769.92	2466.65	2125.15	2997.94	2657.54	2897.65	2379.85	3115.07	2381.38	275.813	799.205
ENSDART00000173254	Histone H4	397	2222.22	1319.98	2842.27	1533.51	2750.79	1443.14	2307.14	1717.05	2713.69	2308.64	3917.61	3429.28	3008.44	2440.19	3720.43	2808.27	240.505	688.36
ENSDART00000173323	Histone H4	420	847.892	458.425	1026.88	504.338	1103.84	527.875	1077.77	730.407	1194.08	925.606	2147.08	1714.7	1808.72	1337.52	2126.87	1462.9	253.406	662.841
ENSDART00000173363	Histone H4	406	4957.61	2836.35	5467.75	2841.45	6209.13	3139.42	5036.54	3609.38	5727.15	4695.79	8517.27	7185.77	7249.05	5663.64	7836.77	5700.61	1266.63	3495.77
ENSDART00000173419	Histone H4	285	19.873	21.601	22.923	22.702	19.84	18.934	35.912	48.857	95.962	149.619	378.395	600.453	270.179	398.748	295.879	407.769	10.016	50.774
ENSDART00000181152	Histone H4	312	211.699	193.193	226.848	188.406	234.128	187.943	281.935	321.913	371.633	486.163	1035.59	1382.32	1223.64	1517.68	1474.1	1706.1	31.154	133.845
ENSDART00000182372	Histone H4	312	405.446	370.005	518.861	430.934	564.917	453.48	835.99	954.535	1392.49	1821.63	2526.63	3372.6	3061.65	3797.37	4014.68	4646.51	628.065	2698.32
ENSDART00000182510	Histone H4	312	704.094	642.547	609.392	506.124	848.627	681.225	724.538	827.279	1234.53	1614.98	1846.21	2464.35	2129.24	2640.9	2235.41	2587.22	517.502	2223.32
ENSDART00000183194	Histone H4	312	5118.12	4670.73	6241.07	5183.46	6538.25	5248.5	5143.55	5872.91	5087.03	6654.76	8397.16	11208.7	5069.22	6287.35	5277.2	6107.72	1056.98	4541.03
ENSDART00000185109	Histone H4	312	389	354.996	485.832	403.503	584.652	469.322	655.862	748.864	1150.65	1505.25	3764.71	5025.21	4355.78	5402.47	4644.93	5375.95	698	2998.78
ENSDART00000185267	Histone H4	312	3604.54	3289.45	4384.69	3641.66	4776.91	3834.6	4028.03	4599.21	4463.59	5839.18	6307.08	8418.82	5976.81	7413.03	7433.7	8603.62	679.595	2919.71
ENSDART00000185351	Histone H4	312	722.066	658.948	824.667	684.919	928.605	745.426	913.962	1043.56	1191.22	1558.33	2408.93	3215.48	1756.99	2179.2	1512.33	1750.34	266.564	1145.22
ENSDART00000186527	Histone H4	312	519.871	474.428	718.517	596.757	866.08	695.235	658.587	751.975	893.189	1168.45	1360.95	1816.62	1992.75	2471.6	2065.74	2390.85	109.31	469.622
ENSDART00000186882	Histone H4	204	0	0	0	0	0	0	0	0	0	0	0	0	0	0	0	0	0	0
ENSDART00000186973	Histone H4	312	1194.63	1090.21	1096.43	910.63	1787.5	1434.89	1335.28	1524.62	1750.18	2289.55	3324.89	4438.13	3900.85	4838.23	4789.69	5543.49	490.627	2107.85
ENSDART00000187336	Histone H4	312	856.935	782.028	1126.35	935.474	1154.75	926.966	1073.34	1225.54	1423.58	1862.31	2293.62	3061.57	3140.74	3895.45	3163.41	3661.27	465.611	2000.38
ENSDART00000187881	Histone H4	312	204.648	186.759	198.832	165.138	409.697	328.879	244.808	279.522	325.597	425.941	490.994	655.388	749.899	930.099	945.752	1094.59	17.366	74.61
ENSDART00000188033	Histone H4	312	4495.87	4102.87	5547.79	4607.66	6126.56	4918.02	4967.41	5671.79	4606.47	6026.09	7107.35	9487.02	7393.45	9170.09	8386.05	9705.85	721.364	3099.16
ENSDART00000189965	Histone H4	312	829.961	757.412	883.46	733.749	1141.22	916.1	902.385	1030.34	959.595	1255.33	1571.3	2097.4	1670.72	2072.19	1984.37	2296.67	157.326	675.909
ENSDART00000190724	Histone H4	312	1220.37	1113.69	1486.76	1234.81	1815.09	1457.04	1405.34	1604.62	1624.86	2125.61	3079.96	4111.19	4120.38	5110.5	4638.71	5368.76	480.201	2063.06
ENSDART00000191984	Histone H4	312	168.237	153.531	145.819	121.108	275.857	221.441	216.8	247.542	283.508	370.879	398.034	531.303	600.36	744.626	922.076	1067.19	4.646	19.961
ENSDART00000192819	Histone H4	312	382.209	348.799	456.42	379.075	557.216	447.298	472.78	539.821	640.946	838.473	1651.58	2204.56	2152.15	2669.31	2235.44	2587.25	185.228	795.784
ENSDART00000047269	Histone H3.3A	1703	156	13.578	164.947	13.035	177.963	13.798	147.704	16.253	165.249	20.815	174.004	22.953	337.805	41.148	413.942	46.453	120.41	52.525
ENSDART00000098982	Histone H3.3A	2069	395.341	27.75	403	25.684	429.489	26.861	319.677	28.378	406.118	41.271	408.725	43.529	706.757	69.498	786.007	71.175	329	115.791
ENSDART00000137017	Histone H3.3A	925	585	103.979	461	74.356	620	97.992	468	104.938	513	131.622	487	130.371	903	223.348	948	216.515	58	51.511
ENSDART00000146211	Histone H3.3A	723	5489	1337.31	6382	1410.55	6309	1364.99	7162	2197.64	7372	2587.97	11877	4338.72	15128	5107.1	19820	6187.73	5259.7	6378.29
ENSDART00000151594	Histone H3.3A	544	22.659	8.205	0	0	3.607	1.158	24.347	11.08	12.594	6.554	0	0	7.032	3.506	8.329	3.85	0	0
ENSDART00000151600	Histone H3.3A	1089	148	21.568	151	19.972	156	20.228	71	13.063	102.311	21.542	89.311	19.646	153.299	31.15	241.763	45.326	89	64.888
ENSDART00000188898	Histone H3.3A	411	0	0	0	0	0	0	0	0	0	0	0	0	0	0	0	0	0	0
ENSDART00000192849	Histone H3.3A	669	0	0	0	0	0	0	0	0	0	0	0	0	0	0	0	0	30.304	40.692
ENSDART00000193606	Histone H3.3A	2376	0	0	9.053	0.496	3.037	0.163	8.492	0.649	5.751	0.503	15.075	1.382	14.244	1.206	29.527	2.301	67.103	20.324
ENSDART00000193056	Histone H3.3-like type 2	150	0	0	0	0	0	0	0	0	0	0	0	0	0	0	0	0	0	0
ENSDART00000182918	Histone H3, embryonic	141	0	0	0	0	0	0	0	0	0	0	0	0	1	8.31	0	0	0	0
ENSDART00000181048	Histone H3-like centromeric protein A	1704	671.128	58.378	927.086	73.215	880.051	68.187	578.597	63.627	558.718	70.33	355.061	46.807	575.501	70.057	448.1	50.253	100.576	43.845
ENSDART00000073405	Histone H3	411	800.884	448.937	900.769	458.767	1122.67	556.202	1148.56	806.65	1201.94	965.563	1625.54	1344.35	2163.73	1657.14	2563.88	1827.86	15.098	40.866
ENSDART00000089844	Histone H3	1306	126.214	14.854	111.153	11.874	174.382	18.27	233.353	34.694	426.917	72.646	679.984	121.024	992.322	163.12	1148.32	174.037	46.112	27.172
ENSDART00000115062	Histone H3	498	2052.88	848.357	2637.75	988.794	2673.19	978.279	2569.1	1333	2493.79	1479.31	2446.61	1501.3	2810.25	1595.32	2947.63	1552.92	41.001	83.04
ENSDART00000129254	Histone H3	411	1154.95	647.408	1347.29	686.184	1841.61	912.382	1610.96	1131.4	1749.11	1405.13	3082.14	2548.98	4191.08	3209.84	4094.23	2918.89	46.338	125.424
ENSDART00000133379	Histone H3	500	2546.74	1045.96	2776.45	1034.41	3621.93	1317.53	3336.4	1720.63	3753.18	2212.9	5880.93	3587.19	6791.26	3832.33	7203.61	3772.16	194.885	392.389
ENSDART00000152546	Histone H3	411	3989.39	2236.26	4560.62	2322.76	5382.24	2666.5	5089.68	3574.55	5109.57	4104.72	8321.92	6882.37	8662.13	6634.09	9359.5	6672.65	133.378	361.016
ENSDART00000153747	Histone H3	454	824.811	393.549	1053.5	456.214	1231.49	519.85	1105.16	661.346	932.396	638.045	1895.98	1338.93	2233.17	1459.89	2005.17	1217.48	38.612	89.688
ENSDART00000159524	Histone H3	519	3250.06	1261.88	3843.72	1354.01	4507.95	1550.52	3812.73	1859.43	3738.54	2084.27	4805.94	2773.81	3455.66	1845.13	3720.23	1842.7	55.327	105.492
ENSDART00000160575	Histone H3	500	1028.47	422.398	1304.72	486.091	1550.08	563.865	1382.43	712.936	1250.02	737.02	1483.9	905.136	1716.81	968.803	1552.35	812.883	85.626	172.403
ENSDART00000161592	Histone H3	470	1117.84	505.055	1233.42	505.75	1608.8	643.263	1391.92	789.103	1620.07	1050.24	2270.02	1520.09	2829.62	1753.39	3011.35	1732.57	41.247	90.98
ENSDART00000166041	Histone H3	461	3093.9	1440.77	3568.88	1508.37	4622.28	1904.7	3717.99	2172.22	3571.21	2386.18	5111.52	3525.8	4675.65	2984.96	4499.66	2667.76	47.062	106.821
ENSDART00000167099	Histone H3	650	3933.39	1106.35	5189.19	1323.94	5793.99	1446.03	4718.7	1670.16	4271.83	1729.53	4316.2	1815.81	3754.13	1459.95	3461.95	1246.01	51.462	71.812
ENSDART00000172825	Histone H3	522	2349.43	904.35	2727.14	952.425	3429.51	1169.54	2607.74	1260.86	2782.2	1537.89	3257.2	1864.26	3290.85	1742.24	2792.64	1371.54	59.349	112.21
ENSDART00000173032	Histone H3	828	1786.32	364.913	2508.32	464.906	2625.21	476.624	2306.13	593.923	2035.27	599.703	2010.58	617.452	2350.81	667.118	2415.78	633.36	37.087	37.809
ENSDART00000173105	Histone H3	630	2488.13	730.728	3421.77	911.485	3243.02	844.936	3171.42	1171.83	2527.03	1067.93	2727.93	1197.27	2744.69	1113.75	2499.65	938.928	57.76	84.066
ENSDART00000173349	Histone H3	491	327.33	138.228	452.705	173.444	440.659	164.734	432.354	229.197	478.362	289.945	456.177	285.892	503.828	292.15	731.034	393.473	21.497	44.455
ENSDART00000180881	Histone H3	411	0.019	0.011	0	0	0	0	1.573	1.105	181.034	145.432	383.259	316.961	478.48	366.455	379.834	270.794	0	0
ENSDART00000181917	Histone H3	411	258.406	144.85	271.69	138.374	620.819	307.57	463.407	325.457	408.511	328.173	332.997	275.394	720.586	551.877	1181.7	842.47	0	0
ENSDART00000182484	Histone H3	411	866.276	485.593	911.532	464.249	1020.76	505.71	1089.22	764.974	1215.21	976.225	2170.08	1794.7	2766.46	2118.76	3455.95	2463.85	13.629	36.891
ENSDART00000184101	Histone H3	411	1689.86	947.255	1890.52	962.852	2185.05	1082.53	2021.3	1419.59	1947.61	1564.59	3053.5	2525.3	3094.49	2369.99	3192.06	2275.71	29.095	78.751
ENSDART00000185229	Histone H3	411	1639.15	918.83	2059.77	1049.06	2314.75	1146.79	2047.5	1437.99	1946.35	1563.58	3051.69	2523.8	2768.02	2119.95	2961.68	2111.47	72.816	197.093
ENSDART00000185379	Histone H3	411	216.451	121.332	264.847	134.888	339.657	168.275	259.718	182.404	429.126	344.735	639.506	528.883	1151.21	881.681	865.44	616.997	10.231	27.693
ENSDART00000185663	Histone H3	411	292.658	164.05	304.589	155.129	345.334	171.088	350.342	246.05	667.811	536.48	1193.54	987.077	1778.57	1362.16	1514.22	1079.53	17	46.014
ENSDART00000186481	Histone H3	411	1873.23	1050.05	2240.78	1141.25	2971.2	1472.01	2288.2	1607.03	2580.57	2073.07	3267.2	2702.03	2852.74	2184.84	2539.66	1810.6	78.116	211.438
ENSDART00000189008	Histone H3	411	753.808	422.549	935.354	476.382	1111.16	550.496	930.413	653.442	1101.55	884.916	1855.39	1534.44	1845.29	1413.26	1756.66	1252.37	25.965	70.279
ENSDART00000193414	Histone H3	411	933.41	523.225	1102.52	561.521	1493.15	739.747	1343.69	943.689	1676.79	1347.03	2369.23	1959.39	2973.07	2276.99	2642.7	1884.05	21.304	57.665
ENSDART00000143995	Histone H2B.3	587	175	56.769	144	42.373	74	21.286	30	12.237	15	6.997	9	4.355	9	4.027	6	2.487	0	0
ENSDART00000055913	Histone H2B 3	824	32	6.578	49	9.138	50	9.134	31	8.033	48.895	14.496	46	14.213	61	17.416	57	15.036	5	5.128
ENSDART00000109316	Histone H2B 3	1439	592.718	62.396	671.386	64.161	909.407	85.244	774.935	103.087	908.319	138.304	1612.12	256.874	1682.24	247.547	1673.82	227.02	62.873	33.153
ENSDART00000109751	Histone H2B 3	592	509.996	163.45	394.971	114.824	661.084	187.896	442.999	178.539	936.897	431.838	1225.76	586.2	2810.93	1242.81	1708.52	699.728	37.372	59.226
ENSDART00000126590	Histone H2B 3	725	323.313	78.484	255.817	56.334	387.363	83.503	370.887	113.392	28.41	9.938	424.924	154.668	1123.57	377.953	1072.41	333.588	102.741	124.146
ENSDART00000152388	Histone H2B 3	448	425.44	207.28	441.929	195.478	881.625	380.037	489.744	299.323	728.161	508.889	776.64	560.004	1476.43	985.493	1357.66	841.716	34.641	82.121
ENSDART00000152449	Histone H2B 3	375	1682.13	1101.2	1727.93	1027.49	2245.89	1297.86	2072.71	1699.03	2200.49	2062.63	3526.21	3394.67	4408.15	3935.76	4296.76	3574.46	249.922	784.716
ENSDART00000152766	Histone H2B 3	372	1581.45	1049.63	1749.44	1054.44	2065.32	1210.16	1874.39	1557.83	2064.38	1962.13	2247.81	2193.56	2813.32	2546.7	2517.02	2122.95	141.512	450.06
ENSDART00000154377	Histone H2B 3	375	871.072	570.246	896.961	533.364	1212.58	700.728	1068.14	875.569	1310.97	1228.83	2404.42	2314.73	3317.07	2961.6	3040.49	2529.38	370.291	1162.66
ENSDART00000155850	Histone H2B 3	374	225.157	148.061	229.862	137.305	364.074	211.364	284.912	234.624	457.308	430.646	690.38	667.618	857.707	769.257	761.023	635.983	36.508	115.123
ENSDART00000156508	Histone H2B 3	727	9.637	2.331	6.199	1.36	7.133	1.532	11.106	3.383	541.644	188.778	285.756	103.64	34.197	11.462	33.87	10.498	2.18	2.624
ENSDART00000157206	Histone H2B 3	374	1021.91	672.002	1141.47	681.843	1453.44	843.797	1291.41	1063.47	1326.04	1248.72	2822.78	2729.71	2737.3	2455.02	2593.43	2167.31	49.757	156.903
ENSDART00000169756	Histone H2B 3	1241	1222.37	152.656	1451.76	164.573	1940.08	215.661	1668.84	263.248	2067.08	373.188	2891.03	545.755	3231.26	563.399	2513.97	404.211	77.404	48.391
ENSDART00000173232	Histone H2B 3	523	290.364	111.448	434.233	151.221	414.481	140.949	407.837	196.631	321.812	177.38	305.425	174.317	522.113	275.634	406.387	199.023	60.267	113.638
ENSDART00000186233	Histone H2B 3	381	0	0	0	0	0	0	0	0	1.105	1.008	0	0	0	0	0	0	0	0
ENSDART00000190053	Histone H2B 3	375	1066.13	697.941	1349.24	802.302	1758.06	1015.95	1497.01	1227.12	1924.53	1803.96	2792.16	2688.01	2979.27	2660	2156.84	1794.27	590.723	1854.78
ENSDART00000180682	Histone H2B 1/2/3/4/6	1125	0	0	0	0	1.492	0.186	25.346	4.486	25.331	5.131	15.007	3.177	29.979	5.862	22.422	4.045	4.512	3.165
ENSDART00000073457	Histone H2B 1/2	487	472.566	202.056	606.856	235.45	715.93	270.981	637.289	342.057	565.165	346.884	1147.76	728.229	1480.17	868.932	1508.17	821.862	242.395	507.371
ENSDART00000111053	Histone H2B 1/2	869	718.967	138.153	1012.76	176.579	988.521	168.86	920.979	223.172	836.651	231.971	744.227	215.163	978.444	261.391	899.171	221.886	127.513	122.339
ENSDART00000114598	Histone H2B 1/2	1197	1249.64	162.803	1533.27	181.315	1965.37	227.887	1877.85	308.974	1897.16	357.252	2961.95	583.08	3196.54	581.226	3713.96	622.823	266.268	173.627
ENSDART00000128017	Histone H2B 1/2	375	2332.95	1527.26	3019	1795.2	3371.22	1948.17	3099.05	2540.33	2776.62	2602.66	4304.51	4143.94	3971.7	3546.08	4042.53	3362.97	263.291	826.693
ENSDART00000145370	Histone H2B 1/2	1013	1230.97	195.725	1605.84	231.726	1653.19	233.823	1531.72	307.379	1500.17	344.505	1552.04	372.154	1596.65	353.69	1347.23	275.442	41.03	32.626
ENSDART00000152735	Histone H2B 1/2	747	720.443	168.13	734.472	155.494	1049.11	217.45	825.143	242.596	873.722	293.876	1755.67	614.718	1702.51	550.921	1733.86	518.689	179.717	208.893
ENSDART00000156838	Histone H2B 1/2	375	270.517	177.093	225.462	134.067	345.368	199.582	310.892	254.842	525.197	492.293	878.565	845.792	1360.94	1215.1	1114.73	927.343	127.236	399.501
ENSDART00000157137	Histone H2B 1/2	375	1323.79	866.615	1600.3	951.591	1878.38	1085.48	1719.25	1409.29	1543.43	1446.74	2804.8	2700.18	3218.66	2873.74	2922.23	2430.99	87.134	273.585
ENSDART00000159542	Histone H2B 1/2	1492	187.166	18.908	215.172	19.734	264.279	23.775	244.456	31.21	348.312	50.901	312.314	47.77	380.738	53.781	497.372	64.747	295.061	149.324
ENSDART00000172790	Histone H2B 1/2	1017	966.065	152.873	1331.25	191.186	1387.41	195.298	1345.75	268.776	1370.52	313.237	2036.91	486.113	1782.48	392.99	1667.14	339.234	213.623	169.058
ENSDART00000173010	Histone H2B 1/2	465	1022.13	469.595	1255.22	523.343	1329.39	540.441	1152	664.056	1086.13	715.98	994.236	676.675	880.058	554.351	852.949	498.904	68.51	153.544
ENSDART00000173138	Histone H2B 1/2	652	1609.92	450.913	1645.83	418.138	2144.29	532.914	1769.52	623.704	2404.06	969.278	2983.38	1249.9	2563.16	992.653	1855.11	664.897	293.082	407.268
ENSDART00000173158	Histone H2B 1/2	463	1057.29	489.06	1535.82	644.697	1581.73	647.39	1415.42	821.386	1399.53	928.773	1379.86	945.417	1330.37	843.652	1266.19	745.662	65.414	147.547
ENSDART00000173160	Histone H2B 1/2	669	1174.66	317.609	1685.62	413.442	1676.1	402.254	1606.02	546.644	1350.52	525.811	1300.53	526.374	1596.38	597.203	1584.47	548.453	240.298	322.672
ENSDART00000173332	Histone H2B 1/2	467	1379.48	629.556	1373.38	568.802	2012.55	812.768	1582.9	906.451	1950.46	1277.16	3113.63	2105.33	2540.55	1589.97	1853.54	1077.07	186	414.171
ENSDART00000173413	Histone H2B 1/2	453	1156.53	553.746	1326.36	576.33	1920.33	813.471	1466.12	880.462	1603.69	1101.28	1867.04	1323.11	2038.24	1337.04	1887.23	1149.88	186	433.498
ENSDART00000173426	Histone H2B 1/2	488	456.987	194.787	557.489	215.608	749.58	282.856	570.824	305.423	602.548	368.681	896.091	566.789	924.986	541.311	945.242	513.47	88.487	184.637
ENSDART00000183481	Histone H2B 1/2	375	167.527	109.671	88.914	52.871	165.232	95.485	87.29	71.553	403.559	378.276	460.87	443.679	1287.6	1149.62	839.855	698.673	101.402	318.386
ENSDART00000184379	Histone H2B 1/2	375	1068.59	699.551	1408.73	837.681	1459.05	843.157	1466.51	1202.12	1301.06	1219.55	2153.57	2073.23	4165.7	3719.29	4729.85	3934.75	156.359	490.942
ENSDART00000186828	Histone H2B 1/2	375	283.374	185.51	318.612	189.457	421.961	243.844	353.256	289.568	474.518	444.79	942.267	907.118	935.572	835.314	993.76	826.706	61.996	194.658
ENSDART00000040328	Histone H2AX	626	6721	1991.44	8256	2218.83	8971	2357.94	8412	3135.61	7864	3352.72	14304.6	6333.13	12648	5177.08	17747	6725.06	245	359.644
ENSDART00000162566	Histone H2A.Z	387	157.081	97.423	144.419	81.33	184.333	100.93	131.754	102.348	165.096	146.625	187.422	171.148	482.964	408.842	500.998	394.814	0	0
ENSDART00000182520	Histone H2A.Z	4279	151.772	4.912	126.103	3.706	147.082	4.244	185.164	7.585	171.728	8.054	220.642	10.862	442.857	20.126	502.151	20.994	328.066	53.295
ENSDART00000099660	Histone H2A.V	831	2993	608.606	3315.78	611.744	3915.78	707.679	2859.39	733.04	2480.04	727.416	1930.92	590.302	2294.55	648.198	2317.5	604.822	311.265	315.891
ENSDART00000139199	Histone H2A.V	766	0	0	1.219	0.25	1.22	0.245	58.613	16.679	67.957	22.123	28.078	9.518	39.446	12.358	35.501	10.28	3.735	4.202
ENSDART00000159861	Histone H2A type 1-A	556	10833	3799.63	13648	4343.34	13589	4224.94	9288	4094.75	5446	2745.84	1672	873.547	578	279.273	344	154.072	19	32.839
ENSDART00000073402	Histone H2A	387	434.604	269.546	377.357	212.509	840.675	460.307	512.966	398.478	1019.04	905.032	1531.57	1398.58	2122.37	1796.64	1886.69	1486.82	50.35	150.198
ENSDART00000073404	Histone H2A	482	244.19	106.094	283.428	111.736	288.122	110.787	322.316	175.761	366.731	228.674	430.13	277.2	522.127	311.354	588.389	325.677	11.223	23.852
ENSDART00000099859	Histone H2A	387	917.825	569.244	646.488	364.071	1103.98	604.48	726.316	564.211	1372.34	1218.8	1571.54	1435.08	2578.93	2183.13	1616.24	1273.68	125.954	375.734
ENSDART00000100022	Histone H2A	909	1070	194.349	1488	245.255	1443	233.046	1010	231.407	632	165.684	1073	293.457	1013	255.974	1399.39	326.56	173	156.982
ENSDART00000103006	Histone H2A	612	1037.64	317.35	1078.16	299.066	1552.14	421.029	1237.33	475.999	1041.91	458.363	1576.08	719.8	1322.94	558.565	1600.72	625.778	68.09	103.083
ENSDART00000114908	Histone H2A	387	1450.09	899.36	1499.11	844.228	1768.42	968.286	1533.41	1191.17	1535.23	1363.47	2993.17	2733.27	3500.73	2963.46	3678.62	2898.95	117.274	349.841
ENSDART00000123660	Histone H2A	798	4214.82	902.678	5465.33	1061.96	5589.82	1063.8	4900.59	1322.87	4116.52	1271.3	4937.14	1588.5	3524.33	1047.89	3085.06	847.608	87.37	93.288
ENSDART00000125128	Histone H2A	387	1378.7	855.083	1740.21	980.002	2092.38	1145.67	1820.47	1414.17	1741.01	1546.22	2836.32	2590.04	2958.57	2504.51	2704.07	2130.95	176.407	526.244
ENSDART00000129239	Histone H2A	470	1187.46	536.508	1461.09	599.102	1526.57	610.384	1350.65	765.706	1180.4	765.214	1556.33	1042.18	1394.61	864.179	1436.62	826.554	66.76	147.257
ENSDART00000129969	Histone H2A	387	1742.04	1080.43	2141.42	1205.95	2337.46	1279.86	2115.15	1643.08	1949.93	1731.77	3476.6	3174.73	3030.31	2565.24	2924.31	2304.52	72.384	215.931
ENSDART00000130760	Histone H2A	600	1536.78	483.263	2058.27	587.101	2252.38	628.18	1993.38	788.319	2276.61	1029.65	2139.64	1004.34	2878.37	1249.09	1813.96	729.012	97	150.929
ENSDART00000147978	Histone H2A	438	2704.3	1366.21	2979.98	1367.05	3840.87	1716.33	3018.78	1912.33	2977.12	2157.01	3638.74	2718.07	3052.13	2110.56	2533.72	1628.37	183.145	449.146
ENSDART00000155060	Histone H2A	385	508.161	317.912	587.867	334.044	754.469	416.706	670.938	525.732	827.283	741.247	1377.24	1268.47	2003.83	1711.08	1966.74	1563.78	113.905	342.68
ENSDART00000170763	Histone H2A	661	1418.67	389.941	1752.58	436.98	1710.54	417.263	1672.31	578.551	1362.8	539.294	1217.06	500.577	1927.93	732.961	2634.71	926.921	131	178.716
ENSDART00000172787	Histone H2A	503	3265.78	1329.26	3683.3	1359.9	4506.25	1624.61	3794.47	1939.16	3693.53	2158.01	3781.56	2286.08	3015.63	1686.74	2674.37	1388	219.134	437.3
ENSDART00000172831	Histone H2A	706	1803.57	453.545	2053.76	468.515	2653.38	592.467	2043.03	646.972	1721.77	623.757	1905.35	718.072	1598.11	556.617	2179.39	702.053	141.397	176.838
ENSDART00000172847	Histone H2A	579	1306.43	432.196	1538.08	461.582	1752.22	514.014	1625.21	675.985	1573.34	748.432	1963.59	968.752	1400.63	638.935	1658.66	700.965	96.035	156.909
ENSDART00000172898	Histone H2A	460	1389.97	649.479	2046.12	867.781	1736.11	717.839	1741.17	1020.74	1594.13	1068.78	1753.26	1213.31	1649.91	1056.9	2263.15	1346.26	65.114	148.283
ENSDART00000173199	Histone H2A	586	1708.6	555.62	2134.02	629.47	2363.59	681.557	1988.48	813.041	1746.09	816.525	2663.67	1292.16	2094.43	939.364	2118.29	880.082	46	73.92
ENSDART00000173212	Histone H2A	578	1110.32	368.228	1342.49	403.89	1497.8	440.461	1429.52	596.035	1301.97	620.878	1597.93	790.238	1508.97	690.039	1942.66	823.012	132.722	217.372
ENSDART00000173404	Histone H2A	507	664.151	267.098	1125.33	410.552	905.336	322.5	938.927	474.19	743.131	429.044	419.711	250.77	666.045	368.184	933.176	478.58	60.144	118.635
ENSDART00000173446	Histone H2A	463	3334.39	1542.36	4145.88	1740.33	4367.07	1787.41	3745.74	2173.71	3637.23	2413.78	6000.95	4111.58	4899.67	3107.12	5425.95	3195.35	131	295.482
ENSDART00000181344	Histone H2A	387	677.361	420.106	797.442	449.081	1328.07	727.176	909.168	706.252	1017.59	903.737	1171.03	1069.35	1722.41	1458.07	1719.22	1354.84	72.59	216.543
ENSDART00000181793	Histone H2A	387	10549.7	6543.04	13005.5	7324.05	15798.5	8650.37	12684.2	9853.24	11607.7	10309	16767	15311.1	16124.8	13650.1	17379.8	13696.2	565.879	1688.08
ENSDART00000185669	Histone H2A	387	299.931	186.02	268.466	151.187	482.194	264.023	423.39	328.894	504.906	448.416	1011.99	924.121	1576.93	1334.91	1956.25	1541.63	197.333	588.667
ENSDART00000186079	Histone H2A	387	868.054	538.375	620.413	349.386	1079.93	591.31	981.747	762.633	1839.48	1633.68	3099.8	2830.64	4014.59	3398.46	4000.71	3152.78	128.156	382.304
ENSDART00000188079	Histone H2A	387	3856.9	2392.09	4105.41	2311.97	5758.59	3153.08	4006.43	3112.24	5264.37	4675.38	6258.28	5714.87	8881.39	7518.33	8151.73	6424.01	146.775	437.846
ENSDART00000188505	Histone H2A	387	2490.38	1544.56	2948.71	1660.57	3537.7	1937.05	3017.93	2344.37	2753.46	2445.4	5479.66	5003.86	4909.68	4156.17	5452.97	4297.24	203.001	605.577
ENSDART00000190100	Histone H2A	387	367.299	227.802	281.415	158.479	687.339	376.348	411.47	319.635	480.762	426.974	926.153	845.735	978.891	828.657	1220.99	962.209	40.924	122.08
ENSDART00000190174	Histone H2A	387	423.641	262.746	458.837	258.395	566.094	309.961	684.972	532.094	834.173	740.844	1324.28	1209.29	1219.51	1032.35	1110.25	874.935	73.377	218.892
ENSDART00000192552	Histone H2A	387	0	0	0	0	0	0	0	0	0	0	0	0	0	0	15.613	12.304	0	0
ENSDART00000172954	Histone H1C	723	38.417	9.36	41.693	9.215	58.516	12.66	132.799	40.749	378.033	132.71	796.369	290.917	930.655	314.182	1082.5	337.953	22	26.679
ENSDART00000077635	Histone H1.5	702	0	0	0	0	0	0	0	0	0	0	0	0	0	0	0	0	0	0
ENSDART00000081359	Histone H1.5	1299	7	0.829	6	0.645	11	1.16	28	4.189	118	20.204	350	62.679	421	69.634	392	59.78	24	14.23
ENSDART00000188165	Histone H1.5	531	0	0	0	0	0	0	0	0	0	0	0	0	0	0	0	0	0	0
ENSDART00000124705	Histone H1.3	1394	19	2.074	25	2.478	37	3.596	101	13.932	180	28.419	898	148.344	998	152.258	1393	195.898	70	38.272
ENSDART00000076200	Histone H1.10	2297	6	0.376	7	0.398	7.017	0.392	12.423	0.984	12.499	1.134	15.612	1.485	11.03	0.968	19.017	1.537	24.264	7.622
ENSDART00000056286	Histone H1.0-B	1331	0	0	0	0	0	0	1	0.145	4	0.666	6	1.045	13	2.091	31	4.597	18	10.377
ENSDART00000041385	Histone H1	692	56.641	14.631	50.949	11.938	72.728	16.679	147.142	47.858	347.965	129.464	1226.34	474.549	1122.95	401.599	1234.91	408.539	9.366	12.021
ENSDART00000049135	Histone H1	600	25	7.862	29	8.272	40	11.156	139.35	55.109	309.378	139.923	1147.65	538.701	1704.88	739.848	1562.87	628.105	56	87.134
ENSDART00000064400	Histone H1	600	7.609	2.393	15.589	4.447	21.801	6.08	54.859	21.695	117.957	53.348	530.558	249.041	659.268	286.094	803.645	322.978	24.206	37.663
ENSDART00000073452	Histone H1	871	44.709	8.566	57.109	9.929	62.05	10.569	147.283	35.587	275.962	76.294	968.826	279.299	1120.49	298.484	1148.32	282.554	43.452	41.57
ENSDART00000109720	Histone H1	348	32.359	24.144	38.051	25.802	58.272	38.35	84.858	79.251	114.035	121.926	512.659	561.848	498.048	506.639	517.09	490.226	33.634	119.488
ENSDART00000111706	Histone H1	615	5.105	1.551	6.024	1.66	13.024	3.509	104.029	39.747	331.683	144.925	1010.17	458.243	939.672	394.07	1097.55	426.18	11.347	17.063
ENSDART00000126625	Histone H1	621	17.295	5.182	10.04	2.729	15.31	4.069	46.565	17.552	103.146	44.464	430.215	192.569	584.966	242.073	628.316	240.721	13	19.29
ENSDART00000137502	Histone H1	615	66.273	20.13	74.3	20.468	97.812	26.352	198.504	75.843	389.206	170.06	1250.86	567.429	1541.58	646.492	1407.19	546.416	45	67.669
ENSDART00000152195	Histone H1	650	65.682	18.474	62.301	15.895	96.71	24.136	156.116	55.257	249.054	100.834	1064.02	447.627	1482.37	576.479	1778.5	640.114	12.37	17.262
ENSDART00000154851	Histone H1	703	115	29.084	94	21.565	142.44	31.986	321.392	102.355	783.649	285.51	2321.95	879.995	2915.94	1021.33	2379.3	770.792	49.972	62.837
ENSDART00000156727	Histone H1	717	60.757	14.967	35.177	7.861	67.183	14.697	226.081	70.14	602.369	213.803	1463.36	540.426	1997.02	681.571	1742.98	550.156	17.24	21.13
ENSDART00000172795	Histone H1	704	50.535	12.757	67.151	15.377	58.937	13.21	157.784	50.155	326.348	118.675	453.374	171.503	339.544	118.705	557.502	180.266	18.54	23.269
ENSDART00000172913	Histone H1	741	299.403	70.617	405.335	86.727	437.409	91.625	748.228	222.31	1203.59	409.114	3239.49	1146.15	2177.14	711.909	2543.83	769.034	53.608	62.958
ENSDART00000173025	Histone H1	705	166.913	42.054	199.626	45.626	256.595	57.403	355.415	112.763	576.218	209.144	1340.53	506.152	1869.01	652.186	1665.97	537.675	90.632	113.561
ENSDART00000173045	Histone H1	884	85.405	16.062	102.701	17.526	89.933	15.037	223.899	53.108	422.391	114.636	1056.07	298.922	728.698	190.582	906.23	218.912	49.806	46.781
ENSDART00000173380	Histone H1	720	66.897	16.388	89.952	19.991	100.281	21.816	224.144	69.157	445.022	157.086	843.98	309.989	1088.78	369.57	1004.05	315.181	10.415	12.698
ENSDART00000183252	Histone H1	621	0	0	0	0	0	0	9.552	3.6	0	0	641.589	287.182	0	0	129.237	49.514	7.413	11.001
ENSDART00000121952	Core histone macro-H2A.2	2001	70.899	5.162	87.63	5.793	96.841	6.282	75.94	6.992	61.669	6.5	84.296	9.311	84.769	8.645	139.674	13.118	122	44.536
ENSDART00000158720	Core histone macro-H2A.2	678	0	0	0	0	0	0	0	0	4.369	1.671	2.345	0.932	0	0	0	0	0	0
ENSDART00000159453	Core histone macro-H2A.2	897	13.212	2.44	17.37	2.911	24.159	3.967	14.06	3.275	6.962	1.855	12.359	3.436	15.231	3.912	35.073	8.32	0	0
ENSDART00000171831	Core histone macro-H2A.2	883	1.889	0.356	0	0	0	0	0	0	0	0	0	0	0	0	8.253	1.996	0	0
ENSDART00000162548	Core histone macro-H2A.1	3056	148	6.825	135.255	5.664	140.07	5.758	91	5.31	86	5.746	125.103	8.768	199.704	12.922	392.244	23.357	0	0
ENSDART00000163152	Core histone macro-H2A.1	3501	0	0	4.745	0.172	7.373	0.263	0	0	0	0	55.835	3.391	252.736	14.168	561.532	28.966	285.154	57.158
ENSDART00000000004	.	2476	683	39.449	691	36.241	651	33.511	367	26.816	250	20.912	99	8.683	60	4.859	43	3.205	20	5.794
ENSDART00000000005	.	2604	7	0.383	10	0.497	6	0.293	4	0.277	2	0.158	1	0.083	1	0.077	0	0	15	4.117
ENSDART00000000042	.	2585	643.108	35.462	526.471	26.362	555.419	27.297	423.358	29.534	430.31	34.367	161.049	13.488	258.025	19.951	135.42	9.639	31.901	8.824
ENSDART00000000069	.	2033	619.34	44.316	695.278	45.172	729.982	46.54	457.024	41.357	376.331	38.985	313.654	34.049	353.762	35.459	377.216	34.819	20.495	7.353
ENSDART00000000070	.	1859	354	27.953	301	21.58	435	30.6	239.409	23.903	303.161	34.649	174.298	20.87	192.24	21.254	199.787	20.345	75.31	29.81
ENSDART00000000160	.	2292	513.12	32.217	445.583	25.403	515.538	28.845	354.513	28.155	228.094	20.738	101	9.627	32.875	2.893	18.18	1.473	8.524	2.684
ENSDART00000000192	.	6443	556.855	11.796	704.46	13.553	777.415	14.687	467.739	12.545	347.196	10.662	91.558	2.953	54.095	1.61	39.51	1.082	55	5.85
ENSDART00000000198	.	3295	101.435	4.319	109.433	4.232	126.321	4.795	74.408	4.01	63.067	3.891	7.963	0.515	0	0	0	0	0	0
ENSDART00000000221	.	1582	3	0.284	0	0	1	0.084	1	0.12	0	0	16.028	2.295	38.124	5.042	120.356	14.667	12.044	5.706
ENSDART00000000250	.	3780	0	0	0	0	2	0.066	3	0.14	4	0.214	4	0.224	13	0.672	4	0.19	16	2.959
ENSDART00000000280	.	4113	0	0	3.018	0.092	3.302	0.099	7.681	0.328	7.645	0.374	14.568	0.747	18.245	0.864	24.746	1.078	78.688	13.322
ENSDART00000000382	.	8958	41	0.62	75	1.03	31	0.418	52	0.995	34	0.745	33	0.76	49	1.041	52	1.016	44	3.34
ENSDART00000000392	.	3033	2	0.093	2	0.084	2.14	0.089	6.495	0.382	5.164	0.348	11	0.777	14	0.913	6.436	0.386	0	0
ENSDART00000000486	.	2781	84.347	4.301	78.652	3.642	30.36	1.38	61.345	3.958	26.595	1.964	37.614	2.914	11.643	0.833	14.188	0.934	9.167	2.345
ENSDART00000000488	.	546	0	0	0	0	0	0	0	0	0	0	0	0	0	0	0	0	2	3.547
ENSDART00000000552	.	2951	924	44.225	926	40.248	1002	42.75	797	48.269	679	47.08	500	36.367	179	12.019	91	5.624	37	8.886
ENSDART00000000564	.	2142	42.341	2.861	0.186	0.011	94.673	5.701	0.109	0.009	0	0	0	0	0	0	0	0	0	0
ENSDART00000000566	.	6265	251.5	5.483	306.003	6.059	275.682	5.361	212.618	5.869	213.447	6.747	182.955	6.073	230.192	7.052	146.031	4.115	49.109	5.376
ENSDART00000000670	.	6112	172.995	3.869	199.803	4.058	215.26	4.294	134.092	3.797	156.262	5.066	62.254	2.119	83.586	2.627	131.838	3.811	80.735	9.067
ENSDART00000000678	.	1379	2	0.221	0	0	0	0	2	0.279	0	0	0	0	0	0	0	0	5	2.768
ENSDART00000000693	.	1386	5	0.549	4	0.399	3	0.294	4	0.555	6	0.954	8	1.33	29	4.453	12	1.699	6	3.302
ENSDART00000000698	.	1153	6	0.817	6	0.742	8	0.969	10	1.719	7	1.377	0	0	4	0.76	4	0.701	0	0
ENSDART00000000744	.	1966	90	6.681	119	8.021	132	8.731	120	11.265	110	11.821	96	10.81	139	14.452	186	17.811	86	32.008
ENSDART00000000804	.	2817	318.377	16.012	299.46	13.677	359.71	16.126	225.439	14.346	213.14	15.528	143.73	10.983	194.008	13.686	147.856	9.6	0	0
ENSDART00000000831	.	951	291	49.982	293	45.67	280	42.77	162	35.108	114	28.27	59	15.269	33	7.89	26	5.74	1	0.858
ENSDART00000000876	.	2945	595.032	28.542	771.823	33.619	753	32.196	669.605	40.642	484.32	33.654	276.184	20.131	127.87	8.605	15.175	0.94	0	0
ENSDART00000000877	.	1379	0	0	0	0	0	0	2	0.279	3	0.48	0	0	0	0	1	0.142	0	0
ENSDART00000000887	.	1476	8	0.818	11	1.021	8.013	0.73	3	0.388	2	0.296	0	0	2	0.286	1	0.132	2	1.025
ENSDART00000000948	.	2135	2	0.136	0	0	1	0.06	0	0	0	0	0	0	0	0	0	0	9	3.061
ENSDART00000000992	.	1033	3221.83	500.287	3874.33	546	3892.12	537.646	3399.3	666.252	2604.22	584.108	2049.84	480.138	2687.39	581.512	2447.71	488.794	267.501	207.751
ENSDART00000001092	.	6325	22.557	0.487	4.938	0.097	19.31	0.372	5.939	0.162	16.2	0.507	10.613	0.349	0.018	0.001	0.072	0.002	0	0
ENSDART00000001102	.	2828	0	0	1.695	0.077	1.696	0.076	3.392	0.215	0	0	26.067	1.984	246.911	17.346	392.297	25.366	0	0
ENSDART00000001159	.	3199	659	28.952	803	32.037	956	37.442	636	35.359	569	36.218	519	34.659	469	28.913	375	21.275	24	5.291
ENSDART00000001201	.	1504	1333	133.445	1428	129.78	1341	119.549	876	110.831	570	82.546	551	83.521	434	60.752	580	74.823	83	41.625
ENSDART00000001253	.	990	33	5.396	57	8.458	66	9.599	41	8.46	32	7.556	5	1.233	2	0.455	2	0.42	0	0
ENSDART00000001313	.	3126	2	0.09	0	0	0	0	0	0	0	0	0	0	0	0	0	0	7	1.581
ENSDART00000001318	.	1730	578.949	49.516	576.333	44.753	768.468	58.546	542.434	58.652	527.555	65.297	605.115	78.442	453.147	54.243	359.203	39.611	16.75	7.18
ENSDART00000001331	.	1181	426	56.385	412	49.498	249	29.331	186	31.091	89	17.026	33	6.599	19	3.509	17	2.896	3	1.987
ENSDART00000001359	.	873	13	2.484	20	3.467	10	1.698	6	1.446	4	1.103	6	1.725	1	0.266	7	1.718	3	2.862
ENSDART00000001376	.	949	1090	187.705	1060	165.651	916	140.281	429	93.211	273	67.875	199	51.633	254	60.889	344	76.135	152	130.813
ENSDART00000001424	.	1268	424.991	51.76	430.465	47.589	384.312	41.664	174.227	26.804	114.846	20.222	48.752	8.977	23.504	3.997	24.344	3.818	36	21.951
ENSDART00000001444	.	3360	3467	144.609	3758	142.345	3631	135.018	1978	104.41	1530	92.464	741	46.987	1206	70.596	1419	76.436	256	53.585
ENSDART00000001649	.	4785	56.912	1.64	89.236	2.335	83.607	2.148	46.602	1.699	48.14	2.01	52.542	2.303	54.773	2.216	56.165	2.091	0	0
ENSDART00000001678	.	3251	292	12.611	244	9.57	310	11.936	218	11.915	200	12.515	53	3.48	65	3.94	37	2.064	34	7.369
ENSDART00000001691	.	2526	0	0	0	0	0	0	0	0	1	0.082	3	0.258	0	0	3	0.219	14	3.97
ENSDART00000001737	.	2906	0	0	0	0	6.163	0.267	10.695	0.658	12.612	0.889	0	0	22.643	1.545	20.935	1.315	52.765	12.88
ENSDART00000001795	.	2868	492.418	24.296	634.113	28.411	732.143	32.2	547.863	34.203	523.687	37.43	570.776	42.791	903.407	62.526	976.842	62.226	231	57.184
ENSDART00000001803	.	1916	751.154	57.367	980.267	67.974	1007.64	68.561	723.139	69.836	511.949	56.597	366.873	42.494	218.446	23.363	202.563	19.953	17.102	6.548
ENSDART00000001821	.	1668	0	0	0	0	0	0	0	0	0	0	0	0	0	0	0	0	0	0
ENSDART00000001830	.	1421	1042	111.281	1123	108.874	1066	101.367	776	104.721	640	98.856	545	88.089	516	77.024	648	89.156	67	35.839
ENSDART00000001861	.	2485	0	0	20.319	1.062	0	0	1.058	0.077	0.001	0	0	0	36.662	2.957	0	0	45	12.986
ENSDART00000001907	.	3066	168.494	7.743	230.738	9.63	466.791	19.123	168.551	9.802	85.152	5.669	109.611	7.656	54.139	3.491	0	0	0	0
ENSDART00000001930	.	1088	0	0	1	0.132	0	0	0	0	0	0	0	0	0	0	1	0.188	0	0
ENSDART00000002027	.	1795	337.787	27.728	316.194	23.566	388.07	28.378	314.465	32.638	264.742	31.453	68.063	8.47	22.628	2.6	11.461	1.213	0	0
ENSDART00000002029	.	2125	1530	104.304	1924	119.096	1745	106.001	1136	97.948	880	86.86	425	43.967	252	24.07	199	17.503	27	9.23
ENSDART00000002046	.	1574	0	0	0	0	0	0	8	0.962	9	1.238	2	0.288	7	0.931	4	0.49	5	2.382
ENSDART00000002053	.	2929	0	0	0	0	0	0	0	0	12.591	0.88	0	0	0	0	0	0	0	0
ENSDART00000002055	.	4324	50.517	1.617	52.754	1.534	50.839	1.451	62.809	2.545	44.74	2.076	22.286	1.085	28	1.259	13.229	0.547	19.838	3.188
ENSDART00000002075	.	1662	23.706	2.12	38.936	3.162	40.833	3.253	29.361	3.32	9.506	1.23	0	0	0	0	0	0	0	0
ENSDART00000002078	.	1604	0	0	0	0	0	0	0	0	0	0	0	0	1	0.13	0	0	0	0
ENSDART00000002094	.	851	0	0	0	0	0	0	0	0	0	0	0	0	0	0	1	0.253	17	16.744
ENSDART00000002095	.	1857	206	16.286	220	15.791	200	14.086	127	12.695	82	9.383	47	5.634	42	4.649	55	5.608	44	17.437
ENSDART00000002096	.	2091	2.261	0.157	2.096	0.132	0	0	4.795	0.421	0	0	0	0	2.479	0.241	0	0	2.318	0.807
ENSDART00000002118	.	5811	6.461	0.152	19.849	0.425	12.63	0.265	26.006	0.776	45.6	1.557	34.411	1.234	65.894	2.181	0.001	0	151.339	17.903
ENSDART00000002128	.	1076	0	0	0	0	0	0	0	0	3	0.641	5	1.116	4	0.824	6	1.141	0	0
ENSDART00000002164	.	3821	117.386	4.277	144.339	4.775	190.407	6.185	150.816	6.954	105.144	5.551	164.55	9.117	200.644	10.262	235.796	11.096	94.806	17.336
ENSDART00000002166	.	1722	27189.4	2337.49	32692.9	2551.78	36483	2793.84	26971.1	2931.41	19258.5	2396.01	9509.58	1239.09	5128.14	617.016	2918.5	323.496	14.176	6.108
ENSDART00000002186	.	3834	2203.84	80.004	2425.79	79.972	2558.63	82.814	1925.99	88.494	1547.13	81.388	1053.04	58.137	1040.42	53.024	754.248	35.367	96.028	17.497
ENSDART00000002217	.	1717	0	0	0	0	0	0	0	0	1	0.125	1	0.131	1.211	0.146	3	0.334	36.87	15.938
ENSDART00000002221	.	2140	16	1.082	10	0.614	13	0.784	11	0.941	17	1.665	6	0.616	17	1.611	18	1.571	23	7.802
ENSDART00000002241	.	1263	153.438	18.773	109.816	12.196	195.153	21.254	119.81	18.517	103.593	18.324	76.793	14.205	73.492	12.556	57.731	9.095	0	0
ENSDART00000002242	.	1383	0	0	0	0	0	0	0	0	0	0	0	0	0	0	0	0	1	0.552
ENSDART00000002244	.	564	727	249.755	942	293.611	1041	317.068	852	367.971	693	342.261	772	395.232	816	386.291	950	416.82	53	89.796
ENSDART00000002247	.	2163	403.577	26.986	491.752	29.857	483.825	28.828	327.421	27.691	216.583	20.969	299.558	30.399	309.075	28.959	303.819	26.212	0	0
ENSDART00000002250	.	2476	541	31.247	537	28.164	425	21.877	318	23.235	404	33.794	1037	90.955	1651	133.694	2340	174.438	383	110.96
ENSDART00000002279	.	4068	5.951	0.203	4.346	0.135	8.134	0.247	6.819	0.294	1.379	0.068	2.938	0.152	4.974	0.238	0	0	0	0
ENSDART00000002309	.	3476	2	0.08	0	0	2	0.072	1.872	0.095	0	0	0	0	1	0.056	4	0.208	6	1.212
ENSDART00000002318	.	2496	747	42.773	689	35.824	917	46.796	690	49.982	762	63.192	1047	91.043	1650	132.464	1991.99	147.216	540	155.097
ENSDART00000002341	.	1852	1	0.079	0	0	1	0.071	2	0.201	16	1.836	92	11.062	71	7.882	71	7.26	4	1.59
ENSDART00000002348	.	1582	0	0	0	0	0	0	0	0	0	0	0	0	0	0	0	0	0	0
ENSDART00000002384	.	3891	0	0	1	0.032	1	0.032	0	0	0	0	1	0.054	0	0	8	0.369	21	3.768
ENSDART00000002393	.	1776	3	0.249	1	0.075	2	0.148	1	0.105	2	0.24	5	0.63	8	0.93	4	0.428	28	11.658
ENSDART00000002398	.	1820	1	0.081	1	0.073	1	0.072	0	0	0	0	1	0.123	6	0.679	4	0.417	9	3.647
ENSDART00000002401	.	2925	2045.4	98.826	2067.96	90.732	2368.93	102.026	1331.57	81.407	1062.16	74.344	270.765	19.879	143.516	9.728	101.936	6.359	35.985	8.723
ENSDART00000002428	.	3746	1498.47	55.739	1589.41	53.691	1882.87	62.444	1278.3	60.182	924.615	49.839	311.089	17.597	241.954	12.634	309.509	14.871	303.12	56.591
ENSDART00000002449	.	2481	677.99	39.074	561.369	29.378	697.871	35.846	394.349	28.752	318.228	26.562	135.848	11.889	58.149	4.699	36.494	2.715	0	0
ENSDART00000002453	.	3641	1493.97	57.257	1465.98	51.023	1797.92	61.434	1247.97	60.534	1143.93	63.528	978.89	57.048	741	39.864	477.647	23.644	18	3.462
ENSDART00000002459	.	1548	5	0.484	5	0.44	5	0.431	2	0.245	7	0.981	21	3.082	42	5.692	77	9.615	18	8.738
ENSDART00000002463	.	1524	1610.95	158.872	1796.96	160.885	1817.01	159.581	1270.89	158.407	970.081	138.402	660.089	98.579	587.378	81.008	460.777	58.562	99.188	49.007
ENSDART00000002464	.	1523	101	9.968	121	10.841	108	9.492	73	9.106	57	8.138	46	6.875	36	4.969	54	6.868	24	11.867
ENSDART00000002465	.	3054	2235	103.142	2364.31	99.082	2214.2	91.088	1480.81	86.474	1410.96	94.333	747.91	52.456	995.782	64.475	909.951	54.222	127	29.408
ENSDART00000002469	.	3010	908.917	42.597	1045.41	44.491	916.023	38.269	723.352	42.897	542.374	36.824	405.164	28.857	450	29.588	525.991	31.829	77.386	18.198
ENSDART00000002481	.	2019	0.003	0	0	0	1	0.064	0.47	0.043	0	0	0	0	4.033	0.407	0.931	0.087	0	0
ENSDART00000002493	.	2509	7	0.399	3.749	0.194	4.009	0.203	0	0	0	0	0	0	0	0	8.479	0.623	15.598	4.455
ENSDART00000002498	.	2542	239.991	13.474	220.448	11.239	236.992	11.859	163.965	11.646	130.337	10.599	90.842	7.746	53.24	4.191	44.91	3.255	22.2	6.252
ENSDART00000002501	.	2543	1128	63.305	1189	60.593	1002	50.119	508	36.068	452	36.74	351	29.917	329	25.889	418	30.279	120	33.782
ENSDART00000002507	.	2760	6	0.308	11	0.513	11	0.504	6.025	0.392	5	0.372	1.004	0.078	3.073	0.222	9	0.597	21.68	5.591
ENSDART00000002510	.	2488	5	0.287	9	0.47	21	1.075	27	1.963	57	4.743	73	6.37	76	6.122	65	4.82	31	8.934
ENSDART00000002532	.	1449	0	0	0	0	0	0	0	0	0	0	0	0	0	0	1.031	0.139	0	0
ENSDART00000002545	.	2289	1863.95	117.196	1928.79	110.118	1879.94	105.335	1216.3	96.735	783.282	71.316	697.528	66.577	659.047	58.078	924.719	75.028	263.41	83.062
ENSDART00000002554	.	1819	1.009	0.082	0	0	0	0	0	0	0	0	0	0	1.086	0.123	3.865	0.403	0	0
ENSDART00000002556	.	1061	106	15.938	146	19.923	122	16.32	107	20.309	80	17.376	183	41.519	297	62.247	484	93.603	131	98.526
ENSDART00000002562	.	513	2	0.79	0	0	1	0.35	0	0	1	0.567	0	0	1	0.543	0	0	0	0
ENSDART00000002568	.	2309	343.89	21.419	446.68	25.262	413.608	22.958	334.456	26.351	252.657	22.788	132.035	12.485	113	9.865	71	5.707	11	3.436
ENSDART00000002571	.	3317	0	0	5	0.192	5	0.188	0	0	2	0.123	1	0.064	1	0.059	6	0.328	0	0
ENSDART00000002583	.	1589	148	13.923	152	12.982	214	17.93	135	16.053	105	14.292	85	12.113	64	8.422	47	5.699	11	5.185
ENSDART00000002595	.	617	698	211.049	517	141.777	575.836	154.434	362.494	137.873	354.785	154.319	460.406	207.922	823.077	343.639	1207.35	466.719	397.374	594.873
ENSDART00000002622	.	2179	6137.72	407.13	7065.17	425.535	7872.46	465.326	5524.65	463.507	4621.95	443.916	3623.71	364.803	3395.54	315.612	2700.55	231.128	134.16	44.626
ENSDART00000002624	.	2455	4704	274.2	4977	263.434	5811	301.882	4222	311.333	3460	292.093	3932	348.043	4373	357.369	6380	479.982	1021	298.52
ENSDART00000002633	.	2994	35	1.65	30	1.284	25	1.05	16	0.954	17	1.161	37	2.65	119	7.869	188	11.441	323	76.385
ENSDART00000002641	.	9520	0	0	0	0	0	0	0	0	0	0	0	0	0	0	0	0	0	0
ENSDART00000002661	.	6221	14	0.307	20	0.399	24	0.47	16	0.445	12	0.382	27	0.903	40	1.234	43	1.22	14	1.544
ENSDART00000002682	.	3062	0	0	0	0	0	0	0	0	0	0	7.424	0.519	50.157	3.239	43.529	2.587	60.318	13.928
ENSDART00000002684	.	3149	191.077	8.536	164.811	6.686	222.636	8.866	135.962	7.686	109.75	7.103	79.253	5.381	111.002	6.958	105.155	6.066	6.11	1.37
ENSDART00000002691	.	2891	668	32.68	714	31.72	777	33.883	443	27.422	387	27.426	226	16.8	252	17.294	219	13.832	13	3.191
ENSDART00000002714	.	2410	2738.51	162.849	3148.78	170.026	3309.52	175.393	2175.69	163.667	1656.96	142.697	1039.14	93.827	920.883	76.768	649.53	49.849	42.253	12.603
ENSDART00000002728	.	3459	679.197	27.474	447.673	16.445	474.159	17.1	266.334	13.635	480.266	28.15	130.264	8.011	222.331	12.623	23.589	1.232	0	0
ENSDART00000002741	.	1988	1417	103.914	1643	109.398	1873	122.378	1175	108.967	694	73.677	179	19.913	76	7.806	71	6.716	16	5.883
ENSDART00000002750	.	3214	3835.42	167.67	2324.8	92.293	2398.74	93.483	1190.76	65.875	938.533	59.444	449.64	29.879	218.416	13.399	206.347	11.649	37	8.117
ENSDART00000002764	.	1609	1567	145.357	1566	131.881	1479.01	122.191	849	99.548	647.518	86.907	709.162	99.656	790.519	102.584	1025.34	122.598	128	59.495
ENSDART00000002767	.	1274	50.732	6.145	44.39	4.881	71.301	7.688	57.76	8.838	66.181	11.59	41.963	7.685	25.895	4.38	17.566	2.74	24.736	15
ENSDART00000002770	.	1194	28.068	3.668	19.691	2.335	24.079	2.8	16.081	2.654	11.357	2.145	3	0.592	5.27	0.961	0	0	0	0
ENSDART00000002773	.	1851	598.458	47.482	554.185	39.921	551.764	39	370.947	37.214	318.792	36.61	45.951	5.528	51.875	5.763	48.773	4.99	4.423	1.759
ENSDART00000002778	.	2669	251.508	13.401	252.624	12.223	206.211	9.793	104.671	7.056	109.833	8.477	77.902	6.305	76.99	5.753	98.465	6.773	83.181	22.234
ENSDART00000002787	.	1908	896.703	68.8	809.713	56.407	885.471	60.527	492.616	47.794	459.98	51.086	311.1	36.2	248.217	26.669	262.648	25.991	126.452	48.638
ENSDART00000002790	.	1659	21.143	1.895	19.118	1.556	23.162	1.849	21.009	2.38	15.135	1.963	13.075	1.776	12.19	1.529	13.138	1.518	37.981	17.059
ENSDART00000002812	.	4701	0	0	0	0	5.494	0.144	2.05	0.076	2.832	0.12	3.017	0.135	2.022	0.083	2.025	0.077	4.178	0.615
ENSDART00000002824	.	2760	1119	57.521	1087	50.74	1354	62.038	898.435	58.433	903.733	67.292	621.493	48.536	529.136	38.15	470.604	31.23	114.08	29.42
ENSDART00000002826	.	1873	1332.97	104.385	1570.24	111.646	1422.55	99.245	959.612	95.021	730.473	82.8	441.382	52.415	305.776	33.529	200.736	20.273	12.011	4.715
ENSDART00000002835	.	1636	1589.09	144.675	1714.63	141.725	2049.43	166.187	1381.44	158.985	1729.99	227.901	1185.38	163.51	1388.16	176.821	1055.34	123.856	76.132	34.733
ENSDART00000002846	.	1026	0	0	0	0	0	0	0	0	0	0	0	0	0	0	0	0	0	0
ENSDART00000002851	.	1848	2.064	0.164	5.22	0.377	0	0	0	0	0	0	15.243	1.837	10.52	1.171	11.878	1.218	0	0
ENSDART00000002856	.	1327	1	0.116	0	0	5	0.514	2	0.292	0	0	0	0	0	0	0	0	0	0
ENSDART00000002863	.	1028	0	0	0	0	0	0	0	0	0	0	0	0	0	0	0	0	4	3.125
ENSDART00000002866	.	4499	2.619	0.08	1.002	0.028	8.035	0.22	28.821	1.121	58.568	2.607	63.075	2.947	127.524	5.501	132.828	5.271	270.943	41.776
ENSDART00000002867	.	3772	251.313	9.281	343.574	11.522	751.56	24.745	238.731	11.158	318.815	17.061	154.727	8.689	407.725	21.137	255.781	12.2	69.075	12.803
ENSDART00000002886	.	1393	726	79.321	711	70.519	708	68.874	539	74.41	491	77.584	358	59.188	283	43.211	273	38.424	99	54.172
ENSDART00000002908	.	1681	0	0	0	0	0	0	0	0	3	0.383	0	0	0	0	0	0	0	0
ENSDART00000002922	.	9276	526.434	7.679	624.809	8.278	666.766	8.675	496.37	9.169	358.716	7.587	101.306	2.251	115.765	2.374	97.889	1.846	44.326	3.247
ENSDART00000002928	.	2455	0	0	0	0	0	0	0	0	1	0.084	1	0.089	0	0	0	0	9	2.631
ENSDART00000002930	.	4381	703.639	22.219	673.239	19.307	734.084	20.669	540.536	21.606	431.308	19.739	529.608	25.442	841.371	37.31	760.557	31.027	89.641	14.209
ENSDART00000002932	.	1919	5362.83	408.865	5500.93	380.79	6066.28	412.049	4865.49	469.071	5012.6	553.199	5813.01	672.157	7144.18	762.762	9124.72	897.267	7398.02	2827.6
ENSDART00000002938	.	3126	1085.84	48.886	1201.44	49.12	1029.06	41.3	673.346	38.362	375.219	24.474	96.391	6.596	67.454	4.261	36.095	2.098	16.839	3.804
ENSDART00000002939	.	1715	0	0	0	0	0	0	0	0	0	0	0	0	0	0	8.72	0.971	0.001	0
ENSDART00000002945	.	516	1.003	0.393	0	0	1.001	0.347	1.003	0.494	0	0	0	0	0	0	1.006	0.503	1	1.923
ENSDART00000002953	.	1338	1	0.114	0	0	1	0.102	0	0	0	0	0	0	0	0	0	0	0	0
ENSDART00000002961	.	2860	664.483	32.883	618.285	27.785	799.984	35.288	552.992	34.626	609.674	43.706	311.629	23.432	310.659	21.565	331.494	21.179	104.547	25.958
ENSDART00000002974	.	816	0	0	0	0	0	0	0	0	0	0	0	0	0.001	0	0	0	0.001	0.001
ENSDART00000002985	.	1423	88.265	9.411	72.2	6.988	103.294	9.807	39.124	5.271	56.946	8.782	116.429	18.788	120.812	18.005	266.307	36.582	32.43	17.319
ENSDART00000002992	.	2052	463.262	32.812	484.007	31.127	437.786	27.628	337.884	30.266	270.384	27.726	121.449	13.051	98.68	9.791	52.434	4.791	0	0
ENSDART00000003001	.	563	1333	459.119	1173	366.559	1156.36	353.094	759.244	328.747	658.44	326.029	1047.66	537.679	1079.08	512.118	1929.34	848.685	16.205	27.525
ENSDART00000003008	.	3404	0	0	0	0	0	0	0	0	0	0	0	0	1.091	0.063	1.095	0.058	1.002	0.207
ENSDART00000003022	.	1118	156.793	22.144	182	23.33	76	9.551	38	6.776	16	3.265	7	1.493	9	1.773	18	3.271	18	12.72
ENSDART00000003031	.	1068	0	0	0	0	0	0	0	0	0	0	0	0	0	0	0	0	0	0
ENSDART00000003035	.	1614	2	0.185	0	0	0	0	0	0	2	0.267	0	0	2	0.259	1	0.119	2	0.926
ENSDART00000003040	.	1165	1	0.135	0	0	0	0	0	0	0	0	0	0	0	0	0	0	0	0
ENSDART00000003042	.	1100	0	0	0	0	0	0	0	0	0	0	0	0	0	0	6	1.112	6	4.322
ENSDART00000003066	.	5061	827	22.477	846	20.883	948.981	23	723	24.877	552	21.747	416.934	17.245	285.707	10.908	224.678	7.89	99.06	13.517
ENSDART00000003076	.	4785	4.079	0.118	0	0	2.903	0.075	13.367	0.487	0	0	24.906	1.092	41.974	1.698	20.221	0.753	36.109	5.222
ENSDART00000003097	.	1491	23.312	2.357	30.502	2.8	21.562	1.941	21.571	2.756	21.58	3.156	1.806	0.276	10	1.414	5.401	0.704	10	5.065
ENSDART00000003133	.	1622	346.245	31.829	387.91	32.374	389.832	31.917	220	25.564	174	23.144	76	10.584	46	5.916	30	3.555	9	4.146
ENSDART00000003143	.	6975	428.407	8.365	373.374	6.621	550.81	9.592	167.256	4.135	378.551	10.716	288.458	8.576	379.433	10.412	360.726	9.103	156.458	15.341
ENSDART00000003156	.	1062	0	0	0	0	1	0.134	0	0	0	0	0	0	0	0	0	0	5	3.756
ENSDART00000003164	.	1282	21	2.525	32	3.493	38	4.068	25	3.797	15	2.608	53	9.636	32	5.374	62	9.6	9	5.418
ENSDART00000003167	.	1478	528.84	54.001	503.434	46.668	526.507	47.875	322.35	41.597	273.603	40.413	171.828	26.563	152.758	21.808	232.214	30.554	120	61.382
ENSDART00000003170	.	1278	14537.9	1754.49	15506	1698.66	15333.3	1647.25	8088.44	1233.08	4946.9	863.152	1446.81	264.009	567.095	95.576	345.127	53.633	75	45.316
ENSDART00000003181	.	6573	18.606	0.386	59.666	1.125	75.86	1.404	69.158	1.817	18.092	0.544	15.827	0.5	25	0.729	9.54	0.256	0	0
ENSDART00000003192	.	1702	0	0	0	0	24.43	1.895	0	0	22.694	2.86	24.643	3.253	26.316	3.208	0	0	5	2.183
ENSDART00000003193	.	1448	0	0	0	0	0	0	0	0	0	0	0	0	0	0	0	0	0	0
ENSDART00000003195	.	1212	956	122.74	931	108.498	978	111.759	585	94.861	475	88.153	205.62	39.895	62	11.111	47	7.768	21	13.496
ENSDART00000003210	.	1328	0	0	0	0	0	0	0	0	0	0	1	0.175	2	0.323	2	0.297	8	4.624
ENSDART00000003221	.	1752	5	0.422	8	0.613	15	1.127	3	0.32	11	1.343	14	1.79	25	2.951	32	3.48	31	13.103
ENSDART00000003242	.	2315	1	0.062	1	0.056	0	0	2	0.157	0	0	0	0	3	0.261	5	0.401	2	0.623
ENSDART00000003248	.	1993	4194.98	306.785	4714.54	313.051	5116.61	333.39	3005.75	277.981	2125.54	225.031	1063.14	117.943	600.026	61.462	529.127	49.915	76	27.866
ENSDART00000003252	.	3500	20.204	0.807	15.453	0.561	19	0.677	4.758	0.241	33.313	1.929	111	6.743	147.742	8.285	221.396	11.424	55.954	11.219
ENSDART00000003273	.	909	580	105.348	476	78.455	441	71.222	205.978	47.193	111	29.099	84.4	23.083	64	16.172	95	22.169	13	11.796
ENSDART00000003278	.	3875	5.454	0.196	2	0.065	10.883	0.348	13.26	0.603	18.489	0.962	22.098	1.206	35.968	1.813	45.133	2.093	151.322	27.266
ENSDART00000003296	.	2286	2455	154.579	2657	151.909	2612	146.561	1650	131.414	1225	111.692	593	56.68	402	35.476	517	42.007	125	39.473
ENSDART00000003299	.	1446	3718.33	389.268	3852.34	366.119	3755.4	350.077	2462.23	325.738	1931.06	292.41	1125.13	178.294	787.06	115.183	748.858	101.009	58.775	30.821
ENSDART00000003303	.	4631	227.211	6.772	258.6	7	356.636	9.478	302.871	11.427	257.551	11.126	253.386	11.49	323.587	13.545	275.58	10.612	54.323	8.128
ENSDART00000003310	.	1367	0	0	0	0	0	0	0	0	0	0	0	0	6	0.936	1	0.144	0	0
ENSDART00000003314	.	1923	1533	116.609	1689	116.649	1863	126.254	1035	99.554	783	86.216	549	63.336	833	88.734	964	94.577	201	76.649
ENSDART00000003317	.	1682	563.369	49.722	613.149	49.131	750.819	59.024	508.886	56.778	409.493	52.298	448.882	60.036	481.67	59.488	491.649	55.941	78.622	34.774
ENSDART00000003325	.	1797	1213	99.45	1425	106.074	1126	82.239	543	56.288	307	36.429	163	20.26	59	6.772	63	6.661	3	1.233
ENSDART00000003335	.	1865	77.619	6.107	121.896	8.708	94.832	6.647	54.69	5.441	87.984	10.02	108.398	12.933	181.099	19.951	267.019	27.095	0.004	0.002
ENSDART00000003338	.	2457	20.885	1.216	24.565	1.299	39.676	2.059	79.961	5.891	51.236	4.322	91.198	8.065	22.949	1.874	0	0	0	0
ENSDART00000003339	.	1740	0	0	0	0	0	0	0	0	0	0	0	0	0	0	1.17	0.128	7.531	3.208
ENSDART00000003345	.	3333	5.849	0.246	29.467	1.126	51.471	1.93	191.019	10.169	305.696	18.632	459.519	29.387	575.641	33.984	331.199	17.993	13.855	2.925
ENSDART00000003346	.	1164	71	9.56	81	9.899	63	7.549	52	8.841	44	8.562	24	4.881	45	8.454	55	9.531	31	20.888
ENSDART00000003418	.	2046	1202.78	85.465	1247.77	80.503	1187.14	75.16	700.104	62.913	545.542	56.121	496.047	53.477	473.159	47.098	510.951	46.836	71.348	25.419
ENSDART00000003420	.	1716	13.542	1.169	23.735	1.86	36.871	2.835	29.643	3.234	14.508	1.812	9.133	1.195	4.233	0.511	0	0	6	2.595
ENSDART00000003422	.	2697	2072	109.173	2382	113.969	2768	129.995	2178	145.194	2295	175.155	2125	170.088	2959	218.657	2861	194.599	125	33.041
ENSDART00000003428	.	2311	562.234	34.986	518.319	29.287	736.667	40.851	580.032	45.656	504.595	45.469	439.351	41.504	274.493	23.941	572.417	45.965	2.19	0.684
ENSDART00000003435	.	1248	513	63.647	491	55.296	561	61.954	385	60.335	335	60.086	196	36.76	209	36.204	141	22.523	29	18.012
ENSDART00000003463	.	1702	0	0	0	0	0	0	0	0	0	0	2	0.264	1	0.122	0	0	7	3.056
ENSDART00000003465	.	1775	792	65.828	833	62.861	819	60.64	450	47.289	325	39.095	193	24.318	206	23.967	244	26.151	24	9.998
ENSDART00000003475	.	3256	0	0	0	0	0	0	0	0	0	0	0	0	0	0	0	0	0	0
ENSDART00000003482	.	2259	1729	110.279	1821.67	105.502	1755.13	99.758	1050.58	84.757	723	66.775	222.281	21.521	152	13.587	165.935	13.657	27.934	8.935
ENSDART00000003493	.	1200	280.231	36.401	377.5	44.51	336.047	38.851	300.665	49.325	207.921	39.039	154.771	30.379	53.327	9.668	22.378	3.742	0	0
ENSDART00000003494	.	2608	1	0.055	0	0	0	0	0	0	1	0.079	1	0.083	1	0.077	3	0.212	4	1.096
ENSDART00000003495	.	360	0	0	0	0	0	0	0	0	0	0	0	0	0	0	0	0	1.431	4.807
ENSDART00000003497	.	4062	0	0	0	0	0	0	0	0	0	0	0	0	0	0	0	0	0	0
ENSDART00000003503	.	6834	0	0	0	0	0	0	0	0	0	0	12.113	0.368	18.274	0.512	62.414	1.608	24.394	2.442
ENSDART00000003508	.	1671	0	0	0	0	0	0	0	0	0	0	0	0	0	0	0	0	15	6.683
ENSDART00000003511	.	3123	254.395	11.465	219.297	8.975	341.399	13.716	271.769	15.499	212.478	13.873	146.883	10.061	51.125	3.233	45.215	2.631	0	0
ENSDART00000003514	.	1810	0	0	0	0	0	0	0	0	0	0	0	0	0	0	0	0	0	0
ENSDART00000003517	.	2096	1037.23	71.78	1138.96	71.567	1351.27	83.324	946.792	82.866	810.121	81.17	468.802	49.228	324.931	31.504	263.111	23.491	0	0
ENSDART00000003518	.	1505	219	21.907	223.588	20.305	142.153	12.663	126	15.93	85.363	12.353	23	3.484	17.847	2.496	7.121	0.918	0	0
ENSDART00000003543	.	3142	10.603	0.475	9.872	0.401	0	0	11.585	0.656	0	0	0	0	10.773	0.677	22.818	1.319	0.214	0.048
ENSDART00000003544	.	3967	1775.91	62.206	2131.85	67.815	2285.87	71.39	1714.48	76.012	1437.57	72.972	1385.17	73.795	1298.88	63.878	1264.04	57.194	222.112	39.051
ENSDART00000003548	.	1290	0	0	0	0	0	0	0	0	0	0	0	0	0	0	0	0	0	0
ENSDART00000003550	.	1761	0	0	0	0	0	0	0	0	0	0	0	0	0	0	0	0	0	0
ENSDART00000003583	.	2069	0	0	0	0	0	0	0	0	0	0	0	0	1.601	0.157	4	0.362	22	7.743
ENSDART00000003621	.	578	530	175.77	674	202.773	632	185.853	257	107.155	179	85.36	34	16.814	15	6.859	7	2.966	4	6.551
ENSDART00000003634	.	2756	1209.8	62.285	1314.39	61.449	1551.54	71.2	1127.25	73.429	1073.56	80.062	686.126	53.666	590.164	42.615	671.87	44.655	118	30.478
ENSDART00000003646	.	1427	1	0.106	0	0	0	0	2	0.269	5	0.769	0	0	8	1.188	6	0.822	14	7.453
ENSDART00000003648	.	3058	1428	65.809	1451	60.723	1415	58.13	867	50.56	699	46.668	791	55.401	879	56.835	1253	74.56	378.044	87.418
ENSDART00000003670	.	1103	1273.24	182.741	1212	157.883	1464	186.963	837.292	151.724	807.197	167.395	441	95.553	580.993	116.286	207.248	38.27	347	249.177
ENSDART00000003674	.	2189	750	49.502	905	54.237	866	50.933	602	50.256	376	35.934	197	19.734	111	10.266	106	9.027	9	2.979
ENSDART00000003690	.	6000	0	0	0	0	0	0	0	0	0	0	0	0	4	0.128	0	0	17	1.946
ENSDART00000003694	.	4824	1997	57.046	2199	57.049	2899	73.846	2090	75.579	2162	89.516	1425	61.94	1629	65.36	1503	55.474	120	17.209
ENSDART00000003701	.	4348	0	0	0	0	0	0	0	0	0	0	0	0	0	0	0	0	0	0
ENSDART00000003706	.	2124	30	2.046	45	2.787	39	2.37	23	1.984	37	3.654	10	1.035	15	1.433	5	0.44	4	1.368
ENSDART00000003712	.	2856	0	0	0	0	0	0	0	0	0	0	0	0	13.405	0.932	11.917	0.763	12.949	3.22
ENSDART00000003715	.	1727	493	42.247	574	44.658	592	45.189	447	48.427	411	50.969	325	42.211	339.207	40.682	375.166	41.451	52	22.333
ENSDART00000003716	.	1590	0	0	0	0	0	0	0	0	0	0	6.595	0.939	9.913	1.304	18.336	2.222	2.146	1.011
ENSDART00000003736	.	4346	3.444	0.11	3.445	0.1	6.893	0.196	9.128	0.368	10.12	0.467	14.214	0.689	12.835	0.574	14.681	0.604	34.291	5.481
ENSDART00000003745	.	1861	0	0	0	0	4	0.281	0	0	1	0.114	2	0.239	1	0.11	4	0.407	8	3.163
ENSDART00000003748	.	1203	140	18.132	128	15.048	126	14.524	86	14.068	51	9.548	47	9.199	28	5.062	22	3.668	6	3.89
ENSDART00000003752	.	2129	4153	282.54	4447	274.705	4322	262.005	2721	234.129	2070	203.9	1782	183.973	1784	170.054	2213	194.244	314	107.12
ENSDART00000003789	.	3213	1309.07	57.246	1061.98	42.173	1477.95	57.617	755.449	41.807	724.949	45.932	476.722	31.689	309.784	19.01	297.687	16.811	213.798	46.916
ENSDART00000003790	.	1990	506.877	37.13	511	33.987	553.877	36.149	371.2	34.386	319.729	33.906	275.165	30.577	255.499	26.215	338.134	31.95	0	0
ENSDART00000003805	.	2143	0	0	0	0	0	0	0	0	0	0	0	0	0	0	2	0.174	5	1.694
ENSDART00000003825	.	1524	0	0	0	0	0	0	0	0	0	0	0	0	0	0	1	0.127	4	1.976
ENSDART00000003826	.	6517	526.078	11.014	498.972	9.488	589.237	11.002	342.169	9.07	290.435	8.815	150.758	4.805	0	0	0	0	0	0
ENSDART00000003834	.	1886	600	46.628	649	45.794	664	45.972	490	48.151	446	50.171	233.817	27.556	275	29.926	184	18.442	47.842	18.638
ENSDART00000003839	.	2094	628.688	43.553	589.113	37.056	618.979	38.208	464.499	40.697	314.569	31.551	173.737	18.263	56.595	5.493	25.144	2.247	0	0
ENSDART00000003845	.	1877	0	0	1.688	0.12	0	0	0	0	0	0	5.286	0.626	0	0	34.141	3.44	0	0
ENSDART00000003847	.	794	7.889	1.7	3.934	0.769	8.874	1.7	2.323	0.631	4.098	1.274	1.636	0.53	5	1.496	4	1.106	4	4.298
ENSDART00000003879	.	7134	107.799	2.057	84.655	1.467	119.926	2.041	121.634	2.938	147.803	4.088	289.822	8.419	802.492	21.518	993.654	24.503	380.444	36.45
ENSDART00000003884	.	2610	1981.2	108.124	2265.45	112.27	2427.37	118.072	1686.56	116.45	1322.06	104.504	1212.74	100.53	737.572	56.447	942.26	66.379	289	79.12
ENSDART00000003888	.	2028	678	48.645	807	52.572	847	54.146	633	57.436	511	53.078	340	37.009	240	24.121	316	29.247	27	9.713
ENSDART00000003891	.	3272	444.149	19.052	480.903	18.734	637.959	24.397	435.343	23.633	545.865	33.926	693.472	45.22	1364.66	82.15	1383.3	76.629	131.329	28.27
ENSDART00000003895	.	2052	0	0	0	0	0	0	0	0	0	0	0	0	0	0	0	0	0	0
ENSDART00000003907	.	2538	0	0	0	0	0	0	0	0	1	0.081	0	0	1	0.079	2	0.145	1.4	0.395
ENSDART00000003913	.	3438	2.537	0.103	1.667	0.062	0	0	2.539	0.131	2.539	0.15	5	0.309	8.063	0.461	8	0.421	35.567	7.267
ENSDART00000003922	.	3706	3459.79	130.154	3711.84	126.809	3872.42	129.882	2550.87	121.454	2257.47	123.061	1497.75	85.681	1562.58	82.519	1652.75	80.307	215.542	40.696
ENSDART00000003926	.	1592	24	2.253	32	2.727	34	2.843	18	2.136	17	2.309	22	3.129	33	4.334	37	4.477	9	4.233
ENSDART00000003929	.	4623	219.568	6.556	198.162	5.373	186.329	4.961	105.631	3.992	179.756	7.779	130	5.906	382.472	16.039	500.809	19.319	200	29.978
ENSDART00000003932	.	4093	4	0.136	0	0	0	0	15	0.644	29	1.425	173	8.921	430	20.468	666	29.166	171	29.098
ENSDART00000003939	.	1366	18	2.011	10	1.014	30	2.985	11	1.553	9	1.454	8	1.352	6	0.937	5	0.72	8	4.477
ENSDART00000003940	.	2297	3614	226.373	3389	192.754	2883	160.929	1426	112.985	1132	102.678	818	77.782	832	73.043	1091	88.185	173	54.347
ENSDART00000003946	.	1452	174.512	18.183	162.031	15.327	202.186	18.759	152.395	20.066	133.293	20.089	55.529	8.758	41.576	6.056	39.398	5.289	0	0
ENSDART00000003947	.	2014	90	6.507	120	7.877	150	9.662	104	9.508	88	9.21	207	22.703	365	36.962	548	51.106	81	29.36
ENSDART00000003954	.	1270	0	0	4	0.441	0	0	4	0.614	1	0.176	1	0.184	1	0.17	1	0.157	2	1.217
ENSDART00000003957	.	2765	5180.79	265.799	5748.55	267.817	6882.61	314.742	4936.81	320.466	4856.96	360.952	3961.73	308.796	6103.24	439.183	6219.97	411.967	539.696	138.914
ENSDART00000003962	.	1894	280.194	21.674	321.46	22.576	327.589	22.575	270.782	26.485	234.764	26.286	168.693	19.789	266.607	28.878	289.935	28.925	33.755	13.089
ENSDART00000003978	.	1410	626.839	67.541	596.887	58.384	648.418	62.209	385.882	52.538	233.943	36.457	141.749	23.114	87.012	13.104	97.919	13.592	0	0
ENSDART00000003983	.	1874	587	45.941	594	42.209	704	49.086	500	49.481	536	60.721	475	56.374	1007	110.354	931	93.971	109	42.764
ENSDART00000003993	.	2691	17.71	0.935	17.014	0.816	11.222	0.528	7.387	0.494	6.529	0.499	1	0.08	0	0	2	0.136	5	1.325
ENSDART00000003997	.	876	3.836	0.73	4.256	0.735	0	0	0	0	0	0	0	0	0	0	0	0	8	7.599
ENSDART00000003998	.	2083	3071.05	213.978	3586.19	226.879	4411.36	273.872	3479.17	306.584	2855.77	288.082	4557.34	481.806	4412.65	430.735	7328.3	658.729	2260.57	789.771
ENSDART00000004031	.	2494	231	13.238	241	12.541	358	18.285	215	15.588	231	19.173	168	14.621	188	15.106	150	11.095	12	3.45
ENSDART00000004034	.	2361	174.511	10.61	196.432	10.845	208.72	11.31	154	11.844	119.893	10.557	25.501	2.354	6.502	0.554	11.506	0.903	0	0
ENSDART00000004041	.	3935	3056.34	107.968	3179	101.986	3283.61	103.423	1981	88.576	1405.61	71.957	820	44.057	407.969	20.234	296.347	13.523	62	10.993
ENSDART00000004043	.	1938	257	19.382	260	17.804	294	19.754	230	21.935	194	21.18	138	15.786	160	16.899	112	10.895	0	0
ENSDART00000004052	.	2458	0	0	0	0	0	0	1	0.074	0	0	4	0.354	9	0.735	15	1.127	5	1.46
ENSDART00000004062	.	1204	13.07	1.691	0	0	11.042	1.272	5.073	0.829	22.306	4.172	18.706	3.658	27.398	4.948	19.617	3.267	26.979	17.473
ENSDART00000004065	.	1260	5.056	0.62	8	0.891	13	1.42	8.452	1.31	5.074	0.9	6.475	1.201	15.287	2.619	30.487	4.816	18.38	11.289
ENSDART00000004071	.	1064	250	37.461	322	43.792	236.546	31.535	250.558	47.395	220.849	47.808	814.731	184.224	979.61	204.623	1516.04	292.206	102	76.456
ENSDART00000004075	.	711	165	41.104	177	40	206	45.569	130	40.783	91	32.661	29	10.828	25	8.627	24	7.66	8	9.913
ENSDART00000004108	.	3453	0	0	0	0	0	0	0	0	0	0	0	0	0.027	0.002	0.251	0.013	0	0
ENSDART00000004109	.	1258	0	0	0	0	0	0	0	0	3	0.533	2	0.372	1	0.172	2	0.317	1	0.615
ENSDART00000004120	.	7365	14.97	0.276	12.933	0.217	22.22	0.366	23.718	0.555	39.463	1.057	172.538	4.851	665.025	17.259	938.912	22.41	210.125	19.485
ENSDART00000004122	.	5539	40.105	0.993	55.731	1.253	53.76	1.187	17.098	0.536	13.123	0.471	0	0	5.787	0.201	4.12	0.132	0	0
ENSDART00000004129	.	1734	275	23.459	316	24.475	391	29.712	292.85	31.584	260	32.099	272.249	35.202	412.606	49.264	400.032	44	51	21.805
ENSDART00000004181	.	2460	78.439	4.562	74.467	3.933	69.797	3.618	26.376	1.941	15.505	1.306	35.2	3.109	86.927	7.088	132.9	9.977	37.308	10.884
ENSDART00000004188	.	2301	0	0	0	0	0	0	0	0	1.355	0.123	1.434	0.136	0	0	0	0	0.249	0.078
ENSDART00000004200	.	4019	205	7.083	197	6.182	265	8.164	184	8.047	199	9.965	169	8.882	193	9.363	133	5.936	19	3.295
ENSDART00000004217	.	5204	1163.57	30.725	1289.77	30.931	1472.63	34.677	1029.94	34.43	977.161	37.402	817.64	32.858	1039.38	38.555	1092.04	37.261	94.322	12.505
ENSDART00000004220	.	1584	2.146	0.203	0	0	4.3	0.362	17.879	2.134	42.941	5.866	287.22	41.075	537.582	70.995	756.239	92.025	140.967	66.684
ENSDART00000004222	.	3265	3.266	0.14	1.386	0.054	3.708	0.142	9.516	0.518	11.431	0.712	5.332	0.348	27.575	1.664	15.716	0.873	58.114	12.538
ENSDART00000004233	.	1790	0	0	0	0	0	0	0	0	1.65	0.197	49.888	6.228	135.766	15.65	224.692	23.858	42.616	17.589
ENSDART00000004238	.	969	610.21	102.424	488.669	74.436	745.306	111.262	378.298	80.124	327.705	79.424	375.833	95.076	742.529	173.543	809.039	174.558	123.032	103.224
ENSDART00000004240	.	1573	4.002	0.381	2	0.173	0	0	2	0.241	1	0.138	4.588	0.661	18.035	2.4	33.894	4.157	29.578	14.102
ENSDART00000004241	.	3863	0	0	0	0	0	0	0	0	1.001	0.052	0	0	0	0	1	0.047	14.034	2.537
ENSDART00000004273	.	782	0	0	0	0	0	0	0	0	0	0	0.3	0.099	1.356	0.414	2	0.564	1.708	1.871
ENSDART00000004277	.	6133	1502	33.474	1388	28.094	1949	38.737	1367	38.572	1562	50.465	1338.02	45.394	2493.07	78.071	2870	82.661	530	59.31
ENSDART00000004284	.	1342	1408.3	160.611	1680.04	173.93	1645.65	167.088	1018.13	146.7	679.959	112.137	407.58	70.315	209.626	33.4	183.782	26.995	28.507	16.28
ENSDART00000004286	.	1322	1.039	0.121	0	0	0	0	2	0.293	1	0.168	3	0.527	5	0.81	6.463	0.966	7	4.067
ENSDART00000004288	.	3485	164.124	6.587	175.686	6.403	184.115	6.588	145.361	7.383	103.826	6.038	74.041	4.518	98.422	5.544	108.394	5.618	84.514	17.022
ENSDART00000004295	.	1048	52	7.935	51	7.063	36	4.887	28	5.394	22	4.85	9	2.072	7	1.489	9	1.766	0	0
ENSDART00000004333	.	3026	5.282	0.246	3.275	0.139	10.69	0.444	0	0	0	0	0	0	0	0	1.594	0.096	0	0
ENSDART00000004338	.	8510	108	1.72	130	1.881	150.31	2.135	142.327	2.871	82.709	1.91	71.208	1.727	120.929	2.708	83.348	1.716	156.642	12.53
ENSDART00000004357	.	4494	10.931	0.336	9.918	0.277	0.059	0.002	17.046	0.664	0	0	0	0	20.981	0.906	34.121	1.356	0	0
ENSDART00000004361	.	5609	3.268	0.08	3.001	0.067	3.001	0.065	2.102	0.065	2.125	0.075	31.92	1.187	190.108	6.527	228.234	7.207	84.391	10.354
ENSDART00000004365	.	3503	225	8.981	190	6.887	264	9.395	168	8.487	192	11.105	76	4.612	95	5.322	119	6.135	26	5.208
ENSDART00000004379	.	3003	1638	76.956	1644	70.14	1788	74.882	1164	69.2	1045	71.126	909	64.901	869	57.279	808.842	49.066	420.835	99.205
ENSDART00000004389	.	1997	0	0	0	0	3.867	0.251	0	0	0	0	0	0	0	0	0	0	0	0
ENSDART00000004392	.	2213	9	0.587	6	0.355	6	0.349	10	0.825	6	0.567	12	1.188	44	4.022	46	3.871	139	45.465
ENSDART00000004398	.	1170	1926	257.751	2046	248.53	2198.93	261.893	1391	235.082	1141	220.69	750	151.626	689	128.663	511.077	88.028	36.797	24.645
ENSDART00000004420	.	1687	25	2.199	33	2.635	30	2.351	19	2.113	15	1.909	25	3.333	34	4.185	67	7.598	20	8.817
ENSDART00000004423	.	3955	457	16.058	416	13.275	545	17.075	307	13.654	287	14.615	297	15.873	261	12.876	309	14.026	81	14.286
ENSDART00000004424	.	7395	912	16.771	861	14.38	1061	17.401	685	15.95	745	19.862	682	19.097	1669	43.136	1813	43.092	348	32.136
ENSDART00000004431	.	2514	419	23.807	463	23.888	514	26.029	422	30.334	370	30.448	365	31.495	356	28.361	332	24.348	59	16.815
ENSDART00000004462	.	4550	0	0	0	0	0	0	0	0	0	0	0	0	0	0	0	0	0	0
ENSDART00000004474	.	2750	2013.26	103.892	1919.4	89.944	2371.6	109.085	1629.73	106.408	1847.75	138.118	1325.53	103.919	2036.42	147.391	2257.09	150.364	490	126.857
ENSDART00000004483	.	1667	2068.27	184.38	1917.48	155.193	2472.17	196.3	1304.25	146.982	1034.43	133.44	357.07	48.234	162.792	20.307	104.084	11.962	13	5.808
ENSDART00000004504	.	3596	442.565	17.185	464.532	16.381	565.832	19.588	363.287	17.853	492.968	27.737	343.812	20.3	531.472	28.968	358.3	17.969	48.408	9.434
ENSDART00000004514	.	766	504	113.818	476	97.522	422	84.657	222	63.171	153.212	49.877	41	13.899	43	13.471	66	19.111	25.99	29.24
ENSDART00000004518	.	1373	1	0.111	6	0.605	0	0	2	0.281	3	0.482	0	0	0	0	2	0.286	8	4.451
ENSDART00000004521	.	2394	921.932	55.22	953.786	51.874	1089.23	58.142	803.581	60.886	807.82	70.071	660.366	60.055	827.8	69.505	746.992	57.742	128	38.453
ENSDART00000004533	.	1910	0	0	0	0	0	0	0	0	1	0.111	0	0	0	0	2	0.198	10	3.842
ENSDART00000004539	.	749	102.1	23.744	92.911	19.601	105.838	21.861	78.672	23.049	102.649	34.406	60.335	21.052	77.301	24.928	98.474	29.356	13.924	16.128
ENSDART00000004548	.	1146	0	0	0	0	0	0	0	0	0	0	0	0	0	0	0	0	4	2.745
ENSDART00000004550	.	5711	44.167	1.059	48.59	1.058	53.024	1.134	30.934	0.939	17.678	0.615	14.747	0.538	38.336	1.292	58.941	1.827	39.778	4.791
ENSDART00000004585	.	2324	875	54.118	996	55.936	923	50.874	540	42.248	413	36.99	304	28.545	231	20.026	191	15.245	25	7.755
ENSDART00000004588	.	3385	63.812	2.641	63.173	2.374	60.025	2.215	74.551	3.905	79.476	4.766	81.326	5.117	125.237	7.274	110.668	5.915	275.142	57.143
ENSDART00000004601	.	1900	1388	106.99	1591	111.349	1836	126.084	1328	129.44	1071	119.499	405	47.344	280	30.223	217	21.573	51	19.707
ENSDART00000004604	.	3824	0	0	0	0	0	0	0	0	0	0	0	0	0	0	0	0	0	0
ENSDART00000004622	.	1391	141	15.431	155	15.399	205	19.975	134	18.529	186	29.439	147	24.343	359	54.905	316	44.549	12	6.577
ENSDART00000004625	.	1193	359	46.955	373	44.282	370	43.071	295	48.729	212	40.078	187	36.956	138	25.191	100	16.836	15	9.82
ENSDART00000004626	.	3005	2662	124.977	3026	129.01	3505	146.687	2497	148.341	2270	154.393	2010	143.41	2094	137.926	1883	114.146	216	50.883
ENSDART00000004655	.	3429	2591.85	105.812	2778.67	103.017	3589.4	130.64	2586.32	133.626	2548.27	150.738	2173.96	134.933	2628.62	150.614	2782.2	146.689	317.156	64.978
ENSDART00000004656	.	1130	850.569	118.614	1152.38	145.86	1149.61	142.659	896.279	157.819	572.862	115.441	171.426	36.1	132.07	25.69	157.654	28.29	15.738	10.982
ENSDART00000004664	.	2407	4738.12	282.137	5958.39	322.17	6451.33	342.358	4763.83	358.843	3903.95	336.658	2879.15	260.316	1930.12	161.117	1348.44	103.627	271	80.939
ENSDART00000004678	.	1833	0	0	0	0	0	0	0	0	0	0	0	0	1	0.112	0	0	10	4.02
ENSDART00000004679	.	408	0	0	0	0	0	0	0	0	0	0	4	3.348	4	3.101	10	7.216	11	30.122
ENSDART00000004686	.	2584	9.471	0.522	23.008	1.153	12.19	0.599	11.055	0.772	21.924	1.752	23.936	2.006	13.953	1.079	10.301	0.734	20.662	5.718
ENSDART00000004689	.	2415	6.809	0.404	0	0	0	0	2.954	0.222	0	0	0	0	0	0	4.481	0.343	0	0
ENSDART00000004692	.	975	1350	224.891	1613	243.852	1675	248.173	1214	255.197	969	233.092	759	190.578	676	156.816	696	149.044	160	133.242
ENSDART00000004712	.	1733	0	0	0	0	0	0	0	0	0	0	0	0	0	0	0	0	5	2.139
ENSDART00000004716	.	1808	14923	1215.23	15438.2	1141.43	13724	995.59	8650.21	890.645	5954.36	701.794	2924.04	361.007	1698.23	193.603	1430.82	150.252	176.717	72.133
ENSDART00000004717	.	1237	0	0	0	0	0	0	0	0	0	0	0	0	1	0.175	0	0	7	4.393
ENSDART00000004727	.	1983	13.135	0.966	3.544	0.237	6.922	0.454	4.562	0.424	5.851	0.623	1.364	0.152	7.82	0.805	11	1.043	0	0
ENSDART00000004739	.	2357	2149	130.902	2397	132.579	2247.83	122.022	1600.5	123.323	1395.19	123.071	1178.64	109.001	1016.55	86.797	1127.5	88.631	268.481	82.023
ENSDART00000004740	.	1062	0	0	0	0	1.608	0.215	0	0	5	1.085	0	0	0	0	0	0	2.577	1.936
ENSDART00000004742	.	4636	30.924	0.921	39.862	1.078	29.158	0.774	10.357	0.39	5.043	0.218	14.905	0.675	17.422	0.728	3.817	0.147	0	0
ENSDART00000004745	.	952	216.935	37.213	193.401	30.107	298	45.461	192.9	41.751	170.073	42.121	112.643	29.115	94.702	22.615	82.926	18.283	9	7.716
ENSDART00000004751	.	3678	222.774	8.448	303.419	10.449	334.312	11.302	189.065	9.074	183.718	10.095	201.006	11.591	446.927	23.79	623.128	30.52	46.923	8.93
ENSDART00000004756	.	2543	0	0	0	0	0	0	0	0	2.234	0.182	3.159	0.269	4.254	0.335	0	0	9.4	2.646
ENSDART00000004769	.	4041	286.139	9.831	318.581	9.94	410.68	12.58	268.065	11.657	272.956	13.59	233.216	12.187	352.86	17.022	320.782	14.237	108.732	18.751
ENSDART00000004771	.	2450	773.237	45.172	909.497	48.246	961.372	50.053	605.075	44.717	470.495	39.806	290.893	25.805	187.699	15.373	111.795	8.429	31	9.084
ENSDART00000004780	.	3346	1442	60.412	1447.21	55.06	1692	63.195	1135	60.176	1168.4	70.923	907.507	57.799	1100	64.675	953	51.561	59	12.404
ENSDART00000004782	.	2248	681	43.666	484	28.18	565	32.284	486	39.417	503	46.703	541	52.655	558	50.143	577	47.74	251	80.714
ENSDART00000004797	.	2143	219.023	14.794	252.828	15.507	229.48	13.812	186.07	15.896	100.523	9.831	24.35	2.496	0	0	2.033	0.177	0	0
ENSDART00000004812	.	1572	1	0.095	1	0.086	0	0	0	0	4.548	0.627	188.249	27.151	778.266	103.66	1962.4	240.849	309.901	147.857
ENSDART00000004816	.	3269	19.451	0.835	32.173	1.255	39.479	1.511	34.39	1.869	41.374	2.574	20.443	1.334	2.502	0.151	0	0	23.102	4.978
ENSDART00000004842	.	1121	58.054	8.173	44.664	5.707	58.203	7.291	46.278	8.226	35.842	7.292	45.045	9.576	55	10.8	31.408	5.689	3	2.113
ENSDART00000004848	.	2302	576.322	36.015	696.168	39.502	680.166	37.877	427.349	33.78	376	34.025	193	18.309	137.573	12.05	104.193	8.402	12	3.761
ENSDART00000004871	.	1540	2	0.195	1	0.088	0	0	0	0	0	0	1	0.148	2	0.273	1	0.126	4	1.953
ENSDART00000004879	.	2764	13963.9	716.693	13535.9	630.861	13682.2	625.931	7717.74	501.179	5830.64	433.481	2937.93	229.084	2287.85	164.695	1518.92	100.642	389.809	100.373
ENSDART00000004896	.	2516	2607.2	148.01	2972.62	153.237	3510.86	177.635	2562.66	184.048	2374.47	195.23	2074.64	178.865	2184.64	173.891	1826.25	133.815	126	35.88
ENSDART00000004899	.	2025	2278	163.707	2370	154.645	2640	169.041	1933	175.677	1537	159.908	1543	168.226	1623	163.381	1701	157.69	106	38.194
ENSDART00000004903	.	1785	11032	911.236	12232	917.324	9996	735.514	4636	484.153	2956	353.377	1731	216.754	2076	240.039	2600	276.926	467	193.343
ENSDART00000004920	.	1599	1433.22	133.883	1718.91	145.777	1668.57	138.821	1183.43	139.736	954.726	129.039	897.591	127.017	993.613	129.842	965.723	116.28	2.28	1.067
ENSDART00000004923	.	4409	2349	73.683	2125	60.536	2778	77.701	1826	72.504	1634	74.285	794	37.891	842	37.091	775	31.407	260	40.941
ENSDART00000004964	.	1496	271.64	27.359	233.932	21.389	234	20.987	82.368	10.484	74.712	10.885	126	19.214	274.183	38.612	392.059	50.883	25.636	12.935
ENSDART00000004984	.	3948	424	14.927	482	15.41	410	12.869	213	9.491	179	9.132	53.373	2.858	52	2.57	33	1.501	10.66	1.884
ENSDART00000005004	.	1747	1018	86.123	1181.57	90.756	1260.48	94.99	736.543	78.779	533.272	65.291	234.437	30.063	194.465	23.027	181.424	19.79	26.208	11.113
ENSDART00000005015	.	4696	0	0	0	0	0	0	0	0	37.059	1.578	14.842	0.663	37.098	1.531	111.21	4.221	29.65	4.372
ENSDART00000005021	.	2684	4263	225.782	4594	220.945	5294	249.913	3635	243.579	3477	266.74	2478	199.368	3282	243.779	2672	182.684	324	86.087
ENSDART00000005025	.	1647	687.491	62.122	861.26	70.655	608.867	49.004	265.378	30.313	176	23.012	88	12.048	41	5.184	44	5.125	0	0
ENSDART00000005027	.	882	0	0	0	0	0	0	0	0	0	0	0	0	0	0	0	0	0	0
ENSDART00000005033	.	1705	1.282	0.111	1	0.079	3	0.232	1	0.11	2.57	0.323	1	0.132	2.577	0.314	1.286	0.144	0	0
ENSDART00000005053	.	4620	115.232	3.443	137.45	3.73	124.401	3.314	82.099	3.105	86.32	3.738	69.165	3.144	56.127	2.355	56.092	2.165	73.101	10.964
ENSDART00000005067	.	5139	2488	66.559	2841	69.025	3190	76.101	2385	80.773	2175	84.34	1344	54.716	1363	51.221	1150	39.752	140	18.803
ENSDART00000005086	.	3398	0	0	0	0	0	0	0	0	0	0	0	0	10.111	0.585	15	0.798	0	0
ENSDART00000005090	.	2548	329	18.425	394	20.036	462	23.06	271	19.2	237	19.224	125	10.632	91	7.146	78	5.638	25	7.023
ENSDART00000005105	.	1141	44.723	6.165	54	6.757	79	9.692	45	7.833	33	6.574	37	7.703	19	3.654	21.303	3.779	9	6.209
ENSDART00000005112	.	1364	7.723	0.864	14.112	1.434	8.429	0.84	10.312	1.458	4.818	0.78	0	0	0	0	0	0	0	0
ENSDART00000005118	.	1971	2091.22	154.811	2355.78	158.346	2428.33	160.165	1657.6	155.178	1300.24	139.342	873.592	98.098	419.547	43.5	293.646	28.04	26.277	9.753
ENSDART00000005119	.	1305	1199	141.232	1222	130.662	1352	141.771	933	138.836	844	143.746	733	130.575	1036	170.45	1059	160.642	100	58.979
ENSDART00000005127	.	5026	254	6.953	246	6.116	295	7.202	208	7.208	137	5.436	83	3.458	79	3.038	85	3.007	16	2.199
ENSDART00000005140	.	1242	1502	187.402	1839	208.274	1937	215.117	1429	225.203	1167	210.491	976	184.073	860	149.809	656	105.377	33	20.612
ENSDART00000005143	.	1718	208.848	18.001	184.455	14.435	177	13.59	88	9.589	48	5.987	59	7.708	56	6.755	26.993	3	0	0
ENSDART00000005145	.	1725	1079.59	92.633	1290.5	100.532	1289.11	98.527	677.785	73.524	538.748	66.898	221.938	28.863	100.562	12.076	40.983	4.534	0	0
ENSDART00000005158	.	2826	149	7.468	122	5.553	114	5.093	81	5.137	107	7.769	113	8.606	253	17.788	240	15.53	15	3.772
ENSDART00000005168	.	2180	519	34.409	516	31.063	580	34.266	359	30.104	307	29.471	285	28.677	259	24.062	403	34.474	50	16.624
ENSDART00000005191	.	501	498.921	204.287	430.239	159.814	326.628	118.461	148.273	76.232	88.384	51.953	102.314	62.222	154.982	87.2	225.956	117.968	17.144	34.416
ENSDART00000005195	.	2124	258.633	17.641	194.49	12.045	278.27	16.912	216.065	18.639	205.18	20.263	162.63	16.833	169.683	16.216	199.428	17.549	0	0
ENSDART00000005217	.	2030	2263.94	162.257	2797.94	182.075	2944.45	188.027	2145.08	194.426	1723.13	178.79	1941.61	211.116	1979.69	198.751	2204.95	203.857	109	39.169
ENSDART00000005221	.	2559	1230	68.565	1368	69.246	1360	67.569	941	66.362	790	63.783	381	32.257	326	25.482	302	21.73	22	6.152
ENSDART00000005244	.	1239	0	0	0	0	0	0	0	0	0	0	0	0	0	0	0	0	0	0
ENSDART00000005255	.	396	85	50.702	71	38.472	38	20.019	10	7.474	5	4.272	5	4.395	5	4.072	14	10.612	25	71.837
ENSDART00000005263	.	1650	1139.04	102.715	1386.09	113.48	1298.69	104.31	1017.18	115.952	837.536	109.286	568.152	77.629	546.219	68.918	495.778	57.633	32.192	14.547
ENSDART00000005292	.	2167	0	0	0	0	0	0	0	0	0	0	0	0	0	0	0	0	0	0
ENSDART00000005296	.	1166	0	0	0	0	1	0.12	2	0.339	1	0.194	1	0.203	1	0.187	0	0	4	2.69
ENSDART00000005299	.	2012	3608	261.124	3902	256.413	4042	260.645	2802	256.457	2361	247.375	2272	249.453	3371	341.74	4423	412.929	1887	684.73
ENSDART00000005313	.	3814	5	0.183	7	0.232	8	0.26	0	0	6	0.317	1	0.056	1	0.051	3	0.141	1	0.183
ENSDART00000005321	.	2221	0	0	0	0	0	0	0	0	0	0	0	0	0	0	0	0	0	0
ENSDART00000005326	.	1650	750.526	67.68	804.876	65.895	683.013	54.859	491.567	56.036	373.729	48.766	202.375	27.651	83.864	10.581	68.905	8.01	32	14.46
ENSDART00000005329	.	2343	0	0	0	0	0	0	0	0	0	0	4.073	0.379	0	0	0	0	7.544	2.32
ENSDART00000005331	.	2860	737.187	36.481	776.632	34.901	963.289	42.492	595.385	37.281	374.942	26.879	152.272	11.45	80.798	5.609	61.159	3.907	0	0
ENSDART00000005337	.	4229	1702.61	55.781	1714.3	51.006	2213.48	64.661	1611	66.808	1657.98	78.722	1448.41	72.184	1702.84	78.338	1426.87	60.39	84.721	13.933
ENSDART00000005345	.	1367	13	1.451	2.145	0.217	0	0	7	0.987	5.624	0.908	4	0.676	0	0	9.235	1.328	0	0
ENSDART00000005355	.	1161	703	94.942	753	92.305	694	83.411	451	76.916	305	59.531	205	41.82	185	34.861	191	33.198	24	16.221
ENSDART00000005359	.	2205	2	0.131	1	0.059	3	0.175	3	0.248	5	0.474	25	2.485	33	3.028	33	2.788	17	5.582
ENSDART00000005366	.	2252	1285.62	82.276	1485.34	86.313	1522.3	86.816	1190.28	96.352	1038.74	96.26	858.324	83.38	1091.09	97.86	1049.87	86.698	0	0
ENSDART00000005373	.	1682	142	12.533	159	12.74	176	13.836	119	13.277	131	16.731	65	8.693	70	8.645	47	5.348	0	0
ENSDART00000005381	.	1454	144	14.981	139	13.127	101	9.356	61.227	8.049	51.042	7.681	59.802	9.418	78.558	11.425	129	17.291	8.528	4.444
ENSDART00000005382	.	1390	5	0.548	9	0.895	112	10.922	442	61.17	542	85.854	980	162.42	917	140.359	860	121.34	66	36.204
ENSDART00000005405	.	2541	3257.92	182.994	3634.28	185.364	4033.78	201.936	2772.31	197	2640.95	214.845	1664.88	142.024	1053.78	82.993	629.569	45.643	46.922	13.221
ENSDART00000005431	.	1481	1047	106.664	1147	106.081	1248	113.218	906	116.646	814	119.957	697	107.504	790	112.527	831	109.088	105	53.586
ENSDART00000005449	.	3933	24.247	0.857	0	0	0.435	0.014	25.797	1.154	41.237	2.112	69.908	3.758	101.96	5.06	107.665	4.916	0	0
ENSDART00000005453	.	5859	861.958	20.136	932.748	19.79	1118.85	23.31	877.344	25.949	971.863	32.912	1119.28	39.801	1970.18	64.668	1966.82	59.378	571.442	67.029
ENSDART00000005464	.	2222	489.42	31.781	541.717	31.941	664.328	38.442	529.915	43.525	532.331	50.054	449.419	44.296	518.337	47.169	611.312	51.221	206.022	67.091
ENSDART00000005473	.	1154	1	0.136	5	0.617	4	0.484	1	0.172	2	0.393	2	0.411	0	0	2	0.35	9	6.126
ENSDART00000005479	.	2559	1034	57.639	1147	58.06	1179	58.576	810	57.124	776	62.652	646	54.693	569	44.475	518	37.271	29	8.109
ENSDART00000005485	.	1622	0	0	0	0	0	0	1	0.116	0	0	0	0	1	0.129	2	0.237	14	6.449
ENSDART00000005491	.	2064	0	0	0	0	2	0.125	0	0	0	0	1.567	0.167	17.569	1.732	0	0	20.577	7.261
ENSDART00000005496	.	1621	360	33.116	464	38.751	465	38.098	347	40.349	311	41.395	266	37.071	323	41.568	339	40.198	38	17.516
ENSDART00000005499	.	2161	10.726	0.718	7.571	0.46	10.141	0.605	10.959	0.928	4.866	0.472	7.616	0.774	16.892	1.584	22.895	1.977	34.762	11.668
ENSDART00000005547	.	2054	0	0	0	0	0	0	0	0	0	0	0	0	0	0	0	0	0	0
ENSDART00000005548	.	577	22.305	7.416	11.699	3.528	10.571	3.116	4.956	2.071	5.211	2.491	5.521	2.737	3.927	1.8	1.32	0.561	0	0
ENSDART00000005562	.	2139	0	0	0	0	0	0	0	0	0	0	0	0	0	0	0	0	0	0
ENSDART00000005568	.	1353	0	0	0	0	0	0	0	0	0	0	0	0	0	0	0	0	0	0
ENSDART00000005573	.	1466	384	39.576	384	35.928	399	36.618	283	36.859	203	30.263	148	23.091	104	14.985	132	17.529	20	10.325
ENSDART00000005583	.	6670	6.099	0.125	6.196	0.115	6.155	0.112	17.838	0.462	44.562	1.321	104.272	3.245	184.319	5.295	147.073	3.886	44.236	4.541
ENSDART00000005585	.	914	0	0	0	0	0	0	0	0	0	0	0	0	0	0	0	0	0	0
ENSDART00000005590	.	901	226	41.504	198	32.995	161	26.288	127	29.418	92	24.384	92	25.436	83.266	21.271	81	19.11	19	17.43
ENSDART00000005593	.	2918	1982.05	96.01	2310.2	101.62	2414.71	104.264	1798.03	110.205	1694.29	118.891	1050.8	77.345	1019.13	69.253	775.342	48.49	57.392	13.948
ENSDART00000005609	.	3648	458	17.518	562	19.521	488	16.641	258	12.489	171	9.477	93	5.409	73	3.919	41	2.025	30	5.759
ENSDART00000005616	.	2351	510.665	31.192	578.8	32.102	834.302	45.414	581.047	44.895	458.665	40.571	444.848	41.253	350.331	29.995	227.967	17.97	24	7.352
ENSDART00000005625	.	1345	1635	185.985	1939	200.223	1478	149.681	1160	166.712	666	109.553	267	45.945	163	25.905	91	13.333	27	15.38
ENSDART00000005638	.	4713	4	0.117	4	0.106	7	0.183	4	0.148	0	0	4.604	0.205	18.599	0.764	22.269	0.842	36.02	5.292
ENSDART00000005639	.	777	1246	276.214	1494	300.469	1458	287.144	1263	352.834	955	305.214	1023	340.516	877	269.766	983	279.456	94	103.836
ENSDART00000005641	.	2402	98	5.849	91	4.931	104	5.531	71	5.36	68	5.877	120.827	10.949	721.817	60.389	898.648	69.215	21.275	6.368
ENSDART00000005643	.	2389	293	17.589	372	20.278	361	19.313	251	19.061	215	18.691	178	16.224	120	10.098	115	8.909	9	2.71
ENSDART00000005670	.	1299	96	11.368	94	10.105	82	8.645	58	8.677	42	7.191	27	4.835	19	3.143	15	2.288	4	2.372
ENSDART00000005671	.	3324	10.935	0.461	27.419	1.05	19.169	0.721	11.476	0.613	20.068	1.227	7.087	0.455	15.162	0.898	30.5	1.662	0	0
ENSDART00000005676	.	1784	1	0.083	0	0	1	0.074	1	0.104	5	0.598	4	0.501	0	0	2.034	0.217	0	0
ENSDART00000005682	.	3259	0	0	0	0	0	0	14.999	0.818	18	1.123	18	1.179	11	0.665	6	0.334	10.265	2.219
ENSDART00000005696	.	1455	0	0	1	0.094	1	0.093	0	0	0	0	0	0	0	0	1	0.134	5	2.604
ENSDART00000005720	.	4430	198	6.18	251	7.115	261	7.264	155	6.124	58	2.624	16	0.76	18	0.789	22	0.887	28	4.387
ENSDART00000005724	.	3863	20.957	0.755	25.602	0.837	20.004	0.642	0.681	0.031	10.341	0.54	0	0	15.764	0.797	23.224	1.08	2.542	0.46
ENSDART00000005733	.	2101	492.763	34.012	534.245	33.483	509.717	31.349	411.006	35.879	373.162	37.292	343.879	36.016	375.23	36.286	418.608	37.277	177	61.26
ENSDART00000005738	.	3032	0	0	0	0	0	0	0	0	0	0	0	0	4	0.261	4	0.24	0	0
ENSDART00000005740	.	1736	0	0	0	0	0	0	0	0	0	0	0	0	0	0	0	0	11	4.697
ENSDART00000005750	.	3149	138.459	6.185	195.341	7.925	152.519	6.074	168.191	9.508	93.69	6.064	174.724	11.864	189.189	11.859	266.48	15.372	22.036	4.94
ENSDART00000005764	.	2274	1	0.063	0	0	2	0.113	1	0.08	3	0.275	1	0.096	2	0.178	0	0	7	2.223
ENSDART00000005767	.	2533	0	0	0	0	0	0	1	0.071	0	0	0	0	0	0	0	0	0	0
ENSDART00000005784	.	953	112	19.188	113	17.568	109	16.607	70	15.131	86	21.272	39	10.067	46	10.971	35	7.707	12	10.274
ENSDART00000005804	.	945	137.129	23.738	147.83	23.222	140.012	21.554	69.961	15.28	38.674	9.665	17	4.434	4	0.964	1	0.222	0	0
ENSDART00000005829	.	2135	330.022	22.383	365.346	22.499	391.742	23.675	271.895	23.324	250.257	24.576	246.07	25.327	213.591	20.298	180.277	15.775	11.881	4.041
ENSDART00000005842	.	1805	8.384	0.684	2.395	0.177	1.199	0.087	13	1.341	27	3.188	24	2.969	51	5.825	39	4.103	29.852	12.208
ENSDART00000005845	.	2739	882	45.71	998	46.967	1102	50.906	739	48.458	711	53.375	382	30.076	284	20.643	222	14.853	58	15.08
ENSDART00000005847	.	7659	27.362	0.485	33.548	0.541	24.691	0.391	14.506	0.326	36.295	0.934	10.908	0.295	9.613	0.24	11	0.252	27.473	2.448
ENSDART00000005853	.	1196	255.704	33.346	292.831	34.662	270.883	31.44	205.754	33.887	150.422	28.354	124.009	24.436	127.043	23.123	127.694	21.435	12	7.833
ENSDART00000005857	.	2961	183.951	8.773	235.494	10.199	307.011	13.052	170.839	10.31	143.921	9.943	63.628	4.611	36.12	2.417	20.789	1.28	2	0.479
ENSDART00000005864	.	1398	0	0	0	0	0	0	0	0	0	0	0	0	1	0.152	0	0	8	4.36
ENSDART00000005869	.	1134	91.213	12.667	82.422	10.389	57	7.044	48.564	8.516	24.657	4.948	20.846	4.372	38.748	7.506	68.451	12.232	13	9.034
ENSDART00000005877	.	1479	0	0	0	0	0	0	0	0	0	0	0	0	0	0	0	0	10	5.111
ENSDART00000005879	.	829	2228	454.442	2497	462.098	2074	375.971	918	236.061	579	170.344	268	82.179	201	56.954	176	46.073	1	1.018
ENSDART00000005883	.	1615	673.122	62.179	711.611	59.678	715	58.825	368.96	43.082	327.507	43.773	158.922	22.24	96.373	12.454	65.86	7.842	0	0
ENSDART00000005884	.	3509	1	0.04	2	0.072	4	0.142	9	0.454	12	0.693	25	1.515	23	1.286	15	0.772	34	6.799
ENSDART00000005893	.	2172	3621.64	241.075	4128.41	249.526	4947.52	293.464	3860.32	325.009	3347.02	322.591	2466.24	249.147	2810.77	262.172	2733.36	234.756	1258.62	420.129
ENSDART00000005895	.	1845	0	0	0	0	0	0	0	0	0	0	0	0	0	0	0	0	0	0
ENSDART00000005901	.	3370	0	0	0	0	0	0	0	0	0	0	0	0	4.344	0.253	0	0	0	0
ENSDART00000005903	.	895	43.434	8.043	96.982	16.296	74.661	12.293	47.353	11.06	41.363	11.055	32.107	8.95	17.167	4.422	34.78	8.274	55.748	51.563
ENSDART00000005906	.	2315	823.956	51.176	927.287	52.297	1121	62.048	869	68.273	690.554	62.11	640.182	60.363	678	59.024	548.924	43.996	33.114	10.315
ENSDART00000005923	.	1552	0	0	1	0.088	5	0.43	2	0.244	2	0.28	11	1.609	49	6.621	81	10.085	7	3.388
ENSDART00000005927	.	2622	4558.08	247.536	4784.88	235.962	6062	293.421	4850.41	333.259	4506.65	354.489	4902	404.361	6350.67	483.64	8382.04	587.59	1648.43	449.083
ENSDART00000005929	.	3508	6.001	0.239	1	0.036	2.306	0.082	2.422	0.122	3.072	0.177	5	0.303	3	0.168	2.308	0.119	16.093	3.219
ENSDART00000005944	.	1039	655	101	663	92.784	732	100.413	497	96.734	326	72.612	443.138	103.081	601	129.15	1200	237.972	290	223.661
ENSDART00000005985	.	6212	40	0.88	25	0.499	37	0.726	39.897	1.111	123.401	3.935	621.682	20.816	1564.4	48.349	2132.1	60.605	465.577	51.419
ENSDART00000005989	.	1326	380	43.942	476	49.965	465	47.87	353	51.57	297	49.661	145	25.361	113	18.254	128	19.063	11	6.369
ENSDART00000005999	.	1540	0	0	0	0	0	0	0	0	0	0	1	0.148	1	0.136	0	0	1.129	0.551
ENSDART00000006013	.	3820	0	0	0	0	0	0	0	0	0	0	0	0	0	0	1.003	0.047	21.054	3.851
ENSDART00000006018	.	887	2.84	0.532	0	0	0	0	2.876	0.679	0	0	0	0	24.583	6.402	83.593	20.108	0	0
ENSDART00000006021	.	4996	1279.35	35.241	1337.45	33.459	1535.09	37.708	888.039	30.968	595.252	23.767	178.295	7.474	95.361	3.69	37.97	1.351	7	0.968
ENSDART00000006037	.	6677	9.91	0.202	11.214	0.208	14.422	0.263	21.948	0.567	25.144	0.744	21.855	0.679	45.323	1.301	56.77	1.498	356.01	36.506
ENSDART00000006038	.	4581	69.621	2.099	121.237	3.319	101.082	2.717	81.538	3.111	70.09	3.062	71	3.256	131.466	5.565	84.141	3.277	44.315	6.706
ENSDART00000006043	.	1878	0	0	0	0	0	0	0	0	3	0.339	0	0	2	0.219	0	0	10	3.914
ENSDART00000006058	.	1523	3088	304.767	3150	282.236	3285	288.723	2443	304.73	1979	282.555	2050	306.378	2121	292.734	2444	310.847	697	344.629
ENSDART00000006061	.	1842	14.797	1.18	6.106	0.442	13	0.924	12.392	1.25	6.355	0.734	2.126	0.257	2.921	0.326	2	0.206	11.669	4.666
ENSDART00000006073	.	1209	0	0	0	0	2.265	0.26	0	0	0	0	0	0	19.884	3.574	45.754	7.584	0	0
ENSDART00000006078	.	6757	26.735	0.539	36	0.66	40	0.72	30	0.766	28.046	0.82	40	1.228	51.119	1.449	51.754	1.349	104.694	10.605
ENSDART00000006079	.	3187	1112.75	49.082	1040.63	41.683	1449.37	56.991	927.126	51.75	1002.67	64.076	770.588	51.664	798.468	49.42	749.491	42.69	58.326	12.91
ENSDART00000006085	.	4069	275	9.38	230	7.125	340	10.34	192	8.289	220	10.875	117	6.07	189	9.052	139	6.125	34	5.821
ENSDART00000006091	.	3334	522.436	21.97	542.227	20.708	663.731	24.884	461.52	24.562	617.557	37.629	599.868	38.35	1195.83	70.576	1111.53	60.366	116	24.48
ENSDART00000006093	.	1276	116	14.025	125	13.719	149	16.036	115	17.564	92	16.082	65	11.882	63	10.637	63	9.808	3	1.816
ENSDART00000006099	.	1290	47	5.611	55	5.96	42	4.463	28	4.223	30	5.178	13	2.347	17	2.834	5	0.769	0	0
ENSDART00000006109	.	2480	207.268	11.951	238.336	12.478	235.146	12.083	173.283	12.639	121.357	10.134	107.464	9.409	103.342	8.354	93.074	6.926	21.541	6.23
ENSDART00000006120	.	4986	1204.65	33.252	1228.57	30.799	1431.35	35.233	879.764	30.743	739.923	29.604	164.451	6.908	59.066	2.29	28.278	1.009	42	5.82
ENSDART00000006124	.	2003	1056.99	76.875	1183.3	78.142	1270.59	82.336	954.329	87.776	751.038	79.078	622.732	68.708	474.934	48.383	499.593	46.871	76	27.714
ENSDART00000006132	.	1713	9628	832.579	9555	750.17	10764	829.123	7658	837.198	6556	820.427	5140	673.644	5177	626.528	5770	643.305	836	362.31
ENSDART00000006147	.	1960	216.57	16.131	216.349	14.632	178.056	11.816	97.388	9.173	82.884	8.937	42.698	4.824	17.711	1.848	25.402	2.441	19	7.095
ENSDART00000006173	.	2067	4231.72	297.346	4794.99	305.922	5917.12	370.463	4873.42	433.077	5078	516.585	3965.86	422.81	3872	381.148	2574.94	233.413	77.485	27.3
ENSDART00000006211	.	2481	2.348	0.135	5.048	0.264	5.9	0.303	5.03	0.367	0	0	4.642	0.406	5.136	0.415	4.634	0.345	6.073	1.756
ENSDART00000006212	.	891	0	0	0	0	0	0	1.6	0.376	12.205	3.28	58.164	16.304	172.719	44.734	261.344	62.516	116.029	107.917
ENSDART00000006216	.	1185	50	6.592	49	5.863	70	8.213	42	6.993	51	9.718	33	6.573	25	4.599	15	2.545	0	0
ENSDART00000006256	.	3200	59.459	2.611	83.918	3.347	94.507	3.7	105.576	5.868	118.697	7.553	82.16	5.485	117.191	7.222	189.374	10.74	201.62	44.434
ENSDART00000006284	.	1765	0	0	0	0	0	0	0	0	0	0	0	0	0	0	0	0	2	0.838
ENSDART00000006288	.	3457	834.04	33.759	818.789	30.097	913.886	32.978	704.889	36.108	573.72	33.648	653.169	40.196	920.516	52.294	992.556	51.885	0	0
ENSDART00000006290	.	2772	1483.62	75.911	1857.81	86.319	2070.36	94.422	1364.45	88.332	1178.25	87.327	404.964	31.48	339.911	24.394	230.556	15.229	10	2.567
ENSDART00000006300	.	1694	352.721	30.884	448.651	35.665	415.79	32.428	300.768	33.292	217.972	27.619	153.132	20.319	121.866	14.932	108.723	12.273	2.319	1.018
ENSDART00000006338	.	1362	209	23.433	185	18.829	171	17.07	121	17.141	114	18.484	40	6.785	52	8.146	60	8.665	10	5.615
ENSDART00000006343	.	5278	1922.2	50.021	2318.75	54.801	2641.38	61.296	1970.24	64.909	1680.14	63.376	902.703	35.751	853.332	31.195	785.318	26.407	150.339	19.642
ENSDART00000006344	.	1788	785	64.72	634.121	47.467	876.799	64.396	567.578	59.164	587	70.043	257.958	32.241	344.445	39.753	213.817	22.731	13.273	5.485
ENSDART00000006357	.	663	0.145	0.04	0	0	0	0	0.709	0.244	0.139	0.055	0.693	0.284	0	0	0	0	2.557	3.474
ENSDART00000006373	.	1820	1352.43	109.328	1591.21	116.788	1500.93	108.089	964.251	98.557	637.748	74.618	388.39	47.603	214.49	24.274	210.011	21.893	19.5	7.901
ENSDART00000006378	.	1566	54	5.164	38	3.299	35	2.981	61.65	7.452	150.43	20.814	331.755	48.055	463.75	62.034	417.633	51.478	0	0
ENSDART00000006380	.	3872	0	0	3.063	0.1	2	0.064	5	0.227	4.067	0.212	2.027	0.111	8.229	0.415	35	1.624	35.538	6.409
ENSDART00000006381	.	1840	196	15.654	175	12.69	201	14.301	139	14.037	101	11.675	96	11.625	98	10.958	101	10.402	29	11.61
ENSDART00000006386	.	2267	2	0.127	4	0.231	13	0.736	37	2.974	221	20.333	1295	124.9	1823	162.335	2642	216.613	2300	732.89
ENSDART00000006393	.	2223	1	0.065	3	0.177	1	0.058	2	0.164	0	0	1	0.099	0	0	0	0	10	3.255
ENSDART00000006412	.	2993	1.71	0.081	5	0.214	10.269	0.432	6	0.358	3.424	0.234	43	3.081	12.005	0.794	55.275	3.365	3.425	0.81
ENSDART00000006417	.	2008	1146	83.122	1194	78.633	1079	69.73	610	55.953	466	48.932	268	29.489	232	23.57	130	12.163	21	7.637
ENSDART00000006419	.	2340	11.097	0.681	2.246	0.125	13.207	0.723	14.949	1.161	6.855	0.609	51.461	4.796	79.56	6.846	83.586	6.622	261.77	80.601
ENSDART00000006429	.	1584	277	26.152	390	33.428	383	32.204	273	32.578	210	28.685	155	22.166	148	19.545	111	13.507	14	6.623
ENSDART00000006435	.	4113	2	0.067	2	0.061	5	0.15	3	0.128	10	0.489	28	1.436	49	2.321	36	1.569	65.026	11.009
ENSDART00000006436	.	4010	462	16.001	443.468	13.949	492	15.193	341	14.949	202	10.139	117.864	6.209	76.855	3.737	99.001	4.429	25.682	4.465
ENSDART00000006443	.	2736	7516	389.978	8331	392.529	9633	445.508	7261	476.675	7185	540.01	5173	407.763	4037	293.782	2314	154.998	139	36.183
ENSDART00000006449	.	3232	0	0	0	0	0	0	1.001	0.055	2	0.126	1	0.066	1	0.061	0	0	7	1.527
ENSDART00000006463	.	1920	2356.4	179.55	2503.98	173.233	2348.7	159.442	1713.66	165.116	1165.52	128.555	608.376	70.306	288.654	30.801	277.711	27.293	46.452	17.744
ENSDART00000006474	.	1926	2.555	0.194	3	0.207	0	0	0	0	1	0.11	0	0	1.224	0.13	0	0	3	1.142
ENSDART00000006489	.	3852	1767.58	63.852	1915.07	62.826	2115.18	68.126	1097.81	50.194	892.241	46.707	501.016	27.525	379.471	19.245	309.795	14.455	144	26.109
ENSDART00000006490	.	3930	1609.22	56.923	1281.6	41.17	1597.48	50.383	1030.46	46.136	1173.88	60.174	606.96	32.654	618.144	30.699	674.224	30.807	76.101	13.512
ENSDART00000006505	.	1327	1	0.116	0	0	70	7.2	436	63.64	602	100.572	804	140.501	423	68.272	130	19.344	8	4.628
ENSDART00000006512	.	2161	990.305	66.286	1038.8	63.135	911.098	54.342	625.28	52.935	325.34	31.53	88.302	8.97	7.456	0.699	13.069	1.129	0	0
ENSDART00000006513	.	1421	188	20.078	154	14.93	197	18.733	114.918	15.508	102.599	15.848	158.239	25.576	276.218	41.231	301.353	41.462	64.474	34.487
ENSDART00000006514	.	1050	138.305	21.057	113.293	15.655	108.793	14.736	74.849	14.385	52.447	11.535	39.516	9.077	29.858	6.336	26.676	5.224	16	12.185
ENSDART00000006538	.	1629	0	0	2	0.166	2	0.163	5	0.578	19	2.515	24	3.326	109	13.951	230	27.123	41	18.795
ENSDART00000006549	.	2455	8421.57	490.899	9382.05	496.595	8728.05	453.423	5129.75	378.27	3346.34	282.498	1346.69	119.203	697.424	56.995	556.443	41.862	19.579	5.724
ENSDART00000006579	.	1734	477.078	40.698	503.62	39.006	517.076	39.292	463.103	49.946	348.312	43.001	352.181	45.537	345.722	41.278	300.196	33.019	46	19.667
ENSDART00000006580	.	6145	1.137	0.025	0	0	5.698	0.113	13.799	0.389	35.274	1.137	38.432	1.301	137.981	4.312	166.64	4.79	139.865	15.62
ENSDART00000006602	.	5068	2	0.054	0	0	4.146	0.1	0	0	0	0	2.19	0.09	2.363	0.09	6.447	0.226	3	0.409
ENSDART00000006606	.	584	0	0	0	0	0	0	0	0	0	0	0	0	0	0	0	0	4	6.458
ENSDART00000006612	.	6172	8.034	0.178	11.102	0.223	22.199	0.438	33.012	0.925	32.352	1.038	22.253	0.75	51.612	1.606	76.607	2.192	93.125	10.353
ENSDART00000006615	.	6943	22.387	0.439	25.665	0.457	56.262	0.984	26.826	0.666	22.584	0.642	36.395	1.087	52.941	1.46	36.852	0.934	31.28	3.082
ENSDART00000006619	.	1911	4475.94	342.824	4845.72	336.983	4801.8	327.664	2633.21	255.032	2072.42	229.77	684.904	79.559	440.21	47.216	302.43	29.876	29	11.135
ENSDART00000006622	.	7796	878.641	15.307	712.565	11.274	1126.65	17.506	756.296	16.683	912.642	23.052	581.822	15.435	1200.42	29.394	848.132	19.098	225.211	19.703
ENSDART00000006628	.	1941	2084.67	156.952	2253.95	154.078	2725.23	182.802	2132.06	202.987	1808.76	197.132	1301.55	148.629	484.752	51.112	223.587	21.712	57.117	21.559
ENSDART00000006636	.	7868	21.009	0.363	15.461	0.242	15.562	0.24	0	0	0	0	26.948	0.708	15.989	0.388	0	0	165.28	14.325
ENSDART00000006648	.	1243	531	66.19	514	58.158	578	64.131	349	54.949	261	47.032	206	38.815	135	23.495	120	19.258	17	10.608
ENSDART00000006657	.	7614	262.622	4.687	239.485	3.882	299.136	4.762	334.476	7.559	348.78	9.025	298.788	8.12	817.516	20.507	634.693	14.642	139.266	12.482
ENSDART00000006669	.	2708	0	0	0	0	0	0	2.819	0.187	2.66	0.202	4.215	0.336	8.633	0.635	21.47	1.454	58.05	15.278
ENSDART00000006673	.	1775	622	51.699	733	55.315	563	41.685	237	24.905	146	17.563	31	3.906	34	3.956	19	2.036	27	11.248
ENSDART00000006676	.	2859	17.035	0.843	14	0.629	26.351	1.163	9.302	0.583	15.507	1.112	1.554	0.117	3	0.208	1.551	0.099	1.551	0.385
ENSDART00000006703	.	3361	1349	56.249	1564	59.222	1816	67.506	1281	67.597	1095	66.155	866	54.896	1035	60.567	1137	61.226	208	43.524
ENSDART00000006709	.	1806	1191	97.107	1196	88.536	1002	72.778	797	82.162	715	84.375	570	70.459	549	62.664	627	65.923	203	82.963
ENSDART00000006724	.	1533	0	0	0.257	0.023	0	0	4.023	0.498	15.848	2.246	25.145	3.73	44.646	6.117	43.992	5.554	0	0
ENSDART00000006748	.	1965	1014.25	75.336	1102.03	74.322	1141.66	75.553	819.82	77.006	618.578	66.513	140.6	15.841	59.377	6.177	67.624	6.479	52.575	19.578
ENSDART00000006765	.	2466	1854	107.551	2147	113.095	2589	133.853	1804	132.389	1846	155.091	1366	120.333	1837	149.404	1686	126.233	242	70.416
ENSDART00000006772	.	5684	21.029	0.507	14.879	0.326	28.245	0.607	44.523	1.359	77.514	2.708	108.751	3.99	170.923	5.788	175.574	5.469	635.173	76.871
ENSDART00000006778	.	1938	591.968	44.645	772.324	52.886	887.453	59.63	557.258	53.145	504.616	55.09	338.958	38.773	200.559	21.183	138	13.424	11.024	4.168
ENSDART00000006783	.	980	293	48.505	288	43.268	326	48.001	180	37.603	199	47.572	159	39.677	182	41.959	166	35.328	15	12.415
ENSDART00000006787	.	2892	4	0.196	7	0.311	6	0.262	6	0.371	1	0.071	5	0.372	10	0.686	13	0.821	18	4.417
ENSDART00000006795	.	1614	3.828	0.354	6.211	0.521	8	0.659	4	0.467	0	0	2	0.28	6	0.776	7.191	0.857	14.935	6.918
ENSDART00000006802	.	2123	2777	189.51	2843	176.163	3248	197.504	2092	180.561	1908	188.522	1644	170.247	1785	170.672	2193	193.081	497	170.072
ENSDART00000006817	.	4605	0	0	0	0	3	0.08	13.139	0.499	11.758	0.511	23.498	1.072	51.541	2.17	54.253	2.101	147.752	22.236
ENSDART00000006840	.	2481	1347	77.631	1414	73.999	1501.76	77.137	1109	80.856	858.049	71.62	383	33.52	202	16.322	110.24	8.2	0	0
ENSDART00000006843	.	3779	0	0	0	0	3.215	0.106	5.986	0.279	0	0	5.996	0.336	0	0	0	0	41.914	7.753
ENSDART00000006867	.	5007	5901.85	162.201	6320.92	157.77	7120.05	174.498	5239.2	182.284	4861.48	193.663	3470.03	145.125	3138.55	121.164	2492.19	88.501	225	31.045
ENSDART00000006868	.	3965	2935.94	102.893	3015	95.959	2821	88.149	1784	79.136	1155	58.66	774	41.257	743	36.559	832	37.665	99.58	17.517
ENSDART00000006870	.	2135	0	0	0	0	0	0	0	0	6	0.589	83	8.543	221	21.002	423	37.015	2	0.68
ENSDART00000006881	.	5482	676	16.915	727	16.521	773	17.249	504	15.966	440	15.959	149	5.674	168	5.906	129	4.171	60	7.538
ENSDART00000006892	.	4869	389.318	11.014	400.012	10.278	460.017	11.606	395.78	14.175	365.3	14.98	395.762	17.038	596.523	23.705	624.609	22.833	93	13.209
ENSDART00000006897	.	1084	0	0	0	0	0	0	0	0	0	0	0	0	2	0.409	1.016	0.192	7.303	5.353
ENSDART00000006898	.	1221	5.993	0.763	7.996	0.924	8.011	0.908	6.012	0.966	1	0.184	4	0.769	0	0	0	0	23	14.654
ENSDART00000006899	.	2385	1802.83	108.422	2239.18	122.279	2197.39	117.772	1540.25	117.177	1290.57	112.4	703.267	64.217	601	50.667	466.825	36.232	53.711	16.201
ENSDART00000006908	.	2957	6.616	0.316	7	0.304	4	0.17	5	0.302	5.519	0.382	8.847	0.642	12	0.804	23	1.418	6	1.438
ENSDART00000006910	.	1715	1.575	0.136	5.094	0.399	0	0	1.624	0.177	0	0	1.515	0.198	1.405	0.17	3.818	0.425	6.995	3.028
ENSDART00000006923	.	904	114.405	20.923	163.759	27.177	131.364	21.361	72.144	16.643	33.664	8.886	28	7.71	20	5.088	9	2.115	3	2.741
ENSDART00000006927	.	1785	1005.91	83.088	1143.99	85.792	1009.12	74.252	542	56.603	437	52.242	179.581	22.487	136	15.725	81	8.627	24	9.936
ENSDART00000006930	.	8080	703.492	11.815	655.886	10.005	779.982	11.684	599.99	12.76	447.489	10.897	323.812	8.282	247.506	5.843	129	2.8	17	1.434
ENSDART00000006942	.	914	117	21.107	117	19.153	138	22.136	74	16.84	85	22.133	65	17.658	64	16.063	91	21.092	50	45.066
ENSDART00000006948	.	810	1158.89	243.487	1328.22	253.189	1333.67	249.008	925.532	245.122	840.002	254.517	875.109	276.29	1188.73	346.819	1611.01	434.299	345.789	362.351
ENSDART00000006961	.	2004	45.489	3.307	44.047	2.907	46.288	2.998	12.798	1.176	34.975	3.681	14.678	1.619	9.121	0.929	12.466	1.169	0	0
ENSDART00000006971	.	1859	206	16.266	203	14.554	249	17.516	193	19.27	133	15.201	113	13.53	82	9.066	58	5.906	2	0.792
ENSDART00000006990	.	2206	111.27	7.283	162.471	9.655	215.876	12.59	256.168	21.206	305.052	28.909	197.263	19.595	338.284	31.026	232.741	19.655	346.044	113.577
ENSDART00000006998	.	3472	0	0	1	0.037	0	0	0	0	0	0	0	0	0	0	1	0.052	0	0
ENSDART00000007013	.	3488	0.918	0.037	0.099	0.004	0	0	5.627	0.286	11.239	0.653	24.404	1.488	49.858	2.806	37.246	1.929	2.27	0.457
ENSDART00000007021	.	2547	1222.22	68.477	1492.12	75.912	1408.7	70.342	758.647	53.773	520.126	42.206	255.533	21.744	233.838	18.37	249.79	18.064	111.372	31.3
ENSDART00000007022	.	1402	1	0.108	0	0	0	0	0	0	1	0.157	0	0	0	0	0	0	16	8.691
ENSDART00000007029	.	1953	66	4.935	71	4.821	66	4.397	43	4.066	43	4.655	33	3.743	61	6.389	57	5.498	144	53.986
ENSDART00000007030	.	3649	65	2.485	110	3.82	106	3.614	79	3.823	57	3.158	45	2.616	35	1.879	47	2.321	18	3.454
ENSDART00000007053	.	2128	1640.7	111.679	1816.43	112.264	1863.52	113.027	1346.25	115.898	1040.66	102.56	562	58.05	333	31.758	209.325	18.383	13.381	4.567
ENSDART00000007057	.	1296	1321.87	156.958	1366.2	147.256	1125.09	118.926	590.516	88.578	369.685	63.468	197	35.374	187.324	31.066	204.559	31.279	0.001	0.001
ENSDART00000007058	.	5579	0	0	0	0	0	0	0.001	0	0	0	0	0	13.175	0.455	0	0	40.124	4.95
ENSDART00000007066	.	2709	1040.99	54.59	1177.25	56.06	1353.9	63.283	1036.22	68.751	901.533	68.479	368	29.316	336.955	24.782	309.015	20.919	76.631	20.16
ENSDART00000007068	.	1182	1	0.132	6	0.72	2	0.235	1	0.167	1	0.191	1	0.2	0	0	0	0	4	2.647
ENSDART00000007074	.	2898	342.468	16.711	284.706	12.616	506.773	22.042	278.321	17.184	294.167	20.794	161.631	11.984	64.805	4.436	38.391	2.419	0	0
ENSDART00000007079	.	4613	2895.42	86.645	3286.13	89.308	3719.59	99.254	2660.47	100.782	2239.32	97.125	2021.01	92.018	2210.69	92.912	2244.02	86.76	145.438	21.849
ENSDART00000007090	.	4949	0	0	1	0.025	1	0.025	182	6.409	1230	49.594	6361	269.261	12837	501.587	10107	363.272	499	69.688
ENSDART00000007091	.	2274	21.773	1.379	24.072	1.384	22.698	1.281	13.648	1.093	19.991	1.833	5.828	0.56	8.146	0.723	12.495	1.021	2.544	0.808
ENSDART00000007103	.	2124	0	0	0	0	0	0	1	0.086	0	0	9	0.932	24	2.294	20	1.76	2	0.684
ENSDART00000007119	.	1938	781	58.901	933	63.888	831	55.837	581	55.409	393	42.905	275	31.457	111	11.724	70	6.809	2	0.756
ENSDART00000007122	.	1302	0	0	0	0	0	0	0	0	0	0	0	0	0	0	0	0	4.799	2.838
ENSDART00000007170	.	2312	1985.27	123.479	2274.61	128.462	2407.43	133.438	1449.44	114.036	1058.47	95.334	379.886	35.87	273.24	23.82	220.543	17.701	12.641	3.943
ENSDART00000007189	.	2241	97	6.241	57	3.33	79.311	4.547	55.147	4.488	61.895	5.766	47	4.59	38.966	3.513	49.195	4.084	0	0
ENSDART00000007202	.	1494	1.003	0.101	0	0	5.033	0.452	2.007	0.256	7.301	1.065	3.282	0.501	8.612	1.215	24.492	3.183	45.069	22.774
ENSDART00000007204	.	1632	528	48.203	600	49.73	378	30.736	201.297	23.23	145.845	19.266	156.949	21.709	226.22	28.894	222.493	26.184	43	19.671
ENSDART00000007206	.	2411	0	0	0	0	13.29	0.704	0	0	0	0	0	0	0	0	0	0	0	0
ENSDART00000007208	.	2329	0	0	0	0	1	0.055	0	0	0	0	0	0	0	0	0	0	0	0
ENSDART00000007211	.	1185	270	35.595	330	39.489	365	42.825	254	42.289	189	36.013	111	22.109	72	13.246	62	10.521	11	7.258
ENSDART00000007231	.	942	794	137.985	713	112.444	682	105.399	472	103.491	347	87.061	262	68.595	240	58.054	356	79.509	52	45.16
ENSDART00000007253	.	705	2.684	0.676	0	0	4.758	1.064	3.655	1.16	5.653	2.052	4.526	1.709	4	1.396	1.529	0.494	5	6.265
ENSDART00000007260	.	1192	386	50.536	464	55.14	574	66.884	379	62.666	317	59.987	239	47.279	185	33.803	198	33.367	15	9.829
ENSDART00000007262	.	2459	0	0	0	0	0	0	0	0	0	0	3	0.265	1	0.082	0	0	2	0.584
ENSDART00000007271	.	2757	229.224	11.797	244.82	11.441	282.67	12.967	181.711	11.832	203.769	15.19	275.453	21.536	564.212	40.726	726.272	48.252	163.992	42.341
ENSDART00000007293	.	1190	0	0	0	0	0	0	0	0	0	0	0	0	1	0.183	0	0	9	5.909
ENSDART00000007308	.	1608	2	0.186	2.568	0.216	4	0.331	3	0.352	0	0	0	0	1	0.13	0	0	0	0
ENSDART00000007310	.	2031	227	16.26	338.649	22.026	203	12.956	239	21.651	213	22.089	84	9.129	71	7.124	12	1.109	26	9.338
ENSDART00000007321	.	1584	29	2.738	29	2.486	33	2.775	13.611	1.624	24	3.278	11	1.573	12	1.585	9	1.095	5	2.365
ENSDART00000007333	.	4657	359.878	10.664	282.893	7.613	340.811	9.005	175.847	6.596	167.438	7.191	71.158	3.208	102.497	4.266	119.288	4.567	32	4.76
ENSDART00000007335	.	2310	3439	214.098	3584.33	202.621	3605	200.005	2268	178.604	1695	152.809	1153	108.971	1068	93.193	1515	121.712	456	142.378
ENSDART00000007346	.	3268	1772.35	76.126	2118.36	82.628	2128.66	81.509	1610.19	87.523	1377	85.693	1354.23	88.421	1500.57	90.448	1728.09	95.852	0	0
ENSDART00000007353	.	2200	2939	192.926	3425	204.145	3584	209.645	2457	203.999	1931	183.54	2004	199.659	2032	186.919	2530	214.288	377	124.104
ENSDART00000007373	.	3206	830.708	36.411	837.746	33.346	978.473	38.233	611.226	33.903	388.426	24.667	110.632	7.371	53	3.26	60.932	3.449	10.38	2.283
ENSDART00000007381	.	1525	1352.83	133.318	1239.75	110.915	1572.23	137.98	1062.34	132.316	1087.91	155.098	824.445	123.034	891.36	122.841	843.108	107.075	403.003	198.968
ENSDART00000007392	.	1326	988	114.248	1152	120.925	1010	103.975	592	86.486	344.01	57.522	149.871	26.213	84.626	13.67	141.243	21.035	7.424	4.299
ENSDART00000007398	.	1722	1274	109.526	1294	101.001	1524	116.706	935	101.622	960	119.437	734	95.64	653	78.569	510	56.53	33	14.219
ENSDART00000007401	.	3246	25.425	1.1	31.331	1.231	35.879	1.384	6.348	0.348	15.302	0.959	15.557	1.023	30.721	1.865	0	0	0	0
ENSDART00000007412	.	1196	1826	238.125	1876	222.062	1934	224.469	1595	262.692	1295	244.099	1313	258.724	1341	244.071	1671	280.497	405	264.35
ENSDART00000007434	.	4698	0	0	0	0	0	0	0	0	0	0	4.36	0.195	2.219	0.091	17.047	0.647	16.364	2.412
ENSDART00000007458	.	1661	1967	176.062	2338	189.993	2369	188.867	1719	194.504	1360	176.147	942	127.761	867	108.585	816	94.157	96	43.06
ENSDART00000007482	.	3406	2056	84.534	2197	82.032	2252	82.548	1503	78.207	1286	76.612	1101	68.822	879	50.723	684	36.32	82.106	16.942
ENSDART00000007498	.	2612	1.025	0.056	0	0	1.487	0.072	3.835	0.265	6.255	0.494	14.203	1.176	7.941	0.607	16.279	1.146	0.003	0.001
ENSDART00000007500	.	2976	0	0	0	0	0	0	0	0	0	0	0	0	0	0	15.439	0.946	0	0
ENSDART00000007512	.	1277	321.368	38.819	345.61	37.896	375.894	40.419	264.376	40.341	285.909	49.932	221.687	40.489	180.493	30.447	128.608	20.004	180	108.858
ENSDART00000007520	.	1935	0	0	0	0	0	0	0	0	0	0	0	0	1	0.106	0	0	4	1.515
ENSDART00000007522	.	2392	0	0	0	0	0	0	0	0	0	0	0	0	1	0.084	0	0	3	0.902
ENSDART00000007531	.	7426	0	0	0	0	4.063	0.066	0	0	0	0	1.135	0.032	4.398	0.113	3.503	0.083	8.518	0.783
ENSDART00000007567	.	1100	0	0	0	0	1	0.128	0	0	0	0	0	0	0	0	0	0	0	0
ENSDART00000007577	.	2819	21.392	1.075	21.165	0.966	30.469	1.365	65.276	4.151	194.608	14.167	469.554	35.853	783.86	55.256	717.807	46.572	117.051	29.513
ENSDART00000007584	.	2455	0	0	0	0	4	0.208	0	0	0	0	0	0	0	0	0	0	20	5.848
ENSDART00000007587	.	1888	227	17.62	260	18.324	284	19.64	210	20.612	220	24.719	388	45.673	497	54.021	434	43.448	37	14.398
ENSDART00000007622	.	1826	333.401	26.853	423.425	30.964	309.068	22.176	146.472	14.917	87.022	10.145	20.693	2.527	48.173	5.432	29.453	3.059	10	4.037
ENSDART00000007624	.	6142	449.686	10.007	531.236	10.736	634.052	12.583	507.29	14.292	380.502	12.275	126.952	4.301	33.245	1.039	24.164	0.695	15.1	1.687
ENSDART00000007630	.	2340	13	0.798	4	0.223	11	0.602	4	0.311	7	0.622	3	0.28	1	0.086	1	0.079	17	5.234
ENSDART00000007636	.	1162	8276.24	1116.59	7850.56	961.368	11104.2	1333.24	5634.91	960.033	4778.08	931.653	2739.08	558.215	1447.05	272.401	1038.97	180.402	0	0
ENSDART00000007638	.	1516	209	20.735	249	22.427	271	23.943	195	24.451	187	26.839	175	26.29	166	23.03	163	20.84	3	1.491
ENSDART00000007640	.	4834	0	0	0	0	0	0	0	0	0	0	7.612	0.33	8.076	0.323	13.506	0.497	0	0
ENSDART00000007642	.	1963	4635.46	344.697	5181.55	349.842	4685.35	310.414	2907.72	273.428	2126.68	228.93	1418.85	160.037	1129	117.582	1104.42	105.932	136.138	50.754
ENSDART00000007649	.	1851	24	1.904	8	0.576	19	1.343	15	1.505	19	2.182	19	2.286	65	7.221	158	16.166	13	5.17
ENSDART00000007672	.	2586	18.489	1.019	11.743	0.588	20.099	0.987	9.928	0.692	12.692	1.013	13.731	1.15	14.473	1.119	11.535	0.821	18.685	5.166
ENSDART00000007675	.	2532	217.866	12.284	355.238	18.188	371.284	18.658	210.928	15.046	131.354	10.727	270.023	23.122	125.1	9.89	292.17	21.263	21.625	6.116
ENSDART00000007688	.	4408	8.014	0.251	1	0.029	3.002	0.084	8.715	0.346	23.609	1.074	46.855	2.237	158.625	6.989	164.269	6.659	130.248	20.514
ENSDART00000007700	.	4192	469.597	15.527	417.642	12.541	504.644	14.878	315.813	13.217	399.128	19.125	199.421	10.03	489.415	22.722	392.858	16.78	1161.12	192.711
ENSDART00000007726	.	1359	486.704	54.707	498.601	50.876	386.016	38.63	189.501	26.913	138.348	22.488	83.013	14.116	78.48	12.326	82.123	11.89	6.955	3.915
ENSDART00000007732	.	2668	2	0.107	4	0.194	8	0.38	11	0.742	15	1.158	406	32.874	978	73.109	1366	93.992	234	62.573
ENSDART00000007735	.	2904	480	23.37	509.029	22.506	499.028	21.658	275.025	16.943	171.063	12.065	68.069	5.036	26.061	1.78	10.784	0.678	36.589	8.938
ENSDART00000007738	.	1836	285.418	22.85	281.675	20.474	270.657	19.303	194.082	19.646	126.909	14.706	66.826	8.112	28.704	3.217	18.156	1.874	10.651	4.274
ENSDART00000007744	.	2996	109.568	5.16	112.067	4.793	139.393	5.852	131.83	7.857	126.03	8.599	245.909	17.601	522.319	34.513	685.194	41.668	75	17.724
ENSDART00000007756	.	5406	29.061	0.738	116.085	2.676	76.636	1.735	97.875	3.146	27.048	0.995	87.228	3.37	91.98	3.28	281.703	9.241	21.075	2.686
ENSDART00000007767	.	1708	2345	203.446	2500	196.918	2205	170.4	1145	125.584	967	121.406	487	64.033	319	38.731	197	22.035	31	13.479
ENSDART00000007769	.	807	1	0.211	0	0	0	0	0	0	0	0	0	0	0	0	0	0	4	4.211
ENSDART00000007770	.	1619	15	1.382	11	0.92	19	1.559	6	0.699	8	1.066	2	0.279	0	0	2	0.237	0	0
ENSDART00000007778	.	3874	18.957	0.681	9.146	0.298	4.591	0.147	21.744	0.988	56.822	2.957	42.861	2.341	57.982	2.923	41.916	1.944	18.378	3.312
ENSDART00000007783	.	2093	323	22.388	341	21.461	297	18.343	215	18.847	162	16.257	101	10.622	56	5.438	43	3.845	6	2.085
ENSDART00000007789	.	4322	321.866	10.308	361.981	10.528	259.01	7.397	112.201	4.549	73.736	3.423	44.211	2.154	42.907	1.93	71.951	2.977	16.506	2.654
ENSDART00000007797	.	2785	861.245	43.847	940.285	43.471	1060.99	48.147	857.516	55.238	683.26	50.388	427.592	33.074	252.749	18.049	152.117	9.998	118.409	30.244
ENSDART00000007806	.	7407	3.434	0.063	3.778	0.063	0	0	0	0	3.457	0.092	0	0	0	0	0	0	10.932	1.008
ENSDART00000007827	.	2579	27.013	1.493	37.008	1.858	24.005	1.183	17.006	1.189	12.27	0.982	15	1.259	15.29	1.185	13.935	0.994	26.066	7.228
ENSDART00000007842	.	912	8	1.447	5.119	0.84	2.795	0.45	4	0.913	0	0	3	0.817	0	0	5	1.162	0	0
ENSDART00000007856	.	1509	0	0	0	0	4	0.355	0	0	7	1.01	0	0	1	0.139	2	0.257	16	7.994
ENSDART00000007857	.	1387	449.834	49.392	392.512	39.124	540.384	52.828	338.045	46.899	337.082	53.527	309.971	51.5	323.393	49.622	267.741	37.87	2.574	1.415
ENSDART00000007906	.	1083	3943.96	578.571	3912.51	520.928	3492.11	455.801	2087.12	386.535	1519.55	322.062	1054.81	233.551	1002.64	205.074	1251.56	236.19	202.134	148.345
ENSDART00000007913	.	1811	156.423	12.715	91.239	6.733	128.177	9.281	109.604	11.264	86.531	10.18	59.01	7.272	114.88	13.073	100.137	10.496	115.033	46.868
ENSDART00000007914	.	1394	128.424	14.02	208.608	20.673	258.21	25.098	153.326	21.15	166.341	26.262	163.672	27.038	212.917	32.483	223.464	31.426	32.246	17.63
ENSDART00000007927	.	882	29.62	5.586	43.212	7.395	46.134	7.736	48.504	11.538	88.847	24.181	241.692	68.603	172.92	45.352	200.831	48.65	0	0
ENSDART00000007961	.	2250	0	0	0	0	0	0	0	0	10	0.928	13	1.264	39	3.501	41.835	3.458	25	8.031
ENSDART00000007972	.	2829	8.01	0.401	1.836	0.083	1.709	0.076	4.347	0.275	1.749	0.127	3.196	0.243	3.591	0.252	0	0	1.195	0.3
ENSDART00000007981	.	2435	0	0	0	0	0	0	0	0	0	0	0	0	45.576	3.757	0	0	0	0
ENSDART00000007997	.	1781	203	16.81	205	15.412	213	15.712	157	16.437	140	16.778	135	16.946	136	15.764	130	13.881	17	7.056
ENSDART00000008009	.	2230	1141	73.804	1377	80.876	1367	78.795	883	72.243	708	66.313	335	32.89	314	28.463	402	33.552	114	36.98
ENSDART00000008010	.	3727	15.633	0.585	22	0.747	24.177	0.806	21	0.994	12.803	0.694	8	0.455	32.626	1.713	26.528	1.281	7	1.314
ENSDART00000008013	.	992	884.033	144.191	1008.39	149.264	1132.17	164.251	791.908	163.003	646.573	152.297	514.616	126.546	457.196	103.865	414.243	86.865	58	47.301
ENSDART00000008035	.	2128	1074.64	73.148	1195.49	73.887	1308.18	79.344	938.349	80.782	786.628	77.524	478.407	49.416	515.233	49.138	460.195	40.414	66.369	22.653
ENSDART00000008038	.	3651	64.009	2.446	31.515	1.094	64.674	2.204	17.512	0.847	47.138	2.61	0	0	13.644	0.732	3.862	0.191	2.209	0.424
ENSDART00000008043	.	19174	60	0.419	73	0.463	68	0.424	44	0.389	47	0.476	36	0.383	75	0.737	71	0.641	103	3.615
ENSDART00000008047	.	2986	717	33.89	851	36.527	809	34.086	581	34.749	426	29.17	488	35.053	429	28.448	459	28.012	62	14.704
ENSDART00000008053	.	9091	402.735	5.997	377.976	5.112	319.854	4.248	225.764	4.257	248.301	5.361	179.246	4.065	440.158	9.213	317.034	6.102	111.601	8.346
ENSDART00000008058	.	2106	227.633	15.671	224.809	14.053	243.431	14.933	159.821	13.916	139.875	13.942	107.697	11.251	111.809	10.784	57.078	5.07	0	0
ENSDART00000008077	.	2436	3131	184.044	3791	202.347	3812	199.699	2367	176.011	1806	153.743	857	76.494	676	55.707	343	26.021	28	8.255
ENSDART00000008096	.	1974	1542.12	113.971	1700.32	114.097	2032.58	133.839	1510.25	141.148	1252.18	133.969	894.144	100.239	657.134	68.021	708.62	67.553	308	114.123
ENSDART00000008099	.	997	184.782	29.955	162.662	23.931	128.993	18.6	53.833	11.013	46.766	10.949	30.232	7.389	40.124	9.06	62.376	13.001	20.51	16.626
ENSDART00000008115	.	1369	184	20.509	228	23.069	230.911	22.915	209	29.433	298.219	48.069	314.276	52.998	415	64.634	615.915	88.428	181	101.032
ENSDART00000008127	.	1112	275.806	39.203	318.987	41.153	347.57	43.961	235.993	42.353	149.678	30.742	167.157	35.873	107.686	21.347	85.879	15.706	8.922	6.345
ENSDART00000008133	.	3844	97.77	3.54	77.718	2.555	91.274	2.946	79.975	3.665	92.994	4.879	115.456	6.357	182.865	9.294	199.852	9.346	375.664	68.261
ENSDART00000008140	.	1260	0	0	0.601	0.067	0	0	0	0	0	0	0	0	0	0	0	0	0	0
ENSDART00000008152	.	1830	0	0	3	0.219	3	0.215	0	0	5	0.581	4.861	0.592	6.478	0.729	4.849	0.502	9	3.625
ENSDART00000008170	.	1719	201.177	17.329	217.003	16.971	232.046	17.804	192.834	20.999	157.964	19.691	62.027	8.098	65.875	7.941	37.36	4.149	0	0
ENSDART00000008174	.	2601	289	15.831	282	14.027	140	6.835	102	7.069	65	5.157	7	0.582	8	0.615	2	0.141	12	3.297
ENSDART00000008177	.	1666	18	1.606	11	0.891	19	1.51	11	1.24	11	1.42	5	0.676	13	1.623	5	0.575	9	4.023
ENSDART00000008201	.	1955	1565.06	116.903	1660.5	112.616	1627.96	108.34	872.703	82.433	753.52	81.478	262	29.684	141.197	14.771	60.426	5.822	23	8.613
ENSDART00000008215	.	2743	288	14.902	259	12.17	302	13.929	143	9.362	108	8.095	39	3.066	16	1.161	10	0.668	0	0
ENSDART00000008224	.	1732	5381.14	459.641	5562.75	431.397	5146.01	391.544	2745.94	296.531	1994.23	246.516	1215.29	157.339	848.4	101.426	1017.09	112.015	66.332	28.396
ENSDART00000008243	.	1635	3834	349.298	4355	360.214	4293	348.356	2784	320.619	2061	271.693	1515	209.12	908	115.738	782	91.839	150	68.48
ENSDART00000008248	.	1953	0.418	0.031	0.848	0.058	0.865	0.058	0	0	0	0	0	0	0	0	3.411	0.329	0	0
ENSDART00000008268	.	1707	103	8.942	113	8.907	114	8.816	64	7.024	53	6.658	40	5.263	42	5.103	123	13.767	46	20.014
ENSDART00000008273	.	2970	473.19	22.494	548.909	23.695	579.715	24.565	308.023	18.528	203.742	14.031	117.697	8.502	90.487	6.035	81.297	4.99	0	0
ENSDART00000008275	.	1346	387.267	44.015	417.22	43.046	467.16	47.27	213.767	30.696	89.186	14.658	63.857	10.979	14.861	2.36	46.866	6.861	0	0
ENSDART00000008277	.	2484	924.958	53.238	911.062	47.617	1120.15	57.461	842.517	61.347	646.021	53.852	482.03	42.133	317.568	25.627	206.973	15.376	25.172	7.267
ENSDART00000008287	.	1547	1044	101.23	1108	97.535	992	85.662	603	73.9	445	62.425	215	31.573	135	18.308	156	19.495	25	12.145
ENSDART00000008297	.	2629	1321.17	71.544	1294.16	63.638	1322.13	63.813	783.138	53.654	843.126	66.13	599.591	49.319	1041.1	79.06	1130.35	79.013	1257.64	341.642
ENSDART00000008302	.	6191	1343	29.642	1314	26.34	1545.38	30.419	933	26.072	850	27.197	252	8.467	158	4.9	149.169	4.255	71	7.869
ENSDART00000008306	.	4697	1281.14	37.625	1646.17	43.907	1825.09	47.796	798.047	29.67	605.324	25.767	198.931	8.889	135.194	5.577	109.858	4.169	74.88	11.04
ENSDART00000008312	.	1700	1073	93.58	1156	91.533	1262	98.038	897	98.899	713	89.986	759	100.319	468	57.119	447	50.261	171	74.74
ENSDART00000008322	.	1402	10.864	1.178	16.616	1.636	16.691	1.612	4.536	0.622	3.481	0.546	7.459	1.224	6.695	1.015	4.355	0.608	0	0
ENSDART00000008326	.	1169	161	21.568	152	18.482	134	15.976	91	15.395	68	13.166	31	6.273	18	3.365	19	3.276	0	0
ENSDART00000008332	.	2016	0	0	0	0	0	0	0	0	0	0	0	0	0	0	0	0	0	0
ENSDART00000008355	.	2768	4	0.205	2	0.093	1	0.046	1	0.065	6	0.445	3.02	0.235	12.149	0.873	12.031	0.796	34	8.741
ENSDART00000008365	.	922	1129	201.481	1313	212.632	1339	212.482	853	192.033	746	192.172	578	155.349	561	139.308	541	124.055	33	29.426
ENSDART00000008373	.	3817	0	0	0	0	0	0	3	0.138	10.419	0.551	5.281	0.293	15.459	0.792	16.831	0.793	62.103	11.368
ENSDART00000008374	.	4370	664.512	21.038	660.429	18.989	807.65	22.8	627.938	25.165	688.797	31.605	507.323	24.435	975.053	43.351	708.348	28.973	66.504	10.569
ENSDART00000008398	.	2173	9.117	0.607	4.092	0.247	2.048	0.121	4.047	0.341	5.081	0.489	6.097	0.616	10.292	0.959	11.435	0.982	512.249	170.904
ENSDART00000008401	.	5388	0	0	0	0	0	0	0	0	0	0	0	0	10.179	0.364	0	0	51.693	6.611
ENSDART00000008402	.	4657	1174.76	34.809	1188.62	31.986	1133.35	29.945	897.481	33.664	783.767	33.66	675.056	30.434	858.586	35.731	933.776	35.748	404.327	60.144
ENSDART00000008409	.	2957	0	0	1.044	0.045	1.564	0.067	1.368	0.083	6.85	0.474	6.811	0.494	25.646	1.718	12.116	0.747	93.634	22.438
ENSDART00000008421	.	1347	520	59.05	532	54.841	403	40.743	292.973	42.033	207.99	34.155	194.97	33.493	256.937	40.764	245	35.834	58	32.982
ENSDART00000008424	.	2840	6.352	0.317	14	0.634	14	0.622	6	0.379	0	0	6.374	0.483	0	0	10	0.644	0	0
ENSDART00000008454	.	1107	1032.6	147.565	1083.7	140.562	1067.81	135.781	777.125	140.217	887.171	183.191	817.705	176.419	870.251	173.437	1005.97	184.962	375	268.128
ENSDART00000008468	.	1424	20	2.131	15	1.451	19	1.802	12	1.615	9	1.387	11	1.774	65	9.679	111	15.236	20	10.672
ENSDART00000008469	.	1521	0	0	0	0	0	0	0	0	0	0	0	0	0	0	0	0	2	0.99
ENSDART00000008490	.	1800	3358.11	274.812	4162.35	309.264	4488.36	327.207	3334.96	345.066	2481.77	293.947	1125.12	139.591	1123.66	128.729	1015.24	107.136	5548.62	2275.99
ENSDART00000008498	.	1433	31.05	3.284	26.162	2.512	35	3.296	17.178	2.296	8.416	1.288	16.102	2.578	18	2.661	8.425	1.148	0	0
ENSDART00000008504	.	1240	621	77.627	680	77.158	671	74.659	495	78.156	324	58.549	384	72.557	243	42.409	234	37.659	23	14.393
ENSDART00000008532	.	1306	920	108.272	972	103.839	930	97.434	439	65.268	248	42.201	136	24.206	112	18.411	110	16.671	17	10.018
ENSDART00000008535	.	2791	2445.8	124.232	2957.7	136.424	3435.94	155.564	2562.35	164.678	2385.02	175.485	2243.54	173.137	3387.65	241.354	3784.2	248.149	734	187.049
ENSDART00000008554	.	1982	1793.14	131.935	2074.29	138.575	2171.22	142.335	1766.15	164.334	1371.76	146.113	1092.47	121.932	934.711	96.326	621.572	58.992	71.952	26.542
ENSDART00000008584	.	2542	1892.71	106.266	1893.12	96.516	1990.85	99.622	1199.43	85.195	1103.65	89.746	911.45	77.719	1099.75	86.577	1162.95	84.278	499	140.536
ENSDART00000008589	.	1879	1319.58	102.972	1394.93	98.831	1538.31	106.943	1123.31	110.839	1015.59	114.713	344.488	40.765	195.619	21.375	112.474	11.319	7.943	3.107
ENSDART00000008590	.	2231	0	0	2	0.117	1	0.058	19	1.554	42	3.932	126	12.365	110	9.966	130	10.845	27	8.754
ENSDART00000008593	.	1430	2608	276.519	3137	301.944	3161	298.427	2332	312.445	1929	295.822	1512	242.641	1334	197.704	1062	145.071	34	18.056
ENSDART00000008594	.	2289	0	0	0	0	0	0	0	0	0	0	0	0	0	0	0	0	4	1.261
ENSDART00000008595	.	1486	1804.87	183.17	1947.78	179.454	2064.36	186.563	1461.81	187.487	1341.91	197	1734.96	266.58	2202.78	312.568	3236.44	423.24	336.748	171.201
ENSDART00000008603	.	2379	76	4.583	74	4.052	87.197	4.686	44.543	3.398	40	3.493	17	1.557	14	1.183	11	0.856	4	1.21
ENSDART00000008606	.	1341	163	18.605	161	16.682	149	15.142	119	17.161	91	15.02	63	10.878	43	6.857	58	8.527	3	1.715
ENSDART00000008607	.	2791	963	48.915	1038	47.878	928	42.016	492	31.62	373	27.445	142	10.958	70	4.987	64	4.197	36	9.174
ENSDART00000008638	.	4366	0	0	0	0	0	0	0	0	27.016	1.241	17.536	0.845	57.525	2.56	58.482	2.394	19.625	3.122
ENSDART00000008692	.	611	0	0	0	0	0	0	3	1.157	11	4.85	7	3.204	4	1.693	5	1.959	13	19.726
ENSDART00000008696	.	1643	389.068	35.252	293.3	24.127	466.669	37.661	307.414	35.21	312.687	40.996	296.267	40.673	236.554	29.989	181.119	21.155	34.513	15.671
ENSDART00000008698	.	2895	2139.01	104.49	2501.01	110.944	2680.42	116.715	1798.01	111.136	1403.88	99.345	1060.73	78.735	1057.08	72.438	1024.34	64.604	365.001	89.459
ENSDART00000008711	.	2677	1118.06	59.382	1238.76	59.744	1212.39	57.393	673.134	45.233	450.474	34.655	187.162	15.1	60.086	4.476	0	0	0	0
ENSDART00000008737	.	2433	7	0.412	11	0.588	6	0.315	4	0.298	2	0.17	4	0.358	1	0.083	0	0	23	6.79
ENSDART00000008742	.	1754	0	0	0	0	0	0	2.407	0.256	2.407	0.293	2	0.255	3	0.354	5.724	0.622	11.078	4.676
ENSDART00000008752	.	2662	11	0.588	9	0.437	9	0.429	8	0.541	5	0.387	3	0.243	3	0.225	2	0.138	9	2.412
ENSDART00000008756	.	2294	0	0	0	0	0	0	0	0	0	0	0	0	0	0	0	0	0	0
ENSDART00000008761	.	1281	517	62.224	603	65.878	649	69.532	436	66.288	341	59.337	186	33.849	111	18.657	69	10.694	5	3.013
ENSDART00000008785	.	1786	1735.88	143.293	1726.39	129.388	1845.83	135.733	1633.78	170.515	1979.68	236.516	3516.02	440.001	3894.92	450.075	6291.66	669.71	2024.31	837.565
ENSDART00000008807	.	787	3734.08	814.173	4373.72	865.196	5317.71	1030.18	3874.35	1064.65	3533.47	1110.84	3267.39	1069.98	4269.99	1292.2	4784.84	1338.18	382.775	415.983
ENSDART00000008816	.	2162	0	0	1	0.061	1	0.06	0	0	0	0	3	0.305	0	0	0	0	0	0
ENSDART00000008840	.	5979	20.951	0.479	0	0	0	0	2.232	0.065	26.263	0.871	0	0	33.813	1.087	13	0.384	8.229	0.945
ENSDART00000008847	.	2448	1683.03	98.408	1778.52	94.428	1598.23	83.284	841.683	62.257	597.29	50.578	302.933	26.897	241.847	19.825	261.57	19.739	21.171	6.209
ENSDART00000008854	.	3474	2238	90.118	2215	80.998	2035	73.055	1026	52.286	754	43.993	279	17.081	359	20.29	465	24.182	195	39.407
ENSDART00000008880	.	2694	0	0	0	0	1	0.047	0	0	0	0	0	0	1	0.074	2	0.136	1	0.265
ENSDART00000008893	.	1529	0	0	0	0	0	0	1	0.124	0	0	0	0	0	0	2	0.253	12	5.907
ENSDART00000008898	.	3385	514	21.272	433	16.273	527	19.444	298.907	15.655	327	19.608	125	7.865	178.418	10.363	154.881	8.278	42	8.723
ENSDART00000008906	.	2492	29	1.663	9	0.469	21	1.074	8	0.581	28	2.326	25	2.178	61	4.906	58	4.294	9	2.589
ENSDART00000008920	.	1647	1331	120.27	1311	107.551	859	69.135	379	43.292	237	30.988	73	9.995	30	3.793	32	3.728	7	3.17
ENSDART00000008959	.	2553	1115	62.312	1330	67.493	1335	66.494	1118	79.044	952	77.056	764	64.846	885	69.349	834	60.16	75	21.025
ENSDART00000008980	.	1888	10.25	0.796	8.261	0.582	12.761	0.882	9.159	0.899	16.439	1.847	9.675	1.139	31.428	3.416	39.592	3.964	77.66	30.219
ENSDART00000008986	.	1872	15	1.175	13	0.925	23	1.606	7	0.694	6	0.681	1	0.119	3	0.329	6	0.606	8	3.142
ENSDART00000008987	.	1819	16.944	1.371	0	0	0	0	0	0	0	0	9.27	1.137	0	0	8.382	0.874	12	4.865
ENSDART00000008988	.	6604	1389.36	28.694	1747.69	32.782	2056.84	37.885	1279.14	33.449	1047.43	31.361	440.967	13.865	372.298	10.805	276.801	7.388	0.093	0.01
ENSDART00000008989	.	1144	1	0.137	0	0	2	0.245	3	0.521	1	0.199	0	0	1	0.192	0	0	2	1.375
ENSDART00000008994	.	2752	0	0	0	0	0	0	0	0	0	0	1	0.078	0	0	0	0	2	0.517
ENSDART00000009028	.	973	0	0	0	0	0	0	0	0	0	0	0	0	0	0	0	0	5	4.174
ENSDART00000009054	.	1119	0	0	2.504	0.321	4.474	0.562	0	0	0	0	0	0	0	0	2.516	0.457	0	0
ENSDART00000009076	.	4762	606	17.545	516	13.568	507	13.089	315	11.545	179	7.512	63	2.775	27	1.098	9	0.337	20	2.907
ENSDART00000009081	.	4889	44.521	1.254	66.613	1.704	51.513	1.294	38.57	1.376	31.826	1.3	38.925	1.669	74.625	2.953	58.026	2.112	31.208	4.414
ENSDART00000009092	.	5484	302.405	7.564	272.519	6.191	361.338	8.06	292.621	9.266	319.061	11.568	212.823	8.102	220.691	7.755	164.806	5.327	0	0
ENSDART00000009093	.	2667	192.343	10.257	215.289	10.425	159.201	7.567	158.47	10.691	100.771	7.783	61.082	4.948	28.776	2.152	62.551	4.306	21.123	5.651
ENSDART00000009104	.	1991	10.616	0.777	2.655	0.176	2.658	0.173	3	0.278	2.659	0.282	2.667	0.296	16	1.641	9	0.85	2.66	0.976
ENSDART00000009115	.	607	0	0	0	0	0	0	0	0	0	0	0	0	0	0	0	0	0	0
ENSDART00000009126	.	984	20.913	3.445	55	8.222	46.155	6.762	32.929	6.845	48.111	11.444	84.63	21.015	191.549	43.944	174.596	36.974	37.892	31.208
ENSDART00000009127	.	1436	0	0	0	0	0	0	0	0	0	0	0	0	1	0.148	2	0.272	0	0
ENSDART00000009134	.	1192	0	0	2	0.238	1	0.117	0	0	0	0	2	0.396	0	0	0	0	11	7.208
ENSDART00000009149	.	2577	3273	181.082	3850	193.42	4303	212.183	3142	219.924	2303	184.545	925	77.728	330	25.601	202	14.425	43	11.934
ENSDART00000009151	.	1413	3.115	0.335	1.318	0.129	4.671	0.447	1.113	0.151	2.251	0.35	0	0	4.367	0.656	3.271	0.453	200.191	107.775
ENSDART00000009164	.	2339	1871	114.917	2349	131.006	3000	164.208	2251	174.889	1969	175.132	1998	186.309	1980	170.463	1744	138.233	161	49.596
ENSDART00000009172	.	2497	227.662	13.03	281	14.604	307.564	15.689	190.34	13.782	115.102	9.541	53.258	4.629	48	3.852	33.225	2.454	5.389	1.547
ENSDART00000009178	.	2335	2532	155.805	2481	138.625	2379	130.458	1427	111.075	1009	89.911	662	61.844	473	40.797	402	31.922	45	13.888
ENSDART00000009182	.	1806	2	0.163	0	0	2	0.145	7	0.722	6	0.708	31	3.832	142	16.208	174	18.294	38	15.53
ENSDART00000009184	.	1935	610.622	46.13	690.839	47.386	689.871	46.433	501.09	47.87	443	48.446	386.51	44.287	357.372	37.81	408.369	39.792	11.129	4.215
ENSDART00000009194	.	1428	620.857	65.933	548.089	52.839	720.655	68.145	536.848	72.042	481.821	74.008	366.93	58.977	217.628	32.305	315.465	43.162	34	18.085
ENSDART00000009196	.	2547	502	28.125	508	25.845	565	28.213	342	24.241	278	22.559	226	19.23	112	8.799	90	6.508	27	7.588
ENSDART00000009217	.	3733	883.231	32.974	920.605	31.212	1197.08	39.846	601.738	28.433	418.8	22.657	288.956	16.405	120.754	6.329	127.237	6.136	71.357	13.371
ENSDART00000009223	.	2155	1743.74	117.071	1791.24	109.195	1954.11	116.904	1183.5	100.497	965.706	93.876	354.905	36.16	159.3	14.986	69.207	5.995	4.185	1.409
ENSDART00000009227	.	1299	254.438	30.131	300.856	32.341	283.556	29.893	223	33.361	193	33.046	112	20.057	103.968	17.196	103.677	15.811	20	11.859
ENSDART00000009234	.	2982	484.381	22.928	399.637	17.178	524.451	22.128	393.648	23.577	526.942	36.133	453.188	32.598	817.415	54.281	625.434	38.224	195.966	46.542
ENSDART00000009237	.	2022	0	0	0	0	0	0	0	0	0	0	0	0	0	0	0	0	0	0
ENSDART00000009241	.	685	158.852	41.598	109.447	25.999	132.22	30.74	82.773	27.291	92.035	34.712	84.891	33.294	176.859	64.109	272.669	91.437	56.31	73.257
ENSDART00000009256	.	2339	379.05	23.281	354.387	19.765	358.063	19.599	287.463	22.334	281.333	25.023	233.162	21.742	245.819	21.163	315.208	24.984	93.028	28.657
ENSDART00000009271	.	2121	3	0.205	0	0	0	0	0	0	1	0.099	0	0	0	0	0	0	11.913	4.081
ENSDART00000009277	.	1537	0	0	3.197	0.284	3.562	0.31	6.654	0.821	9.813	1.387	29.478	4.361	89.349	12.205	106.32	13.384	34.628	16.946
ENSDART00000009298	.	1397	232	25.264	270	26.692	239	23.174	188	25.869	139	21.892	112	18.456	94	14.306	55	7.716	11	5.999
ENSDART00000009315	.	1966	0	0	0	0	0	0	0	0	0	0	0	0	0	0	1.043	0.1	14.294	5.32
ENSDART00000009323	.	2101	0	0	0	0	0	0	2.298	0.201	3.48	0.348	4.148	0.434	9.724	0.94	10.607	0.945	107.797	37.309
ENSDART00000009326	.	1486	0	0	1	0.092	2	0.181	1	0.128	0	0	0	0	0	0	0	0	1	0.508
ENSDART00000009337	.	1996	289.971	21.171	240.01	15.911	250.692	16.308	133.222	12.3	120.197	12.704	97	10.743	61.364	6.275	46.636	4.392	3.607	1.32
ENSDART00000009343	.	2252	26.92	1.723	42.223	2.454	33.017	1.883	21.586	1.747	7.867	0.729	24.894	2.418	15.642	1.403	10.715	0.885	20.384	6.542
ENSDART00000009347	.	3156	1138.18	50.726	1214.83	49.167	1391.68	55.292	1069.21	60.302	982.64	63.449	566.68	38.387	363.145	22.71	243.299	14.002	44.479	9.947
ENSDART00000009356	.	3390	3381.53	139.727	3670.88	137.747	3796.22	139.844	2146.75	112.26	1506.47	90.193	454.703	28.564	344.713	19.991	338.338	18.055	34.927	7.243
ENSDART00000009360	.	1658	33.561	3.01	38.758	3.156	65.852	5.261	56.717	6.43	33.017	4.285	21.505	2.923	13	1.631	2.292	0.265	7	3.146
ENSDART00000009363	.	3509	1.019	0.041	0	0	1.024	0.036	0	0	1.054	0.061	5.245	0.318	12.933	0.723	14.346	0.738	42.446	8.488
ENSDART00000009367	.	3149	21	0.938	22	0.892	13.377	0.533	7.298	0.413	7.299	0.472	2	0.136	0	0	1	0.058	24.349	5.458
ENSDART00000009382	.	1726	610.534	52.352	618.893	48.182	394.385	30.124	502.488	54.473	257.704	31.979	67.282	8.744	47.857	5.743	52.402	5.793	3.134	1.347
ENSDART00000009385	.	1528	592.972	58.306	804.103	71.78	864.545	75.705	579.78	72.052	471.877	67.124	325.906	48.528	306.28	42.116	169.53	21.483	30.168	14.861
ENSDART00000009386	.	3161	1166	51.879	1271	51.354	1236	49.024	732	41.214	536	34.551	343	23.196	250	15.608	328	18.845	57	12.726
ENSDART00000009389	.	594	10.687	3.409	4.507	1.304	26.255	7.427	4.167	1.671	17.594	8.071	1.736	0.826	6.731	2.962	4.001	1.631	0	0
ENSDART00000009393	.	5797	2.622	0.062	0	0	6	0.126	0	0	2.624	0.09	3	0.108	0	0	5	0.153	7	0.83
ENSDART00000009411	.	1185	1316	173.492	1545	184.879	1692	198.522	1372	228.426	1156	220.271	1261	251.169	1371	252.236	1626	275.911	213	140.542
ENSDART00000009464	.	1942	888.706	66.872	1059.73	72.401	1133.75	76.007	792.262	75.386	731.406	79.669	600.509	68.536	644.785	67.948	594.928	57.741	120.93	45.619
ENSDART00000009473	.	967	156	26.251	158.911	24.267	97.617	14.61	61.564	13.072	41.175	10.004	10.364	2.629	10.355	2.426	10.316	2.231	0	0
ENSDART00000009477	.	3372	3537.39	146.991	4112.61	155.192	4371.23	161.933	3428.67	180.305	3010.31	181.243	2680.86	169.356	2542.31	148.262	2619.3	140.561	234.873	48.978
ENSDART00000009484	.	3922	9.047	0.321	5.011	0.161	30.772	0.973	75.313	3.379	97.125	4.989	40.473	2.182	84.24	4.193	81.473	3.731	331.05	58.903
ENSDART00000009499	.	5357	1795.23	46.004	1861.18	43.316	2243.03	51.259	1719.27	55.777	1600.67	59.458	1316.37	51.34	1328.4	47.822	869.91	28.806	489.277	62.95
ENSDART00000009500	.	2248	6071.64	389.319	7004.46	407.818	7840.62	448.011	5639.93	457.427	5321.52	494.096	4486.66	436.685	5745.21	516.28	5814.35	481.074	3041	977.887
ENSDART00000009507	.	3197	1560	68.581	1611	64.316	2009	78.735	1374	76.44	1237	78.789	1097.93	73.368	1527	94.2	2111	119.841	716	157.953
ENSDART00000009528	.	1598	310	28.979	386	32.759	359	29.889	234	27.65	169	22.858	100	14.161	46	6.015	53	6.386	19	8.9
ENSDART00000009545	.	5449	5253	132.262	5103	116.691	6533	146.69	4855	154.76	4929	179.897	3376	129.373	3794	134.204	2116	68.846	342	43.234
ENSDART00000009549	.	3191	8	0.352	12	0.48	16	0.628	8	0.446	13	0.83	13	0.87	14	0.865	30	1.706	16	3.537
ENSDART00000009564	.	1684	1.882	0.166	5.649	0.452	0	0	5	0.557	1.887	0.241	0	0	1	0.123	1	0.114	4.829	2.133
ENSDART00000009569	.	7709	3.529	0.062	1.765	0.028	1.765	0.028	6	0.134	7.005	0.179	12.007	0.322	15	0.372	16.033	0.365	33.705	2.983
ENSDART00000009590	.	399	2	1.178	0	0	0	0	1	0.738	1	0.844	3	2.604	7	5.63	11	8.234	7	19.872
ENSDART00000009591	.	637	0	0	0	0	0	0	0	0	0	0	0	0	0	0	0	0	0	0
ENSDART00000009609	.	1916	463.401	35.391	401.044	27.809	440.686	29.985	285.405	27.563	354.436	39.184	275.043	31.858	549.365	58.755	554.166	54.587	124.739	47.759
ENSDART00000009642	.	2039	9	0.642	11	0.712	16	1.017	39	3.518	116	11.978	145	15.69	80	7.993	43	3.956	11	3.934
ENSDART00000009649	.	5829	8.392	0.197	21.207	0.452	25.376	0.531	32.823	0.976	75.063	2.556	56.104	2.006	101.531	3.35	118.812	3.606	103.96	12.259
ENSDART00000009653	.	1482	0	0	0	0	0	0	0	0	0	0	0	0	0	0	0	0	0	0
ENSDART00000009682	.	2741	0	0	0	0	0	0	5.29	0.347	10.582	0.794	10.605	0.834	5.301	0.385	10.588	0.708	6.266	1.628
ENSDART00000009687	.	1070	4578.31	681.42	5365.56	724.801	5341	707.259	3314.02	622.675	2350.18	505.341	1855.65	416.798	2060.13	427.455	1989.94	380.98	49.003	36.485
ENSDART00000009689	.	1907	1	0.077	0	0	2	0.137	0	0	3	0.333	0	0	9	0.968	2	0.198	0	0
ENSDART00000009691	.	1152	29.267	3.989	38.885	4.811	47.699	5.786	18.982	3.267	23.843	4.697	5.318	1.095	5.785	1.1	5.635	0.988	6.774	4.621
ENSDART00000009695	.	4955	4.138	0.115	2.031	0.051	2.039	0.051	0	0	0	0	0	0	1.679	0.066	0	0	16.244	2.266
ENSDART00000009698	.	3364	889.891	37.071	839.191	31.747	1028.17	38.184	802.012	42.282	880.65	53.155	513.277	32.506	497.592	29.091	160.321	8.625	59.739	12.489
ENSDART00000009740	.	3757	2.474	0.092	2.478	0.083	9.332	0.309	47.568	2.233	119.783	6.437	166.968	9.416	298.634	15.546	331.408	15.874	307.481	57.229
ENSDART00000009756	.	1335	0	0	0	0	0	0	3	0.435	1	0.166	0	0	0	0	1	0.148	0	0
ENSDART00000009767	.	3287	453.368	19.354	435.532	16.884	554.406	21.099	385.861	20.846	345.052	21.342	270.326	17.543	253.365	15.179	166.647	9.187	0	0
ENSDART00000009768	.	7499	0	0	1.993	0.033	0	0	1.454	0.033	2.909	0.076	0	0	8.335	0.212	6.41	0.15	9.182	0.836
ENSDART00000009775	.	1462	2807	290.199	3094	290.385	3527	324.696	2531	330.673	2203	329.443	1845	288.751	1674	241.949	1042	138.804	134	69.395
ENSDART00000009777	.	3767	0	0	0	0	0	0	0	0	1	0.054	0	0	0	0	1	0.048	22	4.083
ENSDART00000009788	.	3355	7156.22	298.957	8260.98	313.401	9462.32	352.407	6844.69	361.869	6306.32	381.717	6866.82	436.109	7999.44	468.999	8415.24	454.006	738.364	154.795
ENSDART00000009790	.	2391	2104	126.191	1645	89.588	2097	112.087	1619	122.834	2699	234.429	3118	283.941	8391	705.488	9833	761.109	2911	875.693
ENSDART00000009794	.	2382	42.309	2.548	40.964	2.24	39.038	2.095	25.986	1.98	0	0	5.234	0.479	0	0	6.978	0.542	0	0
ENSDART00000009796	.	2103	21.832	1.505	17.813	1.115	24.974	1.534	22.351	1.949	0	0	25.536	2.672	90.999	8.791	98.942	8.802	20.067	6.938
ENSDART00000009826	.	3778	0	0	0	0	0	0	0.001	0	0	0	8.722	0.489	0	0	2.336	0.111	0	0
ENSDART00000009827	.	1914	0	0	0	0	0	0	0	0	0	0	0	0	0	0	0	0	8	3.066
ENSDART00000009838	.	2356	812.561	49.518	654.76	36.232	888.433	48.25	542.023	41.784	533.989	47.125	573	53.016	714	60.992	745	58.59	18.915	5.781
ENSDART00000009858	.	3447	1832.62	74.404	2111.12	77.837	2478.54	89.713	1705.31	87.622	1453.23	85.49	890.647	54.977	634.354	36.147	414.512	21.735	97.64	19.894
ENSDART00000009859	.	2750	110.008	5.677	132.216	6.196	152.189	7	74.221	4.846	49.178	3.676	48.966	3.839	27.035	1.957	20.876	1.391	12.473	3.229
ENSDART00000009886	.	2163	109.421	7.317	99.388	6.034	115.108	6.859	59.593	5.04	59.147	5.727	65.022	6.598	91.159	8.541	131.4	11.336	25.184	8.445
ENSDART00000009888	.	2481	0	0	0	0	0	0	0	0	0	0	0	0	0	0	0	0	0	0
ENSDART00000009889	.	1584	379	35.782	410	35.142	401	33.718	288	34.368	301	41.116	393	56.202	469	61.937	685	83.356	42	19.868
ENSDART00000009892	.	3179	41	1.813	18.284	0.734	32	1.262	29	1.623	15.315	0.981	13.904	0.935	13.714	0.851	12.799	0.731	5.863	1.301
ENSDART00000009909	.	1363	0	0	0	0	0	0	0	0	1	0.162	1.691	0.287	0	0	0	0	0	0
ENSDART00000009912	.	1647	0	0	0	0	0	0	0	0	0	0	0	0	0	0	0	0	8.688	3.934
ENSDART00000009920	.	6323	9	0.194	14	0.275	8.689	0.167	4.665	0.128	13	0.407	24.279	0.798	79.415	2.41	110.108	3.073	15.683	1.701
ENSDART00000009938	.	4276	0	0	0	0	0	0	0	0	0	0	0	0	3.182	0.145	16.476	0.689	6.273	1.02
ENSDART00000009952	.	2000	355.728	25.915	457.144	30.238	381.251	24.746	105.93	9.759	168.426	17.763	114.252	12.626	112.011	11.43	205.727	19.333	84.311	30.795
ENSDART00000009971	.	2657	66.01	3.534	84.238	4.095	116.345	5.552	64.575	4.374	70.664	5.48	36.447	2.964	55.627	4.177	67.371	4.656	16.724	4.492
ENSDART00000010019	.	2301	310	19.381	276	15.668	337	18.776	202	15.975	243	22	167.574	15.904	188	16.474	228	18.395	60	18.813
ENSDART00000010022	.	2837	8	0.399	8	0.363	3	0.133	4	0.253	5	0.362	3	0.228	3	0.21	1	0.064	6	1.503
ENSDART00000010028	.	2556	21.804	1.217	18	0.912	32	1.592	15.179	1.072	29.737	2.404	76.551	6.489	217.254	17.003	309.575	22.303	50.321	14.089
ENSDART00000010035	.	1824	729.305	58.812	846.587	61.985	890.881	64.001	482.065	49.153	347.512	40.561	215.97	26.406	187.99	21.224	132.264	13.755	45.901	18.554
ENSDART00000010041	.	1734	496	42.312	593	45.929	688	52.281	452	48.748	459	56.666	283	36.592	479	57.191	440	48.396	44	18.812
ENSDART00000010046	.	3559	2467.37	96.856	2589.86	92.325	2483.83	86.928	1172.37	58.245	847	48.178	513.607	30.656	844.805	46.548	1012.82	51.349	179	35.265
ENSDART00000010048	.	3193	2002	88.129	2305	92.144	2541	99.716	1874	104.395	1702	108.55	1204	80.562	924	57.076	716	40.701	38	8.394
ENSDART00000010052	.	1032	545	84.727	710.973	100.313	628.711	86.95	426.697	83.729	294.399	66.109	106	24.857	37	8.016	29.922	5.982	0	0
ENSDART00000010068	.	1600	0	0	0	0	0	0	0	0	0	0	1	0.141	1	0.131	0	0	2	0.935
ENSDART00000010081	.	1388	1017	111.574	1026	102.182	941	91.917	552	76.519	357.395	56.706	172.349	28.611	130	19.931	131	18.514	36	19.78
ENSDART00000010092	.	2637	28	1.511	47	2.304	68	3.271	16	1.093	22	1.72	20	1.64	24	1.817	28	1.951	34	9.206
ENSDART00000010101	.	2817	1086.22	54.63	1185.34	54.135	1340.3	60.085	1009.09	64.214	822.033	59.888	335.398	25.629	193.895	13.678	154.621	10.04	51.692	13.043
ENSDART00000010104	.	1501	0	0	0	0	1	0.089	0	0	7	1.016	22	3.342	77	10.803	150	19.394	176	88.466
ENSDART00000010119	.	2030	3	0.215	2.903	0.189	6.359	0.406	2.91	0.264	0	0	0	0	0	0	2.01	0.186	0	0
ENSDART00000010124	.	6116	4	0.089	2	0.041	3	0.06	42	1.188	264.115	8.557	3197.76	108.798	7431.74	233.391	11532.9	333.117	2011.94	225.79
ENSDART00000010126	.	1697	227	19.837	230	18.248	183	14.244	87	9.611	86	10.875	29	3.841	33	4.036	60	6.76	19	8.321
ENSDART00000010129	.	931	13	2.292	12	1.92	15	2.352	4	0.89	11	2.8	24	6.374	18	4.417	29	6.571	1	0.881
ENSDART00000010140	.	4599	2523.58	75.757	2153.17	58.702	3066.95	82.098	2082.36	79.132	2597.45	113.015	1705.64	77.904	2724.32	114.861	2058.7	79.847	24.863	3.747
ENSDART00000010144	.	711	1	0.249	1.433	0.324	0	0	1	0.314	0	0	0	0	0	0	0	0	0	0
ENSDART00000010148	.	2118	0	0	0	0	0	0	0	0	1	0.099	0	0	0	0	0	0	0	0
ENSDART00000010169	.	1545	0	0	0	0	0	0	0	0	0	0	0	0	0	0	0	0	0	0
ENSDART00000010177	.	1858	0	0	0	0	0	0	0	0	0	0	17	2.037	23.701	2.622	11.712	1.193	0	0
ENSDART00000010189	.	6276	257.342	5.601	272.912	5.394	329.206	6.39	243.206	6.702	273.098	8.616	213.576	7.076	317.245	9.702	272.087	7.653	108.646	11.873
ENSDART00000010199	.	1035	0	0	1	0.141	1	0.138	3	0.587	1	0.224	0	0	1	0.216	1	0.199	0	0
ENSDART00000010211	.	1606	546.636	50.813	354.264	29.897	565.041	46.78	398.355	46.806	454.337	61.107	354.407	49.907	436.312	56.738	600.598	71.963	277.899	129.439
ENSDART00000010236	.	1010	0	0	0	0	0	0	0	0	0	0	0	0	0	0	0	0	16	12.768
ENSDART00000010246	.	1964	0	0	0	0	0	0	0	0	0	0	0	0	0	0	0	0	0	0
ENSDART00000010248	.	1595	13	1.218	12	1.021	12	1.001	11	1.303	11	1.491	0	0	3	0.393	0	0	0	0
ENSDART00000010256	.	1275	1673	202.456	1898	208.492	1930	207.905	1512	231.133	1093	191.23	1231	225.237	1406	237.605	1579	246.044	217	131.472
ENSDART00000010257	.	2471	344	19.912	384	20.183	381	19.655	267	19.552	239	20.036	152	13.361	204	16.555	303	22.637	103	29.905
ENSDART00000010258	.	2350	683.979	41.797	862.299	47.848	1033.8	56.3	704.144	54.431	727.265	64.359	470.748	43.675	454.241	38.909	403.089	31.788	0	0
ENSDART00000010261	.	1030	1009	157.23	1013	143.262	951	131.83	561	110.34	443	99.71	544	127.866	561	121.816	720	144.283	71	55.334
ENSDART00000010270	.	1966	0	0	1	0.067	0	0	0	0	0	0	2	0.225	2	0.208	4	0.383	9	3.35
ENSDART00000010271	.	1587	342	32.22	385	32.929	405	33.982	327	38.939	244	33.259	94	13.414	35	4.612	26	3.157	0	0
ENSDART00000010274	.	4408	0	0	0	0	9.433	0.264	0	0	21.722	0.988	20.913	0.998	36.134	1.592	37.597	1.524	47.777	7.525
ENSDART00000010282	.	1611	722	66.88	754	63.41	693	57.174	433	50.7	334	44.766	209	29.329	224	29.028	176	21.015	6	2.785
ENSDART00000010286	.	2637	0	0	0	0	0	0	0	0	0	0	0	0	0	0	0	0	23	6.228
ENSDART00000010293	.	2750	341.074	17.601	340	15.932	343	15.777	236	15.409	163	12.184	89.003	6.978	62.004	4.488	54	3.597	14.013	3.628
ENSDART00000010294	.	1758	0	0	0	0	0	0	0	0	3.238	0.394	0	0	0	0	0	0	0	0
ENSDART00000010311	.	1350	410.138	46.455	408.148	41.966	343.06	34.595	201.593	28.849	125.738	20.595	160.875	27.566	234.729	37.146	275.124	40.138	89.968	51.031
ENSDART00000010322	.	1100	60.661	8.735	68.789	8.99	64.891	8.314	40.58	7.377	28.421	5.913	39	8.477	14.283	2.868	22.37	4.144	21	15.129
ENSDART00000010323	.	2007	8	0.581	10	0.659	9.066	0.586	0	0	0	0	0	0	0	0	0	0	0	0
ENSDART00000010325	.	2069	0	0	0	0	0	0	0	0	0	0	0	0	0	0	0	0	2	0.704
ENSDART00000010329	.	1644	414.117	37.496	314.068	25.818	0.01	0.001	0.017	0.002	0.008	0.001	0.001	0	0.003	0	0.004	0	0	0
ENSDART00000010350	.	2835	99.237	4.957	100.279	4.549	194.439	8.658	11.597	0.733	114.658	8.297	0	0	16.822	1.179	11.095	0.716	0	0
ENSDART00000010362	.	1453	469	48.83	523	49.432	577	53.493	428	56.312	312	46.986	251	39.558	232	33.767	164	22	0	0
ENSDART00000010373	.	1371	0	0	0	0	0	0	0	0	0	0	0	0	0	0	1	0.143	11	6.13
ENSDART00000010378	.	3819	9	0.328	11	0.364	6.308	0.205	3.155	0.146	0	0	9	0.499	0	0	4	0.188	0	0
ENSDART00000010395	.	1633	811.913	74.071	826	68.415	799	64.924	469	54.086	342.917	45.267	224	30.962	147	18.763	161	18.934	15.455	7.065
ENSDART00000010420	.	2540	853	47.932	893	45.566	906.764	45.413	639.796	45.483	659.942	53.71	431.882	36.858	404.404	31.863	367.441	26.651	43.638	12.3
ENSDART00000010449	.	1817	2	0.162	3	0.221	5	0.361	1	0.102	9	1.055	2	0.246	12	1.361	1	0.104	8	3.248
ENSDART00000010452	.	3234	0	0	5.522	0.218	0	0	0	0	17.937	1.129	3.982	0.263	10.618	0.647	8.176	0.459	29.922	6.521
ENSDART00000010477	.	2358	34.104	2.076	52.386	2.896	75.606	4.102	30.874	2.378	42.78	3.772	116.369	10.757	23.677	2.021	15.393	1.209	9.948	3.038
ENSDART00000010488	.	1904	0	0	1	0.07	0	0	0	0	0	0	0	0	0	0	0	0	6	2.313
ENSDART00000010494	.	1668	376.92	33.579	356.859	28.863	336.742	26.721	161.917	18.235	127.734	16.467	72.504	9.788	73.439	9.155	129.486	14.871	44.359	19.804
ENSDART00000010495	.	2888	4.005	0.196	6.003	0.267	7.007	0.306	5.005	0.31	3	0.213	2	0.149	5	0.344	7	0.443	9.026	2.218
ENSDART00000010496	.	1255	0	0	0	0	0	0	0	0	0	0	0	0	0	0	0	0	5	3.085
ENSDART00000010507	.	2369	4	0.242	0	0	0	0	5	0.383	8.239	0.723	6.068	0.558	18.202	1.546	19.135	1.496	60.099	18.26
ENSDART00000010512	.	883	135	25.426	140	23.925	99	16.576	39	9.264	41	11.143	29	8.22	33	8.643	23	5.564	0	0
ENSDART00000010517	.	1563	320.411	30.709	282.574	24.587	349.933	29.869	210.036	25.444	153.776	21.323	143.681	20.857	143.605	19.251	74.687	9.226	3.053	1.466
ENSDART00000010521	.	7443	192.349	3.514	228.936	3.798	181.794	2.962	137.714	3.185	184.923	4.898	122.493	3.407	122.881	3.155	309.963	7.319	124.754	11.444
ENSDART00000010526	.	13845	0	0	0	0	0	0	2.203	0.027	5.07	0.071	6.375	0.094	141.322	1.93	175.966	2.209	0	0
ENSDART00000010537	.	3590	1	0.039	1	0.035	0	0	0	0	0	0	0	0	0	0	0	0	7	1.367
ENSDART00000010543	.	2129	1132	77.013	1017	62.823	1283	77.777	856	73.655	746	73.483	593	61.221	475	45.278	400	35.11	87	29.68
ENSDART00000010550	.	1593	388	36.398	495	42.158	552	46.12	356	42.213	278	37.733	174	24.726	101	13.254	81	9.794	0	0
ENSDART00000010564	.	1672	689.55	61.266	716.696	57.812	705.352	55.82	495.65	55.67	310.196	39.881	107.868	14.523	68.605	8.529	70.894	8.12	33	14.693
ENSDART00000010569	.	1822	15.666	1.265	11.119	0.815	38.13	2.743	25.229	2.575	31.249	3.652	26.622	3.259	37.557	4.245	36.569	3.808	20.485	8.29
ENSDART00000010580	.	2939	16	0.769	25	1.091	40	1.714	14	0.852	41	2.855	317.271	23.176	354.958	23.937	340.881	21.157	13.514	3.259
ENSDART00000010584	.	1957	0	0	0	0	0	0	0	0	0	0	0	0	0	0	0	0	3	1.122
ENSDART00000010604	.	2385	44.886	2.699	86.821	4.741	14.477	0.776	49.401	3.758	53.203	4.634	50.878	4.646	66.659	5.62	35.764	2.776	3.848	1.161
ENSDART00000010615	.	1316	2	0.233	0	0	4	0.415	1	0.147	0	0	0	0	1	0.163	2	0.3	6	3.505
ENSDART00000010626	.	4399	828.751	26.058	1040.09	29.7	1274.03	35.719	912.055	36.3	924.209	42.116	751.784	35.961	1500.55	66.257	1162.96	47.24	243	38.354
ENSDART00000010632	.	2665	0	0	3.001	0.145	2.472	0.118	0	0	1.001	0.077	2.072	0.168	24.12	1.805	71.908	4.954	199.883	53.514
ENSDART00000010643	.	3086	0	0	0	0	27	1.099	0	0	0	0	8	0.555	0	0	1	0.059	0	0
ENSDART00000010647	.	2908	2066.06	100.445	1551.82	68.51	2311.88	100.189	1493.56	91.879	1788.05	125.929	1115.73	82.425	1696.67	115.714	2399.98	150.645	297.694	72.616
ENSDART00000010658	.	1282	263.293	31.66	341.935	37.323	345.321	36.964	232.748	35.354	179.685	31.239	208.075	37.832	90.869	15.26	81.93	12.686	22.565	13.585
ENSDART00000010683	.	1314	117.764	13.762	92.578	9.82	103.604	10.778	42.939	6.339	29.289	4.949	9.956	1.76	25.207	4.115	13.261	1.996	1	0.585
ENSDART00000010684	.	1936	64.478	4.868	81.589	5.593	14.964	1.007	41.164	3.93	20.192	2.207	16.113	1.845	14.923	1.578	9.814	0.956	68.209	25.818
ENSDART00000010697	.	2288	1627.19	102.359	1633.58	93.308	1877.23	105.233	926.666	73.734	674.984	61.485	258.43	24.678	96.964	8.549	80.132	6.505	67	21.137
ENSDART00000010699	.	1056	1038.04	156.964	1289.29	176.939	1211.36	162.96	1079.78	206.106	900.379	196.678	1020.49	232.831	1132.14	238.618	1257.63	244.596	90.259	68.269
ENSDART00000010706	.	2619	53.115	2.888	51.803	2.558	61.798	2.995	56.127	3.861	51.038	4.02	61.496	5.079	67.611	5.155	83.734	5.877	66.436	18.121
ENSDART00000010757	.	4052	109	3.734	80	2.489	86	2.627	72	3.122	46	2.284	23	1.199	27	1.299	91	4.027	86	14.789
ENSDART00000010773	.	2368	210.917	12.783	214.46	11.802	232.542	12.56	170.129	13.043	118.908	10.436	112.911	10.39	77.62	6.594	74.792	5.85	0	0
ENSDART00000010774	.	3177	1	0.044	3	0.121	1	0.039	6	0.336	43	2.757	67	4.507	415	25.771	498	28.46	61	13.546
ENSDART00000010777	.	1633	11846	1080.71	14039.2	1162.81	12588.3	1022.88	8179.99	943.341	5903.97	779.363	4304	594.906	3140.18	400.81	3174	373.27	311.602	142.451
ENSDART00000010786	.	2040	0	0	0	0	3.613	0.229	0	0	0	0	0	0	0	0	0	0	0	0
ENSDART00000010792	.	1996	1712	124.994	1771	117.402	2038	132.574	1456	134.433	1220	128.949	1161	128.588	1040	106.355	1132	106.611	224	81.996
ENSDART00000010813	.	2763	0	0	0	0	1	0.046	21	1.364	128	9.52	462	36.038	1408	101.397	1063	70.46	163	41.987
ENSDART00000010821	.	2302	2550	159.35	2412	136.863	2562	142.674	1546	122.205	1272	115.105	649	61.568	394	34.509	366	29.514	84	26.326
ENSDART00000010824	.	1286	30.197	3.618	35.272	3.836	36.691	3.913	15.762	2.386	19	3.291	12.367	2.24	11.891	1.99	20.561	3.172	21.864	13.116
ENSDART00000010831	.	1683	0	0	0	0	0	0	0	0	0	0	0	0	0	0	0	0	0	0
ENSDART00000010846	.	2186	0	0	0	0	0	0	0	0	0	0	0	0	1.03	0.095	2.049	0.175	0	0
ENSDART00000010862	.	874	111	21.176	68	11.771	76	12.889	42	10.105	22	6.056	35	10.047	57	15.119	80	19.601	9	8.574
ENSDART00000010881	.	2395	171	10.238	181	9.84	176	9.39	132	9.997	113	9.797	71	6.454	60	5.036	90	6.954	10	3.003
ENSDART00000010894	.	1775	1	0.083	0	0	0	0	0	0	0	0	0	0	0	0	1	0.107	4	1.666
ENSDART00000010896	.	2303	0	0	0	0	0	0	0	0	3	0.271	0	0	1	0.088	1	0.081	11	3.446
ENSDART00000010903	.	1138	0	0	0	0	0	0	0	0	0	0	0	0	0	0	2	0.356	11	7.612
ENSDART00000010918	.	1676	0	0	2	0.161	1	0.079	2	0.224	0	0	23	3.088	28	3.472	2	0.228	12	5.329
ENSDART00000010932	.	2566	188.524	10.478	166.48	8.402	178.801	8.857	119.612	8.411	106.598	8.581	55.482	4.684	45.975	3.583	37	2.654	15	4.182
ENSDART00000010934	.	3716	13	0.488	5	0.17	9	0.301	11	0.522	6	0.326	2	0.114	8	0.421	11	0.533	12	2.259
ENSDART00000010942	.	2068	556.751	39.1	553.26	35.279	571.788	35.78	388.923	34.544	292.401	29.73	213.462	22.746	106.233	10.452	101.826	9.225	6	2.113
ENSDART00000010944	.	1028	315	49.201	388	55.001	303	42.101	212	41.795	136	30.683	60	14.136	30	6.529	38	7.633	6	4.687
ENSDART00000010975	.	1795	0	0	0	0	16.661	1.218	7.844	0.814	15.748	1.871	0	0	0	0	0	0	0	0
ENSDART00000010982	.	1371	0.325	0.036	0	0	0	0	8.581	1.206	0	0	0	0	0	0	0	0	0	0
ENSDART00000010986	.	2003	0	0	3.142	0.207	0	0	0	0	0	0	0	0	0	0	0	0	2	0.729
ENSDART00000010991	.	3224	0	0	0.004	0	0	0	3.316	0.183	0	0	0	0	0.052	0.003	10.639	0.599	23	5.029
ENSDART00000010993	.	2859	3.815	0.189	3.502	0.157	11.925	0.526	5.964	0.374	7.763	0.557	6.38	0.48	3.902	0.271	0	0	0	0
ENSDART00000010997	.	2501	6416.36	366.607	7736.04	401.364	8234.45	419.317	6410.04	463.331	5471.88	452.801	5398.59	468.432	5497.89	440.431	6245.03	460.542	1571.39	450.359
ENSDART00000010998	.	3792	0	0	3	0.1	2	0.065	3	0.139	0	0	1	0.056	1	0.052	2	0.095	12	2.212
ENSDART00000011004	.	2975	312.058	14.808	365.472	15.749	404.799	17.123	303.361	18.215	248.609	17.09	163.72	11.806	177.55	11.82	119.871	7.344	81.998	19.523
ENSDART00000011025	.	3031	105	4.885	120	5.069	137	5.681	75	4.415	71	4.785	20	1.414	35	2.284	21	1.261	6	1.401
ENSDART00000011030	.	1234	41.26	5.187	25.775	2.941	51.577	5.771	10.44	1.658	10.493	1.907	4.07	0.773	0	0	9.836	1.592	0.797	0.502
ENSDART00000011052	.	1811	1142.94	92.903	1245.04	91.884	1214.23	87.924	900.1	92.506	750.521	88.296	1007.44	124.153	1292.59	147.089	1834.53	192.294	382.16	155.705
ENSDART00000011076	.	2156	1013	67.976	1124	68.486	1088	65.056	561	47.613	433	42.07	284	28.922	243	22.848	199	17.229	56	18.844
ENSDART00000011078	.	5580	0	0	0	0	0.001	0	0	0	0	0	0	0	2	0.069	5.433	0.172	0	0
ENSDART00000011082	.	6777	101.703	2.045	105.583	1.929	125	2.242	85.134	2.168	221.429	6.456	127.841	3.914	304.031	8.593	143.349	3.726	14.262	1.44
ENSDART00000011087	.	3054	117.453	5.42	12.089	0.507	0	0	162.438	9.486	108.769	7.272	16.449	1.154	9.493	0.615	45.727	2.725	0	0
ENSDART00000011096	.	1501	52	5.217	43.152	3.931	40	3.574	35	4.438	26	3.774	13	1.975	0	0	4	0.517	0	0
ENSDART00000011111	.	1929	0	0	0.999	0.069	0	0	0	0	0	0	1	0.115	3.752	0.398	0	0	9.26	3.519
ENSDART00000011135	.	3543	40.659	1.604	74.824	2.68	65	2.286	22.743	1.135	5.407	0.309	6	0.36	0	0	0	0	0	0
ENSDART00000011143	.	1485	186	18.891	181	16.689	240	21.706	148	18.997	133	19.54	70	10.764	31	4.402	43	5.628	3	1.526
ENSDART00000011146	.	1817	8	0.648	2	0.147	3	0.216	1	0.102	0	0	1.021	0.125	0	0	0	0	8.25	3.349
ENSDART00000011149	.	2101	680	46.936	742	46.503	567	34.872	239	20.864	150	14.99	56	5.865	30	2.901	34	3.028	2	0.692
ENSDART00000011163	.	2164	895.693	59.862	865.323	52.512	1005.32	59.871	541.664	45.787	456.882	44.212	174.007	17.649	66.193	6.199	60.003	5.174	15.589	5.225
ENSDART00000011166	.	2403	0	0	0	0	0	0	1	0.075	1	0.086	1	0.091	1.883	0.157	0	0	8.058	2.411
ENSDART00000011178	.	1413	1.857	0.2	5.172	0.505	3.22	0.308	3.052	0.415	6.044	0.94	10.11	1.645	9.246	1.389	0	0	0	0
ENSDART00000011183	.	2483	0	0	0	0	0	0	0	0	0	0	0	0	7.268	0.587	2.284	0.17	60.894	17.588
ENSDART00000011188	.	3907	7.836	0.279	14.623	0.473	11.696	0.371	2.002	0.09	12.204	0.629	5.8	0.314	10.088	0.504	5.247	0.241	173.117	30.926
ENSDART00000011192	.	1218	5.84	0.746	12.843	1.488	7.218	0.82	8.67	1.398	11.818	2.181	0	0	0	0	13.487	2.216	36.951	23.61
ENSDART00000011201	.	1016	1576	249.689	1631	234.514	1519	214.076	974	194.761	724	165.669	545	130.219	555	122.507	547	111.437	86	68.14
ENSDART00000011224	.	7808	0	0	2.377	0.038	6.835	0.106	12.596	0.277	10.504	0.265	25.362	0.672	64.03	1.565	76.031	1.709	211.635	18.486
ENSDART00000011229	.	871	1058.77	202.86	1270.92	220.951	1266.18	215.668	1028.52	248.514	850.144	235.035	741.461	213.753	635.09	169.18	494.619	121.706	26.433	25.288
ENSDART00000011245	.	2484	6	0.345	2	0.105	7	0.359	0	0	2.671	0.223	0	0	0	0	2.372	0.176	11.701	3.378
ENSDART00000011250	.	1356	5.953	0.671	1.665	0.17	0	0	0	0	1.159	0.189	0	0	0.259	0.041	0	0	6	3.386
ENSDART00000011251	.	1382	2888.68	318.493	2826.64	282.915	3114.65	305.753	1831.34	255.126	1981.3	315.923	1697.91	283.26	2979.98	459.137	2431.3	345.31	63.93	35.301
ENSDART00000011252	.	762	0	0	0	0	0	0	0	0	0	0	0	0	0	0	0	0	0	0
ENSDART00000011258	.	1724	44	3.778	48.203	3.758	98	7.495	43	4.668	59.218	7.358	32.525	4.232	45.23	5.435	25.236	2.794	5	2.152
ENSDART00000011283	.	2852	0	0	0	0	0	0	7.32	0.46	14.2	1.021	24.49	1.847	50.538	3.519	37.001	2.371	45.277	11.275
ENSDART00000011287	.	1042	1	0.154	7	0.976	3	0.41	1	0.194	2	0.444	1	0.232	5	1.071	2.431	0.481	5	3.843
ENSDART00000011295	.	4796	0	0	0	0	5	0.128	9.034	0.329	16.59	0.691	25	1.093	65.251	2.634	56.11	2.083	187.54	27.058
ENSDART00000011303	.	6915	142.787	2.813	173.1	3.097	182.217	3.201	129.05	3.219	186.683	5.332	638.342	19.146	1770.36	49.011	2494.33	63.508	590.063	58.37
ENSDART00000011304	.	9549	30.641	0.434	60.634	0.78	53.357	0.674	34.909	0.626	62.551	1.284	0	0	0.013	0	0	0	63.129	4.49
ENSDART00000011305	.	2853	1884	93.478	2060	92.816	2204	97.476	1608	100.95	1330	95.593	1078	81.269	1135	78.995	1157	74.115	159	39.581
ENSDART00000011317	.	1084	74.739	10.952	105.477	14.028	149.625	19.508	56.19	10.395	64.618	13.681	11.894	2.631	23.496	4.801	14.392	2.713	0	0
ENSDART00000011318	.	1122	165.311	23.248	187.526	23.937	143.212	17.922	104.972	18.64	77.645	15.779	38.069	8.084	65.255	12.8	33.003	5.972	17.808	12.531
ENSDART00000011319	.	1995	433.415	31.661	430.278	28.54	555.046	36.126	504.85	46.639	511.754	54.12	519.807	57.603	820.105	83.914	892.703	84.12	0.006	0.002
ENSDART00000011320	.	1417	872	93.426	900	87.536	865	82.519	399	54.018	271	41.994	147	23.836	116	17.371	188	25.95	27	14.489
ENSDART00000011324	.	3156	2251	100.322	2507	101.464	2041	81.089	1117	62.997	794	51.268	421	28.519	248	15.509	124	7.136	34	7.604
ENSDART00000011337	.	1128	70	9.782	61	7.737	53	6.591	27	4.764	14	2.827	29	6.12	47	9.162	81	14.565	13	9.09
ENSDART00000011362	.	2662	11.286	0.603	10.093	0.49	19.521	0.93	46.439	3.139	64.374	4.982	85.001	6.899	134.646	10.089	140.28	9.676	0	0
ENSDART00000011397	.	1341	0	0	0	0	1	0.102	0	0	0	0	1	0.173	3	0.478	3	0.441	4	2.286
ENSDART00000011398	.	7027	12.294	0.238	18.194	0.32	27.744	0.479	37.578	0.922	48.505	1.363	60.043	1.771	89.228	2.43	75.93	1.902	137.138	13.344
ENSDART00000011399	.	1026	0	0	0	0	0	0	0	0	0	0	0	0	0	0	0	0	0	0
ENSDART00000011414	.	2814	0	0	0	0	0	0	8.888	0.566	43.567	3.178	0	0	57.291	4.046	43.602	2.834	32.953	8.324
ENSDART00000011432	.	3865	55	1.98	76	2.484	68	2.182	47	2.141	51.021	2.661	41	2.245	29	1.466	30	1.395	19	3.433
ENSDART00000011447	.	1474	1150	117.79	1397	129.901	1324	120.761	1137	147.176	1071	158.681	1185	183.752	1505	215.521	1808	238.62	365	187.277
ENSDART00000011453	.	1956	1.313	0.098	5.157	0.35	7.426	0.494	0	0	0	0	0	0	0	0	0	0	0	0
ENSDART00000011456	.	3297	1188.53	50.575	1439.13	55.612	1438.22	54.559	1060.64	57.117	689.693	42.522	237.036	15.333	238.642	14.251	225.182	12.374	83.225	17.772
ENSDART00000011480	.	2610	1.589	0.087	4	0.198	1.591	0.077	1	0.069	0	0	1	0.083	0	0	3	0.211	1.592	0.436
ENSDART00000011497	.	1639	6	0.545	11	0.907	10	0.809	9	1.034	3	0.394	11.061	1.523	13	1.653	43	5.036	41	18.667
ENSDART00000011506	.	1432	15	1.588	9	0.865	14	1.32	14	1.873	11	1.684	5	0.801	1	0.148	6	0.818	0	0
ENSDART00000011519	.	6848	5	0.099	5	0.09	3.068	0.054	53.546	1.349	106.525	3.073	138.341	4.191	267.892	7.491	218.926	5.63	614.447	61.393
ENSDART00000011520	.	991	0	0	0	0	16	2.324	88	18.136	295	69.571	885	217.889	799	181.737	495	103.927	12	9.798
ENSDART00000011534	.	3108	827.133	37.467	830.754	34.173	978.418	39.509	664.153	38.07	631.501	41.443	427.77	29.451	538.195	34.207	449.427	26.288	0.005	0.001
ENSDART00000011551	.	1275	0	0	0	0	0	0	0	0	0	0	0.819	0.15	0	0	4.574	0.713	7.534	4.564
ENSDART00000011568	.	2817	2	0.101	3	0.137	3	0.134	2	0.127	0	0	2	0.153	4	0.282	23	1.493	31	7.822
ENSDART00000011570	.	1251	389	48.128	398	44.697	349	38.434	184	28.755	165	29.512	106	19.825	84	14.511	96	15.292	8	4.955
ENSDART00000011572	.	2204	233.29	15.284	295.15	17.558	334.43	19.524	196.249	16.262	130.335	12.364	105.415	10.482	42.913	3.94	33.102	2.798	9.23	3.032
ENSDART00000011573	.	1694	0	0	0	0	0	0	0	0	0	0	1	0.133	0	0	2.259	0.255	1	0.439
ENSDART00000011583	.	1815	279	22.623	271	19.951	276	19.937	169	17.326	130	15.257	42	5.163	43	4.881	64.978	6.794	23	9.348
ENSDART00000011627	.	1187	0	0	1	0.119	102	11.944	569	94.546	591	112.39	335	66.595	288	52.882	569	96.361	244	160.678
ENSDART00000011645	.	2854	583.687	28.95	619	27.879	597	26.394	362	22.718	225	16.166	145.955	10.999	72.833	5.067	160.032	10.248	53.325	13.27
ENSDART00000011652	.	3512	41	1.632	40	1.446	43	1.526	20.932	1.055	20	1.154	19.225	1.164	25	1.397	38	1.954	40	7.991
ENSDART00000011657	.	2215	4774.99	311.138	4899.41	289.877	5395.5	313.287	4502.37	371.073	4536.24	427.996	3643.52	360.343	3869.87	353.369	3158.15	265.526	183.067	59.82
ENSDART00000011662	.	3617	1045.75	40.358	980.282	34.356	1258.61	43.306	850.073	41.521	922.068	51.564	633.019	37.148	878.539	47.593	634.654	31.635	56.483	10.94
ENSDART00000011663	.	963	5395	912.478	6418	985.092	7277	1094.62	5661	1208.14	4591	1121.17	5533	1410.29	5469	1287.88	7205	1566.36	471	398.154
ENSDART00000011691	.	1981	704	51.827	723	48.327	809	53.063	591	55.021	533	56.804	375	41.877	399	41.142	423	40.168	67	24.729
ENSDART00000011699	.	2298	4493.98	281.361	4584.08	260.603	5352.57	298.638	4018.79	318.267	3463.85	314.04	3494.84	332.162	4534.51	397.909	5734.57	463.306	1849.15	580.625
ENSDART00000011701	.	1835	3	0.24	2	0.145	1	0.071	2	0.203	2	0.232	0	0	0	0	0	0	2	0.803
ENSDART00000011704	.	795	0	0	0	0	0	0	0	0	0	0	0	0	0	0	0	0	3.974	4.263
ENSDART00000011706	.	1615	248.976	22.999	328.962	27.588	206.409	16.982	172.076	20.092	86.07	11.504	60.481	8.464	28.784	3.72	43.074	5.129	0	0
ENSDART00000011715	.	5603	6.765	0.166	11.27	0.25	12.033	0.263	31.007	0.96	46.937	1.664	51.196	1.906	131.72	4.527	119.933	3.791	224.833	27.616
ENSDART00000011724	.	2525	0	0	0	0	3.002	0.151	11.007	0.788	13.008	1.065	8.047	0.691	20.667	1.639	19.494	1.423	73.109	20.739
ENSDART00000011725	.	2752	619.217	31.929	696.812	32.627	697.298	32.048	508.559	33.179	513.511	38.355	422.374	33.087	611.515	44.226	538.004	35.813	87.211	22.561
ENSDART00000011727	.	2502	582.773	33.283	545.583	28.294	503	25.603	197.009	14.234	124.718	10.316	35.004	3.036	19	1.521	13	0.958	0	0
ENSDART00000011737	.	3341	2.059	0.086	3.004	0.114	4.109	0.154	35.27	1.873	67.633	4.112	86.524	5.519	232.567	13.695	219.49	11.894	1016.76	214.102
ENSDART00000011751	.	1566	6	0.574	1	0.087	1	0.085	1	0.121	0	0	1.556	0.225	1.963	0.263	2	0.247	0	0
ENSDART00000011780	.	2903	1067	51.969	1096	48.475	1156	50.189	849	52.323	661	46.638	670	49.587	769	52.542	774	48.672	48	11.73
ENSDART00000011785	.	2589	947	52.133	1060	52.988	1158	56.818	788	54.882	566	45.13	287	23.997	199	15.362	267	18.973	46	12.703
ENSDART00000011809	.	4910	0	0	16.288	0.415	0	0	0	0	0	0	0	0	0	0	0	0	7.225	1.017
ENSDART00000011822	.	1828	0	0	0	0	0	0	0	0	0	0	2	0.244	9.34	1.052	3.124	0.324	0	0
ENSDART00000011837	.	2422	0	0	0	0	1	0.053	0	0	0	0	1	0.09	1	0.083	0	0	23	6.823
ENSDART00000011858	.	607	0	0	0	0	0	0	0	0	0	0	0	0	0	0	0	0	0	0
ENSDART00000011863	.	5109	10938.9	294.416	10902.7	266.502	12953.9	310.908	9054.14	308.503	8495.96	331.45	7485.66	306.604	9012.21	340.731	9196.31	319.824	878	118.641
ENSDART00000011865	.	3698	0	0	6.428	0.22	6.316	0.212	19.409	0.926	64.813	3.541	39.37	2.257	63.094	3.34	92.067	4.484	36	6.813
ENSDART00000011876	.	3440	46	1.872	49	1.81	70	2.539	24	1.236	39	2.299	12	0.742	19.305	1.102	5	0.263	9.084	1.855
ENSDART00000011878	.	2241	1225.44	78.843	1391.74	81.305	1423.32	81.604	986.271	80.263	854.858	79.641	658.1	64.269	588.801	53.09	518.912	43.08	58	18.714
ENSDART00000011890	.	1972	45	3.329	53	3.56	67	4.417	41	3.836	38	4.07	14	1.571	10	1.036	6	0.573	5	1.855
ENSDART00000011906	.	1593	251.181	23.563	266.11	22.664	264.294	22.082	148.214	17.575	135.601	18.405	76.794	10.913	41.715	5.474	24.788	2.997	0	0
ENSDART00000011910	.	1822	1062	85.746	978	71.694	1017	73.15	682.994	69.725	598	69.883	592.992	72.592	627.986	70.985	789.97	82.251	830.668	336.183
ENSDART00000011919	.	2085	1175.09	81.789	1237	78.176	1505.61	93.375	1078	94.894	907.297	91.43	768.144	81.124	965.208	94.119	1140.03	102.368	124.264	43.368
ENSDART00000011922	.	2565	1076.75	59.871	1117.62	56.431	1331.63	65.993	957.598	67.363	750.963	60.479	400.959	33.862	309.091	24.099	357.31	25.645	37	10.32
ENSDART00000011931	.	1777	2059	170.923	2160	162.797	2124	157.067	1384	145.258	1115	133.959	778	97.905	819	95.169	1078	115.391	877	364.9
ENSDART00000011936	.	2168	784	52.292	853	51.66	924	54.917	427	36.022	304	29.359	127	12.856	91	8.505	74	6.368	29	9.7
ENSDART00000011943	.	2314	0	0	0	0	0	0	0	0	0	0	2	0.189	8	0.697	7	0.561	15	4.675
ENSDART00000011953	.	16598	0	0	0	0	0	0	7.71	0.079	0.001	0	0	0	21.184	0.241	0.002	0	0.006	0
ENSDART00000011955	.	1902	279	21.481	217	15.169	329	22.567	208	20.25	198	22.067	204	23.82	155	16.711	191	18.966	7	2.702
ENSDART00000011967	.	1639	0	0	0	0	0	0	0	0	0	0	0	0	0	0	0	0	0	0
ENSDART00000011970	.	2372	1381	83.545	1231	67.622	1482	79.9	1064	81.424	1055	92.427	921	84.594	960	81.41	906	70.734	86	26.094
ENSDART00000011987	.	1994	15.859	1.159	25.84	1.715	14	0.912	8	0.739	15	1.587	13	1.441	18	1.843	20	1.886	40	14.658
ENSDART00000012018	.	1533	110.79	10.854	147.794	13.145	163.003	14.221	131.332	16.261	138.507	19.63	123.404	18.308	258.198	35.374	264.81	33.433	75.308	36.961
ENSDART00000012023	.	840	1	0.201	0	0	0	0	0	0	0	0	1	0.302	2	0.557	1	0.257	4	4.005
ENSDART00000012039	.	3396	0	0	0	0	0	0	1	0.052	4.263	0.255	3.07	0.192	6.815	0.394	13.597	0.724	26.608	5.507
ENSDART00000012048	.	2656	713.248	38.203	850.448	41.364	851.854	40.667	593.323	40.207	270.982	21.023	102.027	8.301	58.043	4.36	31.385	2.17	18.368	4.935
ENSDART00000012050	.	974	0	0	0	0	2	0.297	0	0	2	0.482	0	0	30.948	7.188	148.345	31.807	30.225	25.2
ENSDART00000012053	.	2172	4	0.266	1	0.06	3	0.178	2	0.168	4	0.386	3	0.303	10	0.933	14	1.202	10	3.338
ENSDART00000012055	.	504	356.046	144.488	260.473	95.879	363.107	130.511	152.262	77.579	198.387	115.566	317.853	191.581	504.13	281.134	557.041	288.263	35.534	70.707
ENSDART00000012064	.	1313	0	0	1	0.106	4	0.416	0	0	1	0.169	0	0	2	0.327	0	0	11	6.442
ENSDART00000012070	.	1300	0	0	0	0	0	0	0	0	0	0	1	0.179	1	0.165	1	0.152	0	0
ENSDART00000012089	.	4444	61	1.898	44	1.243	83	2.302	37	1.457	58	2.615	16	0.757	22	0.961	16	0.643	12	1.874
ENSDART00000012091	.	2928	3406	164.385	3490	152.958	3658	157.373	2059	125.742	1999	139.764	1514	111.036	1907	129.116	2092	130.36	222	53.759
ENSDART00000012104	.	3986	0	0	0	0	1	0.031	1	0.044	0	0	0	0	23.635	1.157	72.412	3.26	92	16.094
ENSDART00000012116	.	1718	0	0	1.785	0.14	5.045	0.387	3.541	0.386	1.578	0.197	0	0	0	0	0	0	7	3.024
ENSDART00000012119	.	1562	76.752	7.361	119.691	10.422	127.202	10.865	95.987	11.636	65.971	9.154	38.991	5.664	42.18	5.658	32.492	4.017	63.754	30.637
ENSDART00000012120	.	2845	200.307	9.968	225.016	10.169	165.157	7.326	115.593	7.279	79.448	5.727	94.948	7.179	38.777	2.707	66.903	4.298	20.25	5.056
ENSDART00000012132	.	1653	138	12.419	155	12.664	131	10.501	100	11.376	56	7.292	36	4.909	17	2.141	16	1.856	13	5.863
ENSDART00000012143	.	1951	0	0	0	0	0	0	0	0	0	0	0	0	0	0	0	0	0	0
ENSDART00000012164	.	1476	621	63.509	666	61.833	696	63.384	407	52.602	386.707	57.207	256.399	39.698	228.759	32.709	179.64	23.672	15	7.684
ENSDART00000012167	.	542	716	260.69	625	206.46	397	128.103	189	86.469	118	61.739	73	39.558	73	36.588	124	57.626	30	53.753
ENSDART00000012191	.	3342	1888	79.197	1988	75.73	2028	75.839	1243	65.986	1069	64.971	505	32.204	357.466	21.044	283.193	15.341	59.826	12.594
ENSDART00000012194	.	2310	1	0.062	1	0.057	1	0.055	4	0.315	25	2.254	126	11.908	446	38.918	391	31.412	30	9.367
ENSDART00000012212	.	914	299	53.94	254	41.581	223	35.771	139	31.631	99	25.778	111	30.154	142	35.641	177	41.026	19	17.125
ENSDART00000012229	.	1046	0	0	0	0	0	0	0	0	1	0.221	0	0	1	0.213	0	0	8	6.12
ENSDART00000012232	.	1669	866	77.098	942	76.139	997	79.059	677	76.192	387	49.856	150	20.236	55	6.852	36	4.132	17	7.584
ENSDART00000012234	.	2013	722	52.225	634	41.639	647	41.699	427	39.06	406	42.516	417	45.759	464	47.013	554	51.693	120	43.52
ENSDART00000012241	.	3191	5005.65	220.499	5120.23	204.821	7108.5	279.144	4302.16	239.818	3831.95	244.557	2329.83	155.997	2869.22	177.352	2779.19	158.087	458.009	101.24
ENSDART00000012247	.	1286	0	0	0	0	0	0	0	0	3.796	0.658	0	0	0	0	2.579	0.398	6.667	3.999
ENSDART00000012253	.	2179	0	0	0.003	0	0	0	0	0	3.266	0.314	0	0	0	0	0	0	0	0
ENSDART00000012256	.	1522	0	0	0	0	0	0	0	0	0	0	0	0	0	0	0	0	0	0
ENSDART00000012268	.	640	290.117	83.364	232.525	60.606	186.673	47.592	57.459	20.774	57	23.573	34	14.607	31	12.312	42.995	15.805	1	1.425
ENSDART00000012287	.	1314	3.76	0.439	9.314	0.988	16.592	1.726	0	0	0	0	0	0	0	0	0	0	0	0
ENSDART00000012318	.	3775	12.453	0.459	3.639	0.122	2.433	0.08	9.247	0.432	12.541	0.671	23.741	1.332	61.706	3.196	60.081	2.863	138.689	25.684
ENSDART00000012335	.	3056	1.385	0.064	2.772	0.116	1	0.041	0	0	6	0.401	4.17	0.292	9.726	0.629	6	0.357	2	0.463
ENSDART00000012336	.	4268	1146.12	37.191	888.179	26.174	979.543	28.342	624.469	25.65	655.792	30.841	578.902	28.576	733.806	33.437	698.629	29.287	0	0
ENSDART00000012352	.	2793	1507.66	76.522	1632.75	75.253	1747.33	79.051	1133.75	72.808	1095.92	80.574	1013.74	78.173	1454.68	103.56	1833.74	120.156	686.826	174.893
ENSDART00000012357	.	2282	581	36.652	511	29.271	533	29.964	207	16.518	240	21.924	83	7.948	79	6.985	71	5.78	79	24.994
ENSDART00000012374	.	1383	0	0	0	0	0	0	0	0	0	0	1	0.167	0	0	0	0	0	0
ENSDART00000012376	.	1548	0	0	1	0.088	0	0	0	0	0	0	0	0	0	0	0	0	2.843	1.38
ENSDART00000012385	.	2829	2860	143.189	3410	155.032	4059	181.141	2960	187.51	2405	174.422	1346	102.389	798	56.041	347	22.429	39	9.796
ENSDART00000012391	.	996	0	0	1	0.147	0	0	0	0	0	0	0	0	0	0	1	0.209	2	1.623
ENSDART00000012396	.	2041	639	45.527	696	45.025	784	49.769	547	49.287	535	55.184	829	89.609	752	75.053	932	85.66	285	101.81
ENSDART00000012399	.	1842	1397.55	111.481	1490.34	107.939	1484.8	105.515	965.188	97.351	802.77	92.687	491.537	59.452	426.181	47.598	371.189	38.185	69.766	27.897
ENSDART00000012413	.	2657	144.727	7.749	150.526	7.318	158.425	7.56	43.73	2.962	9.815	0.761	5.641	0.459	1.687	0.127	1.229	0.085	0	0
ENSDART00000012421	.	1778	472.19	39.173	565.127	42.566	453	33.478	206	21.607	137.667	16.529	66.244	8.331	24.592	2.856	33.978	3.635	11	4.574
ENSDART00000012438	.	4421	8183.34	255.968	9456.01	268.616	8105.71	226.076	5179.48	205.079	3909.94	177.252	2783.45	132.455	2629.49	115.505	2376.6	96.04	460.601	72.323
ENSDART00000012442	.	2127	0	0	0	0	0	0	0	0	0	0	0	0	0	0	0	0	0.06	0.021
ENSDART00000012445	.	1568	175	16.712	161	13.959	184	15.649	128	15.45	115	15.889	95	13.741	90	12.022	100	12.308	18	8.613
ENSDART00000012447	.	4583	7.833	0.236	6	0.164	11.583	0.311	14.685	0.56	31.826	1.39	35.924	1.647	80.171	3.392	92.249	3.591	231.945	35.081
ENSDART00000012450	.	4848	940	26.714	1062.37	27.419	1195	30.284	843.836	30.358	1059.18	43.629	962.483	41.621	1841.16	73.494	1494.19	54.865	202.556	28.899
ENSDART00000012457	.	2762	2.316	0.119	2.477	0.116	1.878	0.086	2.161	0.14	2.192	0.163	1.493	0.117	4.066	0.293	3.813	0.253	9.108	2.347
ENSDART00000012470	.	1235	0	0	0	0	0	0	0	0	0	0	0	0	0	0	0	0	1	0.629
ENSDART00000012476	.	1055	65	9.84	60	8.244	65	8.754	33	6.306	25	5.467	18	4.111	7	1.477	4	0.779	8	6.058
ENSDART00000012478	.	1464	597	61.624	717	67.189	625	57.448	360	46.961	256	38.224	272	42.504	298	43.004	371	49.344	48	24.819
ENSDART00000012479	.	1372	209	23.236	190	19.176	182	18.016	71	9.974	88	14.149	38	6.392	37	5.748	28	4.01	0	0
ENSDART00000012483	.	1452	1206.03	125.663	1466.38	138.706	1571.12	145.771	1239.34	163.188	865.392	130.426	607.354	95.795	336.657	49.038	190.038	25.513	0	0
ENSDART00000012506	.	4451	14.431	0.448	10.644	0.3	13.359	0.37	10.167	0.4	17.548	0.79	13.667	0.646	12.46	0.543	7.172	0.288	239.699	37.373
ENSDART00000012507	.	2025	674.626	48.481	655.674	42.783	678.83	43.466	306.408	27.847	264.833	27.553	96.399	10.51	96.108	9.675	98.245	9.108	0	0
ENSDART00000012522	.	5586	13	0.319	11	0.245	7.158	0.157	0	0	0	0	0	0	0	0	0	0	0	0
ENSDART00000012540	.	2223	3660.99	237.616	4287	252.651	4171.98	241.297	2325.98	190.951	1946	182.889	604	59.503	340.941	31.011	155.869	13.054	18	5.859
ENSDART00000012546	.	3746	0	0	0	0	0	0	0	0	0	0	0	0	19.098	0.997	2.895	0.139	0	0
ENSDART00000012552	.	2947	0	0	0	0	0	0	0	0	0.236	0.016	0	0	0	0	0	0	0	0
ENSDART00000012571	.	1824	0	0	0	0	0	0	0	0	0	0	0	0	0	0	0	0	1.311	0.53
ENSDART00000012574	.	1281	0.037	0.004	0	0	1.445	0.155	0	0	0	0	0	0	0	0	0	0	0	0
ENSDART00000012581	.	5174	844	22.42	810	19.542	1029	24.376	759	25.525	719	27.685	690	27.895	1030	38.436	1401	48.09	588	78.421
ENSDART00000012582	.	1506	28.098	2.809	35.141	3.189	38.958	3.468	7.663	0.968	52.999	7.664	28.292	4.282	0.384	0.054	80.48	10.367	0	0
ENSDART00000012586	.	4560	0	0	0	0	0	0	0	0	80.225	3.522	84.694	3.903	184.697	7.856	433.004	16.944	283.661	43.128
ENSDART00000012600	.	1973	345.968	25.583	312	20.948	387	25.497	242.844	22.709	218.978	23.441	153	17.162	124.732	12.918	103.684	9.89	57.158	21.191
ENSDART00000012603	.	2152	3.385	0.228	2.38	0.145	5.537	0.332	1.963	0.167	2.695	0.262	4.53	0.462	0	0	5	0.434	0	0
ENSDART00000012604	.	4276	9.797	0.317	8.574	0.252	14.705	0.425	15.007	0.615	19.678	0.924	13.022	0.642	28.099	1.278	42.071	1.76	109.661	17.828
ENSDART00000012630	.	2313	10389.8	645.917	12456.1	703.148	13926.3	771.544	10876.8	855.339	9677.24	871.205	9200.51	868.331	10827.2	943.447	13748.7	1103	3477.46	1084.25
ENSDART00000012637	.	2135	2	0.136	0	0	1	0.06	1	0.086	4.264	0.419	3.55	0.365	4.845	0.46	6.357	0.556	35.172	11.962
ENSDART00000012644	.	2469	4	0.232	4.668	0.246	2	0.103	11.387	0.835	227.97	19.128	2845.24	250.315	6607.37	536.678	11383.8	851.208	1511.04	439.103
ENSDART00000012653	.	2498	1767	101.09	1964	102.029	1952	99.529	1227	88.805	778	64.463	363	31.538	261	20.935	201	14.842	17	4.878
ENSDART00000012659	.	2290	382.973	24.068	365.529	20.859	263.826	14.775	158.339	12.587	73.91	6.726	38.817	3.703	28.219	2.486	14.087	1.142	34	10.716
ENSDART00000012670	.	2592	575	31.615	552	27.56	731	35.822	556	38.676	643	51.206	622	51.943	1109	85.503	1127	79.984	311	85.777
ENSDART00000012673	.	1958	5	0.373	1.904	0.129	1	0.066	1.907	0.18	3.814	0.412	8	0.905	4	0.418	1.909	0.184	19	7.103
ENSDART00000012677	.	2610	0	0	0	0	0	0	0	0	0	0	0	0	0	0	0	0	37	10.13
ENSDART00000012686	.	990	9	1.472	9	1.335	13	1.891	18	3.714	48	11.334	660	162.692	1470	334.767	2361	496.307	343	280.416
ENSDART00000012692	.	2096	1	0.069	0	0	1	0.062	0	0	0	0	0	0	0	0	0	0	5	1.735
ENSDART00000012694	.	2436	1	0.059	0	0	0	0	0	0	0	0	6.868	0.613	5.239	0.432	5.166	0.392	47.055	13.874
ENSDART00000012717	.	2752	921.86	47.535	873.996	40.924	1152.89	52.988	876.033	57.153	844.925	63.109	629.458	49.31	690	49.902	489	32.551	33.533	8.675
ENSDART00000012718	.	636	1	0.29	2	0.526	0	0	2	0.729	0	0	1	0.433	1.348	0.54	1.386	0.514	6.814	9.79
ENSDART00000012743	.	1961	0	0	0	0	0	0	0	0	0.834	0.09	0	0	1.114	0.116	0	0	1.281	0.478
ENSDART00000012758	.	1506	6010.9	600.836	4724.49	428.725	5656.18	503.483	2967.93	374.936	1899.21	274.626	737.125	111.566	142.159	19.87	71.124	9.162	1.063	0.532
ENSDART00000012759	.	1948	741	55.568	673	45.824	771	51.513	537	50.924	551	59.815	485	55.166	556	58.394	625	60.454	98	36.844
ENSDART00000012789	.	2095	0	0	0	0	0	0	0	0	0	0	0	0	0	0	0	0	22	7.638
ENSDART00000012791	.	2440	0	0	0	0	0	0	0	0	0	0	0	0	0	0	0	0	0	0
ENSDART00000012807	.	1132	87.512	12.178	77.592	9.8	55.239	6.84	30.11	5.291	24.259	4.878	16.321	3.43	15.1	2.931	9.805	1.756	8	5.571
ENSDART00000012816	.	4360	2488	78.958	2613	75.31	3065	86.732	2167	87.052	2165	99.578	1826	88.158	1977	88.108	1693	69.412	66	10.514
ENSDART00000012820	.	1525	1788.85	176.287	2161.8	193.407	2368.38	207.851	1581.02	196.918	904.681	128.976	446.546	66.639	305.619	42.118	341.694	43.395	0	0
ENSDART00000012822	.	4305	0	0	0	0	3.003	0.086	1	0.041	3.052	0.142	6.518	0.319	7.18	0.324	8.033	0.334	57.68	9.311
ENSDART00000012826	.	1938	217	16.366	234	16.023	201	13.506	136	12.97	87	9.498	46	5.262	27	2.852	23	2.237	12	4.537
ENSDART00000012835	.	1563	0	0	0	0	0	0	0	0	0	0	0	0	0	0	0	0	0.013	0.006
ENSDART00000012842	.	1714	42.688	3.689	48.13	3.776	54.066	4.162	24.767	2.706	17.164	2.147	24.502	3.209	4.393	0.531	12.778	1.424	0	0
ENSDART00000012855	.	2788	1229	62.498	1125	51.95	1329	60.24	1096	70.519	1117	82.281	1452	112.182	1654	117.975	2047	134.386	506	129.094
ENSDART00000012859	.	918	129.853	23.299	103.074	16.782	112.918	18.015	60	13.58	46.494	12.042	59	15.942	77.176	19.267	132	30.431	15	13.447
ENSDART00000012862	.	1686	0	0	0	0	0	0	0	0	0	0	0	0	0	0	1	0.113	0	0
ENSDART00000012872	.	1584	0	0	0	0	0	0	0	0	0	0	0	0	0	0	0	0	6	2.838
ENSDART00000012873	.	2479	15.572	0.898	15.653	0.82	13.576	0.698	3.862	0.282	3.865	0.323	1.157	0.101	0	0	1.334	0.099	1.009	0.292
ENSDART00000012877	.	1743	0	0	0	0	0	0	0	0	0	0	0	0	0	0	0	0	0	0
ENSDART00000012888	.	515	1382	542.798	1309	466.512	898	312.445	344	169.696	213	120.117	85	49.623	65	35.106	91	45.596	20	38.571
ENSDART00000012889	.	835	0	0	1	0.183	0	0	0	0	0	0	0	0	0	0	0	0	0	0
ENSDART00000012903	.	2075	1889	132.173	2023	128.524	2105	131.236	1415	125.215	1089	110.318	826	87.692	665	65.186	693	62.555	310	108.76
ENSDART00000012918	.	950	18.372	3.16	73.564	11.481	36.863	5.638	92.268	20.022	36.95	9.175	74.362	19.269	18.579	4.448	0	0	0	0
ENSDART00000012919	.	1513	212	21.08	187	16.88	159	14.079	84	10.556	73	10.501	54	8.13	34	4.728	60	7.688	53	26.401
ENSDART00000012923	.	3014	0	0	0	0	0	0	0	0	0	0	0	0	0	0	4	0.242	0	0
ENSDART00000012928	.	7074	2.08	0.04	0	0	0	0	0	0	0	0	0	0	0	0	0	0	0	0
ENSDART00000012938	.	2374	1445	87.338	1748	95.934	1807	97.333	1243.96	95.11	1024	89.63	786	72.129	799	67.696	690.247	53.84	63.527	19.258
ENSDART00000012940	.	2781	0	0	0	0	0	0	0	0	0	0	0	0	0	0	0	0	0	0
ENSDART00000012944	.	4102	124.946	4.226	152.519	4.685	32.341	0.975	54.795	2.346	156.983	7.695	0.004	0	1.962	0.093	0	0	0	0
ENSDART00000012963	.	952	618	106.011	610	94.958	681	103.889	506	109.517	406	100.553	258	66.685	168	40.118	54	11.905	15	12.859
ENSDART00000013001	.	3753	0	0	0	0	0	0	5.72	0.269	21.842	1.175	30.136	1.701	73.327	3.822	47.656	2.285	77.616	14.462
ENSDART00000013007	.	1559	1	0.096	0	0	3	0.257	4	0.486	13	1.808	43	6.26	151	20.3	288	35.678	24	11.558
ENSDART00000013011	.	1890	1734.94	134.514	1689.01	118.898	1872.93	129.37	1163.38	114.056	990.823	111.198	618.924	72.772	670.173	72.759	818.514	81.847	331.894	128.998
ENSDART00000013021	.	3161	6.599	0.294	13.201	0.533	12	0.476	12	0.676	0	0	35	2.367	65.244	4.073	88	5.056	0	0
ENSDART00000013024	.	1107	0	0	0	0	3.882	0.494	25	4.511	17.489	3.611	1.955	0.422	3.906	0.778	0	0	1	0.715
ENSDART00000013033	.	1957	50	3.731	39.969	2.708	14.163	0.941	56.381	5.32	62.783	6.781	218.857	24.768	475.446	49.682	502.911	48.399	45.078	16.862
ENSDART00000013059	.	6431	3391.34	71.978	3640.18	70.169	3967.14	75.092	2960.4	79.553	2448.48	75.337	1848.17	59.717	1581.5	47.168	1378.48	37.812	153.753	16.386
ENSDART00000013066	.	2759	570	29.312	603	28.158	667	30.573	461	29.995	386	28.753	399	31.172	368	26.542	487	32.33	54	13.931
ENSDART00000013079	.	2327	237	14.638	253	14.189	219	12.054	157	12.266	82	7.334	49	4.595	34	2.943	25	1.993	11	3.407
ENSDART00000013082	.	2321	444	27.5	507	28.514	612	33.779	422	33.062	300	26.907	89	8.368	50	4.341	52	4.156	19	5.902
ENSDART00000013083	.	6464	4.693	0.099	0	0	0	0	24.81	0.663	65.129	1.993	150.055	4.823	297.747	8.834	369.488	10.082	154.738	16.405
ENSDART00000013085	.	2383	2	0.12	2.255	0.123	2.257	0.121	4.515	0.344	5	0.436	1	0.091	0	0	0	0	9.033	2.727
ENSDART00000013093	.	1293	740	88.104	873	94.35	676	71.647	477	71.743	315	54.225	195	35.108	124	20.619	153	23.458	9	5.365
ENSDART00000013111	.	3670	18	0.684	7	0.242	24	0.813	22	1.058	12	0.661	18	1.04	13	0.694	9	0.442	1.587	0.303
ENSDART00000013117	.	1957	0	0	0	0	0	0	0	0	0	0	0	0	1	0.104	0	0	4.997	1.869
ENSDART00000013148	.	2870	0	0	0	0	0	0	0	0	1.529	0.109	0	0	3	0.207	19	1.209	3	0.742
ENSDART00000013150	.	2210	629	41.086	636	37.722	677	39.406	441	36.435	362	34.239	184	18.242	88	8.055	96	8.091	8	2.621
ENSDART00000013167	.	2523	793	44.884	922	47.387	988.996	49.89	806	57.713	588	48.202	450	38.681	241	19.126	136.963	10.006	27	7.666
ENSDART00000013170	.	8620	32	0.503	24	0.343	14.133	0.198	4.85	0.097	2.851	0.065	1.809	0.043	0	0	1.625	0.033	19.765	1.56
ENSDART00000013203	.	6648	3462.17	71.016	3692	68.781	3998.96	73.157	2133.26	55.404	1620.66	48.194	796.481	24.874	700.191	20.183	573.822	15.213	444.49	45.783
ENSDART00000013209	.	1809	0	0	0	0	0	0	0	0	0	0	0	0	0	0	0	0	5	2.04
ENSDART00000013217	.	732	857.466	205.523	981.758	213.466	1086	231.162	768.703	232.073	692.778	239.287	1058.99	380.667	1255.43	417.07	1746.25	536.404	688.776	821.9
ENSDART00000013228	.	6798	13.953	0.28	0	0	13.957	0.25	0	0	20	0.581	3.297	0.101	0	0	6.947	0.18	0	0
ENSDART00000013229	.	1745	4	0.339	5	0.385	5	0.377	2	0.214	0	0	3	0.385	0	0	1	0.109	4	1.698
ENSDART00000013263	.	2589	1343.59	73.965	1352.7	67.62	1377.68	67.597	915.767	63.78	806.929	64.34	537.354	44.93	821.481	63.414	671.18	47.693	106.374	29.376
ENSDART00000013264	.	1861	1248	98.428	1394	99.822	1498	105.253	1043	104.013	914	104.34	979	117.082	831	91.767	1213	123.378	396	156.561
ENSDART00000013278	.	2589	64.982	3.577	82.059	4.102	94.755	4.649	77.023	5.364	57.659	4.597	64.744	5.413	112.812	8.708	129.136	9.176	185.538	51.237
ENSDART00000013294	.	3639	120	4.602	103	3.587	205.264	7.018	99	4.805	91	5.057	66	3.849	73.218	3.941	81	4.012	59	11.355
ENSDART00000013309	.	867	0.472	0.091	0	0	0	0	0	0	0	0	0	0	0	0	2.415	0.598	0	0
ENSDART00000013311	.	2682	4	0.212	0	0	0	0	0	0	2	0.154	0	0	0	0	3	0.205	0	0
ENSDART00000013313	.	1482	441	44.893	482	44.544	418	37.892	289	37.18	193	28.42	86	13.254	52	7.401	46	6.034	32	16.318
ENSDART00000013343	.	2258	818.93	52.258	670.299	38.839	885.263	50.341	574.103	46.339	521.528	48.191	459.939	44.551	549.378	49.132	564.135	46.452	63.689	20.382
ENSDART00000013359	.	2828	0	0	0	0	0	0	0	0	8.461	0.614	0	0	18.479	1.298	10.809	0.699	100.295	25.202
ENSDART00000013360	.	2615	3.722	0.203	6.448	0.319	15.404	0.748	11.618	0.801	19.368	1.528	123.352	10.204	432.539	33.035	489.341	34.402	28.428	7.767
ENSDART00000013363	.	2467	4	0.232	9	0.474	8	0.413	6	0.44	10	0.84	4	0.352	8	0.65	8	0.599	12	3.49
ENSDART00000013376	.	1873	617	48.317	811.729	57.715	722.667	50.417	469	46.44	395	44.774	295.489	35.09	287.193	31.491	330.466	33.376	182	71.446
ENSDART00000013394	.	1775	1390	115.532	1667	125.797	1852	137.124	1392	146.28	1222	146.998	478	60.227	239	27.807	177	18.97	55	22.913
ENSDART00000013404	.	897	0	0	0	0	0	0	0	0	0	0	0	0	0	0	3	0.712	0	0
ENSDART00000013409	.	1808	595.089	48.46	610.77	45.158	637.36	46.237	506.889	52.19	354.628	41.797	375.693	46.384	271.532	30.955	310.144	32.569	0	0
ENSDART00000013411	.	1841	0	0	0	0	0	0	0	0	0	0	12	1.452	81	9.052	340	34.997	111	44.411
ENSDART00000013418	.	858	9.606	1.876	18.767	3.325	20.852	3.619	0	0	28.989	8.167	30.837	9.058	80.872	21.95	62.235	15.604	0	0
ENSDART00000013431	.	1990	431.424	31.603	555.829	36.969	492.552	32.147	278.53	25.802	218.398	23.16	78.783	8.754	59.128	6.067	31.683	2.994	0	0
ENSDART00000013432	.	1375	297	32.938	274.237	27.608	236	23.302	108	15.133	75	12.029	28.999	4.866	16	2.479	17	2.429	3	1.666
ENSDART00000013434	.	2666	707.264	37.73	679.778	32.93	755.454	35.92	517.491	34.927	558.041	43.12	406.892	32.973	487.811	36.495	465.018	32.023	13.925	3.727
ENSDART00000013437	.	1608	0	0	0	0	0	0	0	0	0	0	0	0	0	0	0	0	3.687	1.715
ENSDART00000013446	.	2030	508	36.408	537	34.945	504	32.184	317	28.732	261	27.081	135	14.679	139	13.955	129	11.927	34	12.218
ENSDART00000013449	.	1250	98	12.136	115	12.927	126	13.889	69	10.793	44	7.877	16	2.995	14	2.421	19	3.029	1	0.62
ENSDART00000013453	.	2221	348.512	22.642	282.737	16.679	356.908	20.663	219.012	17.997	197.819	18.61	76.577	7.551	35.723	3.252	23.538	1.973	0	0
ENSDART00000013454	.	2255	1675	107.04	1685.05	97.777	1923.74	109.552	1541.32	124.588	1183	109.47	1172.95	113.78	1143	102.368	1436.52	118.456	151	48.393
ENSDART00000013465	.	3049	0	0	0	0	0	0	0	0	0	0	0	0	2	0.13	4	0.239	8	1.856
ENSDART00000013497	.	2600	8640	473.476	8868	441.289	8287	404.76	3929	272.401	2704	214.624	543	45.197	440	33.812	394	27.87	109	29.964
ENSDART00000013506	.	1332	1883.1	216.622	1861.2	194.354	1863.92	190.887	1082.43	157.312	960.859	159.831	495.233	86.171	393.828	63.29	288.573	42.754	43.494	25.054
ENSDART00000013525	.	3396	1142.13	47.105	1176.68	44.072	1460.65	53.707	1140.51	59.53	1106.28	66.11	596.06	37.374	326.893	18.922	113.391	6.04	15.81	3.272
ENSDART00000013534	.	8112	6.012	0.101	2.01	0.031	4.411	0.066	3.063	0.065	1.598	0.039	3.201	0.082	6.897	0.162	14.245	0.308	17.844	1.499
ENSDART00000013540	.	1327	4	0.462	9	0.944	10	1.029	73	10.655	61	10.191	63	11.009	109	17.592	258	38.39	176	101.821
ENSDART00000013563	.	2383	28	1.685	28	1.53	33	1.77	28	2.132	25	2.179	2	0.183	11	0.928	6	0.466	23	6.944
ENSDART00000013575	.	2050	9673	685.857	10640	684.999	12142	767.09	9448	847.213	9007	924.589	8602	925.368	11483	1140.57	12588	1151.41	2735	972.334
ENSDART00000013581	.	2558	120.425	6.716	198.385	10.046	37.886	1.883	116.979	8.253	24.787	2.002	62.25	5.273	23.82	1.863	26.32	1.895	57	15.945
ENSDART00000013588	.	4255	9	0.293	10	0.296	14	0.406	24	0.989	26.033	1.228	24	1.188	31.018	1.418	38.019	1.599	90	14.707
ENSDART00000013590	.	2132	26	1.766	22	1.357	85.923	5.201	341.965	29.379	471.934	46.415	1463.97	150.909	2374	225.947	2042	178.96	272	92.649
ENSDART00000013591	.	1872	144.218	11.3	113.046	8.042	118.87	8.298	78.271	7.755	145.408	16.492	71.926	8.546	140.819	15.45	135.078	13.65	13.663	5.367
ENSDART00000013604	.	2988	2029	95.835	1875	80.422	1945	81.892	1398	83.554	1384	94.701	1215	87.211	1649	109.27	1347	82.147	165	39.104
ENSDART00000013605	.	4052	35	1.199	35.444	1.103	40	1.222	35	1.518	40	1.986	9	0.469	8	0.385	3.671	0.162	8	1.376
ENSDART00000013607	.	1791	0	0	0	0	0.488	0.036	0	0	20.721	2.468	109.643	13.679	133.844	15.418	122.422	12.991	21.192	8.741
ENSDART00000013629	.	804	0	0	0	0	0	0	0	0	0	0	0	0	0	0	0	0	0	0
ENSDART00000013635	.	2733	1123	58.337	1234	58.21	1368	63.342	922	60.599	763	57.413	450	35.513	327	23.824	273	18.308	30	7.818
ENSDART00000013638	.	3432	0	0	0	0	4	0.145	2	0.103	2	0.118	29.756	1.845	141.695	8.111	460.051	24.233	253.749	51.94
ENSDART00000013641	.	1461	0	0	1	0.094	7	0.645	6	0.785	0	0	0	0	1	0.145	0	0	9	4.664
ENSDART00000013642	.	2142	0	0	0	0	0	0	0	0	0	0	0.5	0.051	0	0	0.5	0.044	0	0
ENSDART00000013654	.	1377	0	0	0	0	0	0	0	0	0	0	0	0	0	0	0	0	0	0
ENSDART00000013676	.	8822	2981.61	45.777	3242.9	45.22	4750.9	65.059	3376.44	65.644	3733.97	83.123	2811.06	65.731	4469.38	96.46	3157.95	62.675	269.203	20.758
ENSDART00000013690	.	444	727.142	359.399	813	364.859	851	372.134	570.438	353.608	553.443	392.295	809.182	591.726	878.76	594.871	1183.6	744.387	189	454.061
ENSDART00000013714	.	1657	0	0	0	0	0	0	0	0	0	0	0	0	1	0.126	0	0	1	0.45
ENSDART00000013717	.	1120	0	0	0	0	0	0	0	0	0.102	0.021	0	0	0	0	0	0	0	0
ENSDART00000013743	.	2013	224	16.203	193	12.676	209	13.47	122	11.16	138	14.451	73	8.011	106	10.74	112	10.451	25	9.067
ENSDART00000013745	.	1239	0	0	0	0	0	0	0	0	0	0	0	0	0	0	0	0	0	0
ENSDART00000013768	.	2849	2629.89	130.682	3132	141.327	3127.11	138.509	2033.29	127.841	1703.81	122.644	728.409	54.996	540.443	37.67	461.201	29.588	43.169	10.762
ENSDART00000013781	.	3218	8	0.349	7	0.278	18	0.701	155	8.564	295	18.66	1322	87.732	1965	120.384	3859	217.563	757	165.845
ENSDART00000013785	.	3325	274.658	11.584	344.446	13.192	305.056	11.47	241.601	12.895	182.493	11.151	102.826	6.593	94.027	5.565	59.502	3.241	28.219	5.972
ENSDART00000013796	.	473	114.953	51.425	107.542	43.657	91.426	36.196	65.137	36.567	48.746	31.293	39.855	26.429	21.483	13.182	18.775	10.697	0	0
ENSDART00000013797	.	1947	1095.12	82.17	1093.17	74.475	1280.81	85.623	815.731	77.4	636.044	69.086	181.68	20.677	100.395	10.55	43.581	4.218	0	0
ENSDART00000013803	.	3243	12.25	0.53	11.044	0.434	15.713	0.607	8.675	0.475	12.341	0.774	7.437	0.49	41.262	2.507	36.823	2.059	85.118	18.496
ENSDART00000013814	.	1325	551	63.771	634	66.609	704	72.537	535	78.226	456	76.313	537	94.005	668	108.001	735	109.557	104	60.272
ENSDART00000013816	.	2183	2181.04	144.385	2616.08	157.252	2626.81	154.956	1926.39	161.298	2062.74	197.722	1911.36	192.037	2191.62	203.305	1745.09	149.057	73.364	24.355
ENSDART00000013835	.	563	301	103.672	258	80.624	169	51.604	71	30.742	42	20.796	23	11.804	8	3.797	7	3.079	0	0
ENSDART00000013839	.	1817	732	59.282	1040	76.471	870	62.767	527	53.964	406	47.59	179	21.979	196	22.222	150	15.666	18	7.307
ENSDART00000013861	.	3184	120.493	5.32	92.807	3.721	108.715	4.279	80.434	4.494	66.164	4.232	38.698	2.597	24.999	1.549	13.321	0.76	0	0
ENSDART00000013863	.	1592	0	0	0	0	0	0	0	0	0	0	0	0	0	0	0	0	7	3.293
ENSDART00000013865	.	2939	1320.31	63.469	1464.93	63.949	1643.25	70.414	1240.21	75.438	1154	80.363	879.439	64.241	894.449	60.319	1200.25	74.495	97.963	23.628
ENSDART00000013870	.	845	864	171.999	775	139.984	599	105.989	237	59.488	167	47.959	113	33.83	153	42.326	253	64.658	11	10.931
ENSDART00000013918	.	2858	0	0	1	0.045	1	0.044	3	0.188	1	0.072	0	0	2	0.139	1	0.064	19.762	4.91
ENSDART00000013924	.	2488	0	0	0	0	0	0	0	0	1	0.083	0	0	0	0	0	0	0	0
ENSDART00000013933	.	865	2829.28	546.826	3588.89	629.38	3840.26	659.806	3459.39	843.141	2953.06	823.493	2675.3	777.901	2793.94	750.697	2520.01	625.451	120	115.798
ENSDART00000013961	.	2022	4867	350.332	4518.05	295.286	5539.7	355.288	4481.46	407.95	4518.59	470.874	4228.34	461.742	2583.08	260.449	2028.08	188.316	266.689	96.249
ENSDART00000013980	.	2280	0	0	0	0	0	0	0	0	0	0	0	0	0	0	0	0	0	0
ENSDART00000013990	.	4737	0	0	0	0	0	0	0	0	0	0	0	0	0	0	0	0	0	0
ENSDART00000014007	.	2222	98	6.364	127	7.488	147.248	8.521	91.543	7.519	111	10.437	72	7.096	61.473	5.594	43	3.603	26	8.467
ENSDART00000014013	.	1935	3	0.227	1	0.069	2	0.135	12.282	1.173	14.46	1.581	8	0.917	12.462	1.318	6.825	0.665	31.808	12.047
ENSDART00000014018	.	4140	0	0	0.047	0.001	0.04	0.001	0	0	0.096	0.005	0	0	0.157	0.007	0	0	0.17	0.029
ENSDART00000014020	.	539	0	0	0	0	0	0	0	0	0	0	0	0	0	0	0	0	1	1.806
ENSDART00000014021	.	2063	2491.34	175.428	2592.39	165.747	2066.76	129.671	832.335	74.122	527.338	53.76	319.735	34.16	372.66	36.761	466.388	42.367	42.79	15.108
ENSDART00000014024	.	13536	0	0	0	0	0	0	0.003	0	0	0	0	0	0	0	0	0	0	0
ENSDART00000014028	.	1894	634.036	49.044	525.727	36.922	795.241	54.802	390.441	38.189	399.763	44.76	220.362	25.85	194.107	21.025	185.115	18.468	60.816	23.582
ENSDART00000014031	.	1708	688.193	59.706	687.597	54.16	656.369	50.723	365.623	40.102	286.832	36.012	141.163	18.561	131.012	15.907	80.519	9.006	17.122	7.445
ENSDART00000014036	.	2455	243.927	14.219	226.224	11.974	203.929	10.594	151.799	11.194	68.654	5.796	4.61	0.408	0	0	0	0	0	0
ENSDART00000014046	.	3950	14.368	0.506	46.502	1.486	41.879	1.314	31.595	1.407	26.424	1.347	0	0	0	0	22.939	1.043	11.479	2.027
ENSDART00000014047	.	2415	53.949	3.201	31.034	1.672	36.715	1.941	36.98	2.776	0	0	13.52	1.218	0	0	0	0	0	0
ENSDART00000014049	.	2917	1529	74.091	1739	76.522	1838	79.391	1353	82.959	1144	80.306	841	61.925	641	43.574	614	38.414	100	24.313
ENSDART00000014052	.	1507	612	61.128	668	60.572	617	54.881	399	50.368	306	44.214	253	38.264	180	25.14	131	16.862	22	11.008
ENSDART00000014057	.	683	4	1.052	0	0	5	1.167	0	0	0	0	0	0	0	0	0	0	0	0
ENSDART00000014058	.	2300	745	46.599	751.147	42.662	952.488	53.093	635.146	50.253	495.645	44.894	228	21.65	123	10.783	93.905	7.58	40.169	12.601
ENSDART00000014062	.	1387	0	0	0	0	0	0	0	0	0	0	0	0	0	0	0	0	0	0
ENSDART00000014088	.	1596	2470	231.221	2199.62	186.939	2580.08	215.11	1591.49	188.315	1354.78	183.496	647.471	91.815	406	53.166	267	32.217	31.855	14.942
ENSDART00000014095	.	1862	878	69.206	859	61.475	1067	74.925	691	68.869	775	88.42	440	52.59	434	47.898	300	30.496	48	18.966
ENSDART00000014098	.	2050	5.01	0.355	7.034	0.453	10.032	0.634	7.92	0.71	6.284	0.645	9.494	1.021	24.934	2.477	16.817	1.538	101.818	36.198
ENSDART00000014103	.	841	240.818	48.23	277	50.335	215	38.272	87.878	22.19	43.54	12.579	30.349	9.14	10.982	3.056	13.79	3.545	0	0
ENSDART00000014127	.	1815	0	0	0	0	0	0	0	0	0	0	0	0	0	0	0	0	7.376	2.998
ENSDART00000014140	.	1819	364	29.443	337.071	24.755	417	30.048	295.109	30.182	291	34.068	207	25.386	211.192	23.916	170.036	17.736	99.896	40.503
ENSDART00000014149	.	16416	22	0.18	20	0.148	21	0.153	11.578	0.12	16.894	0.2	64.203	0.8	193.393	2.223	392.751	4.15	264.516	10.86
ENSDART00000014152	.	1438	203.117	21.399	143.096	13.686	192.585	18.067	84.677	11.273	90.714	13.823	25.03	3.991	42.268	6.225	59.787	8.115	0	0
ENSDART00000014153	.	1890	407.942	31.629	434.913	30.616	419.764	28.995	246.009	24.118	196.611	22.065	122.151	14.362	139.901	15.189	116.792	11.679	12.724	4.945
ENSDART00000014163	.	5946	31.477	0.724	28.215	0.59	36.282	0.745	22.86	0.666	39.155	1.306	23.771	0.833	40.797	1.319	16.625	0.494	86.598	10.005
ENSDART00000014166	.	1100	10	1.44	1.946	0.254	6	0.769	4.781	0.869	6	1.248	4.335	0.942	3.144	0.631	2.494	0.462	0	0
ENSDART00000014168	.	3021	1	0.047	0	0	0	0	1	0.059	0	0	3	0.213	10	0.655	18	1.085	3	0.703
ENSDART00000014176	.	2028	0	0	1	0.065	0	0	0	0	0	0	2	0.218	18	1.809	34	3.147	20	7.195
ENSDART00000014182	.	8143	555.889	9.262	613.524	9.285	743.019	11.042	487.514	10.286	611.834	14.781	337.988	8.576	379.557	8.889	345.141	7.434	647.156	54.153
ENSDART00000014183	.	1880	2	0.156	2	0.142	5	0.347	1	0.099	10	1.129	2	0.237	6	0.655	4	0.402	4	1.564
ENSDART00000014188	.	1795	1082	88.82	743.533	55.416	1128.87	82.55	790.643	82.06	836.769	99.415	707.19	88.009	864.432	99.336	1042.03	110.303	595	244.817
ENSDART00000014190	.	4073	18.946	0.646	18.907	0.585	13.692	0.416	35.189	1.518	19.611	0.968	15.713	0.814	6.395	0.306	34.616	1.524	42.894	7.336
ENSDART00000014205	.	1642	0	0	0	0	0	0	1	0.115	0	0	0	0	0	0	1.182	0.138	1.028	0.467
ENSDART00000014207	.	1106	0	0	0	0	0	0	0	0	0	0	0	0	0	0	0	0	5	3.579
ENSDART00000014210	.	1129	0	0	0	0	0	0	0	0	0	0	0	0	0	0	0	0	0	0
ENSDART00000014222	.	1730	198	16.934	255	19.801	291	22.17	220	23.788	202	25.002	144	18.667	55	6.584	35	3.86	1	0.429
ENSDART00000014223	.	2419	0	0	0	0	1	0.053	0	0	4	0.343	3	0.27	8	0.664	12	0.917	4	1.188
ENSDART00000014232	.	1916	414.019	31.619	333.592	23.132	311.976	21.227	219.815	21.228	222.907	24.643	142.655	16.523	126.213	13.498	165.504	16.303	81.126	31.061
ENSDART00000014240	.	1625	0	0	0	0	0	0	0	0	0	0	0	0	0	0	0	0	3	1.379
ENSDART00000014254	.	1104	735.845	105.498	894.969	116.459	811.443	103.515	546.896	98.995	376.524	77.999	146.878	31.791	106.3	21.253	147.588	27.224	50.274	36.062
ENSDART00000014270	.	2048	0	0	0	0	0	0	0	0	4	0.411	1	0.108	5.858	0.583	3	0.275	8.04	2.861
ENSDART00000014274	.	2424	43	2.541	31	1.663	35	1.843	36	2.691	34	2.91	20	1.795	13	1.077	3	0.229	0	0
ENSDART00000014296	.	1772	0	0	1	0.076	0	0	2	0.211	3	0.362	30	3.787	66	7.693	92	9.879	41	17.113
ENSDART00000014306	.	3048	386.89	17.892	261.613	10.986	412.966	17.024	320.117	18.733	254.884	17.076	121.423	8.534	124.179	8.057	66.891	3.994	0	0
ENSDART00000014330	.	1484	12	1.22	3.894	0.359	21	1.901	154	19.782	334	49.108	886	136.343	1155	164.141	1445	189.256	95	48.371
ENSDART00000014350	.	1789	10.771	0.887	6.256	0.468	3.763	0.276	0	0	0	0	0	0	0	0	0	0	0	0
ENSDART00000014363	.	1675	2.301	0.204	2.596	0.209	5.008	0.396	0.289	0.032	0	0	0	0	0	0	0	0	0	0
ENSDART00000014379	.	1679	2055	181.732	2321	186.35	2194	172.821	1315	147.011	949	121.443	688	92.199	597	73.878	563	64.187	60	26.591
ENSDART00000014404	.	2337	0	0	2	0.112	5.077	0.278	23.326	1.814	63.22	5.628	66	6.16	139.821	12.049	138.788	11.011	165.451	51.014
ENSDART00000014411	.	918	0	0	0	0	0	0	0	0	0	0	0	0	0	0	0	0	0	0
ENSDART00000014415	.	1185	0	0	0	0	40.696	4.775	13.144	2.188	30.987	5.904	0	0	0	0	48.138	8.168	0	0
ENSDART00000014417	.	1111	0	0	0	0	1	0.127	2	0.359	0	0	0	0	1	0.198	0	0	7	4.984
ENSDART00000014434	.	1088	191	27.865	188	24.894	245	31.803	187	34.443	154	32.461	99	21.801	92	18.715	91	17.079	29	21.166
ENSDART00000014439	.	5383	1	0.025	0	0	0	0	1	0.032	1	0.037	0	0	5.164	0.185	3	0.099	26.425	3.383
ENSDART00000014440	.	3305	0	0	55.94	2.156	25.416	0.962	24.34	1.307	0	0	0	0	0	0	0	0	0	0
ENSDART00000014454	.	2659	0	0	0	0	2	0.095	1	0.068	2	0.155	1	0.081	1	0.075	1	0.069	5	1.342
ENSDART00000014465	.	3843	10.182	0.369	7.496	0.247	12.191	0.394	23.106	1.059	0	0	66.116	3.641	0	0	0	0	4.122	0.749
ENSDART00000014496	.	589	0	0	0	0	0	0	0	0	0	0	0	0	0	0	0	0	0	0
ENSDART00000014521	.	5131	0	0	0	0	0	0	0.623	0.021	127.979	4.971	0	0	72.057	2.712	14.241	0.493	201.769	27.143
ENSDART00000014528	.	1180	203	26.896	197.462	23.747	284.44	33.54	181.164	30.312	129	24.703	90	18.015	21.091	3.9	14	2.387	1	0.663
ENSDART00000014536	.	1456	214.979	22.33	242.613	22.877	211.236	19.538	125.629	16.49	99.768	14.989	50.324	7.913	28.778	4.179	7.331	0.981	7.342	3.82
ENSDART00000014538	.	1032	0	0	0	0	0	0	0	0	0	0	0	0	0	0	0	0	0	0
ENSDART00000014552	.	1772	852	70.949	945	71.447	898	66.614	523	55.063	298	35.915	115	14.517	63	7.344	78	8.375	11	4.591
ENSDART00000014568	.	1292	432	51.48	528	57.115	519	55.056	374	56.301	280	48.243	236	42.527	230	38.28	218	33.453	13	7.756
ENSDART00000014572	.	1715	6.449	0.557	5.192	0.407	0	0	1.903	0.208	2.644	0.33	0.344	0.045	0	0	0	0	0	0
ENSDART00000014582	.	1526	1	0.098	0	0	0	0	0	0	1	0.142	0	0	0	0	0	0	0	0
ENSDART00000014606	.	1629	139	12.716	182	15.116	192	15.644	125	14.455	130	17.208	67	9.286	31	3.968	22	2.594	9	4.126
ENSDART00000014608	.	1857	0	0	0	0	0	0	0	0	1	0.114	0	0	1	0.111	0	0	7	2.774
ENSDART00000014632	.	2572	325.076	18.023	340.997	17.167	428.598	21.178	315.336	22.118	283.173	22.739	129.157	10.876	110.974	8.627	132.75	9.5	39.495	10.984
ENSDART00000014649	.	2542	24.366	1.368	34.586	1.763	25.637	1.283	15.742	1.118	0	0	0	0	0	0	17.099	1.239	0	0
ENSDART00000014660	.	1695	611.157	53.477	628.379	49.92	566.18	44.128	276.866	30.626	267.958	33.93	295.112	39.133	381.754	46.746	441.438	49.799	41.95	18.396
ENSDART00000014661	.	1868	0	0	0	0	0	0	0	0	0	0	0	0	0	0	0	0	0	0
ENSDART00000014666	.	3038	4409	204.608	4819	203.082	5327	220.368	3861	226.73	3338	224.416	2667	188.096	2186	142.329	1433	85.866	136	31.668
ENSDART00000014668	.	2268	0	0	0	0	0	0	0	0	0	0	0	0	1	0.089	3	0.246	12.052	3.839
ENSDART00000014669	.	1547	468	45.379	443.737	39.061	445.148	38.44	273	33.457	205.119	28.774	117.831	17.303	84.664	11.481	142.289	17.781	5.695	2.767
ENSDART00000014678	.	5643	0	0	0	0	0	0	5	0.154	5	0.176	12	0.444	34	1.16	37	1.161	72	8.779
ENSDART00000014685	.	1937	0	0	0	0	0	0	2.805	0.268	8.377	0.915	33.229	3.803	49.263	5.206	189.893	18.482	15.235	5.764
ENSDART00000014691	.	1600	0	0	0	0	43.027	3.577	113.056	13.34	25.049	3.383	0.088	0.012	87.335	11.405	0.908	0.109	8	3.742
ENSDART00000014696	.	1117	2.497	0.353	7	0.898	10	1.258	6	1.071	11.088	2.265	13.301	2.839	21	4.141	14.565	2.65	0	0
ENSDART00000014703	.	3023	0	0	0	0	0	0	0	0	0	0	0	0	1	0.065	4	0.241	5.737	1.343
ENSDART00000014721	.	1417	62	6.643	64	6.225	116	11.066	64	8.665	77	11.932	61	9.891	46	6.888	35	4.831	19	10.196
ENSDART00000014723	.	915	2393.03	431.117	2227.99	364.235	2086.42	334.224	1381.09	313.862	1132.24	294.419	1517.29	411.629	1629.01	408.317	2691.93	623.104	747.692	673.006
ENSDART00000014726	.	4827	1552.37	44.316	1619.92	41.999	1499.71	38.177	813.097	29.384	625.083	25.864	257.37	11.18	190.763	7.649	92	3.393	0	0
ENSDART00000014727	.	1667	5485	488.971	6230	504.229	6921	549.553	5144.1	579.712	4379.15	564.905	4509.99	609.228	5077.78	633.404	6411.52	736.845	560	250.176
ENSDART00000014729	.	1687	1608	141.448	1775	141.757	1850	144.953	1251	139.116	1119	142.441	805	107.31	884	108.817	1027	116.469	94	41.438
ENSDART00000014766	.	2061	0	0	0	0	0	0	0	0	2.307	0.235	0	0	0	0	0	0	0	0
ENSDART00000014769	.	1905	8	0.615	0	0	6	0.411	8	0.778	3.129	0.348	0	0	0	0	0	0	0	0
ENSDART00000014774	.	875	1253.11	238.716	1512.46	261.435	1461.11	247.446	1139.07	273.654	965.604	265.431	738.39	211.662	656.839	173.981	607.166	148.551	60	57.076
ENSDART00000014785	.	1956	20.086	1.5	15.071	1.022	18.438	1.226	21.798	2.058	8.387	0.906	18.507	2.096	19.747	2.065	11.749	1.131	7.212	2.699
ENSDART00000014787	.	4252	545.972	17.786	523.231	15.48	633.679	18.407	428.041	17.651	385.553	18.203	163.774	8.116	73.946	3.383	43.039	1.811	14.734	2.409
ENSDART00000014806	.	2683	0	0	0	0	7	0.331	2	0.134	0	0	0	0	0	0	0	0	0	0
ENSDART00000014822	.	2904	3.836	0.187	6	0.265	3.69	0.16	0	0	1	0.071	0	0	1.33	0.091	3.297	0.207	0	0
ENSDART00000014831	.	999	0	0	0	0	0	0	0	0	0	0	0	0	0	0	0	0	0	0
ENSDART00000014840	.	1640	4	0.363	0	0	5.344	0.432	0	0	3	0.394	2	0.275	0	0	1	0.117	3	1.365
ENSDART00000014843	.	1866	11	0.865	0	0	6	0.42	1.707	0.17	4.739	0.539	5.39	0.643	5.841	0.643	7.008	0.711	25.007	9.858
ENSDART00000014851	.	856	0	0	0	0	0	0	0	0	0	0	0	0	0	0	0	0	1.021	0.998
ENSDART00000014868	.	2265	361	22.959	437	25.236	374	21.196	373.722	30.064	309.125	28.468	438.804	42.362	626.2	55.815	889.714	73.016	423.468	135.066
ENSDART00000014871	.	1308	386.08	45.356	444.517	47.404	513.245	53.676	271.705	40.324	181.419	30.817	126.974	22.559	0	0	0	0	0	0
ENSDART00000014877	.	4326	23	0.736	15	0.436	0	0	18	0.729	17	0.788	11	0.535	0	0	0	0	11	1.767
ENSDART00000014892	.	3918	0	0	11.671	0.376	0	0	0	0	0	0	0	0	0	0	0	0	0	0
ENSDART00000014897	.	4764	411.444	11.907	244.826	6.435	325.976	8.412	143.904	5.272	118.144	4.956	68.806	3.03	39.942	1.624	5.109	0.191	0	0
ENSDART00000014915	.	1512	90.294	8.985	113.378	10.242	114	10.102	74.669	9.391	52.293	7.528	75.413	11.363	121.601	16.92	146.385	18.771	0	0
ENSDART00000014916	.	3250	1.357	0.059	0	0	1	0.039	0	0	13	0.814	33.383	2.192	64.929	3.937	48.101	2.684	19	4.119
ENSDART00000014922	.	1257	0	0	1	0.112	0	0	0	0	1	0.178	0	0	1	0.172	0	0	9	5.543
ENSDART00000014939	.	869	0	0	0	0	0	0	0	0	2	0.555	0	0	0	0	0	0	0	0
ENSDART00000014944	.	6230	0	0	0	0	0	0	0	0	0	0	21.01	0.701	3.116	0.096	36.424	1.032	0	0
ENSDART00000014945	.	6964	3414.4	66.775	4302.97	76.43	5140.14	89.656	3500.94	86.693	3734.17	105.876	3113.69	92.716	5494.93	151.027	4303.5	108.78	990.029	97.229
ENSDART00000014956	.	1249	3	0.372	1	0.113	4	0.441	5	0.783	5	0.896	31.872	5.972	74	12.807	119	18.991	38.916	24.148
ENSDART00000014964	.	4372	9.955	0.315	6.353	0.183	9.047	0.255	3.319	0.133	7.376	0.338	3.254	0.157	6.17	0.274	7.323	0.299	28.295	4.495
ENSDART00000014970	.	2076	700.723	49.004	799.75	50.782	932.407	58.1	692.934	61.286	592.575	59.997	447.213	47.453	530.976	52.021	576.3	51.993	31	10.87
ENSDART00000014979	.	4246	0	0	0	0	0	0	0	0	0	0	0	0	0	0	0	0	0	0
ENSDART00000014983	.	1092	3126.54	454.138	3588.26	473.053	3584.62	463.279	2240.89	410.939	1561.24	327.65	814.319	178.544	716.14	145.045	667.746	124.78	213.108	154.865
ENSDART00000015000	.	1425	339	36.087	323	31.214	336	31.848	201	27.038	166	25.559	115	18.528	68	10.118	59	8.092	37	19.728
ENSDART00000015007	.	2701	1028	54.079	1280	61.146	1453	68.13	1090	72.549	922	70.256	801	64.012	602	44.415	557	37.826	49	12.932
ENSDART00000015016	.	3420	0	0	0	0	1	0.036	1.001	0.052	0	0	0	0	1.001	0.057	2.001	0.106	19.356	3.977
ENSDART00000015034	.	1208	651	83.906	764	89.381	812	93.149	609	99.135	549	102.281	403	78.493	474	85.274	351	58.236	17	10.967
ENSDART00000015038	.	2550	0	0	6	0.305	7	0.349	1	0.071	1	0.081	1.306	0.111	0	0	0	0	0	0
ENSDART00000015040	.	2805	863.266	43.615	906.844	41.605	926.855	41.74	605.661	38.718	447.546	32.754	306.488	23.527	213.933	15.161	203.21	13.255	5.876	1.489
ENSDART00000015046	.	1511	1	0.1	2	0.181	2	0.177	1	0.126	1	0.144	2	0.302	0	0	3	0.385	13	6.486
ENSDART00000015051	.	1922	4.175	0.318	5.251	0.363	2.157	0.146	4.172	0.402	0	0	1	0.115	0	0	1.157	0.114	0	0
ENSDART00000015076	.	1103	760	109.079	771	100.436	756	96.547	458	82.993	378	78.389	303.508	65.762	268.296	53.699	367.085	67.784	15.97	11.468
ENSDART00000015079	.	1834	98.593	7.903	112.254	8.169	89.66	6.402	77.837	7.889	46.51	5.396	34.922	4.244	18.453	2.071	48.332	4.996	11	4.42
ENSDART00000015092	.	5610	2	0.049	1	0.022	1	0.022	2	0.062	1	0.035	1	0.037	4	0.137	0	0	23	2.821
ENSDART00000015095	.	1800	0	0	0	0	0	0	0	0	0	0	0	0	2	0.229	6	0.633	5	2.051
ENSDART00000015117	.	1691	761.152	66.778	838.951	66.824	838.56	65.53	488.181	54.144	340.739	43.259	222.002	29.516	144.981	17.8	99.873	11.296	0	0
ENSDART00000015127	.	2427	301	17.764	305	16.345	308	16.2	203	15.156	155	13.248	70	6.273	44	3.64	50	3.808	15	4.44
ENSDART00000015134	.	2518	589	33.409	686.008	35.333	852	43.071	649	46.571	520.771	42.781	472	40.659	578.043	45.971	638.641	46.755	116	33.004
ENSDART00000015136	.	1434	1	0.106	3	0.288	5	0.471	2	0.267	0	0	4	0.64	13	1.921	25	3.404	12	6.353
ENSDART00000015139	.	1740	1841	156.447	2002	154.462	2096	158.663	1565	168.139	1354	166.519	1317	169.638	1437	170.917	1173	128.525	100	42.591
ENSDART00000015154	.	3485	3550	142.473	3908	142.432	4725	169.061	3489	177.213	3521	204.754	2160	131.802	2574	144.993	1655	85.783	382	76.94
ENSDART00000015159	.	5124	47.054	1.263	50.545	1.232	64.444	1.542	48.501	1.648	31.326	1.218	21.678	0.885	41.072	1.548	30.93	1.072	1.098	0.148
ENSDART00000015170	.	2226	595.316	38.582	611.487	35.985	681.398	39.353	544.602	44.644	371.356	34.85	453	44.562	412	37.42	626.935	52.428	59	19.176
ENSDART00000015190	.	1056	169	25.555	192	26.349	104	13.991	51	9.735	47	10.267	30	6.845	52	10.96	66	12.836	4	3.026
ENSDART00000015193	.	1743	707	59.965	793	61.066	878	66.335	613	65.733	551	67.634	493	63.38	580	68.854	642	70.209	122	51.862
ENSDART00000015214	.	4955	3.148	0.087	0	0	5.301	0.131	53.842	1.894	100.944	4.065	143.673	6.074	293.167	11.441	274.449	9.852	346.187	48.286
ENSDART00000015224	.	1317	7	0.816	0	0	17.65	1.831	12.583	1.853	1.446	0.244	2	0.353	11.73	1.91	40.751	6.117	15.424	9.001
ENSDART00000015232	.	1773	0	0	0	0	1	0.074	0	0	0	0	0	0	1	0.116	0	0	0	0
ENSDART00000015240	.	1259	14.381	1.766	26.075	2.907	0	0	54.723	8.489	41.025	7.284	103.274	19.174	77.04	13.211	99.633	15.754	70	43.036
ENSDART00000015251	.	3119	0	0	0	0	0	0	0	0	23.08	1.509	1101.92	75.581	2533.76	160.44	4618.43	269.13	358.841	81.259
ENSDART00000015267	.	977	0	0	0.379	0.057	0	0	0	0	0	0	3.861	0.967	0	0	0.622	0.133	2	1.662
ENSDART00000015277	.	866	66	12.738	71	12.433	74	12.696	55	13.386	44	12.252	50	14.518	43	11.537	31	7.683	0	0
ENSDART00000015279	.	1064	0	0	0	0	0	0	0	0	0	0	0	0	0	0	0	0	0	0
ENSDART00000015286	.	3968	0	0	0	0	0	0	0	0	0	0	1	0.053	1.104	0.054	1.108	0.05	0	0
ENSDART00000015302	.	2112	943.381	64.745	1096.21	68.311	1361.94	83.287	966.018	83.851	864.536	85.906	891.171	92.809	1038.79	99.886	1211.09	107.235	148.732	51.184
ENSDART00000015323	.	1815	645	52.3	760	55.951	862	62.266	665	68.178	494	57.975	201	24.71	84	9.535	55	5.751	6	2.439
ENSDART00000015333	.	2095	8.99	0.622	11	0.692	15	0.925	15	1.314	9	0.902	5	0.525	1.806	0.175	0	0	2	0.694
ENSDART00000015374	.	1730	1366.16	116.844	1285.99	99.858	880.979	67.117	390.064	42.177	230.076	28.477	75.732	9.817	24	2.873	25.789	2.844	0	0
ENSDART00000015377	.	1042	169.201	26	179.201	24.991	140.133	19.156	106.034	20.566	54.535	12.105	42.692	9.897	28.541	6.112	46.672	9.224	0	0
ENSDART00000015379	.	1464	0	0	0	0	0	0	0	0	0	0	0	0	0	0	1.581	0.21	0	0
ENSDART00000015391	.	2019	0	0	0	0	0	0	0	0	0	0	0	0	1	0.101	0	0	7	2.53
ENSDART00000015393	.	1481	42.326	4.312	77.616	7.178	52	4.717	28.28	3.641	22.632	3.335	12.784	1.972	26	3.703	29.739	3.904	18	9.186
ENSDART00000015401	.	4697	1527	44.846	1358	36.221	1628	42.635	1204	44.762	1239	52.74	1147	51.255	1518	62.615	1677	63.634	511	75.34
ENSDART00000015418	.	2796	665	33.714	761	35.034	857	38.727	502	32.201	532	39.069	436	33.583	409	29.084	431	28.209	41	10.428
ENSDART00000015479	.	1235	1059	133.005	974	111.04	848	94.799	608	96.451	509	92.414	500	94.919	565	99.068	770	124.505	222	139.575
ENSDART00000015512	.	1453	336.616	35.047	386.194	36.502	442.283	41.004	243.668	32.059	135.955	20.474	63.613	10.025	44.691	6.505	44.025	5.906	0	0
ENSDART00000015517	.	1278	150	18.102	157	17.199	156	16.759	122	18.599	100	17.448	68	12.408	76	12.809	54	8.392	26	15.71
ENSDART00000015547	.	1075	14529.1	2150.41	15450.2	2075.45	12062.4	1588.43	4435.59	828.777	2642.55	565.053	762.753	170.377	233.587	48.199	119.491	22.75	83	61.455
ENSDART00000015554	.	2232	857	55.38	846	49.64	1027	59.139	564	46.099	564	52.774	280	27.464	207	18.746	214.333	17.872	89.785	29.096
ENSDART00000015558	.	3762	207.49	7.684	173.91	5.849	36.916	1.219	104.935	4.918	67.288	3.611	47.63	2.682	138.996	7.226	26.532	1.269	0	0
ENSDART00000015559	.	2543	1915	107.472	2131	108.598	2405	120.295	1649	117.079	1297	105.424	1028	87.621	846	66.573	802	58.096	62	17.454
ENSDART00000015628	.	6208	36.048	0.793	52.026	1.04	27.921	0.548	26.683	0.744	38.169	1.218	78.355	2.625	192.822	5.963	225.691	6.42	125.821	13.905
ENSDART00000015629	.	3473	0	0	0	0	0	0	0	0	0	0	0	0	0	0	1	0.052	16.34	3.303
ENSDART00000015632	.	1884	437.174	34.014	419.62	29.643	572.579	39.689	416.379	40.964	378.827	42.664	376.492	44.422	336.853	36.699	374.279	37.557	0	0
ENSDART00000015636	.	1830	1281.93	103.001	1106.94	80.753	1389	99.423	1056.81	107.365	1215.59	141.368	1327.56	161.731	1567.85	176.369	2222.67	230.306	333.992	134.518
ENSDART00000015643	.	1295	1109	131.8	1163	125.467	1022	108.125	592	88.88	371	63.751	143	25.7	79	13.113	54	8.264	6	3.57
ENSDART00000015655	.	1462	141	14.577	173	16.237	152	13.993	107	13.98	117	17.497	37	5.791	10	1.445	13	1.732	4.651	2.408
ENSDART00000015664	.	6789	24.736	0.497	0	0	35.66	0.638	10.488	0.267	18.008	0.524	17.528	0.536	16.994	0.479	0	0	0	0
ENSDART00000015670	.	1073	883.869	131.111	796.555	107.241	820.357	108.269	495.164	92.726	390.492	83.684	289.31	64.766	229.432	47.446	248.552	47.427	45.72	33.927
ENSDART00000015681	.	1401	0	0	6	0.591	2	0.193	5.602	0.768	4.545	0.714	1	0.164	8.974	1.361	10	1.398	0	0
ENSDART00000015682	.	916	625	112.444	598	97.629	496	79.347	280	63.546	196	50.898	112	30.344	85	21.277	101	23.347	19	17.079
ENSDART00000015688	.	3827	207	7.529	160.307	5.295	132.082	4.283	107.982	4.971	87	4.585	47.258	2.614	18.899	0.965	28.322	1.331	34	6.207
ENSDART00000015694	.	1279	182	21.944	124.537	13.63	191	20.5	162	24.674	159	27.718	144.997	26.435	124	20.88	160	24.842	55	33.202
ENSDART00000015710	.	2817	117	5.884	122	5.572	135	6.052	96	6.109	68	4.954	30	2.292	13	0.917	13	0.844	5	1.262
ENSDART00000015712	.	2407	1544	91.939	1622	87.702	1812	96.159	1287.07	96.95	1151.01	99.258	582.95	52.707	194.587	16.243	66.267	5.093	0	0
ENSDART00000015723	.	3550	2995	117.882	3399	121.493	3814	133.836	2803	139.628	2558	145.889	2194	131.303	2399	132.536	2063	104.872	169	33.383
ENSDART00000015732	.	1158	0	0	0	0	0	0	2	0.342	3	0.587	7	1.432	16.178	3.058	9.7	1.691	5.234	3.548
ENSDART00000015755	.	1713	50	4.324	42	3.297	54	4.159	77	8.418	121	15.142	174	22.804	472	57.122	998	111.268	64	27.737
ENSDART00000015761	.	1903	8.639	0.665	0	0	0	0	8.555	0.832	0	0	0	0	10.978	1.183	0	0	0	0
ENSDART00000015773	.	2276	62.435	3.95	30.821	1.771	87.037	4.907	64.82	5.187	108.126	9.906	284.369	27.31	507.672	45.014	563.071	45.968	157.288	49.905
ENSDART00000015777	.	2525	1823.76	103.137	2311.15	118.682	2305.39	116.196	1734.77	124.112	1357.15	111.158	1520	130.546	1881.25	149.169	2244.02	163.797	195.712	55.518
ENSDART00000015780	.	3210	1326.33	58.059	1443.73	57.391	1353.8	52.829	695.806	38.544	440.742	27.952	118.62	7.893	30.79	1.891	15.992	0.904	20.089	4.413
ENSDART00000015786	.	6919	4.687	0.092	15.893	0.284	0	0	20.234	0.504	22.202	0.634	43.198	1.295	148.401	4.106	172.234	4.383	111.875	11.06
ENSDART00000015801	.	5771	899.035	21.333	825.704	17.794	1169.75	24.754	741.589	22.279	805.916	27.722	595.097	21.494	885.324	29.516	920.435	28.225	367.768	43.817
ENSDART00000015820	.	25953	14.719	0.076	7.243	0.034	10.521	0.048	7.55	0.049	3.746	0.028	9.698	0.076	11.346	0.082	2.195	0.015	41.562	1.075
ENSDART00000015827	.	5056	116.247	3.163	170.457	4.212	178.86	4.339	140.708	4.846	88.05	3.472	99.633	4.125	67.97	2.598	44.318	1.558	90.359	12.342
ENSDART00000015833	.	1128	0	0	0	0	0	0	0	0	1	0.202	0	0	0	0	0	0	3	2.098
ENSDART00000015834	.	1794	0	0	0	0	0	0	0	0	21.494	2.555	3.145	0.392	20.018	2.302	3.962	0.42	0	0
ENSDART00000015841	.	1333	49.684	5.71	40.912	4.268	51.792	5.3	39.919	5.797	40.295	6.697	21.359	3.713	30.94	4.968	46.451	6.876	14	8.057
ENSDART00000015843	.	1428	0	0	0	0	0	0	0	0	0	0	2	0.321	1	0.148	5	0.684	5	2.66
ENSDART00000015872	.	1701	447	38.959	493	39.011	474	36.798	300	33.055	228	28.757	155	20.473	121	14.758	146	16.406	15	6.552
ENSDART00000015873	.	2478	1580	91.178	1596	83.632	2153	110.731	1526	111.404	1531	127.956	2037	178.51	2372	191.912	2618	194.992	463	134.02
ENSDART00000015884	.	2589	462	25.433	580	28.994	599	29.39	425	29.6	365	29.103	213	17.81	222	17.137	212	15.065	6	1.657
ENSDART00000015891	.	2118	1074.95	73.546	1199.62	74.525	1373.45	83.732	913.163	79.018	839.461	83.157	683.441	70.956	801.213	76.804	821.294	72.496	62.276	21.366
ENSDART00000015923	.	1778	0	0	0	0	0	0	0	0	0	0	0	0	0	0	0	0	0	0
ENSDART00000015928	.	1580	0	0	0	0	0	0	0	0	0	0	0	0	0	0	0	0	0	0
ENSDART00000015940	.	1041	906	139.379	1080	150.791	1190	162.863	911	176.903	816	181.333	849	197.038	1042	223.402	1092	216.055	76	58.479
ENSDART00000015951	.	2288	0	0	0	0	0	0	0	0	6.674	0.608	0	0	5.504	0.485	7.395	0.6	0	0
ENSDART00000015956	.	1809	16	1.302	21	1.552	14	1.015	87	8.952	311	36.633	504	62.187	746	84.994	704	73.883	161	65.677
ENSDART00000015979	.	2052	583	41.293	724	46.561	739	46.638	515	46.131	377	38.659	343	36.859	340	33.735	353	32.254	58	20.598
ENSDART00000016002	.	2013	1858	134.397	2212	145.279	2338	150.682	1393	127.427	1346	140.951	1352	148.361	2119	214.7	2540	237.004	414	150.145
ENSDART00000016014	.	1740	0	0	3	0.231	3	0.227	3.803	0.409	1.902	0.234	7	0.902	4	0.476	0	0	11	4.685
ENSDART00000016019	.	4501	1991.21	61.131	2020.58	56.336	1991.81	54.526	1042.13	40.5	721.991	32.125	275.645	12.875	70.419	3.036	84.639	3.357	0	0
ENSDART00000016024	.	3072	38.372	1.76	68	2.832	59	2.412	38.413	2.229	30	1.993	13.99	0.975	12	0.772	12	0.711	38	8.745
ENSDART00000016053	.	2755	24	1.236	46	2.151	37	1.699	12	0.782	8	0.597	9	0.704	34	2.456	34	2.261	8	2.067
ENSDART00000016057	.	2432	1020	60.063	1167	62.4	1376	72.212	970	72.257	869	74.108	720	64.379	567	46.807	527	40.051	35	10.338
ENSDART00000016071	.	6937	15.819	0.311	6.243	0.111	7.061	0.124	0	0	17.665	0.503	0	0	0	0	11.335	0.288	15.231	1.502
ENSDART00000016075	.	1479	0	0	0	0	43.193	3.924	0	0	0	0	18.705	2.889	8.723	1.244	5.073	0.667	19.837	10.139
ENSDART00000016090	.	2602	215.185	11.783	306.739	15.251	287.646	14.038	150.955	10.457	82.59	6.55	32.335	2.689	24.567	1.886	20.66	1.46	26	7.142
ENSDART00000016096	.	2892	991.414	48.484	1051.63	46.701	1128.8	49.206	864.926	53.521	567.881	40.23	567.92	42.202	553.98	38.004	560.361	35.38	126.041	30.926
ENSDART00000016099	.	3813	5.753	0.21	20	0.663	22	0.716	12	0.555	6.013	0.318	5	0.278	6.295	0.323	18	0.849	0	0
ENSDART00000016102	.	5800	1.31	0.031	1	0.021	5.277	0.111	39.175	1.171	119.873	4.102	113.432	4.076	179.017	5.938	156.8	4.783	560.508	66.436
ENSDART00000016103	.	962	505	85.522	537	82.529	455	68.529	227	48.507	150	36.678	77	19.651	46	10.846	51	11.101	18	15.235
ENSDART00000016105	.	3573	1445	56.489	1385.79	49.198	1829.35	63.759	1158	57.294	1016.58	57.585	554.165	32.941	469.477	25.762	433.813	21.904	30.13	5.911
ENSDART00000016112	.	1345	841.327	95.703	979.536	101.148	1070.26	108.388	620.016	89.107	487.882	80.254	412.182	70.927	394.587	62.71	512.112	75.031	53.936	30.724
ENSDART00000016121	.	923	0	0	0.639	0.103	0	0	0	0	0	0	0	0	0	0	0	0	0	0
ENSDART00000016128	.	1511	0	0	0	0	0	0	0	0	0	0	0	0	0	0	0	0	0	0
ENSDART00000016135	.	3677	656.616	24.906	719.418	24.782	735.939	24.888	442.989	21.267	325	17.863	275.553	15.894	429.254	22.856	479.195	23.477	500.505	95.282
ENSDART00000016139	.	2198	105	6.899	121	7.219	138	8.08	132	10.97	145	13.796	181	18.051	260	23.94	319	27.046	68	22.407
ENSDART00000016143	.	663	39	10.675	34.002	8.443	39	9.475	26	8.958	36.02	14.196	22.012	9.017	20.028	7.583	16.23	5.687	4.002	5.438
ENSDART00000016167	.	2666	2372	126.538	2505	121.347	2687	127.762	1690	114.064	1198	92.569	392	31.766	139	10.399	112	7.713	32	8.564
ENSDART00000016181	.	1951	92	6.888	75	5.098	75.018	5.004	31	2.935	27	2.926	12	1.363	25.594	2.683	21.74	2.099	0	0
ENSDART00000016197	.	3800	4	0.147	7	0.233	0	0	3.862	0.179	0	0	26	1.449	18	0.926	81	3.834	14	2.575
ENSDART00000016208	.	7281	438.407	8.191	754.759	12.808	1300.38	21.67	768.384	18.178	1015.41	27.506	925.576	26.332	3313.17	87.002	2691.43	64.997	585.203	54.908
ENSDART00000016211	.	1774	1664.58	138.441	2014.48	152.115	2471	183.07	1785.85	187.785	1647.15	198.264	671.181	84.621	497.025	57.863	270.386	28.997	0	0
ENSDART00000016214	.	3780	2095.3	77.204	2240.91	74.985	2591.71	85.141	1934.34	90.209	1769.79	94.496	1717.4	96.233	1855.29	95.968	2045.49	97.351	337.221	62.364
ENSDART00000016219	.	1722	1511	129.901	1859	145.101	1725	132.099	979	106.405	654	81.366	252	32.836	107	12.874	81	8.978	10	4.309
ENSDART00000016225	.	1259	1	0.123	7	0.78	0	0	0	0	1	0.178	0	0	0	0	0	0	0	0
ENSDART00000016230	.	8676	74	1.156	69	0.979	102	1.421	85	1.681	47	1.064	72	1.712	81	1.778	90	1.817	43	3.373
ENSDART00000016248	.	2018	1165.8	84.098	1292.2	84.638	1381.42	88.79	1018.06	92.876	856.628	89.461	550.308	60.225	496.047	50.124	484.378	45.074	62.859	22.735
ENSDART00000016265	.	4607	166	4.974	152	4.137	162	4.329	142	5.386	173	7.514	95	4.331	109	4.587	80	3.097	11	1.655
ENSDART00000016271	.	3327	1888.31	79.587	2144.75	82.09	2405.79	90.396	1677.15	89.456	1373.83	83.896	1142.04	73.173	756.276	44.733	658.053	35.817	18.027	3.813
ENSDART00000016283	.	2659	694.071	37.131	688.101	33.427	676.984	32.28	523.922	35.461	499.486	38.704	395.112	32.108	433.834	32.548	485.917	33.556	399.466	107.206
ENSDART00000016294	.	2055	0	0	0	0	0	0	0	0	0	0	26.508	2.844	1.65	0.163	23.313	2.127	14	4.964
ENSDART00000016303	.	2295	7.207	0.452	1.558	0.089	9.005	0.503	8.988	0.713	7.859	0.713	1.036	0.099	8.04	0.707	6.334	0.512	0.361	0.113
ENSDART00000016307	.	1780	1	0.083	0	0	0	0	6	0.629	7	0.839	9	1.13	309	35.839	421	44.98	51	21.18
ENSDART00000016310	.	2420	503	29.778	550	29.566	472	24.903	285	21.344	178	15.261	114	10.248	219	18.176	292	22.31	59	17.519
ENSDART00000016314	.	2741	962	49.817	1075	50.552	854	39.419	512	33.547	293	21.978	143	11.25	142	10.314	146	9.76	44	11.431
ENSDART00000016317	.	1831	0	0	0	0	0	0	0	0	0	0	0	0	0	0	0	0	0	0
ENSDART00000016321	.	1721	6	0.516	8	0.625	16	1.226	3	0.326	1	0.124	5	0.652	0	0	0	0	1	0.431
ENSDART00000016351	.	1396	11.302	1.232	17.1	1.692	24.239	2.352	11.783	1.623	6.428	1.013	6.476	1.068	8.629	1.314	5.913	0.83	17.898	9.769
ENSDART00000016360	.	1434	0	0	0	0	0	0	0	0	0	0	0	0	0	0	1	0.136	0	0
ENSDART00000016369	.	2545	1491	83.606	1547	78.77	2020	100.953	1434	101.728	1251	101.599	1340	114.118	1629	128.08	1768	127.963	148	41.629
ENSDART00000016370	.	3063	1188	54.654	1245	52.012	1429	58.603	1068	62.173	972	64.783	647	45.237	544	35.113	461	27.384	53	12.234
ENSDART00000016382	.	1883	0	0	0	0	1	0.069	1	0.098	2	0.225	0	0	11	1.199	6	0.602	11	4.293
ENSDART00000016386	.	8356	64	1.039	60	0.884	67	0.97	51	1.048	76	1.788	48	1.186	153	3.49	58	1.217	30	2.445
ENSDART00000016388	.	2379	0	0	0	0	0	0	0	0	0	0	1	0.092	5	0.423	9	0.7	14	4.234
ENSDART00000016407	.	2600	1210.53	66.338	1272.21	63.307	1496.17	73.077	1104.5	76.576	1076.75	85.464	1249.74	104.023	1820.32	139.883	2152.82	152.284	1522.66	418.582
ENSDART00000016417	.	1322	1177.87	136.68	1356.75	142.915	1250.24	129.156	801.691	117.528	752.835	126.319	488.453	85.729	573.357	92.941	764.508	114.253	732	425.328
ENSDART00000016418	.	1374	0	0	0	0	0	0	0	0	0	0	0	0	0	0	0	0	0	0
ENSDART00000016422	.	2956	430.852	20.585	491.481	21.323	467.942	19.929	371.265	22.445	414.799	28.709	380.547	27.629	582.522	39.044	519.517	32.047	132.108	31.669
ENSDART00000016430	.	2301	0	0	0	0	0	0	0	0	0	0	0	0	0	0	0	0	9.827	3.081
ENSDART00000016464	.	2871	2505.76	123.497	2785.48	124.664	3209.66	141.005	2323.33	144.885	2065.31	147.452	2207.05	165.278	2691.44	186.073	3260.61	207.474	604.995	149.6
ENSDART00000016465	.	1178	0	0	0	0	0	0	0	0	0	0	0	0	0	0	0	0	1	0.664
ENSDART00000016472	.	3384	4.521	0.187	3.465	0.13	8.831	0.326	54.206	2.84	292.932	17.571	938.485	59.065	2024.26	117.609	1807.68	96.644	171.075	35.541
ENSDART00000016488	.	1287	1600.07	191.534	1854.07	201.463	1878.05	200.124	1423.93	215.321	1036.47	179.384	834.139	150.985	553.885	92.598	405.546	62.512	55.646	33.35
ENSDART00000016502	.	3382	482	19.966	491	18.47	540	19.942	431	22.594	410	24.608	414	26.072	556	32.324	575	30.76	119	24.738
ENSDART00000016530	.	3216	0.216	0.009	2	0.079	0	0	0	0	0	0	3	0.199	0	0	0	0	0	0
ENSDART00000016535	.	1610	0	0	0	0	0	0	0	0	0	0	0	0	8	1.037	13	1.553	5	2.322
ENSDART00000016553	.	1780	0	0	0	0	0	0	3	0.314	3	0.36	9.025	1.134	23	2.668	14	1.496	9	3.738
ENSDART00000016562	.	3755	0	0	1	0.034	0	0	0	0	0	0	0	0	0	0	0	0	7	1.304
ENSDART00000016575	.	2382	0	0	0	0	0	0	0	0	0	0	2	0.183	5	0.422	4	0.311	12	3.625
ENSDART00000016591	.	1611	9	0.834	15	1.261	10	0.825	4	0.468	7	0.938	1	0.14	1	0.13	0	0	2	0.928
ENSDART00000016592	.	1145	1331.46	182.794	1495.18	186.315	1767.93	215.993	1292.1	223.997	1167.1	231.554	903.873	187.415	830.697	159.101	649.43	114.737	52	35.725
ENSDART00000016597	.	1354	1689.3	190.691	1787.63	183.18	1638.62	164.68	893.818	127.476	631.476	103.081	509.039	86.929	451.1	71.146	564.111	82.019	189.056	106.871
ENSDART00000016602	.	9179	19	0.28	28	0.375	18	0.237	11	0.205	56	1.197	69	1.55	126	2.612	72	1.372	37	2.74
ENSDART00000016604	.	4843	8	0.228	5	0.129	5	0.127	9	0.324	3	0.124	2	0.087	0	0	4	0.147	25.329	3.618
ENSDART00000016607	.	1030	85	13.245	60	8.485	60	8.317	16	3.147	5	1.125	2	0.47	2	0.434	0	0	4	3.117
ENSDART00000016608	.	609	267	82.219	255	71.223	138.31	37.777	82	31.762	42	18.604	72	33.107	77	32.733	120	47.233	0	0
ENSDART00000016614	.	1889	791.147	61.375	967.4	68.14	1018.7	70.406	797.93	78.273	636.169	71.438	575.835	67.745	502.72	54.611	465.443	46.569	46.591	18.119
ENSDART00000016616	.	1457	646	67.047	681	64.164	517.171	47.797	328.32	43.062	319.316	47.938	499	78.399	576.34	83.624	523.141	69.959	398.889	207.378
ENSDART00000016628	.	5106	1949.15	52.492	2196.38	53.72	2428.15	58.314	1322.14	45.077	774.208	30.222	172.603	7.074	80.193	3.034	70.385	2.449	74.33	10.05
ENSDART00000016629	.	2333	390.616	24.058	383.294	21.436	466.127	25.585	267.317	20.827	303.477	27.068	211.022	19.732	175.836	15.18	99.838	7.935	0	0
ENSDART00000016635	.	4209	199.26	6.561	205.969	6.159	239.788	7.039	196.663	8.196	215.416	10.279	257.217	12.882	483.021	22.331	532.692	22.657	625.272	103.339
ENSDART00000016658	.	2563	0	0	0	0	1	0.05	1	0.07	2	0.161	4	0.338	13	1.014	30	2.155	9	2.512
ENSDART00000016660	.	1417	366.44	39.26	423.87	41.227	345.714	32.98	202.515	27.417	136.254	21.114	54.022	8.76	61.193	9.164	82	11.318	19	10.196
ENSDART00000016677	.	1458	848	87.944	974	91.7	1038	95.856	750	98.292	582	87.305	193	30.299	103	14.933	97	12.961	2	1.039
ENSDART00000016690	.	2532	17.12	0.965	15.09	0.773	39.08	1.964	48.269	3.443	74.839	6.112	91.397	7.826	188.024	14.865	94.832	6.901	0	0
ENSDART00000016696	.	1027	974.974	152.465	1045.34	148.358	988.251	137.476	658.058	129.886	473.518	106.954	452.935	106.834	462.072	100.686	481.306	96.79	30	23.463
ENSDART00000016702	.	1047	191	29.181	170	23.572	214	29.086	136	26.227	105	23.173	106	24.433	90	19.164	81	15.916	12	9.17
ENSDART00000016709	.	944	10	1.733	26	4.09	15	2.312	16	3.499	13	3.253	15	3.917	31	7.479	58	12.92	3	2.599
ENSDART00000016710	.	2397	112.631	6.737	144.481	7.847	108.467	5.782	76.528	5.791	47.476	4.113	28.622	2.599	0.462	0.039	4.615	0.356	0	0
ENSDART00000016727	.	919	180	32.253	154.994	25.202	107	17.048	46.597	10.533	36	9.311	28.171	7.602	40.501	10.097	81.402	18.741	0	0
ENSDART00000016728	.	1286	223.442	26.771	267.037	29.042	261.772	27.919	227.128	34.376	142.337	24.657	159.872	28.964	117.271	19.623	135.089	20.842	12.332	7.397
ENSDART00000016750	.	1831	0	0	0	0	0	0	0	0	0	0	0	0	7.285	0.819	0	0	0	0
ENSDART00000016758	.	2237	0	0	1	0.059	5	0.287	181	14.758	432	40.325	1563	152.935	1995	180.23	1886	156.878	190	61.424
ENSDART00000016765	.	1155	10.559	1.435	9.801	1.209	5.992	0.725	0	0	0	0	0	0	0	0	1.598	0.279	4	2.72
ENSDART00000016791	.	3207	2326	101.919	2158	85.869	2387	93.24	1768	98.035	1537	97.574	1917	127.679	2129	130.904	3024	171.106	696	153.034
ENSDART00000016793	.	2075	683	47.789	817	51.905	1033	64.402	768	67.961	751	76.078	445	47.243	452	44.307	266	24.011	48	16.84
ENSDART00000016800	.	1400	793	86.144	722	71.2	851	82.311	537.978	73.845	476	74.784	345	56.714	259	39.321	356	49.82	9	4.897
ENSDART00000016803	.	1578	1321	125.251	1492.03	128.433	1467	123.879	984	117.927	721	98.907	537	77.123	372.016	49.339	283.012	34.586	8	3.801
ENSDART00000016808	.	1918	100.135	7.639	126.06	8.731	129.161	8.778	75.608	7.293	79.852	8.818	71.249	8.243	83.781	8.95	90.727	8.927	15.591	5.963
ENSDART00000016814	.	3267	4.883	0.21	0.083	0.003	6.235	0.239	0	0	5.04	0.314	12.603	0.823	0	0	0.589	0.033	0	0
ENSDART00000016815	.	4231	11.007	0.36	3.491	0.104	6.814	0.199	0	0	12.438	0.59	0	0	0	0	0	0	0	0
ENSDART00000016834	.	869	0	0	1	0.174	0	0	0	0	0	0	0	0	1	0.267	0	0	2	1.919
ENSDART00000016845	.	936	0	0	0	0	0	0	0	0	0	0	0	0	0	0	0	0	2	1.751
ENSDART00000016860	.	2927	2368	114.329	2587	113.423	2845	122.441	1866	113.997	1705	119.251	1369	100.438	1671	113.178	1778	110.834	191	46.269
ENSDART00000016864	.	2159	1564.96	104.856	1824.21	110.981	2167.25	129.394	1523.27	129.088	1276.13	123.802	835.175	84.923	817.51	76.751	716.254	61.919	92	30.911
ENSDART00000016873	.	841	0	0	7.507	1.364	62.191	11.07	59.182	14.944	0	0	0.001	0	3.955	1.101	9.985	2.567	0	0
ENSDART00000016879	.	804	0	0	0	0	0	0	0	0	0	0	0	0	5	1.473	2	0.544	0	0
ENSDART00000016890	.	1144	2057.76	282.8	2294	286.153	2089.52	255.546	1563.01	271.243	1168.54	232.078	772.64	160.369	593.482	113.785	573.98	101.511	76.675	52.731
ENSDART00000016891	.	1254	803	99.071	907	101.576	929	102.024	660	102.855	618	110.229	583	108.737	538	92.68	538	85.462	84	51.882
ENSDART00000016901	.	1146	25	3.429	23	2.863	45	5.492	29	5.022	23	4.559	14	2.9	26	4.975	55	9.707	8	5.49
ENSDART00000016913	.	1351	63.947	7.237	49.653	5.101	60.196	6.065	46.101	6.592	40	6.546	36.849	6.309	56	8.855	32.499	4.737	15.733	8.916
ENSDART00000016916	.	3197	29.287	1.288	37.585	1.5	23.842	0.934	20.071	1.117	15.993	1.019	0	0	12.779	0.788	0	0	0	0
ENSDART00000016936	.	1425	0	0	0	0	1	0.095	0	0	0	0	1	0.161	0	0	0	0	3	1.6
ENSDART00000016946	.	2482	912.998	52.596	1201	62.824	1263.33	64.862	846.97	61.725	751	62.657	617.11	53.986	777	62.756	759	56.433	117.149	33.851
ENSDART00000016960	.	3095	414	18.837	422	17.436	568	23.038	371	21.361	269	17.732	282	19.501	144	9.193	93	5.464	10	2.283
ENSDART00000016976	.	2375	422	25.495	345	18.926	478	25.735	302	23.08	333	29.134	773	70.904	1061	89.853	1821	141.976	544	164.837
ENSDART00000016983	.	3128	7	0.315	4	0.163	9	0.361	4	0.228	5	0.326	2	0.137	2	0.126	2	0.116	30	6.773
ENSDART00000016995	.	1476	153.092	15.656	178.145	16.539	135.371	12.328	84.504	10.922	48.165	7.125	20.896	3.235	6.202	0.887	4.139	0.545	8	4.098
ENSDART00000017017	.	1975	375	27.699	426.998	28.637	500	32.905	382	35.682	349.995	37.425	251	28.123	326.995	33.829	209	19.913	21.86	8.095
ENSDART00000017034	.	2009	1664.97	120.697	1840.86	121.167	1995.27	128.873	1050.27	96.285	1017.33	106.765	590.799	64.972	794.443	80.669	667.852	62.452	91.633	33.305
ENSDART00000017043	.	2688	5	0.264	7	0.336	4	0.189	2.216	0.148	13.242	1.014	2.052	0.165	2.123	0.157	3.092	0.211	9.251	2.454
ENSDART00000017052	.	2863	2729	134.9	3134	140.68	3349	147.565	2108	131.848	1701	121.804	1027	77.137	943	65.388	765	48.822	78	19.345
ENSDART00000017053	.	1638	323.944	29.452	289.87	23.927	374.288	30.309	235.174	27.028	280.918	36.956	191.483	26.377	188.616	23.993	159.075	18.644	702.829	320.205
ENSDART00000017075	.	2196	693.17	45.592	786.284	46.959	898.523	52.663	402.9	33.518	312.074	29.721	138.85	13.861	155.365	14.32	279.185	23.693	49.609	16.363
ENSDART00000017090	.	7291	3	0.056	1.008	0.017	2	0.033	4.034	0.095	5.335	0.144	7.124	0.202	13.009	0.341	13.863	0.334	105.83	9.916
ENSDART00000017122	.	2007	1725.18	125.199	2090.16	137.727	1857.15	120.083	1376.37	126.318	919.764	96.632	406.444	44.747	228.433	23.221	363.756	34.053	316.355	115.108
ENSDART00000017128	.	1523	876.025	86.458	820.54	73.519	1082.56	95.148	700.825	87.418	571.263	81.563	520.813	77.837	327.018	45.134	266.177	33.855	17.98	8.89
ENSDART00000017138	.	2043	1	0.071	1	0.065	3	0.19	2	0.18	1	0.103	12.375	1.336	10	0.997	17.902	1.644	12	4.282
ENSDART00000017142	.	2429	1650	97.291	1690.53	90.514	1831.99	96.27	1128.83	84.201	615.605	52.569	172.675	15.46	126.451	10.453	198.007	15.068	12.279	3.632
ENSDART00000017144	.	1298	515	61.042	551	59.284	494	52.124	285	42.674	219	37.532	136	24.377	92	15.23	85	12.974	13	7.715
ENSDART00000017148	.	3045	1954	90.457	2422	101.819	2734	112.825	1900	111.302	1928	129.305	1706	120.027	1745	113.339	1142	68.263	44	10.221
ENSDART00000017153	.	2372	576	34.846	590.332	32.428	520	28.035	277.65	21.248	178.459	15.635	47.764	4.387	7.041	0.597	5.092	0.398	32.52	9.867
ENSDART00000017155	.	1385	4	0.44	7.774	0.776	0	0	7	0.973	1	0.159	5	0.832	6	0.922	6	0.85	2.599	1.432
ENSDART00000017172	.	3355	1601.72	66.913	1505.48	57.114	1807.05	67.3	1259.53	66.589	1389.13	84.083	1254.5	79.673	1604.46	94.068	1881.72	101.52	145.757	30.557
ENSDART00000017173	.	2731	0	0	0	0	0	0	0	0	0	0	0	0	0	0	0	0	0	0
ENSDART00000017176	.	1906	2549	195.799	2395	167.036	3039	207.973	2015	195.721	2150	239.06	2456	286.112	3130	336.683	3803	376.769	385	148.256
ENSDART00000017179	.	1719	2.243	0.193	6.731	0.526	0	0	0	0	4.006	0.499	4	0.522	0	0	0	0	4.497	1.941
ENSDART00000017180	.	1875	0	0	0	0	2.587	0.18	1.294	0.128	0	0	4	0.474	3.894	0.426	3.887	0.392	0	0
ENSDART00000017185	.	2126	4	0.273	2	0.124	5	0.304	2	0.172	1	0.099	2	0.207	8	0.764	8	0.703	1	0.342
ENSDART00000017188	.	2826	11754.6	589.172	11446.9	521.01	12450.7	556.265	9595.76	608.56	8641.24	627.412	11449.2	871.916	11118.6	781.707	16147.7	1044.92	6251.13	1571.98
ENSDART00000017191	.	1591	0	0	0	0	0	0	0	0	1	0.136	6	0.854	8	1.051	5	0.605	45	21.182
ENSDART00000017202	.	1651	56.404	5.083	57.031	4.666	74.574	5.986	58.718	6.689	49.205	6.416	28.23	3.855	33.545	4.23	26.268	3.052	8	3.613
ENSDART00000017229	.	2921	20.299	0.982	22.438	0.986	24.887	1.073	24.456	1.497	25.461	1.785	20.632	1.517	16.158	1.097	34.148	2.133	12.411	3.013
ENSDART00000017230	.	917	1791	321.784	2231	363.739	2627	419.684	2035	461.221	1901	493.003	1680	454.552	2253	563.212	2368	546.649	295	264.818
ENSDART00000017240	.	2649	48.505	2.605	52.596	2.565	32.562	1.559	27.961	1.9	24.217	1.884	10.672	0.871	9.632	0.726	0	0	0	0
ENSDART00000017244	.	1778	12.591	1.045	18.828	1.418	21.058	1.556	21.077	2.211	8.779	1.054	2.656	0.334	2.656	0.308	3	0.321	0	0
ENSDART00000017259	.	1130	0	0	0	0	0	0	0	0	0	0	0	0	0	0	0	0	0	0
ENSDART00000017268	.	2960	46.097	2.199	109.752	4.755	75.277	3.201	19.613	1.184	58.592	4.05	0	0	10.511	0.704	18.724	1.153	0	0
ENSDART00000017269	.	3802	599.039	21.938	601.244	19.997	781.396	25.514	641.174	29.72	566.503	30.064	570.995	31.802	980.81	50.427	959.388	45.383	448.781	82.492
ENSDART00000017292	.	3908	0	0	1	0.032	2	0.063	0	0	1	0.052	0	0	0	0	0	0	0	0
ENSDART00000017299	.	2884	18	0.883	19.281	0.859	10.524	0.46	24.561	1.524	35.094	2.494	188.137	14.021	535.943	36.875	851.207	53.903	107.994	26.576
ENSDART00000017304	.	1874	1084	84.838	1251	88.895	1438	100.264	1044	103.316	854	96.745	647	76.787	404	44.273	313	31.593	89	34.917
ENSDART00000017305	.	1745	276	23.38	295	22.688	365	27.542	220	23.561	175	21.453	152	19.516	80	9.485	67	7.318	8	3.396
ENSDART00000017307	.	2071	87	6.1	114	7.258	21	1.312	43	3.813	51	5.177	9	0.957	5	0.491	4	0.362	9	3.164
ENSDART00000017309	.	5305	302	7.817	261	6.136	308	7.11	146	4.785	148	5.553	97.818	3.854	46	1.673	36	1.204	24.914	3.238
ENSDART00000017329	.	2326	28.127	1.738	29.198	1.638	33.096	1.822	34.533	2.699	41.559	3.719	35.828	3.361	31.119	2.695	12.783	1.019	18.237	5.652
ENSDART00000017337	.	3447	1.388	0.056	0	0	0	0	0	0	0	0	0	0	0	0	0	0	0	0
ENSDART00000017359	.	2424	1164.04	68.789	1309	70.242	1571.75	82.778	1451.54	108.513	1738.67	148.802	4186.92	375.702	6479.54	536.803	8260.68	630.03	1542.06	457.08
ENSDART00000017375	.	2446	0	0	1	0.053	0	0	2	0.148	0	0	2	0.178	0	0	2	0.151	13	3.816
ENSDART00000017376	.	3771	292.837	10.817	333.705	11.194	370.774	12.211	314.806	14.718	240.37	12.866	266.419	14.966	170.113	8.821	142.693	6.808	79.688	14.774
ENSDART00000017384	.	2009	394.681	28.611	397.008	26.131	523.736	33.828	343.755	31.514	354.508	37.205	381.527	41.958	463.055	47.019	294.09	27.501	16.016	5.821
ENSDART00000017393	.	2096	1782.86	123.38	2007.21	126.125	1429.15	88.126	556.474	48.705	354.33	35.502	259	27.197	283.783	27.514	359.817	32.125	65	22.555
ENSDART00000017402	.	2407	15	0.893	23	1.244	26	1.38	90	6.779	174	15.005	237	21.428	220	18.365	232	17.829	38	11.349
ENSDART00000017413	.	1534	46.282	4.531	58.745	5.221	72.054	6.282	33.073	4.092	32.121	4.549	22.487	3.334	0	0	2.152	0.271	0	0
ENSDART00000017422	.	2438	1522	89.386	1514	80.739	1346	70.45	597	44.354	413	35.127	178.117	15.884	137	11.28	170	12.886	23	6.775
ENSDART00000017424	.	1263	90.589	11.084	112	12.439	77.959	8.491	66	10.2	76.752	13.577	94.572	17.494	132.977	22.719	224	35.289	189	115.771
ENSDART00000017427	.	1729	181.598	15.542	221.73	17.229	254.683	19.416	149.141	16.137	119.802	14.838	153.07	19.855	251.244	30.094	359.803	39.702	2.942	1.262
ENSDART00000017436	.	1438	81.904	8.629	129.17	12.354	119.727	11.232	77.936	10.376	74.726	11.387	52.127	8.312	28.392	4.181	27.226	3.696	1.998	1.055
ENSDART00000017440	.	1050	0	0	0	0	0	0	0	0	0	0	0	0	0	0	0	0	0	0
ENSDART00000017443	.	1699	24.89	2.172	27.787	2.202	30.557	2.375	10.395	1.147	15.893	2.007	8.803	1.164	0	0	0	0	0	0
ENSDART00000017445	.	3694	0	0	0	0	0	0	0	0	1	0.055	0	0	10	0.53	51	2.487	288	54.562
ENSDART00000017451	.	1296	23.35	2.773	27.915	3.009	15.024	1.588	26.746	4.012	0	0	0	0	23.644	3.921	16.502	2.523	7.862	4.674
ENSDART00000017467	.	4908	0	0	0	0	0	0	0	0	0	0	1	0.043	0	0	1	0.036	0	0
ENSDART00000017485	.	768	547	123.11	669	136.599	778	155.547	569	161.366	494	160.275	594	200.691	873	272.577	973	280.798	30	33.639
ENSDART00000017488	.	1248	27.948	3.467	3.222	0.363	2.841	0.314	2.966	0.465	3.778	0.678	6.356	1.192	6.692	1.159	9.145	1.461	0	0
ENSDART00000017493	.	1808	3	0.244	0	0	4	0.29	0	0	2	0.236	0	0	0	0	0	0	0	0
ENSDART00000017535	.	1460	14.19	1.469	0	0	0	0	2	0.262	0	0	3	0.47	5	0.724	5	0.667	19.778	10.258
ENSDART00000017551	.	3993	7	0.244	2	0.063	6	0.186	1	0.044	2	0.101	2	0.106	2.001	0.098	3	0.135	8.111	1.416
ENSDART00000017553	.	2371	1257	76.079	1458	80.128	1569	84.629	1128	86.362	1036	90.804	817	75.076	996	84.501	922	72.016	117	35.517
ENSDART00000017562	.	3090	4	0.182	8	0.331	14	0.569	5	0.288	5	0.33	1	0.069	3	0.192	5	0.294	0	0
ENSDART00000017569	.	1243	0	0	0	0	0	0	0	0	0	0	54	10.175	79	13.749	123	19.74	21	13.104
ENSDART00000017572	.	2639	1556	83.918	1702	83.353	1801	86.573	1393	95.049	1211	94.599	1028	84.215	746	56.421	631	43.929	68	18.398
ENSDART00000017593	.	1398	9.26	1.008	3.396	0.335	2	0.194	0	0	1.951	0.307	0	0	0	0	0	0	8	4.36
ENSDART00000017599	.	2143	588.221	39.733	579.321	35.532	514.36	30.959	249.687	21.331	154.167	15.078	64.541	6.616	46.329	4.385	46.481	4.051	7.394	2.504
ENSDART00000017605	.	1753	0.48	0.04	2	0.153	0	0	0	0	0	0	0	0	0	0	0.916	0.1	4.632	1.957
ENSDART00000017619	.	2691	365.049	19.28	401.985	19.279	336.113	15.823	203.282	13.584	81.645	6.246	53.51	4.293	24.486	1.814	15.641	1.066	0	0
ENSDART00000017646	.	3556	666	26.167	558	19.91	737	25.816	463	23.023	451	25.676	181	10.813	149	8.217	130	6.597	38	7.493
ENSDART00000017668	.	3855	132	4.764	156	5.114	120	3.862	159	7.264	266	13.913	857	47.044	2602	131.853	2579	120.241	545	98.735
ENSDART00000017679	.	2428	83	4.896	94	5.035	109	5.73	80	5.97	61	5.211	52	4.658	72	5.954	135	10.278	23	6.805
ENSDART00000017695	.	1799	0	0	0	0	4	0.292	29	3.002	137	16.237	130	16.139	275	31.524	260	27.454	11	4.515
ENSDART00000017696	.	1190	388.044	50.904	460.11	54.786	344.588	40.231	156.397	25.91	69.494	13.177	24.358	4.828	26.154	4.788	39.788	6.718	8	5.253
ENSDART00000017709	.	2062	1548.89	109.123	1741.08	111.376	1833.03	115.068	1101.13	98.111	891.7	90.953	315.559	33.731	95.06	9.382	125.747	11.429	12.936	4.57
ENSDART00000017726	.	3812	5	0.183	2	0.066	6.009	0.196	6.016	0.278	16.759	0.887	21.332	1.185	165.796	8.501	288.339	13.602	120.309	22.053
ENSDART00000017728	.	1914	318	24.314	359.119	24.931	400.602	27.289	281.57	27.224	243.727	26.976	248.785	28.849	288.833	30.926	282.267	27.836	39	14.949
ENSDART00000017750	.	1199	0	0	0	0	0	0	0	0	0	0	1	0.196	0	0	0.077	0.013	0	0
ENSDART00000017755	.	2038	164	11.703	164	10.626	165	10.491	123.494	11.145	69.486	7.179	61	6.604	53	5.298	66	6.076	10.296	3.684
ENSDART00000017756	.	1434	1	0.106	0.72	0.069	2	0.188	0	0	1	0.153	1	0.16	1	0.148	0	0	5	2.647
ENSDART00000017763	.	1563	4	0.383	0	0	2	0.171	1	0.121	0	0	3	0.435	2	0.268	2	0.247	10	4.802
ENSDART00000017770	.	1126	68	9.523	62	7.881	64.938	8.092	32	5.658	29	5.869	31.642	6.691	63	12.306	94.635	17.053	30.393	21.297
ENSDART00000017774	.	1849	7	0.556	3	0.216	2	0.142	2	0.201	1	0.115	0	0	0	0	0	0	3	1.195
ENSDART00000017785	.	3533	1186.5	46.937	1159	41.637	1417.5	49.993	1097.5	54.947	1111	63.684	933.5	56.149	1253	69.574	1056.5	53.979	105	20.846
ENSDART00000017787	.	1211	0	0	0	0	0	0	0	0	0	0	0	0	0	0	0	0	0	0
ENSDART00000017791	.	3969	306.286	10.723	184.311	5.86	315.997	9.864	197.271	8.741	230.843	11.712	150.817	8.031	181.406	8.917	112.163	5.072	45.179	7.939
ENSDART00000017805	.	5382	214	5.458	211	4.887	225	5.117	137	4.423	140	5.175	124	4.813	292	10.462	225	7.415	39	4.994
ENSDART00000017807	.	893	14.401	2.674	19.764	3.33	13.395	2.212	23.558	5.518	16.945	4.541	18.11	5.063	37.021	9.562	37.99	9.062	63.103	58.528
ENSDART00000017810	.	3124	1	0.045	0	0	4.039	0.162	12.075	0.688	21.306	1.391	6.358	0.435	8.77	0.554	9.77	0.568	41.5	9.382
ENSDART00000017833	.	2422	17	1.006	28.834	1.549	18.189	0.959	29.101	2.177	25.757	2.206	26.783	2.405	51.106	4.238	53.892	4.114	145.355	43.123
ENSDART00000017838	.	3020	447.043	20.877	272.764	11.568	389.124	16.199	335.432	19.822	473.179	32.013	541.645	38.442	1149.19	75.296	1249.2	75.327	365.794	85.715
ENSDART00000017849	.	1113	6	0.852	3	0.387	2	0.253	3	0.538	3	0.616	9	1.929	379	75.052	414	75.634	58	41.205
ENSDART00000017850	.	1583	1065.21	100.639	1257	107.817	1302.51	109.598	860.843	102.801	622.978	85.157	218.113	31.214	156	20.616	125.758	15.314	62	29.35
ENSDART00000017852	.	2140	902	61.021	931	57.188	1042	62.813	681	58.269	629	61.611	403	41.373	261	24.74	170	14.838	46	15.605
ENSDART00000017854	.	2469	10.247	0.594	41.206	2.168	208.51	10.766	58.035	4.253	268.554	22.533	10.123	0.891	102.417	8.319	378.165	28.277	34	9.88
ENSDART00000017857	.	2353	4	0.244	9	0.499	4.856	0.264	4	0.309	0	0	0	0	2	0.171	1	0.079	10	3.061
ENSDART00000017859	.	4083	1129.67	38.394	951.197	29.359	1077.49	32.652	751.397	32.325	740.093	36.453	480.548	24.843	1070.27	51.075	827.352	36.324	137	23.372
ENSDART00000017881	.	3086	352.96	16.109	292.159	12.109	321.211	13.069	189.439	10.941	198.416	13.12	149.759	10.388	164.993	10.566	113.311	6.678	260.454	59.648
ENSDART00000017902	.	5192	1	0.026	7	0.168	3	0.071	12	0.402	13	0.499	22	0.886	29	1.078	29	0.992	42	5.581
ENSDART00000017912	.	3988	11	0.383	20	0.633	21	0.652	10.006	0.441	10.003	0.505	12.01	0.636	10.265	0.502	13.003	0.585	9.015	1.576
ENSDART00000017917	.	1045	86.832	13.297	99.529	13.832	131.44	17.906	95.976	18.551	60.184	13.313	41.641	9.62	14.324	3.057	12.833	2.527	17.121	13.113
ENSDART00000017930	.	1989	2.029	0.149	1	0.067	3.04	0.198	4	0.371	3.049	0.323	6.167	0.686	8.5	0.873	6.085	0.575	34.925	12.834
ENSDART00000017932	.	2001	117.348	8.544	118.604	7.841	91.498	5.936	62.599	5.764	17.627	1.858	30.506	3.37	1.172	0.12	17.468	1.641	0	0
ENSDART00000017937	.	3386	0	0	0	0	0	0	0	0	0	0	0	0	0	0	0	0	0	0
ENSDART00000017939	.	1602	0	0	0	0	0	0	0	0	0	0	0	0	0	0	0	0	0	0
ENSDART00000017941	.	7285	2708	50.568	2365	40.11	2664	44.368	2172	51.356	2401	65.003	2404	68.355	4040	106.029	3656	88.242	624	58.515
ENSDART00000017947	.	2736	45.56	2.364	52.832	2.489	65.567	3.032	28.446	1.867	37.942	2.852	19.949	1.572	21.227	1.545	12.002	0.804	9	2.343
ENSDART00000017956	.	2444	698.82	40.932	562.218	29.903	636.404	33.222	376.945	27.931	317.843	26.962	130.024	11.565	84.106	6.907	33.861	2.56	0	0
ENSDART00000017962	.	1131	1000	139.306	1182	149.453	918	113.798	472	83.024	287	57.775	132	27.768	87	16.906	75	13.444	12	8.365
ENSDART00000017966	.	1474	978.85	100.26	1143.11	106.292	1175.4	107.207	821.324	106.314	668.957	99.114	244.288	37.881	88	12.602	56.264	7.426	1.883	0.966
ENSDART00000017968	.	1510	58.772	5.857	62.893	5.69	40.428	3.588	19.033	2.397	17.061	2.46	11.95	1.803	7.268	1.013	18.199	2.337	0	0
ENSDART00000017973	.	2366	1244.57	75.499	1217.02	67.037	1510.68	81.669	1252.87	96.14	1127.37	99.038	1513.2	139.368	2344.84	199.391	2620.22	205.127	217.596	66.204
ENSDART00000017977	.	3499	3657.83	146.182	4543.69	164.903	5139.91	183.132	4060.39	205.367	3564	206.382	3558.28	216.212	4612.99	258.756	4959.74	255.993	496.916	99.664
ENSDART00000018017	.	2780	3193	162.871	3171	146.881	3399	154.541	2199	141.923	1606	118.665	808	62.617	608	43.5	563	37.075	58	14.843
ENSDART00000018037	.	3924	5.617	0.199	0	0	4.929	0.156	2.854	0.128	0	0	0	0	0	0	0	0	0	0
ENSDART00000018044	.	1983	1	0.074	0	0	3	0.197	0	0	0	0	0	0	0	0	1	0.095	0	0
ENSDART00000018047	.	1805	0	0	0	0	0	0	0	0	0	0	4	0.495	7.342	0.839	2.223	0.234	36.977	15.121
ENSDART00000018049	.	1253	1547	191.041	1703	190.899	1605.19	176.447	937.202	146.191	582	103.904	314	58.619	183.922	31.713	169	26.871	68	42.039
ENSDART00000018054	.	1768	1	0.083	3	0.227	1	0.074	0	0	2	0.242	4	0.506	0	0	2	0.215	3	1.255
ENSDART00000018062	.	2617	0	0	2	0.099	0	0	0	0	0	0	0	0	1	0.076	3	0.211	18	4.914
ENSDART00000018064	.	803	1	0.212	0	0	0	0	0	0	0	0	0	0	0	0	0	0	0	0
ENSDART00000018071	.	1076	750	110.881	809	108.553	745	97.996	461	86.041	375	80.097	394	87.911	510	105.119	839	159.561	185	136.825
ENSDART00000018091	.	8342	0	0	0	0	45.625	0.662	0	0	0	0	0	0	0	0	0	0	0	0
ENSDART00000018095	.	2062	1012.33	71.321	1113.56	71.234	1215.71	76.316	773.135	68.887	825.306	84.181	562.565	60.135	638.416	63.01	423.84	38.522	54.346	19.198
ENSDART00000018107	.	1496	496	49.955	501	45.808	482	43.23	291	37.04	190	27.682	74	11.285	31	4.366	42	5.451	1	0.505
ENSDART00000018114	.	3907	2688.81	95.698	2967	95.9	3372.16	107.01	2148	96.764	1525.92	78.702	505	27.336	249	12.442	252	11.585	17	3.037
ENSDART00000018117	.	938	713	124.561	711	112.719	500	77.678	222	48.931	156	39.344	67	17.633	37	8.997	15	3.368	2	1.746
ENSDART00000018131	.	1167	334	44.834	230	28.023	254	30.343	199	33.733	267	51.799	341	69.146	746	139.727	653	112.813	46	30.902
ENSDART00000018150	.	1638	0.013	0.001	0	0	0	0	0	0	0	0	0	0	0.924	0.118	0.342	0.04	0.617	0.281
ENSDART00000018155	.	2187	6	0.396	5	0.3	11	0.648	8	0.669	5	0.478	6	0.602	15	1.389	13	1.108	16	5.301
ENSDART00000018159	.	3489	965	38.682	862	31.379	1101	39.346	747	37.896	700	40.657	584	35.592	584	32.857	484	25.057	62	12.472
ENSDART00000018163	.	3178	699	30.924	893	35.877	1030	40.622	614	34.375	618	39.612	236	15.87	221	13.719	189	10.797	15	3.33
ENSDART00000018205	.	1446	5	0.523	1	0.095	3	0.28	5	0.661	5	0.757	1	0.158	1	0.146	1	0.135	3	1.573
ENSDART00000018213	.	3198	2.572	0.113	3.268	0.13	6.208	0.243	4	0.222	4	0.255	1	0.067	6	0.37	5.444	0.309	0	0
ENSDART00000018228	.	4420	15	0.469	18	0.511	30	0.837	18	0.713	21	0.952	36	1.714	100	4.394	169	6.831	133	20.888
ENSDART00000018230	.	2336	70	4.305	70	3.909	65	3.563	34	2.645	40	3.563	16.902	1.578	15	1.293	8	0.635	8	2.468
ENSDART00000018235	.	3323	132.018	5.571	182.992	7.013	189.352	7.124	119.149	6.363	137	8.377	108.527	6.962	106.328	6.297	121.386	6.615	4.334	0.918
ENSDART00000018238	.	1504	0	0	0	0	0	0	6.873	0.87	27.503	3.983	101.26	15.349	211.593	29.619	263.814	34.033	29.811	14.951
ENSDART00000018251	.	639	0	0	0	0	0	0	0	0	0	0	0	0	0.5	0.199	0.5	0.184	0	0
ENSDART00000018253	.	937	1736	303.68	1913	303.678	2101	326.831	1565	345.394	1587	400.772	2047	539.422	2404	585.303	3321	746.567	856	748.273
ENSDART00000018255	.	1560	3738	359.038	4579	399.291	4855	415.306	4048	491.438	3744	520.278	4010	583.362	5373	721.825	6266	775.693	3080	1482.23
ENSDART00000018261	.	1293	0	0	2	0.216	0	0	0	0	0	0	0.903	0.163	0	0	2.639	0.405	0	0
ENSDART00000018270	.	1911	306	23.437	268	18.637	346	23.61	279	27.022	309	34.259	415	48.207	677	72.613	920	90.884	164	62.971
ENSDART00000018301	.	5405	1204	30.57	1020	23.521	1249	28.281	879	28.255	919	33.824	1590	61.443	3402	121.349	4273	140.196	826	105.298
ENSDART00000018304	.	3062	13	0.598	6	0.251	27	1.108	226	13.161	420	28.002	1872	130.932	3036	196.031	4902	291.291	527	121.694
ENSDART00000018328	.	2170	1099	73.229	1209	73.147	1319	78.315	965	81.327	761	73.42	370	37.416	201.239	18.789	89.084	7.659	69.195	23.12
ENSDART00000018347	.	4424	2311.86	72.262	2623.85	74.483	3370.72	93.946	2369.92	93.77	2000.65	90.633	1797.53	85.478	1706.9	74.926	1388.49	56.07	143	22.438
ENSDART00000018350	.	1698	3048.92	266.257	3517.06	278.851	3987.35	310.162	3128.26	345.36	2631.91	332.605	1928.06	255.169	1546.72	189.024	1307.25	147.181	239.791	104.945
ENSDART00000018351	.	2436	0	0	0	0	0	0	1	0.074	1	0.085	10	0.893	9	0.742	15	1.138	21	6.192
ENSDART00000018401	.	3251	749.224	32.359	929.149	36.442	1056.78	40.689	712.202	38.926	609.443	38.136	435.204	28.572	381.659	23.132	244.805	13.654	34	7.369
ENSDART00000018408	.	1630	27	2.468	32	2.656	27.198	2.215	29	3.351	23	3.042	5.465	0.757	13	1.663	3.633	0.428	2.671	1.224
ENSDART00000018420	.	1712	0	0	0	0	0	0	0	0	0	0	0	0	0	0	0	0	0	0
ENSDART00000018423	.	2488	1015.01	58.321	992.329	51.774	984.068	50.393	523.769	38.072	498.31	41.467	654.848	57.139	1150.1	92.65	1886.24	139.883	1451.14	418.233
ENSDART00000018432	.	980	0	0	0	0	0	0	0	0	0	0	0	0	0	0	1.828	0.389	8.078	6.686
ENSDART00000018461	.	2135	1204	81.66	1342	82.646	1369	82.736	1117.96	95.901	999	98.103	832	85.633	801	76.119	797.964	69.826	67	22.787
ENSDART00000018469	.	2441	0	0	0	0	0	0	0	0	0	0	0	0	1.131	0.093	1.13	0.086	2	0.588
ENSDART00000018472	.	1986	979	71.873	1262	84.122	1374	89.874	1117	103.703	922	97.99	1025	114.15	926	95.219	859	81.346	250	92.019
ENSDART00000018475	.	658	1782.78	493.085	2075.72	520.781	2357.87	578.749	1832.67	637.951	1534.2	610.886	1367.67	565.974	1328.37	508.124	1535.35	543.496	69.39	95.25
ENSDART00000018500	.	4206	297	9.786	320	9.575	539	15.835	370	15.431	429	20.485	382	19.146	880	40.715	621	26.433	78	12.901
ENSDART00000018501	.	3192	3	0.132	9.031	0.361	6.222	0.244	18.801	1.048	27.455	1.752	34.592	2.315	69.277	4.281	47.619	2.708	152.826	33.77
ENSDART00000018502	.	2224	4	0.259	9	0.53	5	0.289	3	0.246	6.19	0.581	5	0.492	7.102	0.646	10.114	0.847	33.471	10.889
ENSDART00000018503	.	2111	1133	77.799	1249	77.873	1360	83.212	1004	87.193	837	83.213	679	70.75	629.331	60.545	567	50.23	115	39.596
ENSDART00000018504	.	3015	2584	120.887	2935	124.689	3274	136.537	2110	124.909	1838	124.571	1383	98.328	1001	65.701	1074	64.876	116	27.23
ENSDART00000018512	.	1549	1155	111.829	1512	132.905	1753	151.156	1276	156.15	1101	154.223	983	144.144	907	122.821	792	98.829	47	22.799
ENSDART00000018514	.	3567	3	0.117	1	0.036	4.424	0.154	56.77	2.814	90.698	5.147	28.813	1.716	979.463	53.841	916.618	46.363	347.733	68.345
ENSDART00000018515	.	1208	923.106	118.977	909.537	106.408	864.852	99.212	491.455	80.001	381.257	71.03	247.162	48.14	328	59.008	470.894	78.128	28.534	18.408
ENSDART00000018519	.	3179	58	2.565	67	2.691	41	1.616	19	1.063	15	0.961	13	0.874	13	0.807	9	0.514	22	4.882
ENSDART00000018523	.	1922	3358	255.575	3577	247.184	3665	248.515	2510	241.568	2121	233.676	1619	186.884	1563	166.591	1408	138.216	104	39.682
ENSDART00000018524	.	1734	875	74.644	1031	79.852	1166	88.604	894	96.418	702.706	86.753	595	76.934	548.711	65.514	462.902	50.915	63.842	27.296
ENSDART00000018532	.	990	398	65.076	418	62.026	394	57.301	219	45.189	170	40.141	101	24.897	101	23.001	99	20.811	29	23.709
ENSDART00000018533	.	1232	0	0	1	0.114	0	0	0	0	4	0.728	3	0.571	4	0.703	3	0.486	6	3.783
ENSDART00000018553	.	643	988	282.068	989	256.122	1084	274.591	794	285.23	709	291.334	521	222.414	545	215.076	506	184.817	42	59.459
ENSDART00000018570	.	1246	380	47.234	369	41.634	391	43.261	289	45.375	214	38.455	87	16.347	38	6.595	37	5.921	7	4.356
ENSDART00000018580	.	654	713	198.861	703	177.858	746	184.631	441	154.794	341	136.912	294	122.664	275	106.061	316	112.788	67	92.722
ENSDART00000018603	.	2231	2	0.129	5	0.294	0	0	0	0	0	0	0	0	0	0	0	0	0	0
ENSDART00000018614	.	2265	0	0	0	0	0	0	0	0	0	0	0	0	0	0	1	0.082	0	0
ENSDART00000018625	.	1588	1760	165.692	1986	169.742	2203	184.712	1646	195.868	1390	189.332	1189	169.558	1156	152.234	1063	128.988	37	17.453
ENSDART00000018626	.	1421	795	84.902	797	77.268	789	75.027	469	63.291	346	53.444	199	32.164	95	14.181	80	11.007	13	6.954
ENSDART00000018640	.	1294	579	68.874	609	65.759	696.549	73.759	540	81.146	500.624	86.102	361.312	64.993	342.33	56.874	243.43	37.289	17.201	10.245
ENSDART00000018651	.	1447	2555.02	267.271	3141.89	298.364	3293.78	306.804	2281.06	301.534	2004.1	303.232	2080.98	329.507	2092.18	305.943	2561.85	345.281	126.426	66.244
ENSDART00000018654	.	3054	2.442	0.113	1.134	0.048	3.667	0.151	40.694	2.376	225.278	15.062	412.41	28.925	839.072	54.328	1375.38	81.956	120.501	27.903
ENSDART00000018676	.	1931	239.832	18.16	276.596	19.016	212.463	14.333	120.127	11.502	110.921	12.158	27.818	3.195	18.536	1.966	18.5	1.807	0	0
ENSDART00000018683	.	2855	87.769	4.352	184.584	8.31	294.796	13.028	663.2	41.605	793.1	56.961	568.684	42.84	429.524	29.872	356.985	22.851	112.508	27.986
ENSDART00000018685	.	4089	3	0.102	1	0.031	0	0	3	0.129	4	0.197	1	0.052	11	0.524	6	0.263	7	1.192
ENSDART00000018686	.	1007	168	26.906	154	22.383	128	18.235	98	19.808	109	25.212	252	60.858	312	69.61	498	102.55	186	148.965
ENSDART00000018729	.	4174	242.829	8.065	396.2	11.95	286.624	8.488	312.095	13.121	186.354	8.97	279.604	14.126	287.18	13.393	300.414	12.889	29.768	4.963
ENSDART00000018735	.	2603	988.691	54.114	996.262	49.515	1438.79	70.188	988.619	68.457	966.977	76.657	971.24	80.742	728.993	55.951	1040.03	73.478	93.692	25.724
ENSDART00000018737	.	990	1	0.164	0	0	0	0	0	0	0	0	0	0	0	0	0	0	0	0
ENSDART00000018739	.	1230	393.072	49.602	368.158	42.171	402.987	45.264	260.532	41.526	237.642	43.351	173.964	33.181	109.733	19.331	114.427	18.59	0	0
ENSDART00000018741	.	1644	1097	99.329	1115	91.659	1216	98.068	897	102.67	760	99.574	692	94.936	767	97.169	686	80.072	178	80.765
ENSDART00000018752	.	1275	746	90.276	885	97.216	849	91.457	509	77.809	350	61.236	253	46.292	201	33.968	208	32.411	12	7.27
ENSDART00000018764	.	1863	0	0	0	0	0	0	0	0	2	0.228	2.172	0.259	5	0.551	2.166	0.22	7	2.764
ENSDART00000018792	.	1851	1482.11	117.591	1901.77	136.996	2014.27	142.372	1502.59	150.74	1256.31	144.273	1260.54	151.649	954.269	106.006	1197.86	122.564	0	0
ENSDART00000018801	.	4005	1.008	0.035	4.007	0.126	1.004	0.031	17.587	0.772	12.383	0.622	21.865	1.153	63.768	3.105	59.428	2.662	407.574	70.947
ENSDART00000018817	.	2794	160	8.118	190	8.754	201	9.09	149	9.565	185	13.596	184	14.183	308	21.918	381	24.956	114	29.018
ENSDART00000018818	.	5818	183.289	4.313	157.235	3.36	175.849	3.69	145.171	4.325	127.851	4.361	123.868	4.437	154.669	5.114	191.334	5.818	489.643	57.852
ENSDART00000018827	.	2665	49	2.615	49	2.375	67	3.187	28	1.891	16	1.237	15	1.216	7	0.524	7	0.482	6.158	1.649
ENSDART00000018862	.	2961	0	0	0	0	0	0	4	0.241	12	0.829	5	0.362	6	0.401	5	0.308	5	1.196
ENSDART00000018868	.	2399	7731	462.01	7099	385.225	6741	359.017	3840	290.295	2253	194.987	725	65.785	250	20.944	185	14.268	87	26.077
ENSDART00000018886	.	2359	1.445	0.088	6.505	0.359	1.178	0.064	7.58	0.583	2	0.176	2.555	0.236	0	0	1	0.079	6	1.831
ENSDART00000018895	.	3030	2351.03	109.41	2162.8	91.4	2680.39	111.193	2170.25	127.801	1805.22	121.706	1980.61	140.077	2420.16	158.016	2878.63	172.973	279.042	65.158
ENSDART00000018908	.	2906	820.769	39.932	864.38	38.189	1059.54	45.95	778.429	47.921	654.838	46.153	484.212	35.797	480.007	32.761	343.005	21.546	0	0
ENSDART00000018934	.	2112	144.249	9.9	133	8.288	130.134	7.958	86	7.465	72	7.154	41	4.27	41.169	3.959	48.762	4.318	0	0
ENSDART00000018939	.	1469	46	4.73	26	2.427	31	2.838	21	2.729	16	2.38	10	1.557	16	2.3	18	2.385	4	2.06
ENSDART00000018945	.	2147	0	0	0	0	0	0	0	0	0	0	0	0	0	0	8.945	0.778	18	6.085
ENSDART00000018948	.	1341	0	0	1	0.104	0	0	0	0	1	0.165	3	0.518	4	0.638	13	1.911	0	0
ENSDART00000018972	.	1263	802	98.127	804	89.294	640	69.704	264	40.802	184	32.548	336	62.153	439	75.003	407	64.118	109	66.767
ENSDART00000018973	.	2169	477	31.799	385	23.305	285	16.93	81	6.83	80	7.722	19	1.922	42	3.923	21	1.806	8	2.674
ENSDART00000018977	.	5252	0	0	4.23	0.1	5.24	0.122	2.964	0.098	33.988	1.289	41.614	1.656	101.818	3.741	108.675	3.673	112.934	14.831
ENSDART00000018981	.	2373	751	45.412	742	40.741	1111	59.871	689	52.703	665	58.233	595.22	54.647	636	53.91	563.164	43.948	31	9.402
ENSDART00000019003	.	1287	622.122	74.47	622.462	67.637	542.849	57.846	266.073	40.234	218.297	37.781	73.793	13.357	46.093	7.706	47.8	7.368	32.747	19.626
ENSDART00000019004	.	3046	571	26.424	602	25.299	701	28.918	437	25.59	323	21.655	262.466	18.46	242	15.713	232	13.863	27	6.27
ENSDART00000019006	.	3738	0	0	0	0	0	0	27.968	1.32	22.072	1.192	23.5	1.332	29.644	1.551	25.583	1.232	0.5	0.094
ENSDART00000019008	.	1625	0	0	3.773	0.314	8	0.654	6.587	0.764	3.049	0.405	2.353	0.327	2.997	0.385	0	0	0	0
ENSDART00000019024	.	2851	0	0	0	0	0	0	0	0	0	0	0	0	0	0	0	0	0	0
ENSDART00000019029	.	1755	409.313	34.452	367.625	28.094	287.336	21.544	98.486	10.481	68.994	8.405	11.526	1.471	23.04	2.714	6.106	0.663	0	0
ENSDART00000019035	.	2263	0	0	0	0	0	0	0	0	0	0	0	0	0	0	0	0	0	0
ENSDART00000019045	.	1634	107	9.755	112.67	9.326	87	7.064	32.275	3.72	43	5.672	19.165	2.647	19	2.423	10.03	1.179	12.806	5.85
ENSDART00000019047	.	1704	0	0	2.613	0.206	0	0	22.016	2.421	1.68	0.211	3.092	0.408	0	0	1.701	0.191	2.28	0.994
ENSDART00000019050	.	1862	29	2.286	12	0.859	36	2.528	24	2.392	22	2.51	28	3.347	15.017	1.657	19.983	2.031	0	0
ENSDART00000019053	.	1061	157.127	23.625	167	22.789	106	14.179	82.069	15.577	60.433	13.126	35	7.941	25.519	5.348	28	5.415	8	6.017
ENSDART00000019059	.	1374	142.276	15.792	151.497	15.264	120.363	11.894	50.178	7.037	63.917	10.26	35.15	5.903	19.361	3.003	17.547	2.509	120.738	67.113
ENSDART00000019063	.	1251	513	63.469	597	67.046	574	63.213	310	48.446	273	48.829	335	62.655	546	94.319	591	94.142	182	112.725
ENSDART00000019078	.	1508	813.642	81.208	820.08	74.307	699.137	62.14	352.628	44.48	249.923	36.085	100.285	15.156	40.601	5.666	13.863	1.783	8.773	4.387
ENSDART00000019098	.	1309	0	0	0	0	0	0	1	0.148	1	0.17	2	0.355	9	1.476	5	0.756	10	5.877
ENSDART00000019104	.	1298	0	0	0	0	0	0	0	0	0	0	0	0	0	0	0	0	11	6.528
ENSDART00000019113	.	958	179.817	30.608	189.378	29.254	230.319	34.866	156.689	33.653	162.034	39.823	79.941	20.505	72.901	17.276	43.768	9.576	68.906	58.62
ENSDART00000019140	.	4174	0	0	0.001	0	0	0	0	0	0	0	0	0	5.405	0.252	0	0	14	2.334
ENSDART00000019144	.	6463	323.933	6.84	284.039	5.447	373.828	7.04	249.306	6.665	351.507	10.761	247.034	7.941	808.991	24.005	399.766	10.91	74	7.846
ENSDART00000019145	.	3082	2804.63	128.182	2865.04	118.91	3778.8	153.955	2805.94	162.279	2715.81	179.823	2430.52	168.829	2887.84	185.184	3133.37	184.913	364.263	83.536
ENSDART00000019149	.	846	1852	368.131	1788	322.473	1606	283.748	1084	271.682	863	247.469	1196	357.526	1386	382.859	2362	602.75	1193	1183.77
ENSDART00000019155	.	2887	3525	172.703	3741.04	166.441	4746	207.268	3476	215.488	3498.35	248.291	2174.98	161.918	1730.63	118.943	1327.17	83.95	74.248	18.251
ENSDART00000019165	.	4533	888.135	27.066	907.136	25.106	960.634	26.104	553.279	21.344	478.545	21.137	307.76	14.269	206.301	8.83	196.423	7.734	53.511	8.186
ENSDART00000019183	.	1960	0	0	0	0	0	0	0	0	0	0	1	0.113	0	0	1.081	0.104	0	0
ENSDART00000019196	.	1381	0	0	1	0.1	7	0.688	33	4.601	68	10.852	343	57.269	490	75.559	409	58.137	14	7.737
ENSDART00000019199	.	1367	0	0	0	0	0	0	0	0	1	0.161	0	0	1	0.156	0	0	6	3.355
ENSDART00000019202	.	4524	951	29.041	902	25.016	1100	29.953	728	28.142	679	30.053	478	22.208	586	25.132	432	17.044	97	14.87
ENSDART00000019206	.	2844	803	39.977	965	43.626	928	41.181	646	40.693	455	32.813	379	28.669	514	35.894	651	41.842	177	44.21
ENSDART00000019233	.	2607	0	0	0	0	0	0	0	0	0	0	0	0	0	0	0	0	0	0
[truncated: 51,392 more rows]

## Sheet: X. tropicalis
Gene_id	Histone?	Length	X0h_counts	X0h_tpm	X2h_counts	X2h_tpm	X3.5h_counts	X3.5h_tpm	X4.5h_counts	X4.5h_tpm	X5h_counts	X5h_tpm	X5.5h_counts	X5.5h_tpm	X6.5h_counts	X6.5h_tpm	X7.5h_counts	X7.5h_tpm	X8.5h_counts	X8.5h_tpm	X9.5h_counts	X9.5h_tpm	X10.5h_counts	X10.5h_tpm
mir-427_locus		105234	3	NA	47	NA	23543	NA	287323	NA	603956	NA	531991	NA	256610	NA	76034	NA	20859	NA	9600	NA	2980	NA
XBXT10g005925	Protein B4	889	10617	1482.29	11984	1685.5	7565	1732.67	10367	1700.64	11101	1572.69	7322	1232.14	5612	732.033	2307	327.364	993	165.004	531	94.862	281	51.328
XBXT10g000305	Histone H4	483	1874.45	589.457	1696.23	537.964	948.035	491.114	1641.75	607.256	2261.48	727.842	1981.56	761.033	3706	1090.55	3396.62	1083.32	2098.8	783.662	1511.76	618.707	1906.88	784.805
XBXT10g000713	Histone H4	456	27.049	9.269	32.551	11.251	37.114	20.961	317.001	127.821	517.272	181.649	498.158	208.936	531.632	170.543	425.557	147.835	333.518	135.662	387.105	173.046	243.251	109.087
XBXT10g001414	Histone H4	381	1888.62	858.679	1865.37	854.475	1186.72	890.52	2453.79	1312.3	3103.52	1450.76	2268.48	1272.25	5267.77	2241.13	5230.72	2406.36	4289.75	2306.39	2066.42	1236.23	2627.82	1561.23
XBXT10g001419	Histone H4	392	1439.95	625.002	1298.66	568.194	760.099	544.501	1608.6	821.681	2121.61	946.343	2109.33	1127.71	4058.96	1649.28	4457.56	1959.69	2988.39	1535.65	1540.11	878.412	1924.91	1092.27
XBXT10g004914	Histone H4	399	5167.65	2180.09	4838.59	2057.56	3516.3	2447.62	5627.07	2794.46	8479.05	3673.6	8436.81	4381.14	15083.2	5955.66	17748.3	7585.1	11867.4	5929.6	6660.09	3688.84	7624.48	4205.77
XBXT10g004961	Histone H4	387	10.521	4.663	9.375	4.188	10.509	7.686	18.767	9.786	20.711	9.435	36.382	19.874	57.9	24.019	42.206	18.942	20.953	10.989	10.374	6.046	15.631	9.056
XBXT10g005513	Histone H4	407	21177.3	8655.49	25525.8	10516.3	12942.4	8725.41	24942.2	12002.2	31395.1	13174.3	26495.4	13317.1	46401.5	17747.6	44232.3	18314.9	33392.5	16168.7	23384.1	12536.1	24853.5	13285
XBXT10g010658	Histone H4	384	6572.33	2949.81	7819.79	3537.31	3411.46	2527.21	7620.67	4023.71	10867.2	5014.5	7975.59	4414.55	22161.1	9308.73	17568	7980.68	12980.3	6891.68	9673.01	5711.16	8517.62	4997.12
XBXT10g011046	Histone H4	388	1968.36	868.639	2586.66	1150.68	1606.27	1169.96	2944.05	1528.91	4467.69	2026.68	2314.62	1258.78	6174.25	2550.38	5532.1	2472.63	5334.91	2786.63	2484.45	1441.88	3585.65	2068.78
XBXT10g011502	Histone H4	395	3923.19	1682.11	3903.82	1687.26	2088.27	1477.4	3650.46	1842	4576.51	2015.69	4278.29	2258.85	10845.2	4352.56	10542.5	4578.58	7402.75	3757.97	4549.41	2562.18	5015.43	2811.15
XBXT10g013313	Histone H4	376	6777.57	3148.71	7075.2	3311	4040.73	3098.5	7645.83	4179.14	8974.22	4288.5	9390.04	5384.63	15121.7	6575.12	14745.8	6929.43	8584.98	4716.34	6576.57	4024.22	5741.17	3484.08
XBXT10g013575	Histone H4	388	2082.95	919.211	1781.63	792.558	1163.16	847.21	2491.93	1294.12	3143.5	1425.99	2436.44	1325.03	5332	2202.47	5743.71	2567.21	5268.08	2751.73	2975.68	1726.96	3691.73	2129.99
XBXT10g015243	Histone H4	387	849.79	376.619	824.504	368.299	421.877	308.565	1263.33	658.792	1707.8	777.999	1190.8	650.491	2280.18	945.913	2304.72	1034.33	1668.82	875.223	978.153	570.058	1075.88	623.321
XBXT10g016252	Histone H4	400	266.334	111.923	259.548	109.924	14.691	10.184	170.428	84.304	35.171	15.176	102.524	53.018	179.701	70.666	201.265	85.668	58.361	29.043	160.079	88.295	211.482	116.186
XBXT10g016902	Histone H4	695	7.594	1.445	10.115	1.939	5.044	1.577	85.994	19.232	230.8	44.672	129.845	29.897	192.132	34.174	182.71	35.31	159.937	36.195	139.284	34.085	111.415	27.746
XBXT10g017815	Histone H4	590	801.682	189.694	625.298	149.195	474.701	184.82	962.328	267.841	1235.42	298.142	1042.53	299.632	2250.83	498.217	2361.45	567.418	1776.19	499.695	1032.13	315.595	1403.75	434.927
XBXT10g018031	Histone H4	399	118.897	50.16	0	0	117.292	81.645	124.255	61.706	353.738	153.259	172.625	89.642	337.36	133.208	355.468	151.917	249.855	124.841	0	0	0	0
XBXT10g018157	Histone H4	417	2618.95	1029.97	2187.93	867.476	1587.26	1029.73	2881.51	1334.08	3987.85	1610.31	3639.02	1757.92	5346.64	1968.43	6228.42	2482.24	2822.21	1316	2142.39	1104.01	1807.63	930.159
XBXT10g019232	Histone H4	383	19745.1	8899.73	17625	8005.52	11338.5	8435.93	17926.6	9505.42	23064.4	10688.4	26206.4	14567.9	36499	15396.8	37329.5	17028.7	22928.4	12224.2	17401.9	10319.4	18647.7	10985.1
XBXT10g021307	Histone H4	900	2637.79	362.797	2091.3	289.752	1508.52	340.355	2374.39	383.7	2958.78	412.903	3666.2	607.668	5359.09	688.643	5566.57	778.179	3018.25	494.082	2508.56	441.388	2202.34	396.301
XBXT10g024672	Histone H4	391	4803.14	2093.6	7554.49	3318.69	3346.67	2407.42	6986.63	3583.61	8538.33	3824.2	6041.53	3243.29	14572.5	5945.22	12903.2	5696.14	15891.9	8199.71	10921.1	6256.12	10812.5	6161.11
XBXT10g024721	Histone H4	434	4089.2	1511	4627.07	1724.15	2626.01	1600.03	5071.19	2205.56	6702.73	2541.24	6036.23	2735.75	10352.6	3581.16	9700.43	3634.05	7103.43	3114.61	5866.86	2835.65	6631.22	3206.64
XBXT10g007494	Histone H3.3A	525	1243	346.285	1296	364.117	818	375.16	1133	371.344	1324	376.899	1107	375.66	1484	386.83	1604	453.458	1709	565.685	1960	708.43	2149	783.692
XBXT10g010945	Histone H3.3A	1740	5453	351.146	5329.08	345.459	3561	375.334	5205	393.475	7001	455.655	7500	578.665	13433	807.379	15711	1028.87	12690	973.128	13860	1133.17	13801	1161.88
XBXT10g013457	Histone H3.3A	1796	8045	500.319	7860	492.07	5217	531.015	6950	507.386	8503	534.399	8369	623.493	12966	752.605	15073	953.309	12961	959.892	14333	1131.45	13367	1086.79
XBXT10g013201	Histone H3-like centromeric protein A	1516	4487	336.688	4916	371.381	3275	402.363	4391	386.842	4980	377.896	4351	391.513	4746	332.44	2271	173.286	694	62.009	283	26.991	123	12.068
XBXT10g001823	Histone H3	1676	23.96	1.608	20.466	1.383	26.551	2.917	40.782	3.213	56.663	3.844	51.282	4.125	96.747	6.061	128.756	8.788	30.698	2.453	35.149	2.996	38.224	3.354
XBXT10g002700	Histone H3	497	3608.48	1088.05	4096.12	1245.65	2169.77	1077.75	3979.55	1411.67	4683.35	1444.65	4662.95	1715.59	8319.95	2347.75	6442.42	1970.72	4922.31	1762.86	4128.76	1618.37	3248.28	1282.11
XBXT10g003351	Histone H3	1375	4047.46	338.966	3264.14	275.242	2245.33	307.967	3503.31	344.505	4541.86	384.841	5422.45	544.954	7068.98	552.706	6978.2	594.243	3528.59	351.865	3323.81	354.133	2668.26	292.208
XBXT10g003372	Histone H3	494	242.599	73.801	347.096	106.493	196.332	98.388	342.725	122.657	401.07	124.831	518.774	192.601	909.239	258.85	770.148	237.689	513.277	185.454	383.582	151.734	405.453	161.452
XBXT10g003493	Histone H3	505	810.733	238.87	1034.48	307.354	636.99	309.07	1073.07	371.92	1383.93	416.915	1313.23	471.792	2119.14	584.215	1876.85	561	1453.48	508.608	1025.6	392.563	1150.53	443.666
XBXT10g003610	Histone H3	499	0.034	0.01	4.63	1.4	36.018	17.785	0.002	0.001	0.009	0.003	0.004	0.002	0.004	0.001	0.01	0.003	0.002	0.001	0	0	0.009	0.004
XBXT10g004482	Histone H3	484	267.082	83.736	315.814	99.854	205.003	105.871	301.465	111.162	375.113	120.358	393.018	150.476	933.05	273.723	1022.81	325.247	547.237	203.723	361.065	147.319	522.794	214.5
XBXT10g004566	Histone H3	683	14.05	2.734	22.595	4.432	16.972	5.428	61.375	14.041	94.388	18.692	77.369	18.229	58.604	10.663	44.912	8.878	39.229	9.081	5.451	1.365	5.599	1.426
XBXT10g005202	Histone H3	480	658.304	208.928	1024.56	327.917	546.464	285.724	971.041	362.534	1137.56	369.552	997.836	386.874	1283.92	381.306	1304.44	419.891	923.164	347.895	631.477	260.899	547.834	227.556
XBXT10g005454	Histone H3	491	1204.33	369.618	1527.32	472.827	1151.14	582.006	1461.17	527.629	2146.54	674.179	2126.34	796.728	3217.73	924.236	2917.9	908.628	1859.53	677.818	1569.36	626.513	1546.71	621.443
XBXT10g005575	Histone H3	496	615.551	186.147	798.888	243.652	404.689	201.601	892.363	317.493	1359.89	420.726	1222.33	451.066	2267.99	641.865	1747.99	536.292	1443.37	518.442	1095.79	430.829	1319.74	522.432
XBXT10g005868	Histone H3	487	139.055	43.197	71.063	22.266	93.124	47.655	158.055	57.757	221.678	70.471	141.101	53.525	273.953	79.643	220.221	69.401	178.003	65.663	115.604	46.726	129.892	52.814
XBXT10g007219	Histone H3	502	4.032	1.198	5.788	1.735	6.715	3.287	3.017	1.055	0.192	0.058	4.163	1.509	47.559	13.225	49.252	14.85	1.817	0.641	1.791	0.692	16.892	6.57
XBXT10g007852	Histone H3	510	1681.92	488.526	1986.71	581.868	1183.29	565.932	2166.1	740.154	2324.71	690.284	2016.43	713.973	3739.83	1016.45	4553.44	1341.84	2904.57	1002.09	2046.7	772.018	1858.52	706.606
XBXT10g008666	Histone H3	488	3.526	1.092	3.724	1.163	0	0	0	0	0	0	49.999	18.908	0	0	10.665	3.351	0	0	14.033	5.654	28.296	11.47
XBXT10g009145	Histone H3	499	94.28	28.262	286.94	86.749	375.248	185.291	1735.76	612.106	3471.9	1064.6	2201.43	805.101	3026.15	848.92	2689.17	817.818	2798.5	996.404	2630.15	1024.79	2021.74	793.295
XBXT10g009439	Histone H3	480	6.442	2.044	17.93	5.739	17.658	9.233	0	0	12.223	3.971	46.347	17.97	28.654	8.51	0	0	12.555	4.731	5.969	2.466	0	0
XBXT10g009642	Histone H3	502	242.792	72.153	239.113	71.665	155.274	75.998	314.394	109.911	385.799	117.255	435.464	157.84	859.937	239.133	933.881	281.567	490.926	173.276	426.647	164.755	467.771	181.952
XBXT10g012026	Histone H3	496	314.873	95.22	245.31	74.817	175.169	87.262	319.716	113.751	378.034	116.957	429.429	158.468	706.033	199.815	494.85	151.822	319.533	114.773	309.637	121.739	213.183	84.391
XBXT10g012053	Histone H3	499	353.919	106.095	419.388	126.791	222.297	109.766	505.998	178.437	576.273	176.705	602.407	220.311	1345.49	377.448	915.448	278.402	761.563	271.154	624.569	243.353	797.653	312.985
XBXT10g012070	Histone H3	497	62.695	18.904	78.749	23.948	47.459	23.573	146.452	51.951	111.869	34.508	188.369	69.305	433.141	122.225	502.799	153.805	183.825	65.835	163.848	64.225	126.435	49.904
XBXT10g012958	Histone H3	503	1188.96	352.316	1305.93	390.259	869.553	424.357	1378.11	480.399	1839.58	557.446	1667.44	602.602	2655.04	736.217	2343.23	704.472	1432.31	504.089	1406.1	541.379	1060.43	411.287
XBXT10g013125	Histone H3	1056	35.509	4.033	67.715	7.746	19.318	3.597	87.035	11.612	112.249	12.92	107.265	14.655	98.424	10.441	100.31	11.582	66.269	8.96	38.315	5.554	27.448	4.078
XBXT10g015197	Histone H3	491	51.225	15.721	25.237	7.813	34.426	17.406	80.961	29.235	99.929	31.385	115.123	43.136	202.227	58.086	200.791	62.526	112.181	40.891	33.397	13.333	56.533	22.714
XBXT10g015304	Histone H3	500	4610.5	1378.07	4467.28	1346.62	2947.55	1451.14	3448.86	1212.69	2383.47	728.69	4711.07	1717.79	7364.75	2059.98	6131.15	1859.2	2385.69	846.935	732.741	284.635	1857.83	726.834
XBXT10g015333	Histone H3	1040	3986.77	461.061	4930.55	574.29	2601.97	493.297	5070.59	688.811	6886.59	807.151	5153.32	717.016	9747.25	1052.84	7816.57	918.967	6134.43	844.536	4610.26	680.565	4993.91	755.466
XBXT10g015410	Histone H3	496	97.325	29.432	102.332	31.21	57.681	28.734	100.515	35.762	141.162	43.673	86.028	31.746	282.68	80.001	252.726	77.538	172.943	62.119	110.59	43.48	96.312	38.126
XBXT10g015523	Histone H3	497	5.123	1.545	5.847	1.778	3.396	1.687	6.947	2.464	6.943	2.142	6.48	2.384	14.648	4.133	346.99	106.143	6.561	2.35	7.914	3.102	5.79	2.285
XBXT10g017077	Histone H3	496	3208.23	970.19	4627.76	1411.41	2459.64	1225.3	4758.18	1692.91	5902.3	1826.06	5331.19	1967.32	9450.19	2674.51	8286.88	2542.45	5082.17	1825.46	4005.49	1574.83	3846.99	1522.87
XBXT10g017256	Histone H3	494	805.133	244.928	719.431	220.729	639.612	320.528	790.895	283.052	927.386	288.645	1168.94	433.984	1309.78	372.879	1541.35	475.702	527.817	190.707	513.988	203.319	444.531	177.014
XBXT10g017577	Histone H3	495	48.944	14.845	12.413	3.797	21.588	10.786	31.367	11.193	67.18	20.846	37.066	13.72	87.998	24.977	108.317	33.331	60.169	21.676	39.816	15.702	80.514	31.967
XBXT10g018432	Histone H3	504	1377.26	406.959	1569.34	467.611	977.666	475.757	1509.87	524.795	2052.91	620.272	1885.45	679.366	2910.57	804.719	2211.99	663.088	1518.1	532.76	1327.5	509.639	1117.25	432.076
XBXT10g018576	Histone H3	839	113.658	17.038	136.263	20.578	55.594	13.676	113.521	19.997	140.287	21.35	126.709	22.912	101.102	14.161	93.155	14.191	62.314	11.116	71.288	13.688	66.1	12.965
XBXT10g019935	Histone H3	502	4.032	1.198	5.788	1.735	6.715	3.287	3.017	1.055	0.192	0.058	4.163	1.509	47.559	13.225	49.252	14.85	1.817	0.641	1.791	0.692	16.892	6.57
XBXT10g025050	Histone H3	480	519.422	164.85	570.262	182.517	348.358	182.142	675.503	252.196	841.637	273.418	809.882	314.002	1487.11	441.652	1552.64	499.784	952.948	359.119	641.612	265.086	640.351	265.985
XBXT10g025843	Histone H3	512	123.524	35.675	104.472	30.428	54.382	25.86	133.055	45.209	115.837	34.199	138.085	48.615	338.324	91.434	327.683	96.019	310.672	106.582	184.131	69.055	221.72	83.829
XBXT10g028102	Histone H3	510	106.116	30.822	104.599	30.635	93.353	44.648	157.652	53.87	179.842	53.401	226.841	80.319	429.561	116.75	531.006	156.48	262.593	90.596	179.043	67.536	256.373	97.473
XBXT10g012888	Histone H2B.1	498	10380	3120.58	11342	3438.94	6884	3409.33	8026	2838.63	8468	2604.37	5858	2148.75	5415	1523.57	3582	1092.55	2418	863.444	1903	743.712	1140	448.641
XBXT10g000622	Histone H2B 1.1	609	1157.07	262.223	1186.05	271.026	785.925	292.978	1315.26	350.562	1454.64	336.042	1416.85	389.759	2155.78	456.986	2075.71	477.743	1397.37	376.551	1161.53	339.832	840.121	249.297
XBXT10g000969	Histone H2B 1.1	831	1700.88	258.01	1959.2	299.408	1101.29	274.155	1931.57	344.301	2051.13	315.908	1908.11	349.198	2948.72	417.948	3046.23	469.571	2394.41	432.208	1912.25	371.62	1810.53	359.355
XBXT10g001275	Histone H2B 1.1	503	24980.6	7402.31	30996.7	9262.96	15965.2	7791.28	29922.3	10430.7	33970.4	10294	27044.9	9773.87	38249.4	10606.2	36105.5	10854.8	30554.5	10753.4	24799.2	9548.28	22176.5	8601.18
XBXT10g001611	Histone H2B 1.1	451	0	0	0	0	0	0	0	0	0	0	0	0	0	0	0	0	0	0	0	0	0	0
XBXT10g001940	Histone H2B 1.1	442	7768.63	2791.17	10434	3780.42	4246.54	2515.3	9413.06	3980.77	12880.2	4745.86	10296	4533.22	12276.6	4129.09	13481.8	4911.17	9411.93	4013.39	8893.31	4174.83	8819.97	4147.89
XBXT10g001995	Histone H2B 1.1	553	188.786	48.865	259.68	67.779	94.96	40.459	265.917	80.961	352.582	93.159	421.327	132.663	859.36	208.117	895.611	235.333	888.188	273.256	657.056	220.243	753.287	255.289
XBXT10g002662	Histone H2B 1.1	504	0	0	0	0	0	0	0	0	0	0	0	0	0	0	0	0	0	0	0	0	0	0
XBXT10g004138	Histone H2B 1.1	590	4.976	1.177	5.071	1.21	5.085	1.98	41.134	11.449	69.651	16.809	34.841	10.014	69.712	15.431	65.014	15.622	60.614	17.052	68.615	20.98	45.225	14.012
XBXT10g004200	Histone H2B 1.1	1034	946.497	110.212	1151.55	135.05	603.919	115.284	1117.36	152.831	1399	165.105	1238.24	173.479	1753.09	190.661	1757.72	208.067	1250.9	173.395	1051.94	156.367	857.281	130.579
XBXT10g005332	Histone H2B 1.1	449	2365.87	830.031	2819.86	997.616	1651.24	954.929	3032.96	1252.17	3379.57	1215.41	2811.52	1207.82	4259.94	1399.05	3690.29	1312.36	2658.26	1106.85	2027.95	928.673	1979.47	908.881
XBXT10g005362	Histone H2B 1.1	495	1484.83	450.35	1835.45	561.452	903.149	451.256	1620.11	578.128	1734.44	538.203	1516.98	561.492	1428.2	405.375	967.142	297.606	699.057	251.84	502.359	198.113	491.654	195.203
XBXT10g005799	Histone H2B 1.1	568	1408.38	351.183	1810.69	455.261	905.68	371.668	1604.37	470.599	1818.61	462.717	1375.65	417	2595.63	605.476	2528.34	640.041	1881.8	557.803	1572.83	507.408	1108.43	361.921
XBXT10g007533	Histone H2B 1.1	579	1551.93	376.834	1949.14	477.257	1016.83	406.306	1932.98	552.1	2177.26	539.358	1769.02	521.953	3236.41	735.192	3233.53	797.228	2413.33	696.648	2067.41	649.109	1559.06	495.701
XBXT10g008680	Histone H2B 1.1	402	758.54	316.239	1013.04	425.65	465.825	320.331	831.882	408.239	983.771	421.043	692.231	355.058	1126.58	439.446	791.849	334.398	892.66	440.682	522.922	286.1	355.984	194.033
XBXT10g009331	Histone H2B 1.1	446	1834.34	650.115	2101.94	751.176	1115.54	651.77	1915.89	799.061	2330.07	846.637	1704.28	739.871	3009.89	998.554	3040.86	1092.59	2606.09	1096.12	2022.53	936.049	2119.68	983.156
XBXT10g009478	Histone H2B 1.1	504	0	0	0	0	0	0	0	0	0	0	0	0	0	0	0	0	0	0	0	0	0	0
XBXT10g009512	Histone H2B 1.1	594	1140.13	267.297	1257.46	297.27	736.305	284.018	1484.34	409.311	1594.33	381.187	1639.91	466.933	2497.73	547.756	2074.29	493.842	1468.38	409.299	1411.86	427.627	1238.48	380.185
XBXT10g009676	Histone H2B 1.1	1334	399.445	34.621	537.339	46.894	265.459	37.685	575.454	58.568	666.342	58.442	526.51	54.776	937.552	75.869	799.894	70.495	719.443	74.247	554.562	61.169	716.144	81.169
XBXT10g010477	Histone H2B 1.1	727	541.527	97.209	729.777	132.025	336.737	99.292	737.531	155.62	852.796	155.662	647.898	140.643	1251.12	209.945	1119.22	204.114	1164.28	248.656	985.728	227.367	1171.97	275.351
XBXT10g010659	Histone H2B 1.1	504	0	0	0	0	0	0	0	0	0	0	0	0	0	0	0	0	0	0	0	0	0	0
XBXT10g010763	Histone H2B 1.1	432	856.226	318.676	1001.2	375.769	554.131	340.075	896.038	392.517	1029.26	393.06	1009.08	460.737	1806.84	629.452	1341.29	506.059	1149.1	507.373	1041.41	507.096	1225.97	597.094
XBXT10g010773	Histone H2B 1.1	583	40.676	9.784	27.692	6.716	6.662	2.637	24.938	7.055	61.993	15.21	141.179	41.257	79.151	17.809	19.338	4.723	65.7	18.788	14.968	4.654	13.801	4.347
XBXT10g011200	Histone H2B 1.1	450	0	0	0	0	7.987	4.603	0	0	0	0	0	0	0	0	0	0	0	0	0	0	0	0
XBXT10g011538	Histone H2B 1.1	1095	0	0	0	0	0	0	42.634	5.45	70.742	7.801	81.521	10.669	71.039	7.221	77.537	8.58	102.871	13.329	120.412	16.717	127.968	18.218
XBXT10g012072	Histone H2B 1.1	445	1857.08	660.426	1754.2	629.1	1143.94	670.626	1545.19	646.696	1725.9	629.296	1826.94	795.912	3157.64	1051.12	3110.61	1121.46	2063.41	870.87	1744.6	810.282	1264.08	588.303
XBXT10g012804	Histone H2B 1.1	679	313.852	61.547	203.515	40.226	169.652	54.678	300.381	69.251	282.701	56.42	404.474	96.046	752.27	137.938	649.085	129.297	361.404	84.301	322.655	81.437	346.054	88.837
XBXT10g013083	Histone H2B 1.1	634	564.499	121.198	526.26	113.908	336.209	118.687	614.135	155.056	680.896	148.931	721.47	187.851	983.048	197.371	1077.81	235.03	725.789	185.31	530.132	146.759	583.737	164.087
XBXT10g013159	Histone H2B 1.1	655	587.597	120.811	680.114	140.956	359.506	121.509	571.576	138.181	798.582	167.181	742.577	185.021	1198.71	230.452	1366.71	285.42	1011.15	247.267	882.249	233.683	709.903	191.069
XBXT10g013656	Histone H2B 1.1	436	2943.42	1079.91	3638.35	1346.1	1875.41	1134.51	3356.02	1449.43	3527.28	1327.72	3369.2	1515.96	4672.07	1604.53	4782.34	1779.03	4035.85	1757.22	3202.78	1536.62	2898.5	1391.81
XBXT10g013931	Histone H2B 1.1	464	2053.14	685.447	2539.86	855.152	1191.42	655.415	2283.94	897.065	2403.93	821.953	2117.15	864.4	2806.63	876.994	2575.49	871.696	1961.59	777.494	1523.85	663.149	1758.21	768.133
XBXT10g014101	Histone H2B 1.1	458	1550.98	528	1971.36	676.854	964.806	541.333	1961.49	785.738	2008.88	700.736	1753.15	730.288	2492.7	794.342	2146.61	740.873	2391.54	966.396	1792.08	795.723	2057.43	916.547
XBXT10g014656	Histone H2B 1.1	506	2316.82	680.677	2892.83	857.019	1558.7	754.086	2727.52	942.624	2612.94	784.911	4098.33	1468.13	4130.82	1135.5	5769.75	1719.68	3017.88	1053.02	3277.08	1250.65	2887.67	1110.38
XBXT10g014913	Histone H2B 1.1	727	2605.43	467.698	3006.69	543.944	1623.59	478.74	3035.45	640.483	3403.09	621.17	2683.16	582.448	4700.84	788.827	4539.79	827.931	3296.28	703.987	2836.38	654.237	1755.26	412.392
XBXT10g014916	Histone H2B 1.1	935	1253.77	164.649	1525.69	201.822	805.938	173.592	1510.01	232.979	1796.45	239.301	1534.92	242.806	2164.46	265.543	2231.33	297.853	1888.18	295.145	1744.07	292.837	1438.75	247.193
XBXT10g015165	Histone H2B 1.1	482	1348.32	425.299	1659.65	527.96	819.201	425.68	1683.67	624.698	1902.15	614.093	1554.2	598.753	2997.82	884.859	2644.53	846.037	2979.53	1115.93	2409	989.045	2691.6	1111.16
XBXT10g015467	Histone H2B 1.1	774	2237.09	370.827	2480.72	414.371	1356.83	369.298	2468.66	480.985	2811.35	473.551	2412.52	483.049	3903.55	604.768	3643.21	613.67	3204.7	632.13	2665.21	566.889	2278.81	494.391
XBXT10g015991	Histone H2B 1.1	731	1199.55	213.82	1437.75	258.28	696.275	203.86	1478.63	309.808	1681.43	304.749	1545.83	333.174	2295	382.408	2026.11	366.919	1658.86	351.812	1536.91	351.971	1734.26	404.607
XBXT10g017353	Histone H2B 1.1	429	0	0	6.537	2.48	0	0	0	0	0	0	0	0	10.578	3.726	3.746	1.429	3.139	1.401	3.116	1.534	0	0
XBXT10g017406	Histone H2B 1.1	485	2418.41	755.897	3181.17	1002.83	1525.19	785.262	2709.95	996.288	3223	1030.9	2413.7	921.28	3975.36	1162.69	4016.51	1273.37	3302.89	1225.85	2424.95	986.297	1928.43	788.829
XBXT10g017890	Histone H2B 1.1	1158	78.296	7.984	123.3	12.661	55.652	9.299	194.137	23.249	258.473	26.691	239.994	29.409	325.15	30.961	247.951	25.705	186.397	22.628	238.227	30.962	158.219	21.1
XBXT10g018305	Histone H2B 1.1	470	637.614	208.805	794.662	262.436	408.5	220.432	794.28	306.011	1080.07	362.183	787.206	315.133	1392.19	426.694	1406.38	467.001	1107.59	430.63	1028.38	438.8	899.658	385.566
XBXT10g018591	Histone H2B 1.1	448	3308.22	1164.6	3886.88	1379.81	2227.9	1292.82	3843	1592.03	4027.19	1453.28	3672.09	1583.05	5017.75	1653.49	4854.37	1732.25	3163.19	1321.56	2856.65	1312.78	2272.31	1046.88
XBXT10g018663	Histone H2B 1.1	477	10558.4	3382.18	11827.4	3820.81	6475.31	3417.6	12044.8	4539.02	14380.2	4716.11	12677.1	4961.59	20322.4	6092.23	19384.4	6297.71	13289.8	5054.68	9550.68	3984.12	9525.88	3993.66
XBXT10g018710	Histone H2B 1.1	478	2247.22	717.633	2946.57	948.937	1496.01	787.115	3142.44	1180.58	3565.64	1165.71	2587.47	1009.5	3844.19	1148.81	3755.52	1216.33	2881.68	1092.59	2263.47	941.162	2148.93	898.112
XBXT10g018961	Histone H2B 1.1	506	1176.02	345.513	1287.28	381.367	539.069	260.797	1191.32	411.719	1458.95	438.259	1339.12	479.709	1883.81	517.833	1497.73	446.4	940.314	328.1	596.757	227.743	395.467	152.066
XBXT10g018966	Histone H2B 1.1	455	2699.65	928.204	3458.43	1199.32	1710.11	969.083	3338.17	1350.58	3894.9	1372.36	3443.76	1449.28	5323.21	1713.39	4718.79	1644.76	3647.49	1488.51	2704.58	1213.22	2357.27	1060.71
XBXT10g019012	Histone H2B 1.1	823	0	0	2.398	0.371	0	0	33.841	6.105	62.405	9.728	64.513	11.951	51.223	7.348	61.8	9.641	53.234	9.725	57.173	11.247	86.033	17.282
XBXT10g019063	Histone H2B 1.1	457	779.445	266.239	953.162	328.355	431.79	243.077	847.592	340.632	1079.45	377.799	842.12	351.992	1225.06	391.692	883.932	306.075	772.928	313.361	876.276	390.407	823.122	367.911
XBXT10g019230	Histone H2B 1.1	646	203.331	42.58	245.43	51.811	183.171	63.058	412.365	101.538	421.993	89.996	362.895	92.121	821.262	160.812	685.02	145.7	661.152	164.652	520.718	140.528	589.697	161.663
XBXT10g019250	Histone H2B 1.1	477	6025	1930	6946.21	2243.96	3564.28	1881.19	7033.86	2650.68	7734.46	2536.59	6871.85	2689.51	8690.89	2605.35	8187.29	2659.93	7019.85	2669.94	5877.56	2451.86	6484.54	2718.6
XBXT10g019878	Histone H2B 1.1	504	0	0	0	0	0	0	0	0	0	0	0	0	0	0	0	0	0	0	0	0	0	0
XBXT10g024975	Histone H2B 1.1	434	856.302	316.413	1079.95	402.415	542.239	330.386	1162.09	505.415	1290.6	489.312	1098.06	497.665	1867.6	646.037	1656.35	620.515	1588.96	696.706	1526.99	738.044	1163.43	562.597
XBXT10g000949	Histone H2B	700	259.67	48.943	269.154	51.126	176.771	54.745	272.126	60.293	341.339	65.45	358.655	81.808	479.778	84.543	506.914	97.063	377.544	84.652	328.229	79.564	340.86	84.097
XBXT10g016140	Histone H2B	638	780.41	166.155	730.571	156.805	494.877	173.228	764.662	191.445	830.651	180.148	769.389	198.626	1108.83	220.762	869.213	187.958	719.499	182.169	554.18	152.115	758.39	211.393
XBXT10g007205	Histone H2AX	598	4999	1161.31	5216	1221.83	2995	1144.67	4316	1179.28	4706	1114.74	4582	1292.52	6476	1407.25	6846	1615.06	6186	1708.58	5383	1615.36	4212	1281.21
XBXT10g008195	Histone H2AX	647	9327.48	1949.27	9146.98	1926.96	5879.89	2020.01	6932.78	1703.6	6741.31	1434.69	4828.6	1223.18	3479.9	680	1568.93	333.018	825.718	205.219	435.296	117.228	155.962	42.668
XBXT10g016899	Histone H2AX	681	7524.52	1469.95	8504.02	1674.4	4833.11	1551.71	6049.22	1389.24	5250.69	1043.84	3541.4	837.661	2305.1	421.041	1072.07	212.737	602.282	139.956	289.704	72.834	137.038	35.044
XBXT10g009051	Histone H2A.Z-like	865	11666	1684.23	11679	1698.64	7176	1699.81	8909	1511.33	10818	1585.21	9677	1684.55	13638	1839.62	15573	2284.89	15821	2718.33	20187	3730.89	18625	3518.13
XBXT10g013153	Histone H2A.V	895	76	10.524	79	11.02	52	11.813	85	13.83	100	14.051	103	17.19	167	21.605	238	33.498	211	34.775	293	51.91	283	51.27
XBXT10g000116	Histone H2A type 1	490	1061.62	326.806	820.536	254.792	486.835	246.89	702.743	254.506	1043.87	328.832	1389.13	522.114	2323.85	669.513	2229.89	696.426	1148.08	419.738	1025.71	410.756	1247.47	502.673
XBXT10g000563	Histone H2A type 1	468	3045.83	1003.81	3159.85	1050.26	1954.23	1061.29	2884.84	1118.49	3779.33	1275.59	3568.18	1437.87	5940.47	1832.5	5146.72	1719.88	3793.1	1484.23	3051.25	1310.49	3664.11	1580.36
XBXT10g000727	Histone H2A type 1	495	19088.2	5789.48	22650.5	6928.62	12215.9	6103.64	18549.2	6619.18	23079.1	7161.51	22450.7	8309.86	29371.1	8336.6	26884.7	8272.87	19653.6	7080.37	16173.8	6378.39	12660.5	5026.64
XBXT10g000948	Histone H2A type 1	472	2324	756.266	2049.11	672.39	708.033	379.627	1421.7	544.25	3608.52	1202.34	1385.65	551.131	4330.06	1318.7	3695.59	1219.45	2320.28	896.41	2770.97	1174.59	1700.96	724.434
XBXT10g001323	Histone H2A type 1	474	1208.7	390.858	1322.94	431.394	840.53	447.823	1332.5	506.901	1598.79	529.357	1823.13	720.462	3211.09	971.758	2957.24	969.775	2372.61	910.842	1909.28	804.133	2025.84	857.347
XBXT10g001407	Histone H2A type 1	453	4287.79	1484.13	5058.5	1765.68	2544.22	1451.51	4296.04	1749.86	5255.45	1864.34	5118.47	2168.8	7621.83	2469.58	7216.31	2532.14	4866.34	1999.22	4296.92	1940.74	3584.35	1623.62
XBXT10g002121	Histone H2A type 1	468	1268.62	418.095	1357.3	451.134	798.997	433.914	1442.76	559.38	1794.67	605.732	2242.61	903.702	4366.58	1346.99	4368.15	1459.71	3295.56	1289.55	2731.93	1173.35	2926.66	1262.3
XBXT10g004092	Histone H2A type 1	765	3966	667.203	4630	784.91	2623	724.586	4003	791.563	4667	797.911	4042	821.523	5612	882.425	5250	897.468	3783	757.276	2574	555.783	1987	437.511
XBXT10g004637	Histone H2A type 1	472	1459.61	474.98	1773.47	581.944	1007.47	540.174	1664.27	637.11	2317.77	772.265	1971.38	784.101	3772.04	1148.76	3325.74	1097.41	2904.23	1122.01	2422.87	1027.03	2873.54	1223.83
XBXT10g005130	Histone H2A type 1	709	54.317	10.07	59.188	11.059	14.756	4.495	98.653	21.499	166.409	31.38	104.746	23.495	229.264	39.735	205.369	38.681	175.784	38.771	114.047	27.185	91.361	22.17
XBXT10g005307	Histone H2A type 1	467	2951.92	976.021	3583.79	1194.99	1915.41	1043.54	2921.43	1136.37	3715.91	1258.23	3368.35	1361.76	5901.77	1826.37	5671.1	1901.16	4556.04	1788.5	4509.39	1943.11	2955.57	1278.85
XBXT10g005328	Histone H2A type 1	475	4098.94	1321.28	5151.58	1674.62	2411.95	1281.01	4755.41	1803.36	5800.47	1914.48	5413.41	2132.42	9102.07	2745.9	7819.42	2556.4	6226.32	2382.79	4537.37	1904.9	3763.63	1587.73
XBXT10g005357	Histone H2A type 1	1158	982.629	100.196	1112.88	114.275	629.749	105.224	1177.77	141.044	1534.43	158.454	1557.12	190.813	2505.74	238.595	2526.35	261.904	1793.54	217.73	1543.91	200.662	1459.68	194.666
XBXT10g005484	Histone H2A type 1	476	58.943	18.94	40.497	13.124	83.086	43.991	1156.63	437.241	2776.01	913.295	2807.5	1102.33	2301.36	692.089	2513.25	819.087	1876.52	715.968	2142.59	896.69	1463.6	615.497
XBXT10g005548	Histone H2A type 1	1208	659.466	64.034	531.589	51.978	325.511	51.786	831.859	94.859	1160.28	114.068	1519.39	177.233	1781.52	161.528	1831.7	180.833	1071.28	123.847	917.031	113.44	784.124	99.576
XBXT10g005628	Histone H2A type 1	479	2680.85	853.451	3743.97	1202.04	1651.69	866.308	2951.21	1105.28	4562.71	1486.94	3395.18	1320.51	5555.76	1655.12	4762.41	1537.66	3673.07	1388.44	2961.84	1227.6	3136.33	1306.83
XBXT10g005922	Histone H2A type 1	476	1705.12	547.902	1662.34	538.717	1055.7	558.947	1740.88	658.104	1982.31	652.173	1887.44	741.08	3230.86	971.616	2653.35	864.747	2140.88	816.83	1498.28	627.041	1760.19	740.226
XBXT10g006276	Histone H2A type 1	472	1064.95	346.552	1400.78	459.651	760.606	407.815	1306.71	500.23	1693.89	564.392	1745.54	694.272	3489.74	1062.79	3174.64	1047.55	2856.03	1103.39	2116.98	897.369	2818.57	1200.42
XBXT10g008488	Histone H2A type 1	471	6760.38	2206.94	7108.76	2340.1	4477.25	2408.23	7735	2970.53	7306.78	2442.33	9573.63	3820.08	11612.8	3547.95	11018.3	3647.3	5854.34	2268.98	3157.51	1342.84	4284.1	1830.36
XBXT10g008952	Histone H2A type 1	894	3.67	0.509	1.833	0.256	7.309	1.663	53.139	8.658	125.612	17.673	99.735	16.668	140.977	18.264	117.619	16.577	67.973	11.218	50.645	8.985	73.273	13.293
XBXT10g009272	Histone H2A type 1	573	425.395	104.791	550.597	136.773	289.522	117.369	536.99	155.602	766.666	192.698	736.451	220.5	1076.35	248.053	979.298	244.935	719.147	210.594	574.269	182.968	561.392	181.079
XBXT10g009525	Histone H2A type 1	486	1047.33	326.351	1225.06	385.001	612.544	314.433	990.536	363.069	1192.04	380.104	1192.15	453.622	1756.92	512.325	1971.82	623.289	1163.64	430.559	1246.81	505.523	994.033	405.395
XBXT10g009741	Histone H2A type 1	487	2777.35	862.784	3216.87	1007.95	1632.5	835.417	2840.32	1037.92	3605.79	1146.27	3308.11	1254.89	4985.5	1449.37	4504.59	1419.59	3336.82	1230.9	2745.56	1109.72	2943.46	1196.81
XBXT10g010169	Histone H2A type 1	479	2343.69	746.115	2459.4	789.621	1501.95	787.767	2387.37	894.113	2976.82	970.114	2777.24	1080.18	4325.73	1288.68	3793.16	1224.71	2406.28	909.59	1924.05	797.464	2118.9	882.896
XBXT10g010273	Histone H2A type 1	468	198.508	65.422	301.843	100.326	141.659	76.931	299.977	116.305	736.789	248.679	800.435	322.55	1695.19	522.927	1410.83	471.457	1411.43	552.292	1138.75	489.086	1407.51	607.073
XBXT10g011109	Histone H2A type 1	469	2591.09	851.204	3199.51	1060	1703.18	922.005	2728.88	1054.68	3545.67	1192.85	2732.2	1097.35	5817.34	1788.7	5542.47	1846.26	4120.49	1607.15	3927.66	1681.36	2215.1	952.346
XBXT10g011782	Histone H2A type 1	480	3105.68	985.659	3474.15	1111.93	1923.3	1005.62	3083.48	1151.2	4172.43	1355.47	3998.91	1550.43	6698.43	1989.34	6600.58	2124.69	5348.11	2015.44	5136.28	2122.09	3724.09	1546.89
XBXT10g012437	Histone H2A type 1	486	1702.57	530.523	1655.38	520.238	1027.48	527.428	1588.97	582.418	1986.66	633.486	2379.21	905.31	3956.37	1153.69	3913.93	1237.19	2534.27	937.709	2198.62	891.44	2452.21	1000.08
XBXT10g012635	Histone H2A type 1	802	1236.01	195.954	1555.04	248.402	804.01	209.242	1234.02	229.925	1426.01	229.636	1011.01	193.488	1070.02	158.534	694.006	111.807	437	82.443	311	63.216	185.001	38.382
XBXT10g013017	Histone H2A type 1	486	8701.97	2711.55	10704.6	3364.15	5860.9	3008.53	9803.22	3593.26	11449.6	3650.94	9060.39	3447.56	18194.1	5305.48	15313.6	4840.61	12221	4521.93	9146.48	3708.48	8937.2	3644.84
XBXT10g013416	Histone H2A type 1	473	2222.72	721	2373.85	776.521	1422.09	760.031	2368.06	903.677	3025.84	1004.95	2914.49	1155.45	4808.5	1459.8	4802.83	1579.89	3235.8	1246.14	2846.54	1202.71	2509.3	1065.32
XBXT10g013763	Histone H2A type 1	482	676.824	213.489	492.554	156.689	504.529	262.168	871.408	323.321	820.483	264.886	1200.46	462.476	1697.6	501.075	1464.22	468.432	1233.35	461.928	1093.99	449.154	935.996	386.402
XBXT10g014030	Histone H2A type 1	948	666.687	86.108	1102.92	143.485	527.886	111.818	1157.56	175.647	1458.1	191.002	1272.69	197.966	2022.42	244.014	1684.04	221.095	1414.62	217.475	1244.32	205.432	911.795	154.066
XBXT10g014249	Histone H2A type 1	479	1557.16	495.722	1051.6	337.63	1081.67	567.333	1079.58	404.323	1074.01	350.007	2025.39	787.749	2960.64	882.008	1508.68	487.113	294.393	111.283	171.543	71.1	173.709	72.38
XBXT10g014395	Histone H2A type 1	496	1267.36	383.258	1596.51	486.918	816.853	406.924	1210.6	430.72	1688	522.237	1751.18	646.22	3077.11	870.856	2527.15	775.341	2095.63	752.728	1986.72	781.113	1427.5	565.088
XBXT10g014510	Histone H2A type 1	499	0.01	0.003	0.01	0.003	0.01	0.005	0.01	0.003	0.01	0.003	0.01	0.004	0.01	0.003	0.01	0.003	0.01	0.004	0.01	0.004	0.01	0.004
XBXT10g014721	Histone H2A type 1	458	3171	1079.51	3581.49	1229.68	1900.55	1066.36	3097.16	1240.67	4052.42	1413.56	3272.19	1363.05	5395.4	1719.34	5137.56	1773.16	3888.87	1571.45	3012.64	1337.67	1848.4	823.428
XBXT10g015257	Histone H2A type 1	468	7754.28	2555.56	9630.46	3200.94	4631.53	2515.26	7078.69	2744.51	8828.89	2979.9	8177.74	3295.38	13316.6	4107.87	13648.3	4560.84	9353.24	3659.91	7137.29	3065.42	6665.25	2874.78
XBXT10g015721	Histone H2A type 1	466	1512.25	501.626	1826.86	611.083	1028.78	562.292	1743.36	680.278	2251.95	764.997	2024.25	821.002	4042.28	1254.93	3726.63	1253.27	3294.38	1297.3	2894.21	1251.2	3023.21	1312.36
XBXT10g015773	Histone H2A type 1	471	3534.27	1153.77	4282.9	1409.87	2473.02	1330.19	3865.98	1484.68	4612.93	1541.9	3904.96	1558.16	6356.34	1941.99	6271.85	2076.12	4110.12	1592.97	3609.73	1535.17	3662.44	1564.76
XBXT10g015839	Histone H2A type 1	481	2214.07	700.499	2411.44	769.469	1530.43	797.708	2333.08	868.329	2463.36	797.749	2480.74	958.752	4412.87	1306.57	4446.33	1426.88	2726	1024.13	2477.53	1020.45	2119.57	877.692
XBXT10g016136	Histone H2A type 1	467	2900.25	958.937	3853.68	1284.99	1797.62	979.365	3564.19	1386.39	4143.91	1403.16	4404.13	1780.51	6289.11	1946.23	6656.08	2231.36	4094.3	1607.24	3518.94	1516.32	3715.49	1607.66
XBXT10g016177	Histone H2A type 1	464	1576.89	526.449	1934.44	651.311	1083.28	595.926	1760.51	691.474	2231.08	762.854	1982.62	809.474	3678.2	1149.34	3265.76	1105.32	2105.48	834.526	1755.77	764.076	1286.45	562.028
XBXT10g016633	Histone H2A type 1	1455	497.963	39.126	672.796	53.224	372.152	47.882	640.879	59.124	684.07	54.365	585.151	55.15	1042.76	76.487	822.213	65.693	905.437	84.712	728.593	72.791	770.528	79.163
XBXT10g019040	Histone H2A type 1	483	2356.4	741.014	2897.27	918.881	1601.2	829.475	2608.45	964.822	3276.07	1054.38	3289.49	1263.35	6540.17	1924.55	5674.56	1809.85	5485.73	2048.29	4544.63	1859.95	4601.69	1893.9
XBXT10g019389	Histone H2A type 1	487	3749	1164.63	4773.8	1495.79	2450.6	1254.07	4236.68	1548.19	5788.23	1840.06	5020.33	1904.4	9758.03	2836.83	9342.58	2944.25	7256.68	2676.88	6252.11	2527.02	4822.07	1960.66
XBXT10g019556	Histone H2A type 1	468	2955.51	974.042	4315.83	1434.48	1648.2	895.095	3442.39	1334.66	5002.12	1688.3	2791.71	1124.97	2675.19	825.235	4316.25	1442.36	1695.35	663.39	2006.97	861.979	404.821	174.603
XBXT10g019882	Histone H2A type 1	479	2112.61	672.551	2345.97	753.201	1359.32	712.961	2132.16	798.531	2623.61	855.005	2589.56	1007.18	4383.11	1305.78	4506.64	1455.07	2920.35	1103.91	2444.89	1013.34	2179.48	908.138
XBXT10g020561	Histone H2A type 1	496	855.371	258.67	1048.91	319.906	377.231	187.922	278.867	99.218	341.913	105.782	180.389	66.568	942.316	266.686	769.501	236.087	683.996	245.684	664.861	261.401	358.136	141.772
XBXT10g022644	Histone H2A type 1	461	4506.75	1519.25	5128.65	1743.69	2929.27	1627.27	4539.12	1800.39	5726.01	1977.44	5587.62	2304.16	7460.61	2354.03	8076.06	2760	6788.39	2716.62	6226.79	2737.29	5410.67	2386.95
XBXT10g022777	Histone H2A type 1	494	6245.43	1899.91	7468.97	2291.55	3903.29	1956.05	6541.18	2341.01	7966.25	2479.46	7292.29	2707.35	10509.5	2991.93	9784.77	3019.84	7834.87	2830.84	6882.13	2722.38	5196.4	2069.22
XBXT10g024841	Histone H2A type 1	483	1538.23	483.726	2177.3	690.539	1221.04	632.54	2100.08	776.784	2570.17	827.192	2532.71	972.709	4687.7	1379.43	4522.06	1442.27	3716.13	1387.55	3055.4	1250.47	2864.94	1179.11
XBXT10g026357	Histone H2A type 1	572	29.79	7.356	20	4.98	2.154	0.875	21.889	6.358	31.222	7.866	53.914	16.182	88.942	20.547	95.267	23.885	61.22	17.971	30.066	9.603	24.385	7.885
XBXT10g027172	Histone H2A type 1	485	2904.68	907.886	3348.49	1055.57	1834.58	944.554	3308.19	1216.22	4153.91	1328.66	3999.51	1526.56	7056.43	2063.82	7139.67	2263.53	4998.7	1855.24	4304.17	1750.63	3920.45	1603.67
XBXT10g002341	Histone H1C	762	172.576	29.177	170.232	29.003	225.14	62.505	392.521	78.006	249.685	42.903	376.72	76.954	1039.49	164.265	1113.49	191.294	736.06	148.077	578.635	125.574	975.284	215.817
XBXT10g002760	Histone H1C	807	1521.15	239.293	1830.39	290.121	849.139	219.269	1609.95	297.645	1520.9	243.007	1575.57	299.18	2464.1	362.25	2945.21	470.82	1742.22	326.143	1285.48	259.242	1163.16	239.448
XBXT10g003848	Histone H1C	687	838.321	161.904	1016.58	197.875	546.154	173.342	890.804	202.247	1002.08	196.926	835.686	195.381	1878.51	339.203	1580.92	310.151	853.828	196.153	518.829	128.928	349.361	88.321
XBXT10g004211	Histone H1C	770	3732.09	622.702	4848.31	815.167	2301.71	630.591	4217.46	827.118	5063.57	858.548	4207.59	848.071	5718.79	891.825	5501.25	932.714	3339.91	663.102	2810.55	601.794	2160.85	471.88
XBXT10g004988	Histone H1C	750	1652.15	285.006	2176.16	378.319	1124.66	318.625	1998.64	405.281	2503.06	438.933	1943.56	405.212	3244.66	523.196	3103.09	543.94	2342.51	480.835	1741.55	385.77	1749.49	395.033
XBXT10g006780	Histone H1C	694	742.123	141.449	935.468	179.694	493.812	154.662	899.858	201.622	1030.68	199.862	957.522	220.89	1507.35	268.61	1612.9	312.287	1013.09	229.698	753.866	184.836	610.926	152.425
XBXT10g009047	Histone H1C	772	1368.72	227.625	1392.03	233.281	799.45	218.302	1206.61	235.862	1455.79	246.027	1530.59	307.478	2418.74	375.957	2677.8	452.527	1717.05	339.796	1247.33	266.19	1343.65	292.461
XBXT10g009408	Histone H1C	806	1716.57	270.454	1877	297.971	1041.62	269.391	1827.01	338.299	2236.86	357.959	2196.15	417.674	2931.81	431.678	2914.88	466.692	1744.39	327.055	1317.87	266.193	1175.08	242.278
XBXT10g009814	Histone H1C	764	922.996	155.533	971.582	164.983	459.697	127.2	731.31	144.851	1004.59	172.04	1009.2	205.46	1687.26	265.744	1827.57	312.933	1361.27	272.947	917.291	198.397	974.581	214.946
XBXT10g010246	Histone H1C	762	363.81	61.508	320.338	54.577	224.248	62.257	345.765	68.714	455.264	78.228	323.802	66.144	729.22	115.235	565.905	97.221	503.223	101.236	354.058	76.837	542.13	119.966
XBXT10g010418	Histone H1C	756	129.922	22.187	208.667	35.91	115.842	32.486	132.559	26.609	150.825	26.18	152.795	31.531	176.757	28.214	232.254	40.302	115.286	23.426	103.053	22.594	50.405	11.267
XBXT10g012640	Histone H1C	828	749.57	114.214	799.513	122.733	440.522	110.159	745.031	133.399	943.182	145.924	770.423	141.635	1764.72	251.256	1690.15	261.703	883.604	160.213	632.852	123.548	404.238	80.595
XBXT10g012963	Histone H1C	733	1157.44	205.594	1227.97	219.827	587.512	171.412	1100.64	229.803	1534.28	277.098	1499.51	322.046	2737.78	454.589	2954.5	533.194	1904.54	402.508	1702.2	388.437	1276.78	296.841
XBXT10g013917	Histone H1C	757	653.711	111.446	872.612	149.918	288.648	80.812	582.756	116.781	915.122	158.574	800.459	164.902	1422.22	226.635	1638.62	283.868	1126.16	228.453	614.821	134.565	625.885	139.663
XBXT10g014181	Histone H1C	778	966.688	159.203	1153.61	191.444	658.502	178.067	1037.9	200.908	1291.79	216.176	1111.52	221.099	1757.94	270.586	1845.72	308.885	1063.59	208.437	910.1	192.307	648.159	139.707
XBXT10g015284	Histone H1C	765	848.426	142.731	950.636	161.158	530.803	146.631	946.914	187.245	1138.07	194.575	990.473	201.31	1671.34	262.8	1489.33	254.596	1086.23	217.439	653.936	141.199	755.841	166.426
XBXT10g015300	Histone H1C	744	1174.88	204.757	1388.4	243.856	683.609	195.674	1377.23	282.143	1671.83	296.211	1340.27	282.345	2410.38	392.666	2157.76	382.106	1673.08	346.943	1173.25	262.601	1263.53	288.236
XBXT10g017105	Histone H1C	740	506.836	88.941	594.888	105.207	303.423	87.454	575.64	118.737	642.152	114.565	550.129	116.703	1491.93	244.726	1377.9	245.681	822.177	171.668	740.327	166.862	573.246	131.669
XBXT10g024633	Histone H1C	747	1382.7	239.745	1661.01	290.241	961.496	273.8	1630.45	332.315	2161.72	381.032	1931.89	404.868	3573.14	579.102	3256.79	573.784	2206.55	455.24	1645.93	366.479	1391.95	315.905
XBXT10g024726	Histone H1C	706	376.396	70.163	449.482	84.439	241.569	73.987	450.777	98.775	582.574	110.466	544.729	122.864	1006.34	175.376	1207.4	228.659	677.089	150.16	441.512	105.827	317.127	77.379
XBXT10g000464	Histone H1B	854	1701.51	249.545	1976.41	292.015	1029.39	247.72	1937.04	333.814	1980.07	294.786	1958.2	346.342	3192.38	437.461	2948.88	439.507	2179.87	380.476	1808.26	339.578	1581.33	303.446
XBXT10g000646	Histone H1B	771	1085.7	180.853	1477.91	248.079	694.134	189.856	1129.29	221.109	1384.75	234.408	1148.15	231.035	1897.63	295.442	2119.02	358.684	1155.03	228.942	987.542	211.1	858.945	187.267
XBXT10g001418	Histone H1B	775	1113.62	184.297	1412.98	235.634	690.654	187.673	1148.15	223.336	1048.67	176.35	958.028	191.506	1369.53	211.831	1709.69	287.515	735.332	144.809	607.061	128.908	235.155	50.934
XBXT10g001563	Histone H1B	854	1716.12	251.688	1841.93	272.146	1051.69	253.086	1752.77	302.059	2023	301.178	2108.47	372.92	3404.98	466.594	3396.67	506.247	2166.3	378.106	1687.88	316.971	1673.32	321.1
XBXT10g002990	Histone H1B	777	441.866	72.889	534.913	88.914	244.908	66.334	380.036	73.684	561.519	94.12	486.149	96.862	842.689	129.919	1013.9	169.953	838.009	164.495	617.64	130.721	718.897	155.206
XBXT10g004165	Histone H1B	1325	298.11	26.038	302.972	26.645	119.953	17.161	346.537	35.542	453.456	40.08	395.654	41.482	586.095	47.795	570.227	50.642	430.12	44.731	429.083	47.697	349.293	39.896
XBXT10g004700	Histone H1B	753	28.075	4.819	155.233	26.85	37.749	10.64	95.176	19.202	32.697	5.704	28.174	5.844	39.087	6.271	125.535	21.894	75.109	15.339	0	0	0	0
XBXT10g005879	Histone H1B	781	165.238	27.081	248.669	41.068	126.66	34.084	197.936	38.129	224.603	37.403	221.512	43.847	485.177	74.318	407.2	67.817	327.023	63.779	232.521	48.891	285.499	61.24
XBXT10g007137	Histone H1B	815	318.142	49.438	349.192	54.67	264.906	67.565	359.145	65.585	418.739	66.081	480.606	90.131	616.567	89.532	752.355	118.803	674.845	124.788	546.408	108.825	547.948	111.42
XBXT10g007216	Histone H1B	777	6743.14	1112.33	7101.82	1180.48	3861.54	1045.91	6415.84	1243.94	7396.38	1239.75	7059.03	1406.47	10187.2	1570.59	9893.58	1658.4	6116.57	1200.64	4541.34	961.16	4325.78	933.911
XBXT10g008748	Histone H1B	875	0	0	0	0	6.513	1.521	0	0	0	0	0	0	0	0	6.448	0.933	0	0	6.627	1.207	0	0
XBXT10g009503	Histone H1B	779	393.175	64.647	494.733	81.969	298.045	80.464	381.134	73.657	489.914	81.852	405.074	80.444	806.266	123.901	707.902	118.278	537.944	105.253	418.494	88.284	536.389	115.428
XBXT10g009886	Histone H1B	750	3.835	0.662	0	0	0	0	0	0	7.111	1.247	0	0	6.575	1.06	10.639	1.865	0	0	0	0	0	0
XBXT10g010287	Histone H1B	734	232.422	41.213	262.718	46.949	112.278	32.701	230.626	48.068	240.942	43.439	224.562	48.144	440.41	72.999	458.371	82.578	360.433	76.042	281.141	64.042	266.546	61.863
XBXT10g010672	Histone H1B	756	58.333	9.961	109.508	18.846	45.272	12.696	77.136	15.484	164.85	28.614	212.64	43.88	194.749	31.086	192.215	33.354	114.454	23.257	165.692	36.327	110.467	24.692
XBXT10g012672	Histone H1B	779	2958.29	486.412	3395.37	562.559	1795.46	484.727	3045.64	588.595	3583.49	598.708	3682.36	731.284	5032.75	773.395	5480.27	915.655	3476.92	680.288	2615.46	551.746	2505.35	539.138
XBXT10g015409	Histone H1B	763	1679.32	283.444	1614.26	274.57	973.181	269.732	1558.75	309.256	2007.06	344.294	1698.17	346.308	2786.81	439.652	2616.73	448.803	1600.47	321.442	1208.56	261.837	1079.53	238.488
XBXT10g016358	Histone H1B	775	297.088	49.166	313.563	52.291	226.431	61.529	263.162	51.19	300.892	50.6	290.588	58.087	527.216	81.547	639.944	107.618	453.703	89.348	280.136	59.486	429.881	93.111
XBXT10g018860	Histone H1B	854	27.048	3.967	26.995	3.989	18.086	4.352	53.904	9.289	44.722	6.658	71.234	12.599	116.938	16.024	72.11	10.748	27.072	4.725	8.873	1.666	8.995	1.726
XBXT10g020216	Histone H1B	776	252.635	41.742	297.8	49.582	170.633	46.291	230.624	44.788	319.053	53.566	245.059	48.907	450.326	69.541	386.82	64.945	254.676	50.072	183.258	38.85	227.554	49.208
XBXT10g021318	Histone H1B	774	701.979	116.362	657.125	109.764	362.876	98.767	578.561	112.725	743.922	125.308	643.237	128.793	1193.87	184.963	1084.02	182.594	640.627	126.364	568.838	120.992	528.117	114.576
XBXT10g024199	Histone H1B	700	1388.39	261.685	1680.05	319.126	939.265	290.887	1457.29	322.882	1737.91	333.237	1265.72	288.706	2196.66	387.082	2028.85	388.481	1280.79	287.177	1098.03	266.167	944.452	233.014
XBXT10g024275	Histone H1B	772	1431.69	238.098	1926.81	322.901	847.928	231.54	1524.94	298.087	1784.48	301.574	1626.1	326.667	2193.31	340.918	2254.58	381.006	1575.75	311.833	1003.69	214.194	1198.44	260.856
XBXT10g025389	Histone H1B	853	42.677	6.268	29.262	4.33	20.998	5.06	52.784	9.11	42.498	6.336	53.738	9.518	68.173	9.356	73.499	10.97	70.482	12.32	35.787	6.73	36.538	7.021
XBXT10g029070	Histone H1B	780	490.037	80.444	625.799	103.517	319.38	86.084	537.664	103.74	658.908	109.907	529.996	105.08	1161.32	178.174	1111.98	185.492	912.046	178.162	582.029	122.581	747.429	160.583
XBXT10g005191	Histone H1.10	2121	4	0.208	12.004	0.627	7	0.594	228.093	13.89	759	39.772	1305	81.039	3951.54	191.316	7127	376.059	9191	567.885	11428.8	751.824	14097	956.033
XBXT10g016055	Histone H1.10	971	994	124.74	1093	138.155	616	126.765	917.907	135.323	1007	128.142	926	139.91	1404.46	164.638	1856	236.763	1608	240.206	1255.21	201.277	884	145.126
XBXT10g013432	Histone H1.0	2108	73	3.813	94	4.942	47	4.016	73	4.475	98	5.17	85	5.314	110	5.361	103	5.471	117	7.277	193	12.781	304	20.754
XBXT10g015087	Core histone macro-H2A.2	2092	574	30.227	639	33.871	370	31.88	580	35.85	629	33.456	439	27.672	607	29.83	526	28.171	502	31.483	491	32.787	485	33.386
XBXT10g007109	Core histone macro-H2A.1	1973	26	1.459	27	1.525	18	1.653	26	1.713	29	1.644	31	2.083	26	1.362	23	1.313	21	1.403	19	1.353	26	1.907
XBXT10g000001	.	1359	2030	172.278	2404	205.42	1111	154.423	1533	152.765	1649	141.597	1081	110.1	1001	79.312	934	80.598	696	70.33	620	66.947	757	84.009
XBXT10g000002	.	2395	0	0	1	0.046	0	0	1	0.053	0	0	2	0.109	0	0	2	0.093	1	0.054	0	0	0	0
XBXT10g000003	.	4208	20	0.503	12	0.303	11	0.452	6	0.177	7	0.177	4	0.12	5	0.117	3	0.077	3	0.09	0	0	4	0.131
XBXT10g000004	.	1768	0	0	0	0	0	0	0	0	0	0	1	0.076	0	0	1	0.064	0	0	0	0	0	0
XBXT10g000005	.	2560	991	42.007	855	36.477	554	38.412	818	40.694	746	31.923	440	22.308	307	12.143	125	5.389	79	3.988	81	4.349	73	4.045
XBXT10g000006	.	2107	5	0.261	6	0.316	4	0.342	2	0.123	5	0.264	8	0.5	7	0.341	4	0.213	8	0.498	6	0.398	10	0.683
XBXT10g000007	.	1796	408	25.374	362	22.663	234	23.818	278	20.296	310	19.483	223	16.614	207	12.015	153	9.677	76	5.629	57	4.5	15	1.22
XBXT10g000008	.	928	945	125.232	1039	138.697	609	132.374	1017	158.346	1065	143.166	836	133.464	1265	156.612	1464	197.206	1705	268.939	1674	283.665	2120	367.565
XBXT10g000009	.	7594	46.004	0.629	31.003	0.427	31.009	0.693	30.008	0.482	43.13	0.595	19.193	0.313	18.997	0.242	21.872	0.304	55.66	0.907	135.866	2.348	271.18	4.848
XBXT10g000010	.	952	0	0	0	0	0	0	0	0	0	0	0	0	0	0	0	0	0	0	0	0	0	0
XBXT10g000011	.	6520	467	7.469	420	6.759	313	8.182	438	8.219	490	7.9	317	6.051	412	6.146	492	8.005	382	7.278	265	5.354	372	7.774
XBXT10g000012	.	2089	530	27.953	517	27.447	364	31.412	391	24.206	419	22.321	303	19.129	370	18.211	314	16.843	196	12.311	204	13.644	158	10.893
XBXT10g000013	.	2998	17	0.609	12	0.433	11	0.645	18	0.757	28	1.013	27	1.157	12	0.401	17	0.62	32	1.366	98	4.447	146	6.84
XBXT10g000014	.	6857	22.244	0.338	14.158	0.216	5.352	0.133	25.664	0.457	26.607	0.407	23.143	0.42	43.062	0.61	36.086	0.558	44.66	0.808	39.676	0.761	55.719	1.106
XBXT10g000015	.	2537	1.265	0.054	0	0	1	0.07	1	0.05	0	0	1.006	0.052	1.037	0.041	1.038	0.045	8	0.408	8.251	0.447	1.118	0.063
XBXT10g000016	.	1475	1074	83.103	1120	87.252	652	82.608	837	76.041	918	71.842	817	75.823	906	65.443	760	59.799	617	56.848	491	48.301	303	30.656
XBXT10g000017	.	2487	11	0.481	10	0.44	11	0.787	11	0.564	14	0.618	17	0.889	32	1.305	20	0.889	14	0.729	15	0.831	7	0.4
XBXT10g000018	.	1111	377	40.342	384	41.382	213	37.356	307	38.585	296	32.087	241	31.006	262	26.183	207	22.52	190	24.205	180	24.564	168	23.514
XBXT10g000019	.	3147	1	0.034	0	0	0	0	1.001	0.04	3.012	0.104	2.007	0.082	1.006	0.032	2.003	0.069	5.066	0.206	2.035	0.088	11.095	0.494
XBXT10g000020	.	1617	392	27.375	332	23.341	197	22.521	251	20.578	242	17.086	199	16.658	208	13.558	125	8.877	126	10.478	50	4.436	28	2.556
XBXT10g000021	.	2057	598	32.072	700	37.789	371	32.557	515	32.42	497	26.925	309	19.839	348	17.418	194	10.582	113	7.217	93	6.325	45	3.155
XBXT10g000022	.	5607	1564	29.207	1749	32.866	1028	31.379	1394	30.544	1343	25.287	957	21.335	891	15.521	553	10.506	409	9.098	372	8.778	299	7.296
XBXT10g000023	.	6777	386	5.934	367	5.677	234	5.879	332	5.988	290	4.494	226	4.146	148	2.122	83	1.298	56	1.025	48	0.932	59	1.185
XBXT10g000024	.	2995	6363	228.327	6403	231.236	3937	231.036	6628	279.111	7132	258.267	5247	225.074	8196	274.402	9581	349.704	8129	347.433	7313	332.184	8289	388.744
XBXT10g000025	.	2043	1645	88.88	1583	86.093	1127	99.636	1425	90.374	1557	84.978	1334	86.287	1737	87.585	2065	113.474	1929	124.124	2017	138.214	2027	143.167
XBXT10g000026	.	447	2203	778.16	1166	415.309	544	316.759	573	238.166	705	255.278	482	208.518	777	256.916	931	333.371	978	409.965	1533	706.975	1401	647.621
XBXT10g000027	.	1311	1011	89.379	1059	94.269	590	85.437	857	88.968	849	75.958	649	68.878	623	51.424	535	48.092	469	49.368	420	47.261	429	49.597
XBXT10g000028	.	766	453	76.083	454	76.838	228	62.879	204	40.273	172	29.358	146	29.624	104	16.326	2254	384.677	72	14.389	116	25.005	51	11.211
XBXT10g000029	.	938	918	120.089	845	111.347	422	90.543	316	48.567	341	45.247	229	36.084	181	22.12	127	16.888	105	16.349	76	12.711	28	4.792
XBXT10g000030	.	3447	3	0.093	3	0.093	2	0.101	6	0.218	8	0.25	3	0.111	2	0.058	8	0.252	6	0.221	8	0.313	5	0.202
XBXT10g000031	.	3347	410	13.087	320	10.279	241	12.579	220	8.241	240	7.729	190	7.248	197	5.867	166	5.39	123	4.676	116	4.685	79	3.296
XBXT10g000032	.	694	0	0	0	0	0	0	0	0	0	0	5	1.153	0	0	1.499	0.29	6	1.36	4.978	1.221	1.366	0.341
XBXT10g000033	.	3022	371	13.187	406	14.524	271	15.753	376	15.684	403	14.456	281	11.94	523	17.345	704	25.453	815	34.504	814	36.625	1156	53.703
XBXT10g000034	.	1667	1584.3	106.965	1612.26	109.583	979.715	108.277	1398.81	110.872	1589.87	108.508	1340.39	108.457	1631.71	102.829	1746.41	119.907	1575.2	126.645	1765.07	151.351	1508.26	133.135
XBXT10g000035	.	1839	1365	82.715	1584	96.624	963	95.504	1293	91.976	1451	88.849	1138	82.599	1354	76.577	1318	81.224	1220	88.04	1319	101.438	1285	101.797
XBXT10g000036	.	3074	11.52	0.402	13.036	0.458	9	0.514	33.664	1.379	65.03	2.291	85	3.547	93	3.029	122.636	4.355	88.792	3.692	100	4.419	141	6.433
XBXT10g000037	.	4174	558	14.141	615	15.684	331	13.714	401	11.924	391	9.994	279	8.445	240	5.674	179	4.615	136	4.105	129	4.134	117	3.875
XBXT10g000038	.	3665	27	0.784	58	1.694	27	1.281	39	1.328	44	1.288	34	1.179	30	0.812	36	1.063	24	0.83	17	0.624	12	0.455
XBXT10g000039	.	1407	1590	129.741	1710	140.488	986	131.758	1056	101.175	1138	93.939	727	71.175	730	55.61	475	39.412	405	39.35	465	48.26	405	43.213
XBXT10g000040	.	4935	4257	90.687	3937	84.397	2636	91.794	3837	95.909	4088	87.817	3208	81.6	3290	65.38	2197	47.612	1763	44.738	1682	45.29	1729	48.132
XBXT10g000041	.	9773	6662	70.492	6221	66.232	4107	71.014	5988	74.334	6009	64.079	5031	63.508	6014	59.353	5911	63.631	4871	61.4	4395	58.714	3747	51.805
XBXT10g000042	.	2535	952	40.779	932	40.181	517	36.224	729	36.649	734	31.741	505	25.873	614	24.541	578	25.183	462	23.57	388	21.054	444	24.859
XBXT10g000043	.	2317	468	22.073	437	20.746	290	22.376	255	14.116	240	11.43	128	7.223	120	5.282	62	2.974	46	2.584	45	2.69	37	2.281
XBXT10g000044	.	2189	53	2.657	44	2.221	23	1.887	46	2.707	35	1.772	30	1.8	21	0.983	23	1.173	15	0.896	12	0.763	4	0.262
XBXT10g000045	.	1130	0	0	0	0	0	0	0	0	0	0	0	0	0	0	0	0	0	0	0	0	0	0
XBXT10g000046	.	1436	9	0.718	8	0.642	3	0.392	11	1.03	7	0.565	3	0.287	16	1.191	23	1.865	16	1.519	30	3.042	37	3.858
XBXT10g000047	.	3258	68	2.233	49	1.619	46	2.47	58	2.235	37	1.226	53	2.08	40	1.225	21	0.701	17	0.665	6	0.249	5	0.215
XBXT10g000048	.	335	0	0	0	0	0	0	0	0	0	0	0	0	0	0	0	0	0	0	0	0	0	0
XBXT10g000049	.	3247	1492	49.167	1529	50.708	945	50.923	1428	55.223	1330	44.223	1126	44.347	1317	40.492	1085	36.37	799	31.362	739	30.818	963	41.475
XBXT10g000050	.	3569	99	2.954	115	3.453	70	3.415	92	3.222	94	2.83	84	2.995	83	2.311	86	2.61	39	1.386	44	1.661	27	1.053
XBXT10g000051	.	1888	138	8.125	170	10.076	75	7.227	131	9.054	95	5.652	74	5.218	82	4.506	56	3.353	63	4.417	45	3.362	48	3.695
XBXT10g000052	.	3319	693	22.316	600	19.445	535	28.172	755	28.531	795	25.831	568	21.859	864	25.958	947	31.02	1016	38.97	805	32.803	994	41.834
XBXT10g000053	.	2688	1	0.04	1.02	0.041	0	0	1	0.047	0	0	2.171	0.104	0	0	0	0	0	0	0	0	0	0
XBXT10g000054	.	1192	0	0	0	0	0	0	0	0	0	0	0	0	0	0	0	0	0	0	1	0.126	0	0
XBXT10g000055	.	6980	321	4.788	297	4.457	195	4.753	260	4.55	264	3.969	219	3.898	232	3.228	121	1.836	60	1.066	28	0.527	29	0.565
XBXT10g000056	.	4766	45	0.994	39	0.867	46	1.661	45	1.166	63	1.403	44	1.16	39	0.803	36	0.809	33	0.868	30	0.837	14	0.404
XBXT10g000057	.	2731	405	16.025	430	17.124	278	17.991	301	13.978	315	12.581	246	11.64	174	6.424	121	4.87	60	2.828	49	2.455	25	1.293
XBXT10g000058	.	2141	712	36.566	691	35.72	465	39.073	618	37.253	621	32.211	493	30.304	321	15.384	78	4.074	25	1.529	33	2.149	52	3.491
XBXT10g000059	.	4498	1	0.023	0	0	1	0.038	0	0	2	0.047	3	0.084	5	0.109	22	0.525	21	0.587	28	0.83	21	0.644
XBXT10g000060	.	920	160	21.427	127	17.132	66	14.498	68	10.699	67	9.102	60	9.681	42	5.255	36	4.9	23	3.666	23	3.939	30	5.256
XBXT10g000061	.	941	0	0	0	0	0	0	0	0	0	0	0	0	0	0	0	0	0	0	0	0	0	0
XBXT10g000062	.	4411	2445	58.507	2372	57.118	1475	57.701	1777	49.895	1852	44.695	1346	38.466	801	17.881	320	7.79	133	3.791	112	3.388	136	4.253
XBXT10g000063	.	1749	910	58.267	828	53.371	671	70.323	750	56.375	927	59.99	687	52.704	1039	62.094	1127	73.386	1213	92.492	1160	94.298	1214	101.625
XBXT10g000064	.	1511	566	42.628	523	39.657	372	45.873	459	40.587	507	38.616	443	40.011	471	33.114	418	32.013	276	24.752	356	34.08	260	25.604
XBXT10g000065	.	2402	12	0.545	14	0.639	8	0.594	7	0.373	8	0.367	3	0.163	4	0.169	5	0.231	3	0.162	6	0.345	5	0.297
XBXT10g000066	.	4709	517	11.561	432	9.721	305	11.149	361	9.472	409	9.223	306	8.171	281	5.862	141	3.207	70	1.865	44	1.244	25	0.731
XBXT10g000067	.	4420	1258	30.04	1429	34.338	888	34.665	1280	35.864	1277	30.753	1059	30.2	1134	25.261	844	20.502	548	15.587	431	13.012	417	13.012
XBXT10g000068	.	2487	740.503	32.374	718.766	31.628	443.464	31.714	527.534	27.068	678.386	29.943	566.528	29.627	574.842	23.451	471.638	20.972	309.899	16.136	285.916	15.836	288.248	16.472
XBXT10g000069	.	2323	441	20.742	480	22.724	248	19.082	329	18.162	351	16.67	227	12.775	224	9.831	198	9.472	107	5.994	79	4.709	67	4.119
XBXT10g000070	.	1243	1.001	0.094	2	0.189	0	0	1.001	0.11	0	0	1.002	0.113	2.002	0.176	0	0	1.031	0.115	0	0	0	0
XBXT10g000071	.	592	0	0	0	0	0	0	0	0	0	0	0	0	0	0	0	0	0	0	0	0	0	0
XBXT10g000072	.	5033	1	0.021	2	0.042	0	0	0	0	0	0	3	0.075	0	0	0	0	0	0	0	0	2	0.055
XBXT10g000073	.	2258	5	0.242	3	0.146	20	1.587	36	2.049	68	3.33	47	2.727	31	1.403	31	1.529	34	1.964	14	0.861	9	0.57
XBXT10g000074	.	5297	645	12.772	443	8.827	310	10.034	402	9.34	536	10.702	313	7.4	458	8.46	658	13.255	498	11.747	408	10.21	440	11.385
XBXT10g000075	.	3271	0	0	0	0	0	0	0	0	1	0.033	0	0	4	0.122	5	0.166	2	0.078	6	0.248	3	0.128
XBXT10g000076	.	2355	86	3.986	100	4.665	64	4.853	84	4.569	89	4.165	57	3.161	89	3.849	74	3.488	58	3.202	32	1.88	48	2.908
XBXT10g000077	.	1477	0	0	0	0	0	0	0	0	0	0	0	0	0	0	0	0	0	0	0	0	0	0
XBXT10g000078	.	1573	0	0	0	0	0	0	0	0	2	0.146	5	0.432	6	0.403	6	0.439	4	0.343	5	0.457	1	0.094
XBXT10g000079	.	2793	0	0	1.008	0.039	1	0.063	0	0	0	0	4	0.185	1.012	0.036	2.019	0.079	2.022	0.093	4.072	0.199	4.056	0.205
XBXT10g000080	.	2922	1647	60.662	1541	57.123	1125	67.766	1402	60.601	1459	54.233	1076	47.38	1236	42.476	1201	44.995	1216	53.345	1286	59.965	1455	70.042
XBXT10g000081	.	2170	0	0	0	0	0	0	1	0.059	0	0	0	0	1	0.047	16	0.824	37	2.23	28	1.797	18	1.191
XBXT10g000082	.	2519	59	2.544	82	3.559	61	4.303	49	2.48	63	2.743	53	2.734	40	1.61	45	1.974	35	1.798	19	1.038	22	1.24
XBXT10g000083	.	8032	415.96	5.375	421.899	5.485	276.769	5.845	327.134	4.959	367.701	4.789	331.597	5.113	375.162	4.522	276.756	3.638	171.115	2.634	216.226	3.528	128.302	2.166
XBXT10g000084	.	4925	5811	124.052	6003	128.956	3921	136.829	5069	126.97	4815	103.652	3199	81.542	2387	47.535	1167	25.343	705	17.928	450	12.142	323	9.011
XBXT10g000085	.	2884	1517	56.654	1405	52.809	911	55.642	1311	57.458	1350	50.883	1055	47.105	1095	38.156	925	35.138	518	23.041	330	15.603	195	9.518
XBXT10g000086	.	3422	3	0.094	2	0.063	0	0	2	0.073	2	0.063	2	0.075	0	0	0	0	2	0.074	3	0.118	22	0.897
XBXT10g000087	.	3697	466	13.402	437	12.648	307	14.437	385	12.993	435	12.621	293	10.068	354	9.498	207	6.056	105	3.597	83	3.02	84	3.157
XBXT10g000088	.	4077	664	17.244	720	18.817	457	19.403	626	19.076	574	15.036	389	12.067	303	7.341	141	3.725	67	2.073	54	1.773	32	1.086
XBXT10g000089	.	1436	3.142	0.251	3	0.241	0	0	1	0.094	2.007	0.162	3.001	0.287	2.186	0.163	2.01	0.163	1	0.095	1.025	0.104	3.019	0.315
XBXT10g000090	.	490	3	0.924	1	0.311	1	0.507	1	0.362	2	0.63	0	0	1	0.288	0	0	0	0	0	0	0	0
XBXT10g000091	.	3172	223	7.532	193	6.56	175	9.665	233	9.235	286	9.747	146	5.894	214	6.743	201	6.905	198	7.965	199	8.506	221	9.755
XBXT10g000092	.	2417	1	0.045	1	0.045	0	0	0	0	0	0	0	0	0	0	1	0.046	0	0	0	0	0	0
XBXT10g000093	.	2594	376	15.716	315	13.251	178	12.169	212	10.399	212	8.945	183	9.148	208	8.112	195	8.29	188	9.359	333	17.63	334	18.247
XBXT10g000094	.	3121	8	0.275	7	0.242	8	0.449	13	0.524	11	0.381	3	0.123	13	0.417	12	0.419	8	0.327	9	0.391	7	0.314
XBXT10g000095	.	1737	1529	98.647	1511	98.138	970	102.434	1128	85.434	1377	89.792	1337	103.354	2020	121.642	1558	102.224	1158	88.97	1011	82.816	694	58.538
XBXT10g000096	.	1958	0	0	0	0	0	0	0	0	0	0	0	0	2	0.106	0	0	1	0.067	0	0	0	0
XBXT10g000097	.	5996	1989	34.668	1889	33.13	1472	41.935	1942	39.714	2056	36.129	1742	36.243	1931	31.395	1571	27.856	1241	25.767	1180	25.985	990	22.548
XBXT10g000098	.	1966	5	0.282	2	0.113	1	0.092	4	0.265	4	0.228	4	0.27	0	0	0	0	0	0	1	0.071	4	0.295
XBXT10g000099	.	3008	825.741	29.495	761.701	27.382	513.622	30.003	768.881	32.23	973.717	35.099	879.707	37.563	1074.59	35.813	922.942	33.533	720.328	30.646	640.066	28.941	612.156	28.578
XBXT10g000100	.	617	862	191.945	839	188.369	515	188.602	719	188.287	835	189.483	687	185.63	738	153.699	695	157.176	584	154.632	573	164.652	586	170.85
XBXT10g000101	.	1752	7252	463.471	6303	405.511	3292	344.36	3458	259.437	3717	240.088	2872	219.911	3219	192.015	2847	185.038	2385	181.514	2558	207.55	1854	154.907
XBXT10g000102	.	2383	1510	69.104	1625	74.852	980	73.368	1154	61.985	1214	56.097	918	50.262	872	37.239	581	27.044	452	24.637	321	18.615	155	9.272
XBXT10g000103	.	3142	15177	517.752	15445	530.267	9545	532.486	13121	525.283	16900	581.762	17983	733.259	32576	1036.85	44686	1550.63	51110	2076.76	71342	3080.28	79124	3527.8
XBXT10g000104	.	2719	1510	60.029	1500	60.016	914	59.429	1065	49.688	1175	47.15	985	46.825	1024	37.984	851	34.411	655	31.014	501	25.222	314	16.316
XBXT10g000105	.	2632	0	0	0	0	0	0	0	0	0	0	0	0	0	0	0	0	1	0.049	0	0	1	0.054
XBXT10g000106	.	1418	1902	153.842	1754	142.841	1170	154.975	1008	95.731	788	64.476	478	46.385	278	20.992	193	15.874	218	20.996	324	33.33	271	28.662
XBXT10g000107	.	1372	616.13	51.727	737.188	62.316	402.759	55.379	539.97	53.231	661.762	56.212	488.86	49.253	634.789	49.756	645.733	55.125	555.559	55.536	607.616	64.9	639.588	70.216
XBXT10g000108	.	2017	22.518	1.234	7.807	0.431	11.377	1.02	21.856	1.406	62.192	3.442	81.051	5.316	82.171	4.201	77.822	4.336	82.053	5.354	93.059	6.467	84.585	6.058
XBXT10g000109	.	1760	5282	335.881	5266	337.099	3359	349.608	4317	322.262	4691	301.48	3841	292.629	4338	257.469	3579	231.45	3043	230.435	3078	248.484	2395	199.108
XBXT10g000110	.	2528	2249	96.621	2303	99.582	1469	103.232	1728	87.128	1697	73.602	1149	59.043	792	31.75	430	18.79	327	16.732	351	19.103	379	21.282
XBXT10g000111	.	2421	0	0	0	0	0	0	4	0.211	10	0.454	11	0.592	24	1.008	66	3.02	29	1.554	45	2.566	23	1.353
XBXT10g000112	.	3423	4.306	0.134	10.77	0.338	6	0.306	25.491	0.933	57.477	1.808	72.155	2.688	61.647	1.793	69.201	2.195	39.608	1.471	59.155	2.333	55.019	2.242
XBXT10g000113	.	11593	395	3.514	411	3.679	264	3.838	394	4.112	439	3.936	236	2.505	401	3.327	470	4.254	410	4.345	403	4.526	537	6.242
XBXT10g000114	.	1759	1777	113.07	1682	107.739	1131	117.789	1217	90.905	1489	95.755	1387	105.736	1595	94.726	1584	102.5	1249	94.641	1415	114.303	1173	97.578
XBXT10g000115	.	6636	0	0	0	0	0	0	0	0	0	0	0	0	0	0	0	0	0	0	0	0	0	0
XBXT10g000117	.	1231	377	35.82	373	35.687	236	36.736	280	31.242	291	27.991	229	26.134	255	22.623	252	24.344	187	21.154	227	27.471	193	23.982
XBXT10g000118	.	5405	4899	95.011	4911	95.84	3152	99.921	4735	107.746	4862	95.074	3747	86.756	4796	86.765	4597	90.696	4036	93.241	3887	95.263	4186	106.086
XBXT10g000119	.	1353	709	60.473	699	60.03	435	60.768	633	63.397	705	60.843	510	52.207	714	56.857	800	69.382	850	86.323	812	88.124	748	83.428
XBXT10g000120	.	2075	2637	140.096	2454	131.231	1559	135.522	1815	113.183	1762	94.555	1303	82.867	737	36.54	263	14.211	104	6.58	78	5.255	40	2.778
XBXT10g000121	.	924	0	0	0	0	0	0	0	0	0	0	0	0	0	0	0	0	0	0	0	0	0	0
XBXT10g000122	.	4454	0	0	1	0.024	0	0	1	0.028	1	0.024	2	0.057	1	0.022	1	0.024	0	0	0	0	2	0.062
XBXT10g000123	.	4183	7	0.177	4	0.102	0	0	3	0.089	7	0.179	5	0.151	4	0.094	3	0.077	3	0.09	7	0.224	0	0
XBXT10g000124	.	350	0	0	0	0	0	0	0	0	0	0	0	0	0	0	0	0	0	0	0	0	0	0
XBXT10g000125	.	653	0	0	0	0	0	0	0	0	0	0	0	0	0	0	0	0	1	0.246	0	0	1	0.27
XBXT10g000126	.	7405	3717	52.186	3461	48.894	2449	56.193	3346	55.116	3367	47.65	2822	47.28	3071	40.217	3268	46.677	2654	44.388	2279	40.412	2097	38.47
XBXT10g000127	.	2045	4	0.216	7	0.38	1	0.088	6	0.38	9	0.491	8	0.517	12	0.604	18	0.988	26	1.671	135	9.241	222	15.663
XBXT10g000128	.	1895	25	1.466	28	1.653	11	1.056	37	2.547	100	5.925	107	7.514	71	3.886	66	3.936	38	2.654	35	2.604	26	1.993
XBXT10g000129	.	2678	772	31.19	779	31.676	478	31.587	725	34.376	771	31.443	684	33.047	733	27.633	637	26.177	481	23.146	448	22.923	519	27.407
XBXT10g000130	.	2302	0	0	0	0	0	0	0	0	0	0	0	0	0	0	0	0	0	0	0	0	0	0
XBXT10g000131	.	10143	1504	15.324	1374	14.086	1212	20.18	1582	18.911	2323	23.853	1498	18.208	1940	18.436	1889	19.581	1487	18.049	1267	16.298	1141	15.19
XBXT10g000132	.	1343	0	0	0	0	0	0	0	0	1	0.087	4	0.413	6	0.482	29	2.536	48	4.916	95	10.398	137	15.41
XBXT10g000133	.	1433	1820	145.474	1710	137.615	1167	152.751	1347	126.417	1465	118.45	1333	127.82	1317	98.274	887	72.093	470	44.733	390	39.643	257	26.861
XBXT10g000134	.	2530	12	0.515	8	0.346	4	0.281	7	0.353	4	0.173	3	0.154	2	0.08	0	0	0	0	0	0	0	0
XBXT10g000135	.	1527	2197	163.528	2274	170.406	1361	165.862	2004	175.128	1997	150.313	1676	149.589	1684	117.008	1305	98.775	753	66.74	459	43.422	278	27.055
XBXT10g000136	.	1176	6	0.601	3	0.303	3	0.492	2	0.235	4	0.406	3	0.361	1	0.094	1	0.102	2	0.238	2	0.255	2	0.262
XBXT10g000137	.	2827	0	0	0	0	0	0	0	0	0	0	0	0	0	0	0	0	0	0	1	0.048	0	0
XBXT10g000138	.	2000	0	0	0	0	0	0	0	0	0	0	0	0	0	0	11	0.619	39	2.568	168	11.783	177	12.794
XBXT10g000139	.	8734	275	3.262	262	3.127	204	3.955	247	3.438	269	3.216	153	2.166	203	2.246	215	2.595	129	1.823	104	1.558	119	1.845
XBXT10g000140	.	5240	41	0.821	42	0.846	38	1.244	50	1.175	35	0.707	26	0.622	47	0.878	21	0.428	14	0.334	16	0.405	15	0.392
XBXT10g000141	.	581	978	236.358	1011	246.369	574	228.261	670	190.459	773	190.573	619	181.762	741	167.525	652	159.996	637	183.009	656	204.962	612	193.657
XBXT10g000142	.	729	2452	438.607	2797	504.227	1296	380.793	1299	273.131	1317	239.54	1001	216.517	1248	208.683	1136	206.447	1132	240.912	1317	302.689	1304	305.299
XBXT10g000143	.	1875	1	0.059	1	0.06	0	0	0	0	6	0.36	5	0.355	10	0.554	13	0.784	12	0.848	18	1.355	28	2.172
XBXT10g000144	.	6526	1	0.016	0	0	0	0	0	0	3	0.048	5	0.095	2	0.03	1	0.016	2	0.038	38	0.767	108	2.255
XBXT10g000145	.	669	988	197.553	1078	217.27	649	213.302	747	175.609	888	180.73	792	191.821	931	174.067	869	176.497	737	175.282	650	167.333	380	99.458
XBXT10g000146	.	3636	39.21	1.147	28.523	0.84	22.585	1.081	39.9	1.37	46.725	1.379	86.504	3.025	89.332	2.439	82	2.441	83.901	2.925	102.007	3.776	106.554	4.075
XBXT10g000147	.	1865	11821	705.389	13220	794.108	7825	764.172	10280	720.092	10788	650.474	7848	560.896	7459	415.414	4654	282.437	2761	196.205	1775	134.412	816	63.656
XBXT10g000148	.	3572	2035.77	60.695	2159.04	64.78	1284.43	62.615	2439.85	85.361	2832.01	85.181	1826.38	65.062	2085.96	58.021	1805.92	54.769	1385.77	49.212	1032.29	38.935	968.953	37.754
XBXT10g000149	.	2818	917	35.097	958	36.902	574	35.93	856	38.449	864	33.376	599	27.411	526	18.784	229	8.915	121	5.516	81	3.925	98	4.902
XBXT10g000150	.	398	469	198.667	521	222.446	334	233.427	487	242.81	498	216.634	382	199.196	511	202.603	500	214.534	509	255.312	613	340.918	645	357.202
XBXT10g000151	.	10810	12	0.115	10	0.096	7	0.109	4	0.045	10	0.096	6	0.068	10	0.089	9	0.087	8	0.091	10	0.121	5	0.062
XBXT10g000152	.	923	220	29.346	179	24.052	95	20.785	69	10.814	63	8.525	50	8.035	37	4.611	28	3.796	26	4.128	28	4.776	43	7.504
XBXT10g000154	.	2820	1	0.038	0	0	0	0	1	0.045	2	0.077	0	0	0	0	0	0	0	0	0	0	9	0.45
XBXT10g000156	.	1914	11.784	0.684	20	1.168	4.524	0.429	28.78	1.96	58.646	3.437	74.665	5.186	94.094	5.094	91.119	5.375	88.516	6.115	80.796	5.946	80.191	6.081
XBXT10g000157	.	4036	1757	46.112	1796	47.434	1106	47.456	1548	47.672	1608	42.567	1360	42.635	1263	30.923	903	24.108	537	16.788	401	13.309	233	7.991
XBXT10g000158	.	2628	37	1.525	29	1.203	8	0.539	23	1.113	23	0.957	25	1.232	19	0.731	19	0.797	13	0.638	7	0.365	5	0.269
XBXT10g000159	.	978	0	0	0	0	0	0	0	0	0	0	0	0	0	0	0	0	0	0	0	0	0	0
XBXT10g000160	.	1190	58	5.73	39	3.88	19	3.076	33	3.829	44	4.402	30	3.561	104	9.595	171	17.177	166	19.526	154	19.387	95	12.275
XBXT10g000161	.	3109	0	0	0	0	0	0	0	0	0	0	0	0	0	0	0	0	0	0	0	0	1	0.045
XBXT10g000162	.	1936	3249	186.123	3267	188.393	2061	193.21	2717	182.704	3214	186.018	2645	181.444	3702	197.924	5297	308.609	5830	397.737	7060	513.112	6539	489.698
XBXT10g000163	.	2207	2701	134.241	2506	125.364	1438	116.928	1725	100.628	1596	80.108	1167	69.412	1065	49.394	715	36.142	513	30.365	565	35.598	472	30.664
XBXT10g000164	.	1084	211	23.239	165	18.302	72	12.998	58	7.503	75	8.369	41	5.43	70	7.2	74	8.286	65	8.523	92	12.927	108	15.559
XBXT10g000165	.	1761	512	32.538	516	33.011	340	35.365	418	31.184	434	27.875	316	24.06	266	15.778	147	9.5	51	3.86	36	2.904	21	1.745
XBXT10g000168	.	2938	0	0	0	0	0	0	0	0	0	0	0	0	0	0	0	0	0	0	0	0	0	0
XBXT10g000169	.	1514	960	72.141	872	65.973	601	73.948	557	49.144	641	48.713	435	39.2	249	17.467	97	7.412	32	2.863	35	3.343	22	2.162
XBXT10g000170	.	718	579	105.61	560	102.941	293	87.798	344	73.756	302	56.023	218	48.097	214	36.491	150	27.797	132	28.645	109	25.555	66	15.757
XBXT10g000171	.	6902	2075	31.306	2028	30.788	1351	33.313	1961	34.712	1919	29.186	1420	25.568	1321	18.59	693	10.637	320	5.751	197	3.754	107	2.109
XBXT10g000172	.	2339	0	0	0	0	0	0	0	0	0	0	0	0	0	0	0	0	0	0	0	0	0	0
XBXT10g000173	.	3162	864	29.278	1096	37.378	577	31.974	817	32.49	967	33.066	655	26.529	760	24.028	678	23.37	494	19.939	419	17.97	430	19.044
XBXT10g000174	.	818	2	0.309	0	0	0	0	0	0	1	0.157	1	0.187	2	0.289	3	0.472	6	1.104	10	1.982	4	0.81
XBXT10g000175	.	9359	5	0.055	6	0.067	7	0.126	5.732	0.074	18.192	0.203	14.648	0.193	9.738	0.1	21.006	0.236	17	0.224	11	0.154	9	0.13
XBXT10g000176	.	3662	2571	74.682	2622	76.648	1793	85.158	2447	83.409	2505	73.406	2225	77.22	2431	65.88	2240	66.188	1719	59.477	1442	52.986	929	35.267
XBXT10g000177	.	1325	436	38.082	459	40.367	277	39.629	396	40.615	420	37.123	270	28.308	397	32.375	371	32.949	342	35.567	245	27.234	278	31.753
XBXT10g000178	.	2005	0	0	1.004	0.056	0	0	0	0	0	0	0	0	0	0	0	0	1.009	0.066	1	0.07	0	0
XBXT10g000179	.	1248	4	0.374	2	0.188	2	0.306	7	0.769	3	0.284	3	0.337	5	0.437	13	1.236	2	0.223	4	0.476	4	0.489
XBXT10g000180	.	4136	12	0.307	8	0.206	11	0.46	6	0.18	6	0.155	12	0.367	8	0.191	8	0.208	5	0.152	13	0.421	11	0.368
XBXT10g000181	.	13355	4	0.031	3	0.023	3	0.038	2	0.018	4	0.031	1	0.009	1	0.007	2	0.016	2	0.018	0	0	0	0
XBXT10g000182	.	1472	11	0.853	6	0.468	11	1.397	5	0.455	8	0.628	7	0.651	2	0.145	1	0.079	0	0	0	0	0	0
XBXT10g000183	.	3976	23	0.613	24	0.644	20	0.872	26	0.813	45	1.21	27	0.86	14	0.348	21	0.569	19	0.603	13	0.438	13	0.453
XBXT10g000184	.	1760	191	12.146	160	10.242	77	8.014	131	9.779	157	10.09	109	8.304	119	7.063	109	7.049	90	6.815	89	7.185	60	4.988
XBXT10g000187	.	2004	3	0.166	1	0.056	0	0	0	0	1	0.056	0	0	4	0.206	0	0	1	0.066	2	0.14	1	0.072
XBXT10g000188	.	1177	236	23.614	253	25.493	109	17.871	123	14.454	141	14.287	83	9.979	110	10.278	90	9.156	66	7.863	63	8.033	50	6.543
XBXT10g000189	.	4559	7	0.162	8	0.186	2	0.076	25	0.678	172	4.011	833	23.003	4488	96.814	5802	136.483	3970	109.354	3423	100.066	3306	99.903
XBXT10g000190	.	3156	822	27.911	967	33.044	521	28.929	754	30.044	788	26.999	569.477	23.112	603.428	19.116	461.435	15.937	330.426	13.364	262	11.259	212	9.408
XBXT10g000191	.	5229	5229	104.932	4734	95.595	3435	112.676	4717	111.065	4899	99.128	4289	102.758	4173	78.116	2664	54.384	1573	37.602	1102	27.948	846	22.185
XBXT10g000192	.	2009	994	54.694	984	54.501	609	54.833	932	60.196	998	55.474	748	49.277	761	39.078	513	28.708	361	23.656	304	21.217	221	15.896
XBXT10g000193	.	3995	1939.93	51.457	2000.5	53.4	1258.63	54.583	1786.16	55.595	1877.5	50.233	1513.48	47.955	2119.96	52.46	2428.22	65.52	2233.41	70.566	1975.95	66.283	2070.45	71.771
XBXT10g000194	.	3288	2512	81.695	2312	75.67	1542	82.004	1934	73.81	2089	68.548	1866	72.525	2139	64.902	1915	63.35	1602	62.056	1684	69.303	1459	62.013
XBXT10g000195	.	1884	1579	93.184	1603	95.228	944	91.171	1245	86.248	1270	75.729	821	58.027	752	41.419	545	32.71	433	30.431	408	30.553	449	34.64
XBXT10g000196	.	4395	621.371	14.925	732.467	17.705	499	19.594	1260.31	35.521	2749.47	66.605	2943.72	84.445	3577.45	80.161	3687.09	90.092	3564.14	101.976	3669.09	111.424	4184.06	131.335
XBXT10g000197	.	518	0	0	0	0	0	0	0	0	0	0	0	0	0	0	0	0	0	0	0	0	0	0
XBXT10g000198	.	2459	127	5.62	112	4.988	54	3.909	80	4.155	165	7.372	324	17.151	1447	59.749	2980	134.126	3057	161.115	2677	150.086	1869	108.104
XBXT10g000199	.	890	6.204	0.865	1.866	0.262	1.876	0.429	6.553	1.074	20.627	2.918	2.062	0.347	4.392	0.572	5.042	0.715	6.193	1.028	4.748	0.847	2.016	0.368
XBXT10g000200	.	1242	0	0	3	0.284	0	0	0	0	0	0	1	0.113	2	0.176	2	0.191	1	0.112	0	0	0	0
XBXT10g000201	.	6003	132	2.298	121	2.12	71	2.02	101	2.063	124	2.176	131	2.722	116	1.884	96	1.7	60	1.244	56	1.232	46	1.046
XBXT10g000204	.	504	0	0	0	0	0	0	0	0	0	0	0	0	0	0	0	0	0	0	0	0	0	0
XBXT10g000205	.	2081	0	0	1	0.053	0	0	0	0	0	0	3	0.19	10.408	0.514	54.239	2.922	89.658	5.655	166.804	11.203	261.573	18.109
XBXT10g000206	.	2062	301	16.101	292	15.722	196	17.155	217	13.625	230	12.427	212	13.575	207	10.333	173	9.412	140	8.918	135	9.158	134	9.37
XBXT10g000207	.	1803	0	0	0	0	0	0	0	0	0	0	0	0	0	0	1	0.063	0	0	0	0	0	0
XBXT10g000208	.	8439	27	0.332	19	0.235	12	0.241	16	0.231	13	0.161	18	0.264	23	0.264	24	0.3	39	0.571	68	1.055	157	2.52
XBXT10g000209	.	2223	137	6.756	144	7.148	107	8.633	127	7.351	118	5.877	126	7.436	89	4.096	44	2.207	23	1.351	17	1.063	22	1.418
XBXT10g000210	.	1095	2579	280.701	2752	301.657	1614	287.923	2309	295.18	2620	288.902	2101	274.971	2657	270.079	2461	272.316	2277	295.042	2666	370.127	2460	350.214
XBXT10g000211	.	558	1944	496.885	1155	297.693	457	192.266	414	124.471	441	115.046	328	101.963	526	125.783	838	217.44	1043	316.862	1527	505.257	1643	549.843
XBXT10g000212	.	5589	570	10.68	635	11.972	382	11.699	519	11.41	603	11.391	411	9.193	523	9.141	541	10.312	391	8.727	337	7.979	351	8.594
XBXT10g000213	.	1388	14	1.16	20	1.669	7	0.95	24	2.335	7	0.587	17	1.69	9	0.696	8	0.674	3	0.296	1	0.105	4	0.433
XBXT10g000214	.	5588	0	0	0	0	0	0	0	0	0	0	0	0	1	0.017	0	0	0	0	0	0	0	0
XBXT10g000215	.	2574	1825	76.911	2062	87.461	1347	92.852	1569	77.603	1585	67.431	1214	61.19	1242	48.84	846	36.264	653	32.776	610	32.563	480	26.44
XBXT10g000216	.	1463	0	0	0	0	0	0	0	0	0	0	2	0.187	0	0	1	0.079	0	0	2	0.199	0	0
XBXT10g000217	.	5283	63.686	1.265	64.846	1.296	48.071	1.56	70.475	1.642	110.868	2.22	115.694	2.743	111.631	2.068	67.854	1.371	81.731	1.933	65.814	1.651	66.604	1.728
XBXT10g000218	.	1342	824	70.936	776	67.264	467	65.847	428	43.265	369	32.143	363	37.507	595	47.822	1241	108.63	1675	171.691	2274	249.11	2628	295.845
XBXT10g000219	.	4049	3	0.078	1	0.026	0	0	1	0.031	1	0.026	1	0.031	2	0.049	1	0.027	2	0.062	1	0.033	6	0.205
XBXT10g000220	.	1371	204	17.141	206	17.428	128	17.614	147	14.503	163	13.857	146	14.722	176	13.806	100	8.544	66	6.603	64	6.842	33	3.626
XBXT10g000221	.	2516	0	0	0	0	0	0	0	0	0	0	0	0	0	0	0	0	0	0	2	0.109	0	0
XBXT10g000222	.	2113	5.118	0.267	6.069	0.318	1.022	0.087	4	0.245	5.04	0.265	5	0.312	4.033	0.196	8.01	0.424	10.005	0.621	8.006	0.529	14.009	0.954
XBXT10g000223	.	905	0	0	0	0	0	0	0	0	0	0	0	0	0	0	0	0	0	0	0	0	0	0
XBXT10g000224	.	5639	55	1.021	52	0.971	53	1.608	63	1.372	73	1.366	42	0.931	25	0.433	28	0.529	26	0.575	19	0.446	20	0.485
XBXT10g000225	.	9762	163	1.727	169	1.801	135	2.337	155	1.926	173	1.847	127	1.605	142	1.403	100	1.078	173	2.183	279	3.731	550	7.613
XBXT10g000226	.	5843	26.001	0.465	19.808	0.357	11	0.322	26.008	0.546	50.005	0.902	46.922	1.003	63.674	1.063	53.235	0.969	52.024	1.109	64.774	1.465	72.948	1.706
XBXT10g000227	.	1984	10612	591.92	10154	570.113	5846	533.587	8244	539.764	7757	437.103	5082	339.401	4656	242.372	3451	195.769	2524	167.663	1958	138.537	1694	123.52
XBXT10g000228	.	1182	886	88.22	930	93.251	520	84.839	637	74.49	697	70.276	610	72.98	689	64.063	618	62.563	522	61.881	542	68.772	451	58.732
XBXT10g000229	.	5362	0	0	2	0.039	0	0	0	0	1	0.02	1	0.023	0	0	3	0.06	1	0.023	0	0	0	0
XBXT10g000230	.	1668	237	15.991	212	14.4	152	16.788	142	11.248	170	11.595	128	10.35	63	3.968	15	1.029	3	0.241	6	0.514	9	0.794
XBXT10g000231	.	5142	1	0.02	7	0.144	2	0.067	1	0.024	4	0.082	1	0.024	5	0.095	2	0.042	4	0.097	0	0	5	0.133
XBXT10g000232	.	1920	6	0.347	3	0.175	1	0.095	0	0	2	0.117	3	0.208	2	0.108	5	0.294	11	0.757	18	1.32	23	1.738
XBXT10g000233	.	1310	0	0	0	0	0	0	0	0	1	0.09	0	0	0	0	0	0	0	0	0	0	1	0.116
XBXT10g000234	.	1695	4.375	0.29	3.447	0.23	0	0	7.379	0.574	3.031	0.203	4.232	0.336	10.514	0.65	0	0	14.604	1.153	8.822	0.743	4.258	0.369
XBXT10g000235	.	3384	242	7.636	275	8.732	141	7.275	222	8.22	221	7.036	137	5.166	187	5.505	192	6.162	116	4.36	106	4.232	91	3.753
XBXT10g000236	.	1769	2397	151.572	2574	163.85	1708	176.774	2397	177.933	2702	172.676	2362	178.938	3192	188.391	3502	225.204	3764	283.439	4307	345.741	4368	361.1
XBXT10g000237	.	1291	181	16.285	220	19.931	151	22.254	173	18.278	197	17.939	197	21.28	234	19.657	169	15.46	153	16.39	151	17.295	137	16.119
XBXT10g000238	.	1865	1789	106.754	1890	113.53	1095	106.935	1432	100.309	1492	89.962	1032	73.757	759	42.271	283	17.174	149	10.588	139	10.526	156	12.17
XBXT10g000239	.	2796	17	0.656	6	0.233	8	0.505	16	0.725	11	0.428	11	0.508	16	0.576	15	0.589	9	0.414	14	0.684	46	2.32
XBXT10g000240	.	3097	1349	46.725	1377	48.001	975	55.227	1298	52.76	1416	49.492	1171	48.481	1209	39.071	1078	37.98	717	29.58	671	29.417	494	22.363
XBXT10g000241	.	3030	10	0.354	11	0.392	6	0.348	9.003	0.374	14.005	0.501	9.005	0.382	8	0.265	6.006	0.217	6	0.253	7	0.314	7	0.324
XBXT10g000242	.	1094	312	33.995	292	32.042	167	29.823	106	13.566	118	13.026	107	14.019	106	10.786	79	8.751	97	12.582	96	13.342	114	16.247
XBXT10g000243	.	18221	692	3.897	632	3.581	552	5.079	742	4.902	997	5.657	531	3.566	735	3.861	769	4.406	679	4.556	632	4.491	723	5.32
XBXT10g000244	.	1288	1501	135.405	1401	127.26	756	111.715	800	84.746	829	75.689	615	66.611	696	58.623	494	45.312	401	43.071	438	50.301	375	44.239
XBXT10g000245	.	3969	398	10.629	385	10.347	223	9.737	338	10.592	339	9.132	249	7.944	338	8.421	296	8.041	210	6.68	171	5.775	131	4.572
XBXT10g000246	.	2067	0	0	4	0.215	1	0.087	1	0.063	1	0.054	0	0	0	0	0	0	0	0	0	0	0	0
XBXT10g000247	.	4087	269.161	6.972	258.085	6.728	140.073	5.932	227.227	6.907	251.337	6.567	237.231	7.34	279.287	6.749	254.474	6.706	173.321	5.348	168.281	5.512	155.339	5.259
XBXT10g000248	.	8334	208	2.588	184	2.304	142	2.888	153	2.234	219	2.747	188	2.791	210	2.437	192	2.431	111	1.645	155	2.436	106	1.724
XBXT10g000249	.	2228	3	0.148	1	0.05	1	0.08	0	0	0	0	0	0	2	0.092	0	0	0	0	0	0	3	0.193
XBXT10g000250	.	1617	2	0.14	1	0.07	0	0	2	0.164	1	0.071	0	0	0	0	0	0	0	0	0	0	0	0
XBXT10g000251	.	3192	5483	183.963	5649	190.745	3480	190.933	4507	177.455	4203	142.293	3071	123.149	2893	90.561	2099	71.635	1546	61.783	1479	62.801	1542	67.617
XBXT10g000252	.	892	1138	158.23	1230	172.284	818	186.586	978	159.775	1054	148.704	741	124.178	747	97.039	527	74.477	394	65.202	435	77.389	314	57.12
XBXT10g000253	.	5530	43.128	0.817	33.12	0.631	24	0.743	38	0.845	49	0.936	27.116	0.613	37	0.654	40	0.771	34	0.767	24	0.574	29	0.718
XBXT10g000254	.	1100	86	9.311	104	11.339	64	11.356	77	9.791	88	9.652	56	7.29	61	6.167	38	4.182	34	4.382	43	5.938	81	11.47
XBXT10g000255	.	1997	73	4.043	81	4.516	39	3.534	49	3.185	48	2.686	34	2.255	36	1.861	22	1.239	14	0.923	11	0.773	8	0.579
XBXT10g000256	.	4781	67	1.475	49.02	1.086	35.02	1.26	50.176	1.296	64.478	1.431	64.264	1.689	60.383	1.24	44.173	0.989	55.659	1.459	55.584	1.547	68.711	1.977
XBXT10g000257	.	3345	0	0	1	0.032	0	0	0	0	0	0	0	0	0	0	0	0	0	0	0	0	0	0
XBXT10g000258	.	5928	492	8.677	480	8.518	352	10.146	457	9.456	498	8.854	408	8.589	403	6.629	363	6.512	278	5.84	227	5.058	187	4.309
XBXT10g000259	.	3438	846.742	26.277	799.502	24.969	558	28.315	722.303	26.304	778.447	24.373	666.315	24.709	737.535	21.354	619.471	19.555	427.007	15.784	355.423	13.955	354.712	14.386
XBXT10g000260	.	9907	67	0.699	41	0.431	24	0.409	43	0.526	54	0.568	53	0.66	32	0.311	55	0.584	72	0.895	108	1.423	184	2.509
XBXT10g000261	.	649	2027	421.871	2070	434.292	1073	367.125	1353	331.11	1615	342.284	1138	287.078	1317	256.302	1192	251.985	1113	275.488	1234	330.943	1008	274.639
XBXT10g000262	.	2016	16	0.877	16	0.883	18	1.615	11	0.708	10	0.554	5	0.328	1	0.051	2	0.112	0	0	0	0	2	0.143
XBXT10g000263	.	1278	4351	396.017	3749	343.59	1804	268.971	2229	238.24	2342	215.751	1771	193.547	2291	194.695	2405	222.568	2561	277.532	3004	348.106	3462	412.073
XBXT10g000264	.	2641	5467	224.172	4767	196.732	3003	201.407	4861	233.928	4862	201.247	4318	211.745	5024	192.221	5625	234.603	4960	242.236	4935	256.294	5091	272.851
XBXT10g000265	.	2366	27	1.245	24	1.114	17	1.283	20	1.083	19	0.885	13	0.717	10	0.43	7	0.328	8	0.439	4	0.234	7	0.422
XBXT10g000266	.	3445	67	2.075	80	2.493	33	1.671	48	1.744	37	1.156	39	1.443	24	0.693	6	0.189	3	0.111	7	0.274	3	0.121
XBXT10g000267	.	2103	23	1.204	15	0.791	13	1.114	18	1.106	19	1.005	11	0.689	13	0.635	7	0.373	8	0.499	6	0.398	3	0.205
XBXT10g000268	.	3653	1001	29.152	854	25.029	617	29.38	888	30.347	973	28.586	745	25.922	998	27.116	843	24.973	613	21.264	417	15.362	307	11.684
XBXT10g000269	.	1579	543	38.935	630	45.478	432	50.713	607	51.099	609	44.152	525	45.131	709	47.455	749	54.614	872	74.455	786	71.61	1015	95.157
XBXT10g000270	.	3357	5563	177.013	5423	173.659	4050	210.726	5126	191.405	5891	189.128	4980	189.367	5690	168.918	4744	153.549	4206	159.41	3656	147.2	2950	122.678
XBXT10g000271	.	4972	2761	58.365	2781	59.158	1739	60.092	2297	56.974	2748	58.577	2136	53.914	1960	38.65	1109	23.849	468	11.785	238	6.359	113	3.122
XBXT10g000272	.	1052	14	1.597	12	1.379	11	2.057	32	4.288	98	11.331	110	15.097	113	12.041	89	10.323	73	9.915	69	10.047	46	6.865
XBXT10g000273	.	3254	0	0	0	0	0	0	1	0.039	4	0.133	5	0.196	2	0.061	1	0.033	0	0	1	0.042	1	0.043
XBXT10g000274	.	6482	42.119	0.678	38.101	0.617	18.08	0.475	20.004	0.378	41.015	0.665	30.007	0.576	35.111	0.527	28	0.458	27.006	0.518	34	0.691	39.008	0.82
XBXT10g000275	.	5342	0	0	0	0	0	0	0	0	0	0	0	0	3	0.055	3	0.06	0	0	0	0	1	0.026
XBXT10g000276	.	3251	5	0.165	6	0.199	8	0.431	7	0.27	22	0.731	47	1.849	82	2.518	91	3.046	87	3.41	171	7.122	541	23.27
XBXT10g000277	.	3346	3618.66	115.542	3476.43	111.709	2416.75	126.181	3439.04	128.858	4075.64	131.299	3638.02	138.817	4516.75	134.551	4412.46	143.312	4248.3	161.57	4878.45	197.099	5397.94	225.253
XBXT10g000278	.	8230	372	4.689	298	3.779	248	5.108	295	4.362	367	4.662	270	4.061	292	3.433	290	3.719	202	3.033	122	1.942	113	1.861
XBXT10g000279	.	1818	459	28.166	410	25.327	232	23.3	240	17.288	251	15.565	165	12.129	150	8.591	71	4.431	38	2.777	34	2.648	34	2.728
XBXT10g000280	.	3460	2887	88.996	2913	90.369	1896	95.568	2168	78.425	2522	78.436	2107	77.612	2550	73.337	2307	72.34	1887	69.286	1866	72.777	1542	62.123
XBXT10g000281	.	3731	672	19.143	584.384	16.753	404	18.817	535	17.884	659.144	18.942	577	19.637	605.057	16.08	467.31	13.541	344.288	11.682	272	9.801	198.291	7.382
XBXT10g000282	.	2407	4604	208.449	4466	203.516	3179	235.45	3986	211.811	4273	195.334	3559	192.77	4159	175.71	3463	159.471	2929	157.941	2665	152.888	1966	116.348
XBXT10g000283	.	12189	926	7.83	875	7.444	762	10.529	930	9.226	1065	9.075	732	7.383	818	6.451	665	5.721	555	5.591	481	5.134	451	4.983
XBXT10g000284	.	2144	0	0	0	0	0	0	0	0	0	0	0	0	0	0	0	0	1	0.061	0	0	0	0
XBXT10g000285	.	3417	146	4.56	135	4.243	88	4.494	82	3.005	95	2.994	52	1.941	78	2.273	64	2.033	35	1.302	47	1.857	26	1.061
XBXT10g000286	.	4010	2	0.053	1	0.027	1	0.043	1	0.031	3	0.08	1	0.032	0	0	0	0	0	0	0	0	0	0
XBXT10g000287	.	3822	2484.88	69.027	2778.5	77.672	1957.98	88.927	2443.25	79.641	3084.13	86.421	2549.14	84.595	2957.88	76.654	2634.87	74.454	2528.53	83.665	2790.75	98.052	2627.41	95.382
XBXT10g000288	.	1333	22	1.908	27	2.358	5	0.71	11	1.12	17	1.492	10	1.041	10	0.81	5	0.441	2	0.207	1	0.11	3	0.34
XBXT10g000289	.	1865	0	0	1	0.06	0	0	0	0	0	0	0	0	0	0	0	0	0	0	0	0	0	0
XBXT10g000290	.	5051	3863	80.342	3737	78.209	2624	89.208	3033	74.014	3251	68.179	2364	58.703	1861	36.105	951	20.12	440	10.901	372	9.778	177	4.81
XBXT10g000291	.	2903	0	0	0	0	0	0	1	0.044	2	0.075	1	0.044	1	0.035	5	0.189	3	0.133	0	0	0	0
XBXT10g000292	.	7178	786	11.392	747	10.894	573	13.573	629	10.696	700	10.227	399	6.901	435	5.881	274	4.04	158	2.728	121	2.215	75	1.42
XBXT10g000293	.	6534	53.085	0.847	61	0.98	36	0.939	40.09	0.751	57.068	0.918	36.05	0.687	35.048	0.522	27.08	0.44	19.07	0.363	35	0.706	75	1.564
XBXT10g000294	.	1698	1604	106.111	1435	95.567	969	104.93	1063	82.555	1261	84.321	997	79.036	1184	73.109	1078	72.523	803	63.259	886	74.43	671	58.035
XBXT10g000295	.	1762	165	10.479	161	10.293	95	9.875	102	7.605	125	8.023	108	8.218	86	5.098	59	3.811	31	2.345	28	2.258	26	2.159
XBXT10g000296	.	4614	2092	47.778	1716	39.438	1219	45.511	1558	41.751	1658	38.187	1568	42.764	1662	35.409	1617	37.568	1355	36.863	1422	41.055	1342	40.052
XBXT10g000297	.	1371	1415	118.895	1222	103.383	796	109.54	975	96.196	1090	92.664	964	97.204	1176	92.253	935	79.885	660	66.031	689	73.654	531	58.343
XBXT10g000298	.	1519	27	2.022	24	1.809	14	1.716	17	1.494	18	1.363	16	1.437	19	1.328	29	2.208	20	1.783	16	1.523	20	1.958
XBXT10g000299	.	1373	138	11.576	158	13.345	80	10.991	99	9.751	117	9.93	58	5.839	30	2.349	24	2.047	16	1.598	13	1.387	13	1.426
XBXT10g000300	.	6994	2736	40.723	2630	39.389	1891	46.001	2405	41.999	2875	43.136	2176	38.652	2003	27.809	1172	17.747	587	10.408	466	8.761	435	8.46
XBXT10g000301	.	3049	0	0	0	0	0	0	0	0	0	0	0	0	0	0	0	0	0	0	0	0	0	0
XBXT10g000302	.	14080	1422	10.391	1180	8.675	799	9.54	954	8.178	902	6.641	635	5.534	761	5.186	771	5.732	774	6.738	967	8.918	1227	11.715
XBXT10g000303	.	1849	7	0.422	4	0.243	4	0.394	3	0.212	3	0.183	4	0.289	7	0.394	1	0.061	3	0.215	3	0.229	5	0.394
XBXT10g000304	.	4337	3982	96.975	3637	89.132	2451	97.582	3698	105.674	3796	93.236	3428	99.705	3987	90.579	3853	95.453	2769	80.326	2311	71.158	1650	52.512
XBXT10g000306	.	1413	31.331	2.544	37.808	3.091	16.208	2.156	50.02	4.769	65.486	5.38	77.417	7.543	118.628	8.994	130.138	10.746	93.509	9.042	114.255	11.801	134.812	14.315
XBXT10g000307	.	1549	56.68	4.152	49.59	3.657	31.416	3.768	56.104	4.825	65.519	4.853	59.536	5.229	116.868	7.991	113.352	8.444	93.148	8.125	81.018	7.542	109.351	10.473
XBXT10g000308	.	4088	3427	88.75	3098	80.737	2236	94.67	2747	83.476	3029	79.12	2453	75.88	2467	59.602	2125	55.981	1485	45.809	1254	41.067	741	25.078
XBXT10g000309	.	6167	16	0.271	23	0.392	19	0.526	17	0.338	27	0.461	17	0.344	21	0.332	26	0.448	12	0.242	14	0.3	33	0.73
XBXT10g000310	.	1170	0	0	0	0	0	0	0	0	0	0	0	0	0	0	0	0	0	0	2	0.257	0	0
XBXT10g000311	.	3970	7	0.187	11	0.296	7	0.306	7	0.219	8	0.215	9	0.287	14	0.349	22	0.598	11	0.35	9	0.304	20	0.698
XBXT10g000312	.	877	0	0	2	0.286	0	0	0	0	0	0	0	0	0	0	0	0	0	0	0	0	1	0.186
XBXT10g000313	.	1350	29	2.48	26	2.239	21	2.941	57	5.723	155.746	13.475	152	15.599	205.869	16.435	219	19.041	211.567	21.54	196.895	21.423	243.646	27.244
XBXT10g000314	.	2592	101	4.225	131	5.515	67	4.584	120	5.891	145	6.123	103	5.153	143	5.582	105	4.467	88	4.384	79	4.186	59	3.226
XBXT10g000315	.	1817	0	0	0	0	0	0	0	0	1	0.062	2	0.147	0	0	1	0.062	3	0.219	6	0.468	59	4.736
XBXT10g000316	.	1346	0	0	0	0	1	0.141	1	0.101	0	0	1	0.103	0	0	0	0	0	0	2	0.218	0	0
XBXT10g000317	.	3354	641	20.416	684.514	21.941	460	23.957	608	22.724	688.471	22.124	422.79	16.092	540	16.046	514.497	16.668	349.899	13.274	226.601	9.132	217.028	9.034
XBXT10g000318	.	489	0	0	0	0	0	0	0	0	0	0	0	0	0	0	0	0	0	0	0	0	0	0
XBXT10g000319	.	2372	0	0	0	0	1	0.075	1	0.054	0	0	0	0	0	0	0	0	0	0	0	0	0	0
XBXT10g000320	.	8575	1214	14.674	1121	13.634	817	16.139	1121	15.897	1167	14.218	757	10.918	822	9.268	396	4.87	184	2.65	114	1.74	92	1.453
XBXT10g000321	.	5744	753	13.717	691	12.666	491	14.62	700	14.961	762	13.995	513	11.156	680	11.555	735	13.621	653	14.17	447	10.289	440	10.474
XBXT10g000322	.	2818	597.655	22.874	545.201	21.001	303.46	18.996	377.447	16.954	377.411	14.579	310.27	14.198	289.761	10.348	166.049	6.464	100.278	4.571	83.186	4.031	68.031	3.403
XBXT10g000323	.	1183	2253	224.114	2275	227.89	1303	212.378	1367	159.698	1262	127.118	836	99.92	608	56.476	267	27.003	139	16.462	140	17.746	106	13.79
XBXT10g000324	.	3738	1316.77	37.437	1322.45	37.837	921	42.813	1263.52	42.154	1392.2	39.929	998.87	33.928	951.946	25.249	611.875	17.696	355.787	12.049	227.197	8.17	233.573	8.679
XBXT10g000325	.	1823	88	5.384	89	5.481	50	5.006	51	3.663	55	3.4	37	2.712	25	1.428	28	1.742	14	1.02	19	1.475	31	2.479
XBXT10g000326	.	4824	1192	25.998	1171	25.7	785	27.987	1055	26.998	1085	23.863	841	21.902	1120	22.787	949	21.055	865	22.473	551	15.19	424	12.084
XBXT10g000327	.	1418	895	72.391	724	58.961	512	67.818	633	60.117	762	62.348	595	57.739	703	53.084	663	54.53	420	40.45	385	39.605	369	39.027
XBXT10g000328	.	589	1152	273.222	771	184.385	424	165.463	408	113.823	448	108.371	389	112.068	473	104.943	703	169.312	707	199.358	976	299.144	1087	337.575
XBXT10g000330	.	2680	112	4.521	116	4.713	73	4.82	95	4.501	101	4.116	78	3.766	94	3.541	78	3.203	47	2.26	40	2.045	34	1.794
XBXT10g000332	.	1402	907	74.307	1051	86.695	532	71.378	723	69.55	1042	86.362	956	93.974	1586	121.306	2186	182.107	2276	222.025	1868	194.66	1300	139.267
XBXT10g000333	.	1639	0	0	1	0.069	0	0	0	0	0	0	2	0.165	0	0	0	0	0	0	0	0	0	0
XBXT10g000334	.	1314	1745	153.868	1758	156.085	1083	156.419	1412	146.202	1724	153.839	1463	154.861	1806	148.683	1830	164.073	1683	176.696	1647	184.844	1188	136.987
XBXT10g000335	.	5463	1424	27.315	1318	25.44	798	25.02	1109	24.959	1077	20.83	646	14.793	467	8.356	236	4.605	105	2.399	74	1.794	55	1.379
XBXT10g000336	.	3495	11	0.336	2	0.061	3	0.15	9	0.322	5	0.154	2	0.073	0	0	1	0.031	4	0.145	1	0.039	3	0.12
XBXT10g000337	.	2235	0	0	0	0	0	0	1	0.058	0	0	2	0.117	0	0	0	0	3	0.175	3	0.186	3	0.192
XBXT10g000338	.	3101	1581	54.687	1605	55.872	1039	58.772	1328	53.907	1584	55.289	1413	58.421	1649	53.217	1412	49.68	1039	42.806	930	40.716	785	35.488
XBXT10g000339	.	1226	539	51.453	489	47.005	294	45.98	321	35.985	378	36.531	278	31.876	311	27.721	249	24.167	169	19.208	188	22.859	119	14.856
XBXT10g000340	.	1752	511	32.658	515	33.133	315.425	32.995	421	31.586	412	26.612	347	26.57	366	21.832	331	21.513	286	21.767	303.756	24.646	244.736	20.448
XBXT10g000341	.	4297	3130	76.963	3096	76.607	2076	83.452	2133	61.542	2181	54.087	1501	44.08	1439	33.008	937	23.437	650	19.038	749	23.286	717	23.039
XBXT10g000342	.	1910	3016	175.343	3021	176.797	1870	177.914	2466	168.292	2398	140.859	1818	126.575	1585	86.001	1364	80.649	1324	91.668	1449	106.886	1319	100.247
XBXT10g000343	.	4649	184.761	4.187	174.652	3.983	119.348	4.421	166.915	4.438	213.006	4.868	188.833	5.11	208.634	4.41	240.041	5.533	127.331	3.437	151.232	4.332	110.848	3.282
XBXT10g000344	.	2447	184	8.185	138	6.179	108.108	7.867	131.103	6.845	183.516	8.242	217.882	11.594	225.194	9.348	196.932	8.91	167.032	8.849	200.288	11.288	184.921	10.752
XBXT10g000345	.	4548	2	0.046	2	0.047	1	0.038	0	0	4	0.094	5	0.138	5	0.108	3	0.071	2	0.055	2	0.059	1	0.03
XBXT10g000346	.	7447	2	0.028	2	0.028	0	0	1	0.016	0	0	0	0	0	0	0	0	0	0	0	0	0	0
XBXT10g000347	.	1571	2	0.144	0	0	0	0	1	0.085	1	0.073	1	0.086	1	0.067	0	0	1	0.086	0	0	0	0
XBXT10g000348	.	2267	1	0.048	2	0.097	0	0	1	0.057	0	0	0	0	0	0	0	0	0	0	0	0	0	0
XBXT10g000349	.	2076	2094	111.19	2132	113.952	1306	113.469	2033	126.711	2136	114.565	1842	117.084	2299	113.924	2409	130.097	2032	128.5	1900	127.941	1896	131.606
XBXT10g000350	.	1228	4.101	0.391	10.97	1.053	2.074	0.324	6.057	0.678	7.428	0.716	1.638	0.187	2.11	0.188	5.399	0.523	2.91	0.33	0	0	0	0
XBXT10g000351	.	12036	33	0.283	22	0.19	19	0.266	23	0.231	35	0.302	24	0.245	43	0.343	26	0.227	36	0.367	50	0.541	23	0.257
XBXT10g000352	.	1106	508	54.648	474	51.352	272	47.956	283	35.757	342	37.27	275	35.569	293	29.436	245	26.795	207	26.51	195	26.754	131	18.432
XBXT10g000354	.	2718	0	0	0	0	0	0	0	0	0	0	0	0	0	0	0	0	0	0	0	0	0	0
XBXT10g000358	.	6315	0	0	0	0	0	0	0	0	2	0.033	9	0.178	10	0.154	2	0.034	6	0.118	5	0.104	2	0.043
XBXT10g000359	.	3319	1612	51.91	1625	52.663	1104	58.134	1261.5	47.672	1529.49	49.695	1238.41	47.659	1305.89	39.234	930.166	30.469	643.03	24.664	638.504	26.018	590.669	24.859
XBXT10g000360	.	1405	0	0	0	0	0	0	0	0	0	0	0	0	0	0	0.725	0.06	3.079	0.3	0	0	0	0
XBXT10g000361	.	2063	373	19.941	374	20.126	238	20.82	226	14.182	240	12.961	182	11.648	192	9.579	122	6.634	74	4.712	76	5.153	81	5.661
XBXT10g000362	.	2486	536	23.443	541	23.816	375	26.829	478	24.537	599	26.45	556	29.089	933	38.078	1112	49.469	1330	69.282	1750	96.97	1705	97.473
XBXT10g000363	.	1758	4	0.255	3	0.192	3	0.313	4	0.299	2	0.129	10	0.763	9	0.535	8	0.518	6	0.455	5	0.404	3	0.25
XBXT10g000364	.	980	46	5.709	69	8.626	42	8.548	66	9.623	50	6.292	37	5.529	29	3.362	28	3.533	29	4.285	13	2.061	11	1.786
XBXT10g000365	.	2094	2479	130.408	2649	140.267	1410	121.363	1546	95.46	1612	85.653	1213	76.382	1409	69.171	1056	56.498	868	54.38	838	55.9	580	39.884
XBXT10g000366	.	4800	20	0.438	14	0.309	12	0.43	13	0.334	10	0.221	9	0.236	12	0.245	3	0.067	4	0.104	4	0.111	4	0.115
XBXT10g000367	.	2656	1	0.041	1	0.041	3	0.2	1	0.048	1	0.041	1	0.049	2	0.076	1	0.041	1	0.049	0	0	1	0.053
XBXT10g000368	.	1063	1704	192.041	1807	205.103	956	176.609	1079	142.836	1038	118.541	689	93.4	708	74.522	470	53.849	337	45.214	232	33.365	177	26.093
XBXT10g000369	.	4558	18	0.416	30	0.698	14	0.529	15	0.407	13	0.303	23	0.635	9	0.194	10	0.235	10	0.276	2	0.058	3	0.091
XBXT10g000370	.	1563	0	0	0	0	0	0	0	0	0	0	0	0	0	0	0	0	1	0.086	1	0.092	0	0
XBXT10g000371	.	5236	10285	206.109	9872	199.072	6580	215.541	8825	207.504	9406	190.061	8021	191.907	8583	160.447	6712	136.832	5650	134.873	5224	132.302	4359	114.149
XBXT10g000372	.	1055	2130	242.199	2111	241.753	1385	258.158	1918	256.174	2081	239.791	1900	259.886	2362	250.845	2582	298.471	1901	257.328	2039	295.889	2004	298.07
XBXT10g000373	.	2236	262	12.839	260	12.825	149	11.946	223	12.827	260	12.867	204	11.963	188	8.597	125	6.23	61	3.56	36	2.236	18	1.153
XBXT10g000374	.	1491	477	36.465	464	35.712	314	39.304	443	39.762	458	35.41	381	34.931	336	23.978	207	16.092	138	12.562	104	10.107	123	12.295
XBXT10g000375	.	1369	584	49.152	564	47.794	321	44.247	393	38.839	449	38.234	375	37.876	393	30.88	332	28.412	315	31.567	262	28.055	201	22.121
XBXT10g000376	.	1049	704	80.591	736	84.857	408	76.565	548	73.688	627	72.739	515	70.923	510	54.528	284	33.051	215	29.3	164	23.962	109	16.322
XBXT10g000377	.	6283	11	0.183	17	0.284	9	0.244	17	0.331	29	0.486	35	0.694	47	0.728	49	0.828	55	1.088	68	1.427	103	2.236
XBXT10g000378	.	2435	13	0.581	12	0.54	6	0.439	7	0.367	11	0.497	7	0.374	14	0.584	11	0.5	11	0.586	17	0.963	26	1.52
XBXT10g000379	.	3123	289	9.922	257	8.88	196	11.004	267	10.758	260	9.008	210	8.618	196	6.278	132	4.61	89	3.64	65	2.825	49	2.199
XBXT10g000380	.	2669	16	0.649	12	0.49	5	0.332	5	0.238	6	0.246	4	0.194	4	0.151	2	0.082	2	0.097	2	0.103	1	0.053
XBXT10g000381	.	2396	0	0	0	0	1	0.074	0	0	0	0	0	0	0	0	1	0.046	0	0	0	0	2	0.119
XBXT10g000382	.	663	0	0	0	0	0	0	0	0	0	0	1	0.245	3	0.568	11	2.261	23	5.535	97	25.276	168	44.496
XBXT10g000383	.	2584	1.059	0.044	0	0	0	0	0	0	0	0	2.635	0.132	0	0	2.623	0.112	0	0	2.476	0.132	2.403	0.132
XBXT10g000384	.	2525	8384	360.648	8452	365.93	5043	354.841	5741	289.838	5584	242.497	3419	175.914	2429	97.497	1052	46.028	454	23.26	300	16.348	120	6.747
XBXT10g000385	.	4190	10	0.252	10	0.254	4	0.165	9	0.267	12	0.306	4	0.121	7	0.165	0	0	2	0.06	1	0.032	0	0
XBXT10g000386	.	640	1	0.212	1	0.214	0	0	0	0	0	0	0	0	0	0	2	0.431	0	0	1	0.273	1	0.278
XBXT10g000387	.	4924	285	6.085	223	4.791	185	6.457	288	7.215	269	5.792	228	5.813	287	5.717	245	5.322	216	5.494	144	3.886	114	3.181
XBXT10g000388	.	6992	2	0.03	3	0.045	0	0	5	0.087	14	0.21	13	0.231	14	0.194	17	0.257	16	0.284	10	0.188	7	0.136
XBXT10g000389	.	6569	1459	23.156	1355	21.64	1098	28.482	1411	26.275	1534	24.544	1044	19.776	1152	17.055	793	12.804	546	10.323	369	7.398	338	7.01
XBXT10g000390	.	5798	92	1.66	86	1.561	60	1.769	59	1.249	85	1.546	78	1.68	82	1.38	78	1.432	64	1.375	58	1.322	66	1.556
XBXT10g000391	.	3928	1761	47.542	1656	44.99	1221	53.893	1593	50.465	1535	41.801	1193	38.474	1223	30.802	930	25.54	734	23.604	781	26.666	712	25.12
XBXT10g000392	.	3471	111.019	3.411	113.202	3.5	63.978	3.214	161.414	5.82	430.887	13.356	383.428	14.077	373.291	10.7	345.329	10.793	306.311	11.21	368.628	14.329	402.859	16.176
XBXT10g000394	.	1349	110	9.414	124	10.685	57	7.99	90	9.044	81	7.014	69	7.087	85	6.791	53	4.612	47	4.789	36	3.92	29	3.245
XBXT10g000396	.	1801	8	0.496	6	0.374	3	0.304	9	0.655	2	0.125	2	0.149	9	0.521	3	0.189	1	0.074	2	0.157	1	0.081
XBXT10g000397	.	4187	730	18.44	666	16.93	436	18.006	690	20.452	745	18.981	518	15.629	575	13.55	409	10.51	253	7.613	168	5.366	145	4.787
XBXT10g000398	.	1411	0	0	0	0	1	0.133	0	0	5	0.411	1	0.098	5	0.38	14	1.158	31	3.002	24	2.483	32	3.403
XBXT10g000399	.	6049	1	0.017	0	0	0	0	1	0.02	1	0.017	1	0.021	0	0	1	0.018	0	0	0	0	2	0.045
XBXT10g000400	.	829	1441	219.242	1529	234.364	898	224.22	947	169.308	1122	173.328	778	142.811	894	127.094	687	106.216	770	139.406	855	166.663	837	166.626
XBXT10g000401	.	5155	3	0.061	0	0	0	0	3	0.072	1	0.021	7	0.17	2	0.038	1	0.021	3	0.073	5	0.129	9	0.24
XBXT10g000402	.	1264	959	88.393	986	91.513	570	86.067	667	72.196	584	54.486	332	36.747	153	13.168	37	3.468	37	4.06	42	4.929	44	5.304
XBXT10g000403	.	2728	4.994	0.198	1.051	0.042	0	0	2.248	0.105	6.241	0.25	8.635	0.409	15.135	0.559	9.152	0.369	10.6	0.5	6.097	0.306	4.794	0.248
XBXT10g000404	.	1596	14	0.992	20	1.427	6	0.696	8	0.665	18	1.289	8	0.68	17	1.124	11	0.793	25	2.109	64	5.761	128	11.858
XBXT10g000405	.	5263	1722	34.326	1469	29.466	1156	37.666	1669	39.036	2163	43.475	1802	42.885	1981	36.836	1494	30.296	1245	29.563	1105	27.837	1059	27.585
XBXT10g000406	.	6488	1968	31.635	1792	28.985	1354	35.573	1819	34.306	1807	29.282	1213	23.272	1070	16.044	1033	16.893	861	16.487	720	14.621	727	15.27
XBXT10g000407	.	1753	0	0	0	0	0	0	0	0	0	0	0	0	0	0	1	0.065	1	0.076	6	0.487	10	0.835
XBXT10g000408	.	4395	1	0.024	1	0.024	0	0	3	0.085	0	0	2	0.057	6	0.134	9	0.22	9	0.258	6	0.182	7	0.22
XBXT10g000409	.	8907	598	6.954	482	5.64	453	8.609	609	8.309	750	8.79	490	6.798	560	6.074	724	8.565	746	10.334	646	9.486	861	13.083
XBXT10g000410	.	2665	3750	152.293	3872	158.264	1958	130.06	2680	127.735	3092	126.754	3058	148.516	4973	188.446	4993	206.249	3598	174.035	2874	147.822	2586	137.268
XBXT10g000411	.	4214	453.572	11.381	418.813	10.575	300.422	12.324	378.832	11.154	408.48	10.338	346.355	10.38	381.885	8.939	313.099	7.992	205.972	6.156	235.21	7.463	166.765	5.468
XBXT10g000412	.	1246	1214	113.752	1185	111.808	731	112.212	803	88.359	828	78.537	673	75.735	648	56.694	429	40.871	286	31.907	227	27.088	154	18.871
XBXT10g000413	.	3422	1701	53.047	1642	51.533	934	47.627	1442	52.771	1639	51.569	1188	44.272	1476	42.944	1050	33.308	648	24.07	513	20.242	388	15.814
XBXT10g000414	.	2719	0	0	0	0	0	0	0	0	0	0	0	0	0	0	0	0	0	0	0	0	0	0
XBXT10g000415	.	2815	3	0.115	8	0.309	1.009	0.063	3.066	0.138	13.355	0.516	11	0.504	12.396	0.443	11.915	0.464	11.553	0.527	18.603	0.903	33.417	1.674
XBXT10g000416	.	2622	2103	86.898	1893	78.727	1210	81.78	1326	64.305	1359	56.687	1133	55.99	1265	48.773	1210	50.855	1023	50.347	1213	63.484	1305	70.481
XBXT10g000417	.	1473	499	38.67	515	40.181	344	43.651	470	42.764	463	36.289	341	31.695	245	17.724	132	10.402	93	8.582	59	5.813	29	2.939
XBXT10g000418	.	5876	336.597	5.99	328.812	5.888	218.861	6.366	275.394	5.75	278.703	5	201.433	4.279	230.781	3.831	188.82	3.418	166.397	3.527	146.763	3.3	162.688	3.783
XBXT10g000419	.	1681	1000	66.894	1088	73.268	567	62.086	685	53.794	734	49.632	516	41.365	509	31.781	364	24.762	246	19.596	226	19.199	135	11.807
XBXT10g000420	.	5616	1025	19.11	976	18.31	641	19.534	860	18.812	932	17.519	694	15.446	853	14.835	857	16.254	779	17.301	645	15.195	622	15.153
XBXT10g000421	.	4813	0	0	0	0	0	0	1	0.026	0	0	1	0.026	0	0	1	0.022	0	0	0	0	1	0.029
XBXT10g000422	.	5468	635	12.169	600	11.57	291	9.115	547	12.299	551	10.647	363	8.305	317	5.667	254	4.952	132	3.013	129	3.124	144	3.606
XBXT10g000423	.	3145	2501	85.234	2320	79.572	1523	84.878	2299	91.945	2359	81.124	1869	76.132	2608	82.925	2854	98.936	2599	105.499	2432	104.899	2603	115.94
XBXT10g000424	.	2598	501.759	20.937	665.06	27.931	373.922	25.521	446.649	21.874	591.939	24.935	350.166	17.475	306.819	11.946	236.585	10.041	115.666	5.748	161.88	8.556	148.175	8.082
XBXT10g000425	.	3217	1051	34.974	1107	37.073	730	39.724	895	34.951	971	32.604	667	26.528	394	12.233	148	5.01	74	2.933	58	2.443	39	1.696
XBXT10g000426	.	694	1526	290.856	1103	211.876	593	185.727	745	166.925	858	166.378	658	151.793	857	152.717	962	186.261	977	221.515	1355	332.225	1544	385.225
XBXT10g000427	.	6820	1076	16.434	1015	15.599	716	17.873	971	17.4	960	14.78	768	13.999	731	10.414	351	5.454	133	2.42	90	1.736	31	0.619
XBXT10g000428	.	1258	393	36.422	402	37.515	257	39.018	336	36.568	409	38.368	275	30.606	352	30.46	284	26.761	204	22.51	187	22.068	117	14.18
XBXT10g000429	.	3130	51.024	1.748	43.186	1.489	32.062	1.796	70.286	2.825	129.129	4.463	134.177	5.493	148.965	4.761	116.397	4.055	113.696	4.638	128.912	5.589	130.081	5.823
XBXT10g000430	.	1684	1067.31	71.256	1061.4	71.336	599.494	65.515	961.613	75.368	1020.22	68.85	694.649	55.577	1110.92	69.228	1400.35	95.075	1436.5	114.204	1242.84	105.373	1729.05	150.92
XBXT10g000431	.	841	68	10.164	57	8.583	43	10.546	63	11.065	49	7.435	56	10.096	49	6.843	38	5.772	44	7.826	37	7.083	21	4.107
XBXT10g000432	.	893	0	0	2.162	0.302	0	0	0	0	0	0	0	0	0	0	0	0	0	0	0	0	0	0
XBXT10g000435	.	1186	6807	675.137	5581	557.419	3189	518.255	3605	419.916	3668	368.381	3265	389.089	3349	310.172	2838	286.185	2457	290.133	2558	323.292	1958	253.986
XBXT10g000436	.	3929	2513	67.826	2304	62.579	1513	66.764	2223	70.404	2291	62.371	1907	61.484	2127	53.556	2152	59.084	1571	50.506	1380	47.105	1304	45.995
XBXT10g000437	.	2186	0	0	0	0	0	0	0	0	0	0	0	0	1	0.047	2	0.102	8	0.478	23	1.464	39	2.56
XBXT10g000438	.	4328	2286.28	55.799	2070.69	50.856	1414.81	56.45	2147.92	61.511	2024.48	49.832	1595.81	46.515	1580.82	35.992	1037.53	25.759	674.532	19.61	553.267	17.073	488.049	15.566
XBXT10g000439	.	702	163	30.609	194	36.714	107	33.014	136	30.021	152	29.037	88	19.997	120	21.067	76	14.499	89	19.883	73	17.629	49	12.044
XBXT10g000440	.	1344	0	0	0	0	1	0.141	0	0	0	0	0	0	0	0	0	0	0	0	0	0	0	0
XBXT10g000441	.	1593	0	0	0	0	0	0	116	9.67	441.954	31.727	709.943	60.429	1892	125.397	1267	91.483	527	44.558	173	15.606	50	4.642
XBXT10g000442	.	963	0	0	0	0	0	0	0	0	0	0	0	0	0	0	0	0	0	0	0	0	0	0
XBXT10g000443	.	4322	11.133	0.272	22.076	0.543	8.02	0.32	29.124	0.835	52.684	1.299	45.884	1.339	70.377	1.605	82.285	2.046	81.755	2.38	77.524	2.396	94.108	3.006
XBXT10g000444	.	2358	297.133	13.753	251	11.693	193.066	14.618	220.588	11.983	205.457	9.602	217.425	12.04	196.513	8.488	135.693	6.388	73.781	4.067	51.361	3.013	24.036	1.454
XBXT10g000445	.	2042	0	0	2	0.109	3	0.265	0	0	0	0	3	0.194	0	0	1	0.055	0	0	1	0.069	0	0
XBXT10g000446	.	1401	354	29.025	366	30.215	266	35.718	289	27.823	272	22.562	168	16.528	121	9.262	54	4.502	32	3.124	28	2.92	61	6.54
XBXT10g000447	.	7036	272	4.024	260	3.87	177	4.279	255	4.426	280	4.175	145	2.56	211	2.912	201	3.025	138	2.432	91	1.7	65	1.256
XBXT10g000448	.	3266	3	0.098	2	0.066	2	0.107	1	0.038	3	0.099	2	0.078	2	0.061	3	0.1	5	0.195	11	0.456	17	0.728
XBXT10g000450	.	1220	0	0	0	0	0	0	2	0.225	0	0	0	0	0	0	1	0.098	0	0	1	0.122	0	0
XBXT10g000451	.	3746	22.42	0.636	19.606	0.56	15.463	0.717	19.109	0.636	39.281	1.124	39.509	1.339	27.711	0.733	33.665	0.971	30.231	1.021	43.765	1.57	26.165	0.97
XBXT10g000452	.	2758	91	3.563	101	3.98	83	5.316	104	4.779	138	5.454	66	3.09	88	3.215	68	2.708	71	3.311	51	2.529	70	3.583
XBXT10g000453	.	921	0	0	0	0	0	0	0	0	0	0	0	0	0	0	0	0	0	0	0	0	0	0
XBXT10g000454	.	1040	10	1.156	7	0.815	5	0.948	4	0.543	3	0.352	6	0.835	3	0.324	3	0.353	5	0.688	1	0.148	2	0.303
XBXT10g000455	.	1642	13	0.893	6	0.415	5	0.562	3	0.242	4	0.278	5	0.411	1	0.064	2	0.14	1	0.082	3	0.262	3	0.269
XBXT10g000456	.	2514	1	0.043	0	0	2	0.141	1	0.051	0	0	3	0.155	11	0.444	10	0.44	16	0.824	17	0.931	17	0.96
XBXT10g000457	.	3925	3	0.081	4	0.109	1	0.044	3	0.095	2	0.055	7	0.226	9	0.227	0	0	0	0	3	0.103	1	0.035
XBXT10g000458	.	1949	1.099	0.062	0	0	1.123	0.104	0	0	9.501	0.546	5.561	0.379	8.283	0.44	4.743	0.274	2.35	0.159	0	0	3.573	0.266
XBXT10g000459	.	3754	0	0	0	0	0	0	0	0	2	0.057	3	0.101	1	0.026	0	0	0	0	0	0	0	0
XBXT10g000460	.	1787	7	0.438	8	0.504	3	0.307	5	0.367	7	0.442	12	0.899	12	0.7	6	0.382	8	0.596	3	0.238	11	0.899
XBXT10g000461	.	2682	0	0	1	0.041	0	0	2	0.095	2	0.081	6	0.289	3	0.113	1	0.041	1	0.048	0	0	13	0.685
XBXT10g000462	.	3181	1179.5	39.718	1284.59	43.534	700.74	38.587	912.218	36.048	942.339	32.019	652.427	26.258	727.613	22.86	613.523	21.015	487.605	19.557	432.363	18.426	341.46	15.028
XBXT10g000463	.	2783	0	0	0	0	0	0	0	0	0	0	0	0	0	0	0	0	0	0	0	0	0	0
XBXT10g000465	.	5394	456	8.862	456	8.918	272	8.641	454	10.353	466	9.132	288	6.682	407	7.379	334	6.603	304	7.038	209	5.133	206	5.232
XBXT10g000467	.	1901	0	0	0	0	1	0.096	0	0	0	0	0	0	0	0	2	0.119	1	0.07	1	0.074	0	0
XBXT10g000468	.	3759	0	0	0	0	0	0	0	0	6	0.171	6	0.203	9	0.237	4	0.115	4	0.135	2	0.072	1	0.037
XBXT10g000469	.	2178	0	0	1	0.051	0	0	0	0	1	0.051	1	0.06	0	0	1	0.051	0	0	0	0	0	0
XBXT10g000470	.	3167	35.209	1.191	36	1.226	19	1.051	26.157	1.038	37.174	1.269	41.283	1.669	51.32	1.62	54.862	1.888	45.723	1.842	65.774	2.816	54.999	2.432
XBXT10g000471	.	1295	0	0	0	0	1	0.147	0	0	1	0.091	0	0	0	0	0	0	1	0.107	0	0	1	0.117
XBXT10g000472	.	2283	1660	79.548	1776	85.663	1122	87.962	1342	75.481	1283	62.086	932	53.442	1060	47.401	952	46.4	919	52.45	1023	62.134	1079	67.588
XBXT10g000473	.	5440	2	0.039	0	0	2	0.063	27	0.61	50	0.971	29	0.667	40	0.719	24	0.47	117	2.685	315	7.669	597	15.029
XBXT10g000474	.	2092	643	33.86	674	35.726	374	32.225	574	35.479	634	33.722	501	31.581	557	27.373	570	30.528	485	30.416	455	30.383	499	34.35
XBXT10g000475	.	3252	5	0.165	4	0.132	3	0.161	1	0.039	5	0.166	3	0.118	2	0.061	6	0.201	4	0.157	4	0.167	4	0.172
XBXT10g000476	.	3450	218	6.741	208	6.472	108	5.46	110	3.991	157	4.898	149	5.505	113	3.26	67	2.107	56	2.062	100	3.912	122	4.93
XBXT10g000477	.	2510	1904	82.426	1675	72.982	1184	83.842	1510	76.72	1703	74.43	1512	78.293	1539	62.168	1023	45.045	650	33.514	660	36.196	482	27.274
XBXT10g000478	.	3398	1223	38.423	1312	41.481	879	45.156	1025	37.789	1110	35.184	936	35.14	1072	31.421	992	31.702	807	30.199	730	29.018	623	25.58
XBXT10g000479	.	3431	34	1.057	51	1.596	20	1.017	36	1.314	32	1.004	26	0.966	33	0.957	28	0.886	19	0.704	26	1.023	15	0.61
XBXT10g000480	.	5990	598	10.434	551	9.674	405	11.55	556	11.382	583	10.255	509	10.601	559	9.098	506	8.981	288	5.986	261	5.754	262	5.973
XBXT10g000481	.	2689	11	0.442	13	0.526	5	0.329	6	0.283	6	0.244	7	0.337	1	0.038	4	0.164	4	0.192	7	0.357	5	0.263
XBXT10g000482	.	1898	5379	314.882	5529	325.808	3516	336.832	5256	361.174	5754	340.334	4709	330.13	6812	372.169	7750	461.395	7856	547.673	8804	653.943	9725	744.233
XBXT10g000483	.	3412	50	1.564	39	1.228	28	1.432	49	1.799	75	2.367	196	7.327	1628	47.512	2215	70.481	2548	94.938	2899	114.74	3287	134.379
XBXT10g000484	.	1429	0	0	0	0	0	0	0	0	0	0	0	0	2.481	0.186	1.48	0.121	6.292	0.601	8.749	0.892	1	0.105
XBXT10g000485	.	2172	1211	61.234	1172	59.651	686	56.753	708	42.02	759	38.761	582	35.221	591	27.888	476	24.48	347	20.897	344	22.053	214	14.145
XBXT10g000486	.	4263	324.273	8.04	284.225	7.091	208.992	8.471	296.281	8.619	300.325	7.51	154.364	4.571	178.88	4.137	134.051	3.381	146.25	4.319	98.444	3.086	133.787	4.335
XBXT10g000487	.	984	0	0	0	0	0	0	0	0	0	0	0	0	1.169	0.135	0	0	0	0	0	0	0	0
XBXT10g000488	.	3326	5	0.161	11	0.356	5	0.263	11	0.415	7	0.227	8	0.307	7	0.21	2	0.065	2	0.077	1	0.041	2	0.084
XBXT10g000489	.	1212	1	0.097	0	0	1	0.158	1	0.114	2	0.196	0	0	0	0	0	0	0	0	0	0	0	0
XBXT10g000490	.	1975	0	0	0	0	0	0	0	0	0	0	0	0	0	0	0	0	0	0	1	0.071	0	0
XBXT10g000491	.	2506	2550	110.58	2657	115.967	1600	113.494	2378	121.028	2360	103.32	1766	91.603	1709	69.153	1058	46.665	557	28.768	363	19.942	167	9.466
XBXT10g000492	.	602	0	0	0	0	0	0	0	0	0	0	0	0	0	0	0	0	0	0	0	0	0	0
XBXT10g000493	.	3004	833	29.796	931	33.515	543	31.764	674	28.293	636	22.958	415	17.745	347	11.581	261	9.496	200	8.521	152	6.882	183	8.555
XBXT10g000494	.	2610	1523	63.24	1659	69.333	999	67.85	1282	62.475	1276	53.486	919	45.638	1066	41.302	1220	51.526	1139	56.33	1129	59.379	1406	76.308
XBXT10g000495	.	5843	1603.48	28.701	1463.6	26.361	1002.4	29.326	1296.55	27.229	1295.78	23.384	968.479	20.693	942.988	15.744	469.462	8.548	186.88	3.985	144.679	3.272	119.63	2.798
XBXT10g000496	.	4329	47.737	1.165	49.228	1.209	25.067	1	43.628	1.249	75.746	1.864	81.452	2.374	81.978	1.866	83.069	2.062	76.622	2.227	73.618	2.271	85.732	2.734
XBXT10g000497	.	5522	1	0.019	2	0.038	0	0	0	0	0	0	0	0	0	0	1	0.019	0	0	0	0	4	0.099
XBXT10g000498	.	1329	0	0	0	0	0	0	0	0	0	0	0	0	0	0	0	0	0	0	0	0	0	0
XBXT10g000499	.	1848	0	0	1	0.061	0	0	1	0.071	0	0	0	0	0	0	0	0	0	0	3	0.229	3	0.236
XBXT10g000500	.	1238	0	0	3.779	0.359	0	0	0	0	0	0	1.841	0.209	1.953	0.172	1.668	0.16	0	0	0	0	1.894	0.234
XBXT10g000503	.	1327	0	0	0	0	0	0	0	0	2.154	0.19	0	0	2.069	0.168	0	0	0	0	1.47	0.163	1.863	0.212
XBXT10g000504	.	1193	77.592	7.644	86.955	8.626	35.182	5.679	82.954	9.597	81.348	8.114	52.455	6.208	46.609	4.287	38.765	3.883	33.898	3.976	31.753	3.986	14.831	1.911
XBXT10g000505	.	1529	1	0.074	1	0.075	4	0.487	2	0.175	0	0	0	0	1	0.069	1	0.076	0	0	0	0	0	0
XBXT10g000506	.	2282	1573.46	75.437	1612.35	77.806	1021.22	80.099	1349.19	75.921	1214.66	58.806	975.67	55.972	627.252	28.063	163.392	7.967	41.276	2.357	31.062	1.888	49.418	3.097
XBXT10g000507	.	2622	8	0.331	9	0.374	9	0.608	7	0.339	8	0.334	2	0.099	6	0.231	6	0.252	18	0.886	24	1.256	32	1.728
XBXT10g000508	.	2090	770	40.59	961	50.991	451	38.9	737	45.602	824	43.874	604	38.113	697	34.288	649	34.795	490	30.762	373	24.934	310	21.362
XBXT10g000509	.	3187	1432	48.125	1437	48.602	951	52.264	1273	50.205	1159	39.303	963	38.681	900	28.22	560	19.144	382	15.291	269	11.441	178	7.818
XBXT10g000510	.	969	0	0	0	0	0	0	0	0	0	0	0	0	0	0	1	0.128	0	0	0	0	0	0
XBXT10g000511	.	3632	1	0.029	2	0.059	0	0	0	0	0	0	1	0.035	0	0	1	0.03	0	0	1	0.037	2	0.077
XBXT10g000512	.	574	1087	267.123	1180	292.412	729	294.824	1084	313.355	1056	264.784	881	263.136	965	221.857	772	192.622	478	139.639	335	106.47	222	71.434
XBXT10g000513	.	3541	3049.81	91.762	2932.89	88.806	1941.82	95.531	2451.82	86.566	2901.12	88.061	2427.48	87.27	2879.83	80.838	2639.56	80.786	2395.35	85.845	2559.04	97.408	2466.08	96.97
XBXT10g000514	.	1924	1617	93.262	1738	100.905	981	92.592	1475	99.862	1628	94.868	1250	86.335	1337	71.968	1445	84.76	1202	82.561	981	71.786	942	71.026
XBXT10g000515	.	1620	0	0	1	0.07	0	0	0	0	1	0.07	1	0.084	2	0.13	1	0.071	1	0.083	4	0.354	4	0.364
XBXT10g000516	.	746	1384	240.379	1199	209.869	741	211.373	1165	237.854	1305	230.42	1171	245.832	1376	223.391	1657	292.429	1200	247.998	1119	249.587	1186	269.624
XBXT10g000517	.	2474	22336	981.99	22300	986.772	13761	989.64	18442	951.591	19391	860.701	17420	916.118	17408	714.146	7308	326.791	2472	129.439	841	46.844	296	17.01
XBXT10g000518	.	738	2506	441.282	2343	415.8	991	286.623	1081	223.75	1092	195.502	723	153.914	1035	170.363	1327	237.418	1443	302.336	1779	402.383	1957	451.064
XBXT10g000519	.	6521	256	4.094	264	4.248	169	4.417	270	5.066	301	4.852	180	3.435	228	3.401	262	4.262	215	4.096	169	3.414	195	4.075
XBXT10g000520	.	3605	1	0.03	0	0	0	0	0	0	0	0	1	0.035	0	0	0	0	1.122	0.039	0	0	2	0.077
XBXT10g000521	.	924	2184	290.941	2338	313.738	1356	296.295	1674	262.007	1761	237.977	1353	217.144	1495	186.058	1480	200.404	1466	232.451	1643	279.891	1444	251.674
XBXT10g000522	.	758	0	0	0	0	0	0	1	0.2	0	0	0	0	1	0.159	0	0	0	0	0	0	0	0
XBXT10g000523	.	1628	0	0	0	0	0	0	0	0	0	0	0	0	0	0	0	0	0	0	0	0	0	0
XBXT10g000524	.	2455	2	0.089	1	0.045	0	0	0	0	1	0.045	1	0.053	1	0.041	3	0.135	1	0.053	6	0.337	8	0.464
XBXT10g000525	.	2394	1497	68.172	1542	70.678	916	68.238	1246	66.597	1225	56.326	1049	57.15	1323	56.22	1434	66.42	1416	76.8	1573	90.769	1585	94.347
XBXT10g000526	.	6728	130	2.013	154	2.4	77	1.949	101	1.835	133	2.076	88	1.627	107	1.546	95	1.497	75	1.384	76	1.487	115	2.327
XBXT10g000527	.	2063	327	17.482	332	17.866	196	17.146	257	16.128	244	13.177	176	11.264	171	8.532	105	5.709	65	4.139	68	4.61	40	2.795
XBXT10g000528	.	2617	221	9.151	212	8.835	135	9.143	177	8.601	144	6.019	160	7.923	179	6.916	213	8.97	239	11.786	256	13.425	297	16.073
XBXT10g000529	.	5143	196	4.001	178	3.656	124	4.138	137	3.281	178	3.664	140	3.412	111	2.114	73	1.516	32	0.778	32	0.826	25	0.667
XBXT10g000530	.	2343	2143	99.871	2147	100.709	1168	89.047	1196	65.419	1331	62.633	945	52.692	962	41.835	726	34.412	641	35.578	955	56.402	864	52.632
XBXT10g000531	.	2411	0	0	0	0	0	0	0	0	0	0	0	0	0	0	0	0	0	0	0	0	0	0
XBXT10g000532	.	3317	1074	34.607	1000	32.429	663	34.934	814	30.78	918	29.846	702	27.033	955	28.71	1196	39.202	1027	39.417	1113	45.382	1587	66.833
XBXT10g000533	.	2510	3724	161.215	3623	157.86	2464	174.483	2694	136.877	3215	140.511	2650	137.221	2474	99.937	1180	51.958	418	21.552	308	16.892	204	11.543
XBXT10g000535	.	7258	9	0.129	12	0.173	11	0.258	5	0.084	10	0.144	6	0.103	11	0.147	13	0.19	6	0.102	6	0.109	4	0.075
XBXT10g000537	.	3799	442	12.356	533	14.994	322	14.717	437	14.335	542	15.284	345	11.522	481	12.544	498	14.161	401	13.352	313	11.067	359	13.115
XBXT10g000538	.	1486	0	0	1	0.077	1	0.126	1	0.09	2	0.155	0	0	4	0.287	3	0.234	2	0.183	2	0.195	3	0.301
XBXT10g000539	.	3640	2	0.058	0	0	0	0	0	0	2	0.059	0	0	1	0.027	3	0.089	5	0.174	2	0.074	2	0.076
XBXT10g000540	.	2168	684	34.656	744	37.943	423	35.065	667	39.666	720	36.843	507	30.744	701	33.144	709	36.535	583	35.179	510	32.76	566	37.486
XBXT10g000541	.	7292	2.009	0.029	2.005	0.029	1.004	0.023	2.039	0.034	9.122	0.131	22.587	0.384	24.709	0.329	22.297	0.324	14.426	0.245	13.467	0.243	30.324	0.565
XBXT10g000542	.	3891	3	0.082	0	0	0	0	0	0	1	0.028	0	0	0	0	1	0.028	1	0.032	1	0.034	0	0
XBXT10g000543	.	2547	1136	48.416	907	38.907	662	46.15	935	46.769	967	41.606	811	41.341	1000	39.768	1192	51.673	1009	51.218	969	52.315	979	54.537
XBXT10g000544	.	1391	0	0	2	0.166	2	0.271	0	0	10	0.836	10.433	1.035	23.625	1.823	36.751	3.089	47	4.626	86	9.043	64	6.918
XBXT10g000545	.	1339	39	3.366	45	3.911	24	3.393	31	3.142	41	3.581	23	2.383	46	3.707	41	3.598	32	3.288	42	4.613	19	2.144
XBXT10g000546	.	2551	5.182	0.22	2.064	0.088	2.086	0.145	2.073	0.104	4.132	0.177	4.124	0.21	4.109	0.163	0	0	3.106	0.157	1.032	0.056	3.1	0.172
XBXT10g000547	.	2410	0	0	0	0	0	0	0	0	0	0	0	0	0	0	0	0	0	0	0	0	0	0
XBXT10g000548	.	4654	492.809	11.155	522.917	11.911	310.649	11.495	459.495	12.204	556.207	12.696	360.251	9.738	344.427	7.273	354.919	8.172	273.559	7.376	250.479	7.167	230.936	6.831
XBXT10g000549	.	5825	2	0.036	0	0	0	0	3	0.063	10	0.181	3	0.064	2	0.033	0	0	4	0.086	3	0.068	4	0.094
XBXT10g000550	.	3832	53	1.468	54	1.505	39	1.766	111	3.608	164	4.583	182	6.023	203	5.246	173	4.875	136	4.488	104	3.644	180	6.517
XBXT10g000551	.	747	764	132.469	776	135.596	360	102.515	337	68.687	340	59.93	200	41.914	182	29.497	177	31.184	147	30.328	205	45.645	165	37.447
XBXT10g000552	.	1751	3439	219.923	3799	244.567	2285	239.173	3301	247.814	3836	247.931	3074	235.527	4069	242.871	4106	267.033	4074	310.253	4472	363.076	4562	381.409
XBXT10g000553	.	3912	2729	73.989	2556	69.738	1734	76.863	2208	70.246	2385	65.225	1927	62.411	2080	52.61	1871	51.601	1404	45.342	1262	43.273	1064	37.699
XBXT10g000554	.	2660	9	0.366	15	0.614	2	0.133	10.246	0.489	21	0.863	13	0.633	21	0.797	21	0.869	25.129	1.218	19	0.979	19.071	1.014
XBXT10g000555	.	11808	273	2.384	267	2.346	218	3.111	329	3.371	447	3.934	252	2.625	296	2.411	353	3.136	291	3.027	258	2.844	293	3.343
XBXT10g000556	.	3448	15	0.464	13	0.405	7	0.354	20	0.726	17	0.531	7	0.259	10	0.289	14	0.441	14	0.516	6	0.235	11	0.445
XBXT10g000557	.	812	0	0	0	0	0	0	2	0.367	7	1.11	6	1.13	10	1.459	5	0.793	5	0.929	5	1	8	1.634
XBXT10g000558	.	608	109	24.757	113	25.88	60	22.416	82	21.905	99	22.922	107	29.501	109	23.158	128	29.526	111	29.977	115	33.723	106	31.525
XBXT10g000559	.	942	2701	351.526	3177	416.493	1765	376.746	2827	432.263	3382	446.445	2471	387.344	3175	386.024	3501	463.167	3905	604.934	4869	810.106	4909	835.853
XBXT10g000560	.	2773	741	28.849	653	25.587	499	31.774	545	24.901	503	19.766	354	16.48	352	12.787	275	10.89	198	9.181	177	8.726	123	6.259
XBXT10g000561	.	1498	1	0.076	0	0	0	0	0	0	0	0	0	0	3	0.213	2	0.155	3	0.272	9	0.87	10	0.994
XBXT10g000562	.	1649	0	0	0	0	0	0	0	0	0	0	0	0	0	0	0	0	0	0	2	0.174	6	0.536
XBXT10g000564	.	7699	8	0.108	5	0.068	8	0.176	12	0.19	10	0.136	2	0.032	15	0.189	7	0.096	17	0.273	34	0.579	45	0.793
XBXT10g000565	.	3057	2	0.07	1	0.035	2	0.115	3	0.124	3	0.106	2	0.084	3	0.098	1	0.036	0	0	0	0	0	0
XBXT10g000566	.	1997	0	0	0	0	0	0	0	0	0	0	0	0	2	0.103	1	0.056	0	0	12	0.843	45	3.258
XBXT10g000567	.	3245	2570	84.746	2082	69.093	1340	72.256	2053	79.444	2203	73.299	1637	64.514	2145	65.991	2186	73.323	1617	63.51	1130	47.154	1214	52.319
XBXT10g000568	.	1691	65	4.32	50	3.345	21	2.284	32	2.497	37	2.485	20	1.593	10	0.62	5	0.338	2	0.158	4	0.338	3	0.261
XBXT10g000569	.	5466	25	0.479	22	0.424	12	0.376	31	0.697	26	0.503	25	0.572	28	0.501	31	0.605	22	0.502	22	0.533	22	0.551
XBXT10g000570	.	1805	1	0.062	0	0	0	0	0	0	0	0	0	0	1	0.058	0	0	0	0	2	0.157	3	0.243
XBXT10g000571	.	1404	0	0	1.048	0.086	0	0	0	0	0	0	1.191	0.117	0	0	0	0	2.28	0.222	0	0	0	0
XBXT10g000572	.	1812	2	0.123	1	0.062	2	0.202	15	1.084	34	2.116	35	2.582	18	1.035	22	1.378	11	0.807	20	1.563	27	2.174
XBXT10g000573	.	1256	1046	97.116	1038	97.043	568	86.393	492	53.643	478	44.923	285	31.777	286	24.794	202	19.069	148	16.36	179	21.163	156	18.942
XBXT10g000574	.	5499	0	0	1	0.019	1	0.031	1	0.022	5	0.096	7	0.159	12	0.213	4	0.078	9	0.204	5	0.12	11	0.274
XBXT10g000575	.	490	1180	363.248	1281	397.775	783	397.085	1057	382.804	1246	392.504	968	363.829	1243	358.114	1128	352.29	1097	401.064	1153	461.732	901	363.06
XBXT10g000576	.	1732	632	40.905	547	35.64	296	31.358	327	24.846	312	20.41	231	17.914	123	7.43	65	4.278	52	4.008	93	7.642	144	12.185
XBXT10g000577	.	7628	1938.31	26.401	1912.61	26.213	1601.4	35.647	1701.29	27.187	2161.83	29.68	1639.79	26.652	2102.79	26.715	2410.07	33.396	1914.97	31.072	1784.97	30.705	1826.26	32.503
XBXT10g000578	.	2570	442	18.658	449	19.076	303	20.921	374	18.529	395	16.833	361	18.226	375	14.771	349	14.985	291	14.63	296	15.827	180	9.931
XBXT10g000579	.	3338	0	0	0	0	0	0	1	0.038	1	0.032	0	0	0	0	0	0	1	0.038	0	0	0	0
XBXT10g000580	.	4457	4106	97.202	3822	91.049	2497	96.635	3290	91.388	3101	74.035	1860	52.585	1553	34.296	1354	32.607	1181	33.303	1209	36.184	1456	45.043
XBXT10g000581	.	2903	557	20.658	505	18.849	382	23.17	492	21.414	500	18.715	397	17.603	413	14.291	304	11.468	204	9.011	154	7.231	155	7.513
XBXT10g000582	.	1104	886	95.513	1075	116.71	557	98.413	851	107.752	964	105.278	719	93.195	852	85.777	881	96.556	846	108.575	862	118.519	836	117.879
XBXT10g000583	.	4135	1	0.026	0	0	1	0.042	12	0.36	15	0.387	10	0.306	25	0.597	57	1.484	76	2.317	154	4.983	383	12.809
XBXT10g000584	.	3052	3	0.106	1	0.035	0	0	5	0.206	5	0.177	4	0.168	6	0.197	6	0.215	5	0.209	6	0.267	5	0.23
XBXT10g000585	.	1331	1503	130.605	1548	135.443	982	139.766	1089	111.119	1268	111.498	1051	109.623	940	76.262	460	40.644	300	31.039	232	25.656	166	18.863
XBXT10g000586	.	2345	1555	72.402	1405	65.844	977	74.417	827	45.194	855	40.197	505	28.132	303	13.165	152	7.198	72	3.993	81	4.779	61	3.712
XBXT10g000587	.	1888	0	0	0	0	0	0	0	0	1	0.059	0	0	0	0	1	0.06	0	0	0	0	9	0.693
XBXT10g000588	.	1765	0	0	3	0.191	1	0.104	0	0	2	0.128	1	0.076	0	0	4	0.258	1	0.075	4	0.322	3	0.249
XBXT10g000589	.	4189	0	0	0	0	0	0	3	0.089	0	0	1	0.03	0	0	1	0.026	0	0	0	0	0	0
XBXT10g000590	.	1007	1490	179.032	1258	152.245	828	163.119	784	110.66	866	105.483	703	101.663	654	73.4	559	68.28	408	58.358	420	64.448	341	53.599
XBXT10g000591	.	2621	0	0	0	0	0	0	1	0.049	0	0	0	0	0	0	0	0	0	0	0	0	0	0
XBXT10g000592	.	4673	103.581	2.335	130.899	2.969	46.406	1.71	90.157	2.384	71.852	1.633	88.772	2.389	87.921	1.849	70.134	1.608	54.147	1.454	39.627	1.129	51.036	1.503
XBXT10g000593	.	2842	0	0	2	0.076	0	0	0	0	1	0.038	0	0	1	0.035	1	0.039	0	0	0	0	0	0
XBXT10g000594	.	2597	2991	124.859	3013	126.592	1843	125.842	2457	120.376	2753	116.014	2233	111.485	2663	103.729	2132	90.525	1923	95.611	1917	101.363	1739	94.885
XBXT10g000596	.	3860	24	0.66	25	0.692	8	0.36	11	0.355	8	0.222	3	0.099	8	0.205	8	0.224	2	0.065	4	0.139	4	0.144
XBXT10g000598	.	2524	6.242	0.269	9.259	0.401	4.109	0.289	5.254	0.265	12.673	0.551	16.22	0.835	10.934	0.439	4.432	0.194	12.358	0.633	2.473	0.135	12.828	0.722
XBXT10g000599	.	1416	2	0.162	2	0.163	0	0	0	0	0	0	1	0.097	2	0.151	0	0	0	0	0	0	1	0.106
XBXT10g000600	.	1219	10	0.961	3	0.29	5	0.787	11	1.241	21	2.043	33	3.809	63	5.653	69	6.741	74	8.466	68	8.324	55	6.912
XBXT10g000601	.	3222	64	2.126	58	1.939	45	2.445	58.075	2.264	69	2.313	65.046	2.583	58.041	1.799	67	2.264	85.255	3.374	95.186	4.002	111.199	4.828
XBXT10g000602	.	2481	416	18.234	502	22.146	265	19	333	17.131	300	13.276	157	8.232	142	5.808	118	5.261	101	5.273	59	3.276	49	2.807
XBXT10g000603	.	1687	77	5.131	86	5.769	57	6.217	68	5.319	59	3.974	62	4.951	55	3.421	58	3.93	56	4.443	29	2.454	32	2.788
XBXT10g000604	.	2478	0	0	1	0.044	0	0	1	0.052	3	0.133	1	0.052	1	0.041	1	0.045	1	0.052	0	0	1	0.057
XBXT10g000605	.	1611	451	31.625	420	29.65	244	28.01	321	26.426	375	26.585	302	25.385	299	19.571	249	17.756	191	15.949	138	12.293	89	8.16
XBXT10g000606	.	2794	123.387	4.766	153.759	5.977	78.1	4.933	165.694	7.51	231.168	9.011	268.792	12.413	287.896	10.375	254.151	9.984	214.841	9.883	236.867	11.584	318.968	16.101
XBXT10g000607	.	1624	0	0	0	0	0	0	0	0	0	0	0	0	0	0	0	0	0	0	0	0	0	0
XBXT10g000608	.	5171	28	0.568	40	0.817	24	0.796	28	0.667	47	0.962	40	0.969	48	0.909	25	0.516	23	0.556	23	0.59	17	0.451
XBXT10g000609	.	7645	294	3.995	308	4.212	164	3.642	213	3.396	223	3.055	124	2.011	265	3.359	326	4.507	315	5.099	334	5.732	446	7.92
XBXT10g000610	.	2311	2050	96.958	2007	95.544	1365	105.617	1751	97.202	2039	97.382	1766	99.94	2193	96.789	1999	96.162	1741	98.07	1803	108.077	1502	92.859
XBXT10g000611	.	946	1033	133.76	1194	155.731	724	153.751	897	136.456	993	130.41	731	113.999	944	114.188	693	91.214	582	89.7	481	79.616	370	62.678
XBXT10g000612	.	1806	892	55.136	916	56.997	595	60.194	666	48.326	729	45.537	608	45.02	769	44.365	1054	66.256	999	73.536	1209	94.855	936	75.638
XBXT10g000613	.	2852	7333	277.114	6855	260.717	4690	289.864	5343	236.958	5166	197.033	4190	189.312	3572	125.947	2906	111.702	2223	100.058	2159	103.301	1701	84.015
XBXT10g000614	.	3470	455.71	14.005	362.473	11.211	265.666	13.35	361.128	13.024	467.811	14.505	424.434	15.587	432.533	12.402	372.719	11.652	337.123	12.341	312.575	12.154	315.946	12.69
XBXT10g000615	.	1626	0	0	0	0	0	0	0	0	0	0	0	0	0	0	0	0	0	0	0	0	0	0
XBXT10g000616	.	1805	0	0	0	0	0	0	0	0	0	0	5	0.37	11	0.635	14	0.881	10	0.737	12	0.942	8	0.647
XBXT10g000617	.	3379	2.004	0.063	2.005	0.064	1.004	0.052	3.008	0.112	1.002	0.032	1.001	0.038	6.001	0.177	3.002	0.097	1	0.038	1	0.04	0	0
XBXT10g000618	.	1297	3594	321.648	3736	336.669	2280	334.243	3366	353.744	3689	334.132	3175	341.143	4332	361.982	4983	453.442	5026	535.56	5558	633.197	5642	660.316
XBXT10g000619	.	520	330	93.201	366	104.24	179	83.233	186	61.803	228	65.81	139	47.836	121	31.975	75	21.494	61	20.467	61	22.361	50	18.485
XBXT10g000620	.	1494	0	0	1	0.077	0	0	2	0.179	0	0	1	0.091	2	0.142	0	0	1	0.091	0	0	1	0.1
XBXT10g000621	.	2529	2271	97.525	2009	86.833	1320	92.722	1877	94.601	1899	82.328	1579	81.105	1497	59.986	1134	49.532	759	38.82	732	39.821	609	34.183
XBXT10g000623	.	490	1481	455.907	1324	411.127	678	343.836	782	283.21	725	228.383	502	188.68	673	193.894	814	254.224	1010	369.257	1253	501.779	1481	596.773
XBXT10g000624	.	3170	1016.61	34.358	1144.23	38.919	753.193	41.627	1008.2	39.987	1049.31	35.785	750.031	30.297	576.244	18.17	288.976	9.934	188.121	7.573	195.262	8.352	195.353	8.629
XBXT10g000625	.	1824	0	0	0	0	0	0	0	0	0	0	2	0.146	1	0.057	0	0	0	0	2.974	0.231	2.847	0.228
XBXT10g000626	.	914	1032	139.302	1031	140.189	515	114.03	532	84.373	561	76.825	402	65.381	526	66.333	630	86.438	673	108.127	788	136.042	826	145.876
XBXT10g000627	.	4558	776.777	17.966	719.47	16.746	501.407	18.959	1052.23	28.557	1703.29	39.73	1879.47	51.913	2176.56	46.963	2186.19	51.438	2054.89	56.615	2076.19	60.708	2294.09	69.34
XBXT10g000628	.	1791	1938	120.894	2051	128.796	1350	137.833	1532	112.187	1803	113.664	1408	105.22	1535	89.372	1038	65.851	650	48.287	566	44.818	349	28.462
XBXT10g000629	.	2996	8	0.287	5	0.181	1	0.059	4	0.168	2	0.072	4	0.172	7	0.234	5	0.182	10	0.427	21	0.954	26	1.219
XBXT10g000630	.	2298	2708	128.859	2584	123.761	1615	125.722	2033	113.543	2317	111.333	1969	112.109	2163	96.046	1623	78.549	1037	58.769	886	53.434	510	31.722
XBXT10g000631	.	4583	18.217	0.419	27.32	0.632	12.151	0.457	13.344	0.36	24.194	0.561	10.121	0.278	19.049	0.409	21.585	0.505	18.624	0.51	19.578	0.569	42.014	1.263
XBXT10g000634	.	2356	0	0	2	0.093	1	0.076	0	0	0	0	0	0	0	0	0	0	0	0	0	0	0	0
XBXT10g000635	.	2939	50	1.83	59	2.174	32	1.916	57	2.449	48	1.773	39	1.707	47	1.605	37	1.378	43	1.875	53	2.456	44	2.105
XBXT10g000636	.	711	0	0	0	0	0	0	0	0	0	0	0	0	0	0	0	0	0	0	0	0	0	0
XBXT10g000637	.	4254	5170	128.46	5480	137.022	3293	133.765	3822	111.432	3633	91.044	2408	71.461	1953	45.27	1028	25.983	660	19.534	478	15.017	271	8.8
XBXT10g000638	.	4283	676.796	16.698	672.232	16.69	474.812	19.151	705.295	20.419	711.1	17.695	594.208	17.51	751.823	17.304	609.981	15.309	546.536	16.062	486.899	15.189	550.638	17.754
XBXT10g000639	.	9303	2312.73	25.729	2011.72	22.519	1406.67	25.574	1960.59	25.59	2106.72	23.621	1631.37	21.653	1954.15	20.277	1881.4	21.294	2020.35	26.776	2962.66	41.616	4169.25	60.606
XBXT10g000640	.	2094	828	43.557	917	48.556	459	39.508	637	39.332	680	36.132	481	30.288	575	28.228	544	29.105	400	25.06	409	27.283	348	23.93
XBXT10g000641	.	2732	0	0	0	0	0	0	0	0	0	0	1	0.047	0	0	1	0.04	0	0	0	0	0	0
XBXT10g000642	.	1292	0	0	0	0	0	0	0	0	0	0	0	0	0	0	0	0	0	0	0	0	0	0
XBXT10g000643	.	1493	0	0	0	0	0	0	0	0	0	0	0	0	0	0	0	0	0	0	0	0	1	0.1
XBXT10g000644	.	1958	66	3.735	64	3.645	37	3.426	55	3.653	48	2.744	49	3.32	53	2.799	39	2.244	31	2.089	19	1.364	18	1.331
XBXT10g000645	.	4443	184	4.37	168	4.015	98	3.805	93	2.592	90	2.156	69	1.957	33	0.731	4	0.097	4	0.113	12	0.36	3	0.093
XBXT10g000647	.	2364	360	16.617	330	15.332	216	16.311	224	12.136	218	10.161	150	8.284	106	4.566	44	2.066	13	0.715	13	0.76	0	0
XBXT10g000648	.	2365	3	0.138	2	0.093	2	0.151	3	0.162	4	0.186	2	0.11	2	0.086	2	0.094	1	0.055	4	0.234	2	0.121
XBXT10g000649	.	1633	2	0.138	2	0.139	0	0	0	0	0	0	1	0.083	1	0.064	1	0.07	0	0	0	0	0	0
XBXT10g000650	.	1444	1	0.079	0	0	0	0	0	0	0	0	0	0	0	0	0	0	0	0	0	0	1	0.104
XBXT10g000651	.	1669	1278	86.17	1325	89.939	833	91.94	1180	93.404	1086	74.02	863	69.736	948	59.663	633	43.404	503	40.387	451	38.621	412	36.319
XBXT10g000652	.	8670	1275	15.24	1143	13.747	976	19.064	1269	17.795	1533	18.468	970	13.833	1146	12.776	1119	13.607	907	12.915	891	13.448	872	13.619
XBXT10g000653	.	3891	0	0	1.004	0.028	1.002	0.045	1.003	0.032	0	0	1.007	0.033	4.02	0.102	0	0	1.003	0.033	0	0	1.002	0.036
XBXT10g000654	.	4223	0	0	1	0.025	0	0	2	0.059	8	0.202	5	0.15	3.61	0.084	9.85	0.251	4.566	0.136	8.341	0.264	5	0.164
XBXT10g000655	.	1347	5	0.429	5	0.432	5	0.702	3	0.302	3	0.26	8	0.823	1	0.08	8	0.697	8	0.817	6	0.654	8	0.897
XBXT10g000656	.	3509	15	0.456	10	0.306	5	0.248	15	0.535	16	0.49	11	0.399	14	0.397	8	0.247	13	0.47	8	0.307	3	0.119
XBXT10g000657	.	1268	49	4.5	55	5.086	23	3.46	23	2.481	42	3.904	39	4.301	34	2.916	33	3.082	30	3.28	37	4.327	28	3.363
XBXT10g000658	.	10959	20.021	0.189	13.023	0.123	15	0.231	15	0.166	22.027	0.209	36.24	0.407	34.185	0.3	26.136	0.25	29.092	0.326	34.183	0.406	22.072	0.272
XBXT10g000659	.	3408	445.09	13.94	388.601	12.249	262.845	13.461	322.647	11.858	369.332	11.671	333.511	12.482	324.122	9.471	322.901	10.287	247.24	9.223	251.147	9.952	229.803	9.406
XBXT10g000660	.	1931	0	0	0	0	1.262	0.119	1.194	0.08	1.809	0.105	0	0	0	0	0	0	0	0	0	0	2.363	0.177
XBXT10g000662	.	3820	1599.32	44.451	1423.55	39.817	880.715	40.022	1188.12	38.75	1058.38	29.674	671.391	22.293	545.09	14.134	414.627	11.723	364.673	12.073	443.903	15.605	443.409	16.106
XBXT10g000664	.	1858	1193.88	71.536	1171.57	70.665	771.923	75.696	895.904	63.015	904.474	54.762	631.982	45.355	594.766	33.261	362.213	22.072	221.468	15.803	192.361	14.627	133.758	10.478
XBXT10g000665	.	2173	5262.69	265.976	5518.28	280.722	3301.65	273.01	4317.28	256.106	4738.66	241.876	4037.53	244.22	4447.31	209.752	3595.24	184.804	3074.77	185.074	3281.14	210.238	3286.73	217.137
XBXT10g000666	.	2621	1	0.041	1	0.042	1	0.068	1	0.049	1	0.042	0	0	1	0.039	1	0.042	1	0.049	0	0	0	0
XBXT10g000667	.	5739	93.838	1.711	102.253	1.876	50.422	1.503	110.077	2.355	168.641	3.1	165.207	3.596	138.603	2.357	111.607	2.07	85.303	1.853	82.893	1.91	80.157	1.91
XBXT10g000668	.	2634	0	0	0	0	0	0	0	0	0	0	0	0	0	0	0	0	0	0	0	0	0	0
XBXT10g000669	.	2026	0	0	0	0	0	0	0	0	0	0	0	0	0	0	0	0	0	0	0	0	0	0
XBXT10g000670	.	2282	0	0	0	0	0	0	0	0	0	0	0	0	3	0.134	0	0	0	0	0	0	1	0.063
XBXT10g000671	.	1064	0	0	0	0	0	0	0	0	0	0	1	0.135	1	0.105	1	0.114	3	0.402	3	0.431	2	0.295
XBXT10g000672	.	2549	16.581	0.706	15.485	0.664	9.033	0.629	14.722	0.736	22.007	0.946	24.511	1.248	22.351	0.888	39.213	1.698	40.837	2.071	24.002	1.295	32.224	1.794
XBXT10g000673	.	996	2200	267.823	2092	256.515	1439	287.234	2020	288.877	2203	271.892	1919	281.203	2296	261.082	2237	276.835	2101	304.468	2149	334.155	1933	307.839
XBXT10g000674	.	735	0	0	0	0	0	0	0	0	0	0	0	0	1	0.165	1	0.18	0	0	0	0	0	0
XBXT10g000675	.	2506	1088.04	47.183	1032.51	45.065	600.121	42.569	931.92	47.43	980.28	42.916	795.604	41.268	863.003	34.92	803.797	35.453	592.383	30.595	493.244	27.097	348.602	19.759
XBXT10g000676	.	3178	10	0.337	9	0.305	3	0.165	9	0.356	4	0.136	7	0.282	5	0.157	5	0.171	2	0.08	5	0.213	2	0.088
XBXT10g000677	.	4496	713	16.727	540	12.748	415	15.916	599	16.489	737	17.437	735	20.592	1356	29.676	1771	42.265	1351	37.754	960	28.473	738	22.625
XBXT10g000678	.	1210	0	0	0	0	2	0.318	2	0.228	2	0.196	1	0.116	1	0.09	0	0	0	0	0	0	2	0.253
XBXT10g000679	.	3886	52	1.42	75	2.061	53	2.366	46	1.474	59	1.625	44	1.435	41	1.044	61	1.694	41	1.333	35	1.209	14	0.5
XBXT10g000680	.	666	0	0	0	0	0	0	0	0	0	0	0	0	0	0	0	0	0	0	0	0	0	0
XBXT10g000681	.	4401	1819	43.63	1674	40.405	1093	42.858	1306	36.757	1362	32.947	1050	30.078	1004	22.465	643	15.689	482	13.771	368	11.16	256	8.024
XBXT10g000682	.	2322	128.522	6.048	116.98	5.541	84.044	6.47	118.096	6.522	210.145	9.985	178.359	10.042	178.201	7.825	188.107	9.003	160.685	9.005	201.032	11.989	211.779	13.026
XBXT10g000683	.	4496	2511	58.908	2384	56.282	1575	60.404	2157	59.377	2204	52.146	1640	45.948	1963	42.961	1981	47.277	1590	44.433	1206	35.769	1130	34.643
XBXT10g000684	.	3509	4169	126.635	4206	128.572	2689	133.554	3007	107.183	2987	91.536	1716	62.283	937	26.553	297	9.177	125	4.523	121	4.65	68	2.699
XBXT10g000685	.	6208	1076	18.097	945	15.993	689	18.94	874	17.247	907	15.379	758	15.217	894	14.025	695	11.891	486	9.737	440	9.349	331	7.274
XBXT10g000686	.	2682	4173	168.33	4362	177.09	2589	170.813	3436	162.662	3832	156.029	3223	155.47	4043	152.171	4314	177	4378	210.336	5185	264.881	5132	270.574
XBXT10g000687	.	1819	136	8.341	134	8.273	74	7.427	104	7.487	93	5.764	70	5.142	110	6.296	91	5.676	71	5.185	71	5.527	38	3.047
XBXT10g000688	.	2873	1	0.037	0	0	0	0	0	0	0	0	0	0	0	0	0	0	0	0	0	0	0	0
XBXT10g000689	.	2278	0	0	0	0	0	0	0	0	4	0.194	1	0.057	4	0.179	4	0.195	19	1.087	42	2.557	37	2.323
XBXT10g000690	.	5842	2925.34	52.37	3029.28	54.57	2084.34	60.99	2820.36	59.241	2622.21	47.328	1702.67	36.386	1786.87	29.839	1083.87	19.739	638.701	13.621	498.014	11.265	433.098	10.132
XBXT10g000691	.	1904	2	0.117	5	0.294	1	0.095	3	0.205	6	0.354	6	0.419	3	0.163	3	0.178	2	0.139	4	0.296	0	0
XBXT10g000692	.	541	0	0	0	0	0	0	1	0.314	0	0	0	0	0	0	0	0	0	0	0	0	0	0
XBXT10g000693	.	1873	270	16.036	256	15.306	166	16.135	172	11.992	193	11.583	170	12.093	200	11.086	195	11.779	176	12.449	184	13.868	185	14.364
XBXT10g000694	.	1638	15	1.033	12	0.832	4	0.451	11	0.889	7	0.487	9	0.743	11	0.707	12	0.84	5	0.41	8	0.7	10	0.9
XBXT10g000695	.	1353	188	16.035	164	14.084	136	18.999	175	17.527	173	14.93	152	15.56	171	13.617	181	15.698	108	10.968	94	10.202	97	10.819
XBXT10g000696	.	10270	140	1.409	149.763	1.516	112.253	1.846	139.867	1.651	144.072	1.461	101	1.212	72.01	0.676	23.008	0.236	14.214	0.17	20.006	0.254	20	0.263
XBXT10g000697	.	1754	0	0	0	0	0	0	0	0	0	0	0	0	1	0.06	0	0	0	0	0	0	0	0
XBXT10g000698	.	1671	25	1.683	24	1.627	26	2.866	31	2.451	28	1.906	28	2.26	23	1.446	25	1.712	10	0.802	5	0.428	7	0.616
XBXT10g000699	.	4120	0	0	0	0	1	0.042	0	0	3	0.078	3	0.092	9	0.216	30	0.784	30	0.918	49	1.592	106	3.558
XBXT10g000700	.	1444	1377	109.121	1256	100.212	790	102.516	795	73.971	814	65.248	583	55.421	493	36.472	215	17.325	121	11.418	88	8.868	49	5.077
XBXT10g000701	.	4203	4089	102.882	3835	97.1	2709	111.432	3503	103.42	3915	99.35	3452	103.738	3850	90.367	3471	88.839	2395	71.779	2063	65.633	1202	39.522
XBXT10g000702	.	5084	2	0.041	3	0.062	1	0.034	1	0.024	1	0.021	1	0.025	0	0	1	0.021	1	0.025	2	0.052	4	0.108
XBXT10g000703	.	1648	0	0	1	0.069	0	0	2	0.161	19	1.313	74	6.065	350	22.339	963	66.963	1221	99.42	1388	120.549	1393	124.533
XBXT10g000704	.	3957	3276	87.767	3526	95.063	1940	84.975	3204	100.724	3358	90.745	2488	79.624	3012	75.28	2919	79.551	2428	77.482	1989	67.391	1967	68.868
XBXT10g000705	.	2459	604	26.728	732	32.602	412	29.823	542	28.149	636	28.415	525	27.791	680	28.078	673	30.291	654	34.468	617	34.592	570	32.969
XBXT10g000706	.	1484	0	0	0	0	0	0	0	0	0	0	1	0.092	0	0	0	0	0	0	3	0.293	2	0.201
XBXT10g000707	.	1267	0	0	0	0	0	0	1	0.108	2	0.186	2	0.221	2	0.172	1	0.093	1	0.109	1	0.117	0	0
XBXT10g000708	.	1592	201	14.282	160	11.445	86	10.004	139	11.595	174	12.5	145	12.351	166	11.01	152	10.983	98	8.292	102	9.208	90	8.361
XBXT10g000710	.	957	0	0	0	0	0	0	0	0	0	0	0	0	0	0	0	0	0	0	0	0	0	0
XBXT10g000711	.	1490	0	0	0	0	0	0	0	0	0	0	0	0	0	0	0	0	0	0	0	0	0	0
XBXT10g000712	.	1522	0	0	0	0	0	0	0	0	0	0	0	0	0	0	0	0	0	0	0	0	0	0
XBXT10g000714	.	4592	3	0.069	5	0.115	4	0.15	3	0.081	6	0.139	3	0.082	1	0.021	2	0.047	2	0.055	4	0.116	2	0.06
XBXT10g000715	.	3892	31.854	0.868	28.316	0.777	21.014	0.936	26.194	0.838	54.872	1.509	70.977	2.311	74.748	1.901	73.91	2.049	61.339	1.992	71.978	2.481	69.652	2.481
XBXT10g000716	.	1516	656	49.224	667	50.389	401	49.266	565	49.776	660	50.083	492	44.271	659	46.16	687	52.421	640	57.184	620	59.132	595	58.376
XBXT10g000717	.	2314	17.405	0.822	18.743	0.891	3.149	0.243	7.502	0.416	18.618	0.888	26.952	1.523	21.719	0.957	27.94	1.342	11.611	0.653	24.418	1.462	13.753	0.849
XBXT10g000718	.	2445	122.366	5.448	99.36	4.452	71.96	5.241	139.898	7.31	202.967	9.124	231.213	12.314	216.797	9.007	256.656	11.623	253.574	13.446	266.016	15.006	318.192	18.517
XBXT10g000719	.	7422	1714	24.008	1757	24.763	1118	25.593	1357	22.3	1406	19.851	1049	17.534	964	12.595	675	9.619	486	8.109	407	7.2	319	5.838
XBXT10g000720	.	4443	167	3.966	147	3.513	98	3.805	103	2.87	98	2.347	84	2.383	65	1.44	22	0.532	8	0.226	5	0.15	8	0.248
XBXT10g000721	.	2658	86.227	3.512	70.065	2.872	57.225	3.812	57.745	2.76	55.335	2.275	73.841	3.596	60.072	2.283	48.145	1.994	33.363	1.618	56.511	2.915	107.458	5.72
XBXT10g000722	.	7173	0	0	0	0	0	0	0	0	0	0	0	0	0	0	0	0	0	0	0	0	0	0
XBXT10g000723	.	5308	3	0.059	7	0.139	5	0.161	5	0.116	8	0.159	4	0.094	7	0.129	6	0.121	0	0	4	0.1	0	0
XBXT10g000724	.	2807	5	0.192	2	0.077	3	0.189	3	0.135	1	0.039	4	0.184	1	0.036	5	0.195	5	0.229	14	0.681	26	1.306
XBXT10g000725	.	3691	429	12.359	400	11.597	271	12.765	352	11.9	355	10.317	283	9.741	138	3.709	50	1.465	28	0.961	36	1.312	37	1.393
XBXT10g000726	.	1595	14.663	1.04	12.746	0.91	13.12	1.523	12.494	1.04	23.691	1.698	28.074	2.386	23.29	1.541	18.014	1.299	16.871	1.424	23.728	2.138	12.793	1.186
XBXT10g000728	.	2128	1857	95.999	1733	90.177	1113	94.141	1291	78.336	1291	67.408	915	56.617	586	28.271	234	12.303	113	6.957	104	6.817	108	7.298
XBXT10g000729	.	6769	13	0.2	23	0.356	14	0.352	7	0.126	21	0.326	8	0.147	12	0.172	11	0.172	5	0.092	12	0.233	5	0.101
XBXT10g000730	.	1632	1	0.069	1	0.07	0	0	2	0.162	0	0	0	0	5	0.323	1	0.07	0	0	0	0	1	0.09
XBXT10g000731	.	1895	4	0.235	7	0.413	2	0.192	1	0.069	3	0.178	4	0.281	4	0.219	4	0.239	2	0.14	2	0.149	3	0.23
XBXT10g000732	.	2021	5	0.273	10	0.55	0	0	10	0.642	14	0.773	7	0.458	7	0.357	12	0.667	17	1.107	15	1.04	1	0.071
XBXT10g000733	.	2464	8203	362.206	7552	335.626	5222	377.179	5722	296.532	5025	224.013	2921	154.285	1049	43.221	181	8.129	68	3.576	75	4.196	51	2.943
XBXT10g000734	.	1473	147	11.392	175	13.654	91	11.547	134	12.192	140	10.973	97	9.016	69	4.992	38	2.994	13	1.2	15	1.478	8	0.811
XBXT10g000735	.	1538	0	0	1	0.074	0	0	1	0.087	0	0	0	0	0	0	0	0	0	0	1	0.094	0	0
XBXT10g000736	.	1145	467	48.247	522	54.31	273	46.22	326	39.556	366	38.297	242	30.05	303	29.233	503	52.834	729	89.666	1055	138.949	1218	164.583
XBXT10g000737	.	7109	4599	67.32	4021	59.225	3212	76.841	4175	71.701	4338	64.009	3294	57.542	2842	38.804	2320	34.548	1787	31.161	1908	35.277	1834	35.079
XBXT10g000738	.	7159	26	0.378	20	0.292	16	0.38	16	0.273	20	0.293	23	0.399	13	0.176	18	0.266	13	0.225	13	0.239	12	0.228
XBXT10g000739	.	3578	1	0.03	1	0.03	3	0.146	0	0	3	0.09	0	0	1	0.028	4	0.121	1	0.035	3	0.113	4	0.156
XBXT10g000740	.	1360	4	0.339	0	0	1	0.139	0	0	6	0.515	2	0.204	3	0.237	1	0.086	2	0.202	0	0	0	0
XBXT10g000741	.	894	0	0	0	0	0	0	0	0	1	0.141	0	0	0	0	0	0	0	0	0	0	0	0
XBXT10g000742	.	2839	1023	38.847	1002	38.294	580	36.021	658	29.323	715	27.403	535	24.29	563	19.948	414	15.991	268	12.121	198	9.52	100	4.963
XBXT10g000743	.	1568	1	0.072	0	0	0	0	0	0	0	0	0	0	0	0	0	0	0	0	0	0	0	0
XBXT10g000744	.	1392	128.049	10.576	102.57	8.53	62.331	8.431	75.273	7.3	179.609	15.008	485.809	48.145	1844.62	142.233	2563.41	215.28	1932.63	190.059	1766.2	185.559	1336.17	144.305
XBXT10g000745	.	5466	321.13	6.156	291.512	5.624	211.476	6.627	279.519	6.287	295.326	5.709	175.989	4.028	208.482	3.728	197.791	3.857	132.757	3.032	113.257	2.744	116.475	2.918
XBXT10g000746	.	4890	0	0	0	0	0	0	1	0.025	3	0.065	3.148	0.081	0	0	1	0.022	0	0	2	0.054	0	0
XBXT10g000747	.	2114	2687	139.902	3043	159.479	1849	157.517	2646	161.707	2901	152.561	2339	145.771	2872	139.548	2740	145.095	2568	159.237	2592	171.125	2593	176.483
XBXT10g000748	.	945	0	0	0	0	0	0	0	0	0	0	0	0	0	0	0	0	1.114	0.172	0	0	0	0
XBXT10g000749	.	2097	438.475	23.03	365	19.297	270.474	23.244	323.45	19.941	364.053	19.314	355.762	22.367	368.538	18.064	322.806	17.244	231.431	14.477	199.618	13.295	103.099	7.079
XBXT10g000750	.	7276	14.272	0.204	19.254	0.277	13.203	0.308	28.526	0.478	74.878	1.079	38.179	0.651	71.706	0.956	61.219	0.89	52.953	0.902	57.027	1.03	60.595	1.132
XBXT10g000751	.	3559	269	8.051	270	8.132	173	8.466	217	7.621	264	7.971	246	8.797	507	14.156	477	14.522	436	15.543	449	17	432	16.897
XBXT10g000752	.	995	60	7.313	41	5.033	23	4.596	37	5.298	36	4.448	26	3.815	24	2.732	29	3.593	22	3.192	19	2.958	13	2.073
XBXT10g000753	.	2378	112	5.137	117	5.401	81	6.078	98	5.276	115	5.326	88	4.829	178	7.619	264	12.316	263	14.367	220	12.787	332	19.905
XBXT10g000754	.	7226	4	0.058	2	0.029	2	0.047	3	0.051	2	0.029	3	0.052	14	0.188	17	0.249	17	0.292	19	0.345	7	0.132
XBXT10g000755	.	4050	6564	171.651	6498	171	4233	180.974	4684	143.729	4782	126.132	3420	106.828	3071	74.919	2479	65.945	1726	53.763	1554	51.39	1441	49.245
XBXT10g000756	.	1131	0	0	0	0	0	0	0	0	0	0	0	0	0	0	0	0	1	0.125	0	0	1	0.137
XBXT10g000757	.	1126	21.081	2.221	19.063	2.022	7.061	1.219	34.261	4.239	49	5.229	64.132	8.122	51	5.017	58.099	6.223	53.2	6.672	47.293	6.353	61.065	8.414
XBXT10g000758	.	8414	1137	14.012	1141	14.148	776	15.628	1022	14.776	1009	12.533	823	12.101	893	10.265	735	9.215	638	9.366	536	8.341	577	9.291
XBXT10g000759	.	2335	284.484	13.307	297.799	14.02	198.724	15.206	304.638	16.724	357.341	16.878	276.975	15.501	353.502	15.43	362.204	17.232	331.748	18.481	326.256	19.34	366.448	22.405
XBXT10g000760	.	1811	7	0.431	3	0.186	1	0.101	1	0.072	5	0.311	2	0.148	2	0.115	2	0.125	1	0.073	1	0.078	1	0.081
XBXT10g000761	.	942	0	0	0	0	0	0	0	0	0.5	0.066	0	0	0	0	0	0	0	0	0	0	0	0
XBXT10g000762	.	1843	0	0	0	0	0	0	0	0	0	0	0	0	0	0	0	0	0	0	0	0	1	0.079
XBXT10g000764	.	1630	0	0	0	0	0	0	0	0	0	0	0	0	0	0	0	0	0	0	0	0	0	0
XBXT10g000765	.	6804	2316	35.458	2191	33.753	1572	39.335	2237	40.182	2389	36.87	1898	34.68	2363	33.745	2308	35.947	1760	32.099	1553	30.033	1197	23.946
XBXT10g000766	.	3238	2303	76.114	2397	79.727	1368	73.933	1737	67.369	1736	57.892	1371	54.154	1333	41.103	943	31.702	613	24.131	468	19.574	511	22.072
XBXT10g000767	.	1073	153	17.054	95	10.665	94	17.174	95	12.438	127	14.344	96	12.87	111	11.555	71	8.046	48	6.369	46	6.542	12	1.75
XBXT10g000769	.	837	0	0	0	0	0	0	0	0	0	0	0	0	0	0	0	0	0	0	0	0	0	0
XBXT10g000772	.	886	0	0	0	0	0	0	0	0	0	0	1	0.169	0	0	0	0	0	0	1	0.179	2.508	0.46
XBXT10g000773	.	1090	30	3.283	41	4.518	26	4.663	27	3.47	32	3.548	28	3.684	32	3.27	17	1.891	19	2.475	10	1.396	7	1.002
XBXT10g000774	.	1754	0	0	0	0	0	0	1.025	0.077	1.015	0.065	1.025	0.078	1.021	0.061	1.031	0.067	0	0	1.016	0.082	4.133	0.345
XBXT10g000775	.	821	0	0	0	0	0	0	0	0	1	0.156	0	0	0	0	0	0	0	0	0	0	0	0
XBXT10g000776	.	1452	669	52.687	702	55.663	429	55.325	532	49.193	543	43.255	379	35.804	149	10.955	35	2.803	15	1.407	16	1.602	20	2.06
XBXT10g000777	.	1429	0	0	0	0	0	0	1	0.094	1	0.081	3	0.289	11	0.823	27	2.201	19	1.814	17	1.734	33	3.46
XBXT10g000778	.	1921	0	0	0	0	0	0	0	0	0	0	0	0	0	0	0	0	0	0	0	0	0	0
XBXT10g000779	.	1378	2	0.167	1	0.084	3	0.41	4	0.392	0	0	0	0	0	0	0	0	0	0	1	0.106	0	0
XBXT10g000780	.	9949	1102.84	11.46	931.946	9.744	785.761	13.342	1013.74	12.358	1285.07	13.457	834.763	10.348	1066.27	10.334	1030.94	10.898	765.56	9.476	566.397	7.43	597.433	8.111
XBXT10g000781	.	2634	903	37.132	848	35.096	460	30.939	704	33.975	664	27.562	410	20.163	521	19.99	425	17.776	389	19.052	432	22.499	448	24.078
XBXT10g000782	.	1007	191	22.95	204	24.688	109	21.473	90	12.703	94	11.45	67	9.689	95	10.662	71	8.672	42	6.007	46	7.059	36	5.659
XBXT10g000783	.	6424	0	0	0	0	0	0	0	0	0	0	1	0.019	4	0.061	8	0.132	27	0.522	69	1.415	103	2.186
XBXT10g000784	.	6255	1	0.017	1	0.017	1	0.027	1	0.02	0	0	1	0.02	0	0	2	0.034	3	0.06	1	0.021	1	0.022
XBXT10g000785	.	2687	4909	197.626	4614	186.95	2847	187.463	3866	182.657	4110	167.016	3717	178.944	4379	164.491	4723	193.398	4566	218.935	5000	254.922	5190	273.091
XBXT10g000786	.	5227	3169	63.619	2981	60.22	2209	72.489	2818	66.378	3195	64.674	2683	64.306	2840	53.184	1924	39.293	1157	27.668	958	24.305	1099	28.831
XBXT10g000787	.	2931	24	0.881	32	1.182	19	1.141	28	1.206	23	0.852	17	0.746	24	0.822	30	1.12	14	0.612	17	0.79	7	0.336
XBXT10g000788	.	1725	1407.41	91.499	1534.9	100.455	978.988	104.178	1216.39	92.836	1259.54	82.765	896.499	69.836	673.415	40.863	366.822	24.253	217.52	16.84	181.761	15.004	166.761	14.174
XBXT10g000789	.	2982	0	0	0	0	0	0	10	0.423	13	0.473	37	1.594	33	1.11	39	1.43	46	1.975	79	3.605	80	3.769
XBXT10g000790	.	4782	305	6.713	289	6.4	162	5.828	232	5.991	243	5.393	254	6.675	171	3.511	78	1.746	25	0.655	24	0.668	26	0.748
XBXT10g000791	.	1670	0	0	0	0	0	0	0	0	0	0	0	0	0	0	0	0	0	0	0	0	0	0
XBXT10g000792	.	3690	0	0	1	0.029	1	0.047	2	0.068	5	0.145	4	0.138	7	0.188	5	0.147	2	0.069	6	0.219	5	0.188
XBXT10g000793	.	4583	2869	65.983	2757	63.807	1823	68.539	2145	57.885	2183	50.632	1772	48.667	1374	29.479	639	14.95	296	8.109	186	5.408	181	5.44
XBXT10g000794	.	4540	8	0.186	3	0.07	2	0.076	1	0.027	15	0.351	16	0.444	87	1.885	136	3.213	194	5.367	336	9.865	538	16.328
XBXT10g000795	.	1615	364	25.454	395	27.808	205	23.468	277	22.741	282	19.937	203	17.016	303	19.778	308	21.903	336	27.979	342	30.382	419	38.309
XBXT10g000796	.	6424	7	0.114	13	0.212	0	0	12	0.229	12	0.196	15	0.291	6	0.091	9	0.149	5	0.097	8	0.164	4	0.085
XBXT10g000797	.	1223	947	90.655	1023	98.614	648	101.631	819	92.073	948	91.876	725	83.366	801	71.599	698	67.937	588	67.017	621	75.724	558	69.859
XBXT10g000798	.	2512	1166	50.434	1046.97	45.579	743	52.569	959.978	48.733	978.976	42.75	706.955	36.576	525.909	21.226	397.91	17.506	292.877	15.088	351.752	19.275	389.836	22.04
XBXT10g000799	.	2507	0	0	0	0	0	0	0	0	0	0	0	0	0	0	0	0	0	0	0	0	0	0
XBXT10g000800	.	5664	1093	20.2	976	18.151	811	24.499	968	20.99	1102	20.534	780	17.208	991	17.084	932	17.523	818	18.008	686	16.02	699	16.881
XBXT10g000801	.	3779	1415	39.774	1367	38.669	926	42.557	1406	46.375	1333	37.797	943	31.667	660	17.307	245	7.005	109	3.649	90	3.2	136	4.996
XBXT10g000802	.	1947	49.847	2.838	48.172	2.761	34.544	3.218	49.04	3.277	48.655	2.799	39.682	2.705	62.737	3.334	49.855	2.887	35.127	2.382	26.319	1.901	30.081	2.239
XBXT10g000803	.	3767	560.834	15.817	528.074	14.987	387.162	17.852	557.805	18.46	658.043	18.721	681.895	22.975	816.794	21.49	779.771	22.37	686.913	23.075	610.138	21.765	618.229	22.786
XBXT10g000804	.	2198	2539	126.747	2392	120.19	1765	144.153	2196	128.67	2395	120.745	1893	113.092	1709	79.613	871	44.222	402	23.9	271	17.15	143	9.331
XBXT10g000805	.	9400	2186	24.064	2284	25.299	1776	31.949	2202	28.439	2169	24.064	1712	22.484	1918	19.693	1706	19.106	1203	15.776	1171	16.276	931	13.391
XBXT10g000806	.	5329	1556	30.621	1526	30.218	997	32.071	1425	32.903	1441	28.593	1085	25.491	918	16.852	485	9.709	197	4.618	117	2.91	97	2.494
XBXT10g000807	.	1461	1	0.078	6	0.472	2	0.256	1	0.092	2	0.158	3	0.281	0	0	1	0.08	0	0	4	0.398	1	0.102
XBXT10g000808	.	1853	362	21.755	440	26.618	229	22.523	347	24.479	379	23.015	258	18.571	293	16.434	272	16.624	191	13.669	164	12.508	124	9.742
XBXT10g000809	.	5417	234	4.528	247	4.809	153	4.839	227	5.154	256	4.995	172	3.973	193	3.484	135	2.657	82	1.89	104	2.543	260	6.574
XBXT10g000810	.	1847	1117	67.366	1011	61.378	680	67.117	977	69.168	1072	65.33	868	62.701	1003	56.457	774	47.473	505	36.27	425	32.529	424	33.43
XBXT10g000811	.	3495	20.377	0.622	14.328	0.44	5.089	0.254	25.799	0.923	29.113	0.896	27.071	0.987	37.25	1.06	29.336	0.91	29.202	1.061	35.44	1.368	21.058	0.839
XBXT10g000812	.	5981	78	1.363	81	1.424	63	1.799	93	1.907	94	1.656	104	2.169	87	1.418	80	1.422	54	1.124	77	1.7	138	3.151
XBXT10g000813	.	2184	1273	63.988	1324	66.987	752	61.844	768	45.311	846	42.947	634	38.14	618	28.989	483	24.692	363	21.731	391	24.916	369	24.245
XBXT10g000814	.	3633	2074	60.749	1785	52.616	1090	52.202	1572	54.032	1764	52.124	1638	57.324	2059	56.265	1752	52.201	1204	42.006	1033	38.275	788	30.164
XBXT10g000815	.	1083	854	94.159	887	98.494	555	100.299	604	78.22	629	70.266	507	67.225	630	64.872	560	62.771	431	56.573	495	69.626	371	53.505
XBXT10g000816	.	1680	0	0	0	0	0	0	1	0.079	5	0.338	8	0.642	3	0.187	10	0.681	6	0.478	7	0.595	3	0.263
XBXT10g000817	.	1571	9.736	0.702	10.513	0.763	0	0	0	0	2.413	0.176	9.529	0.824	0	0	1.689	0.124	0	0	1.542	0.141	0.775	0.073
XBXT10g000818	.	4110	984	25.341	1165	30.192	734	30.904	989	29.886	996	25.871	705	21.686	797	19.148	812	21.272	685	21.013	601	19.572	629	21.169
XBXT10g000819	.	3014	1611	57.423	1724	61.845	985	57.418	1508	63.08	1463	52.625	1116	47.552	1291	42.935	1161	42.094	1002	42.54	1054	47.557	1027	47.844
XBXT10g000820	.	1179	3	0.3	4	0.402	4	0.655	4	0.469	6	0.607	6	0.72	2	0.187	1	0.102	0	0	3	0.382	1	0.131
XBXT10g000821	.	1565	41.513	3.006	31.75	2.315	19	2.253	48.796	4.149	102.678	7.519	92.228	8.008	80.761	5.459	86.448	6.366	79.771	6.879	109.542	10.08	141.775	13.424
XBXT10g000822	.	2188	0	0	0	0	0	0	0	0	0	0	0	0	0	0	0	0	0	0	0	0	0	0
XBXT10g000823	.	4151	335	8.539	398	10.209	239	9.959	355	10.617	411	10.566	354	10.777	368	8.75	320	8.297	246	7.469	244	7.864	161	5.363
XBXT10g000824	.	3573	159	4.739	246	7.379	140	6.823	220	7.695	234	7.036	127	4.523	178	4.95	171	5.185	139	4.935	83	3.13	79	3.077
XBXT10g000825	.	1008	0	0	1	0.121	1	0.197	0	0	3	0.365	1	0.144	6	0.673	9	1.098	10	1.429	21	3.219	21	3.297
XBXT10g000826	.	2531	0	0	0	0	0	0	0	0	0	0	1	0.051	2	0.08	0	0	0	0	0	0	0	0
XBXT10g000827	.	2495	0	0	2	0.088	0	0	0	0	4	0.176	2	0.104	1	0.041	0	0	1	0.052	4	0.221	3	0.171
XBXT10g000828	.	2698	247	9.901	295	11.901	182	11.932	210	9.879	268	10.843	225	10.785	288	10.771	239	9.744	222	10.598	192	9.746	137	7.177
XBXT10g000829	.	2556	7384	313.521	6922	295.809	4417	306.767	4912	244.775	5106	218.863	3439	174.645	1438	56.972	287	12.395	76	3.843	95	5.11	26	1.443
XBXT10g000830	.	2054	1796	96.474	1773	95.866	992	87.191	1421	89.596	1509	81.879	1301	83.661	1586	79.506	1830	99.976	1657	106.002	1645	112.064	1838	129.063
XBXT10g000831	.	1581	0	0	0	0	0	0	0	0	0	0	0	0	0	0	2	0.146	2	0.171	0	0	0	0
XBXT10g000832	.	1009	0	0	0	0	0	0	0	0	0	0	0	0	0	0	1	0.122	0	0	0	0	3	0.47
XBXT10g000833	.	1537	0	0	0	0	0	0	0	0	0	0	0	0	0	0	0	0	0	0	0	0	0	0
XBXT10g000834	.	1472	1104	85.619	1095	85.5	695	88.258	825	75.122	786	61.653	635	59.068	684	49.521	547	43.138	494	45.619	530	52.258	465	47.154
XBXT10g000835	.	8541	117	1.42	83	1.014	87	1.726	106	1.509	107	1.309	76	1.101	105	1.189	75	0.926	72	1.041	36	0.552	56	0.888
XBXT10g000836	.	3126	177.386	6.084	183.194	6.323	121.647	6.823	170.263	6.853	188.605	6.528	163.149	6.688	165.443	5.294	97.94	3.417	91.394	3.734	94	4.081	75.825	3.399
XBXT10g000837	.	9208	2.166	0.024	5.093	0.058	1.143	0.021	4.07	0.054	5.357	0.061	9.397	0.126	4.133	0.043	10	0.114	17.248	0.231	12.327	0.175	12.167	0.179
XBXT10g000838	.	1872	389	23.118	444	26.561	262	25.482	338	23.579	361	21.678	335	23.844	376	20.855	405	24.478	326	23.072	303	22.85	313	24.317
XBXT10g000839	.	1116	214	22.78	273	29.266	147	25.645	199	24.88	210	22.644	172	22.012	216	21.473	196	21.212	175	22.178	141	19.14	135	18.796
XBXT10g000840	.	1745	0	0	0	0	0	0	1	0.075	0	0	2	0.154	0	0	1	0.065	0	0	0	0	0	0
XBXT10g000841	.	1104	88	9.487	99	10.748	65	11.484	53	6.711	66	7.208	69	8.944	85	8.558	74	8.11	51	6.545	86	11.824	106	14.946
XBXT10g000842	.	3871	815	22.341	798	22.013	418	18.734	611	19.653	663	18.332	411.916	13.489	595	15.216	857	23.897	887	28.962	946	32.797	1060	37.973
XBXT10g000843	.	1556	698	50.874	616	45.201	438	52.266	443	37.908	487	35.892	401	35.043	566	38.509	482	35.725	374	32.46	327	30.287	273	26.016
XBXT10g000844	.	1741	178	11.455	158	10.236	80	8.427	137	10.35	131	8.521	142	10.949	117	7.028	133	8.704	86	6.591	75	6.128	62	5.216
XBXT10g000845	.	2486	834	36.477	789	34.733	571	40.852	702	36.036	827	36.518	652	34.111	745	30.405	621	27.626	426	22.191	329	18.23	190	10.862
XBXT10g000846	.	2219	152	7.51	173	8.604	127	10.267	152	8.815	170	8.483	151	8.929	163	7.516	150	7.538	113	6.65	107	6.702	83	5.361
XBXT10g000847	.	1493	1271	97.018	1269	97.523	922	115.236	1137	101.899	1252	96.652	912	83.489	716	51.02	265	20.569	122	11.089	78	7.569	103	10.28
XBXT10g000848	.	3297	708	22.959	717	23.4	480	25.453	555	21.12	637	20.842	582	22.555	551	16.67	353	11.644	154	5.948	80	3.283	47	1.992
XBXT10g000849	.	1764	24	1.522	18	1.149	18	1.869	21	1.564	20	1.282	19	1.444	44	2.605	139	8.967	401	30.291	1095	88.176	1406	116.596
XBXT10g000850	.	2701	479.157	19.184	438.039	17.651	291.021	19.057	341.481	16.045	454.047	18.349	400.036	19.152	276.638	10.334	185.656	7.56	165.817	7.907	184.189	9.339	206.552	10.809
XBXT10g000851	.	1030	1116	130.547	1015	119.584	717	137.502	941	129.302	1098	130.182	908	127.803	1062	116.032	1042	123.912	699	97.338	662	98.862	553	84.62
XBXT10g000852	.	3683	2	0.058	4	0.116	0	0	4	0.136	1	0.029	0	0	2	0.054	2	0.059	2	0.069	2	0.073	2	0.075
XBXT10g000853	.	933	0	0	0	0	0	0	0	0	0	0	0	0	0	0	0	0	0	0	0	0	0	0
XBXT10g000854	.	1733	1796	116.168	1798	117.075	1271	134.563	1503	114.126	1634	106.823	1257	97.418	1428	86.211	1291	84.92	1112	85.653	1247	102.409	1062	89.806
XBXT10g000855	.	2629	18	0.742	9	0.373	16	1.078	8	0.387	10	0.416	10	0.493	7	0.269	9	0.377	1	0.049	2	0.104	3	0.162
XBXT10g000856	.	2564	1172	49.597	1173	49.961	704	48.731	1151	57.166	1163	49.684	982	49.703	1003	39.606	729	31.378	483	24.344	339	18.172	244	13.496
XBXT10g000857	.	1452	1	0.079	1	0.079	1	0.129	0	0	1	0.08	0	0	1	0.074	0	0	0	0	0	0	0	0
XBXT10g000858	.	2931	2285	83.888	2397	88.565	1575	94.564	2018	86.944	2218	82.178	1726	75.754	2183	74.776	1777	66.358	1407	61.524	1332	61.907	1115	53.501
XBXT10g000859	.	3135	126	4.309	98	3.373	79	4.418	95	3.812	91	3.14	98	4.005	99	3.158	76	2.643	81	3.299	86	3.722	58	2.592
XBXT10g000860	.	2232	15	0.737	13	0.642	13	1.044	11	0.634	18	0.893	13	0.764	11	0.504	7	0.35	3	0.175	3	0.187	4	0.257
XBXT10g000861	.	1507	0	0	0	0	0	0	1	0.089	0	0	0	0	0	0	1	0.077	0	0	0	0	0	0
XBXT10g000862	.	2668	135	5.476	109	4.45	64	4.246	96	4.57	113	4.627	105	5.093	99	3.747	78	3.218	65	3.14	64	3.288	47	2.492
XBXT10g000863	.	1565	394	28.533	407	29.674	232	27.507	382	32.479	370	27.093	258	22.401	262	17.711	291	21.43	220	18.972	180	16.564	171	16.191
XBXT10g000864	.	1197	1	0.098	0	0	0	0	0	0	0	0	1	0.118	0	0	0	0	0	0	2	0.25	0	0
XBXT10g000865	.	1117	112	11.91	127	13.6	76	13.245	85	10.616	95	10.233	65	8.31	44	4.37	35	3.784	9	1.139	16	2.17	18	2.504
XBXT10g000866	.	2299	3	0.143	3	0.144	1	0.078	4	0.223	1	0.048	3	0.171	1	0.044	3	0.145	2	0.113	2	0.121	1	0.062
XBXT10g000867	.	2873	219	8.212	258	9.737	159	9.751	149	6.557	185	7.001	167	7.487	145	5.073	95	3.623	50	2.233	44	2.089	28	1.372
XBXT10g000868	.	483	274	86.164	229	72.628	100	51.803	148	54.743	153	49.242	133	51.08	216	63.562	268	85.476	289	107.908	382	156.339	510	209.899
XBXT10g000869	.	2235	259	12.699	240.525	11.87	143	11.471	201	11.567	244	12.081	145.492	8.536	113.496	5.193	61.126	3.048	64.244	3.751	82.879	5.151	148.461	9.515
XBXT10g000870	.	1287	89.285	8.062	0	0	0	0	0	0	0	0	1	0.108	0	0	1	0.092	0	0	0	0	0	0
XBXT10g000871	.	1309	10574	936.44	11334	1010.68	6731	976.412	8833	918.579	8989	805.632	6868	730.179	7823	646.851	7034	633.395	6683	704.691	7974	898.861	7703	892.098
XBXT10g000872	.	2804	2	0.077	1	0.039	2	0.126	1	0.045	0	0	0	0	1	0.036	0	0	0	0	0	0	0	0
XBXT10g000873	.	2434	572	25.59	589	26.522	423	30.956	515	27.041	559	25.25	495	26.492	525	21.917	418	19.02	313	16.678	258	14.625	174	10.175
XBXT10g000874	.	2197	0	0	1.005	0.051	0	0	0	0	0	0	1	0.06	2.009	0.094	2	0.102	9	0.535	14.168	0.897	55	3.591
XBXT10g000875	.	2579	713	29.986	796	33.693	456	31.368	633	31.244	679	28.827	502	25.25	516	20.249	455	19.463	284	14.225	197	10.494	156	8.575
[truncated: 27,603 more rows]

## Sheet: Drosophila
Gene_id	Histone?	Length	egg_counts	egg_tpm	X95m_counts	X95m_tpm	X105m_counts	X105m_tpm	X115m_counts	X115m_tpm	X125m_counts	X125m_tpm	X145m_counts	X145m_tpm	X160m_counts	X160m_tpm	X175m_counts	X175m_tpm	X190m_counts	X190m_tpm	X220m_counts	X220m_tpm
[truncated: 30,704 more rows]

[truncated: 2 more sheets: Histone TPM sums, Cumulative activation RPM]
