# Supplementary material for: Parallels and contrasts between the cnidarian and bilaterian maternal-to-zygotic transition are revealed in Hydractinia embryos
Source: PLoS Genet. 2023 Jul 13;19(7):e1010845. doi: 10.1371/journal.pgen.1010845 (PMC10368294; doi:10.1371/journal.pgen.1010845)
Supplement: S8 Table — (XLSX) [file pgen.1010845.s016.xlsx]

## Sheet: Hydractinia
Gene	Start	End	Evalue	Domain	Incomplete	Protein_length	Group
HyS0034.48	162	302	1.14541e-74	SET_SETD8	-	315	Maternal
HyS0117.8	5	104	2.2202e-21	SET_SETD8	C	327	Maternal
HyS0030.151	77	195	1.13644e-18	SET_SETD8	-	1289	4hpf
HyS0111.12	36	154	1.36095e-18	SET_SETD8	-	1026	4hpf
HyS0001.141	51	157	1.06857e-22	SET_SETD8	-	1131	4hpf
HyS0050.112	36	101	1.85091e-10	SET_SETD8	C	431	4hpf
HyS0067.72	73	179	1.34016e-24	SET_SETD8	-	281	4hpf
HyS0044.38	32	164	7.553e-35	SET_SETD8	-	1253	4hpf
HyS0196.2	107	215	2.96901e-28	SET_SETD8	-	2652	4hpf
HyS0004.476	47	163	2.38395e-33	SET_SETD8	-	1168	4hpf
HyS0112.3	427	544	3.78336e-21	SET_SETD8	-	1773	4hpf
HyS0035.139	73	198	1.25164e-39	SET_SETD8	-	1155	4hpf
HyS1038.1	23	148	3.8758e-23	SET_SETD8	-	724	4hpf
HyS0035.153	63	169	7.80336e-24	SET_SETD8	-	346	4hpf
HyS0082.41	43	159	1.84469e-24	SET_SETD8	-	1151	4hpf
HyS0030.151	953	1097	3.35938e-06	DNA_BRE_C	-	1289	4hpf
HyS0044.38	216	482	3.68585e-30	S_TKc	-	1253	4hpf
HyS0112.3	107	157	9.27798e-06	Integrase_H2C2	-	1773	4hpf
HyS0112.3	701	905	2.8036e-05	MDN1	-	1773	4hpf
HyS0112.3	1323	1493	0.00263101	DNA_BRE_C	-	1773	4hpf
HyS0196.2	2168	2312	3.15587e-05	DNA_BRE_C	-	2652	4hpf
HyS0196.2	1317	1369	8.05884e-05	SET_ASH1L	N	2652	4hpf
HyS0109.11	5	148	3.54306e-27	SET_SETD8	-	1134	7hpf
HyS0064.15	39	143	7.65257e-23	SET_SETD8	-	179	7hpf
HyS0114.13	78	213	5.74415e-27	SET_SETD8	-	334	7hpf
HyS0367.3	23	148	1.62665e-25	SET_SETD8	-	222	7hpf
HyS0113.11	97	220	1.73706e-32	SET_SETD8	-	325	7hpf
HyS0006.195	48	139	9.70538e-19	SET_SETD8	-	186	7hpf
HyS0013.295	28	150	5.06287e-26	SET_SETD8	-	1181	7hpf
HyS0013.295	162	364	0.00136717	PRK08581	C	1181	7hpf
HyS0001.23	29	154	2.28316e-40	SET_SETD8	-	604	7hpf
HyS0065.40	1305	1416	8.21173e-27	SET_SETD8	-	1459	7hpf

## Sheet: Other cnidarians
Gene	Species	Start	End	Evalue	Domain	Incomplete	Protein_length	Hydract_recip_blast_best
XP_001629745.3	Nematostella	190	329	1.63e-80	SET_SETD8	-	342	HyS0034.48
Sc4wPfr_213.g1334.t1	Hydra	48	111	1.37968e-10	SET_SETD8	C	297
Sc4wPfr_244.g4192.t1	Hydra	10	149	9.4451e-26	SET_SETD8	-	616
Sc4wPfr_850.1.g5727.t1	Hydra	115	255	1.18409e-76	SET_SETD8	-	268	HyS0034.48
Sc4wPfr_300.3.g5958.t1	Hydra	121	218	6.61627e-23	SET_SETD8	N	1126	HyS0723.1
Sc4wPfr_92.g7708.t1	Hydra	48	173	2.45344e-30	SET_SETD8	-	321
Sc4wPfr_913.g9894.t1	Hydra	110	246	1.94047e-26	SET_SETD8	-	1119
Sc4wPfr_913.g9894.t1	Hydra	2	69	2.40134e-06	DED_FADD	-	1119
Sc4wPfr_37.2.g12753.t1	Hydra	105	148	1.35602e-05	SET_SETD8	NC	276
Sc4wPfr_640.g13354.t1	Hydra	46	110	3.12199e-09	SET_SETD8	C	110
Sc4wPfr_1453.g13774.t1	Hydra	10	148	6.92062e-33	SET_SETD8	-	236
Sc4wPfr_489.2.g16737.t1	Hydra	2	105	1.23186e-24	SET_SETD8	N	329	HyS0580.1
Sc4wPfr_100.g17112.t1	Hydra	11	48	3.19987e-07	SET_SETD8	N	275
Sc4wPfr_1174.g18283.t1	Hydra	14	84	3.83194e-14	SET_SETD8	N	156	HyS0150.3
Sc4wPfr_10.g18924.t1	Hydra	38	109	3.70517e-12	SET_SETD8	N	123
Sc4wPfr_796.g23324.t1	Hydra	78	199	5.34761e-29	SET_SETD8	-	329
Sc4wPfr_1632.g26501.t1	Hydra	17	78	1.6781e-08	SET_SETD8	C	422
Sc4wPfr_1023.3.g26906.t1	Hydra	330	419	5.3778e-26	SET_SETD8	N	1205	HyS0109.11
Sc4wPfr_1023.3.g26906.t1	Hydra	4	205	3.32206e-23	STKc_MAP3K-like	-	1205	HyS0109.11
Sc4wPfr_242.g27707.t1	Hydra	333	434	1.65267e-13	SET_SETD8	C	490
Sc4wPfr_447.g29014.t1	Hydra	25	148	1.99754e-17	SET_SETD8	-	205
Sc4wPfr_1152.g30290.t1	Hydra	36	153	1.21215e-25	SET_SETD8	-	174	HyS0114.13
Sc4wPfr_41.g30790.t1	Hydra	39	149	1.66166e-26	SET_SETD8	N	1129
Sc4wPfr_47.g31506.t1	Hydra	72	118	0.000326706	SET_SETD8	NC	118
Sc4wPfr_203.g32665.t1	Hydra	153	285	1.31239e-33	SET_SETD8	-	330

## Sheet: M. leidyi
Gene	Start	End	Evalue	Domain	Incomplete	Protein_length	Notes
ML024912a	146	282	3.18503e-65	SET_SETD8	-	295
ML19101a	76	208	1.79406e-58	SET_SETD8	-	221
MLRB024934	606	742	1.03866e-62	SET_SETD8	-	1086	Nearly identical to ML19101a but with a large insertion
MLRB024935	651	786	2.62848e-62	SET_SETD8	-	799	Nearly identical to ML19101a but with a large insertion
MLRB024936	146	282	3.18503e-65	SET_SETD8	-	295	Identical to ML024912a
MLRB046521	485	585	2.71047e-40	SET_SETD8	N	585
MLRB19101	77	209	1.85797e-58	SET_SETD8	-	222	Nearly identical to ML19101a
MLRB19102	76	208	1.79406e-58	SET_SETD8	-	221	Identical to ML19101a
MLRB19103	76	205	3.81804e-56	SET_SETD8	-	638	N-term is identical to ML19101a

## Sheet: S. purpuratus
Protein	Gene	Start	End	Evalue	Domain	Incomplete	Protein_length
XP_030847249.1	LOC115917928	251	389	9.84372e-82	SET_SETD8	-	402
XP_797080.2	LOC592467	254	392	2.35889e-81	SET_SETD8	-	405
XP_030834306.1	LOC115921211	140	204	5.57356e-11	SET_SETD8	C	205
XP_030845905.1	LOC100891466	19	156	8.70552e-36	SET_SETD8	-	379
XP_030846598.1	LOC115926175	19	156	8.70552e-36	SET_SETD8	-	379
XP_030851885.1	LOC105440265	140	204	5.57356e-11	SET_SETD8	C	205
XP_030840548.1	LOC115923618	20	142	2.84935e-23	SET_SETD8	-	1362
XP_030850891.1	LOC105442287	140	204	5.57356e-11	SET_SETD8	C	205
XP_030846050.1	LOC100892850	140	204	5.57356e-11	SET_SETD8	C	205
XP_030838596.1	LOC115922945	25	153	5.49892e-40	SET_SETD8	-	267
XP_030840570.1	LOC115923634	20	142	2.33702e-23	SET_SETD8	-	1459
XP_030839233.1	LOC115923119	140	204	5.57356e-11	SET_SETD8	C	205
XP_030832151.1	LOC115920498	20	142	2.13827e-23	SET_SETD8	-	1379
XP_030842208.1	LOC115924260	33	94	1.75296e-13	SET_SETD8	C	94
XP_030846119.1	LOC115926023	25	93	1.26597e-18	SET_SETD8	C	116
XP_030836506.1	LOC115922223	25	93	1.26597e-18	SET_SETD8	C	116
XP_030854075.1	LOC100890715	25	143	7.40446e-22	SET_SETD8	-	1366
XP_030855249.1	LOC115929662	20	142	2.33702e-23	SET_SETD8	-	1459
XP_030834047.1	LOC100892236	20	142	2.33702e-23	SET_SETD8	-	1459
XP_030842013.1	LOC105442104	35	146	1.58742e-25	SET_SETD8	-	1079
XP_030848917.1	LOC115927300	124	188	3.70241e-11	SET_SETD8	C	189
XP_030841730.1	LOC115924105	23	145	5.83031e-23	SET_SETD8	-	194
XP_030848124.1	LOC105437122	19	156	3.0555e-35	SET_SETD8	-	1283
XP_030846990.1	LOC115926427	25	153	7.98e-39	SET_SETD8	-	302
XP_030846990.1	LOC115926427	168	301	5.73741e-07	2A1904 superfamily	NC	302
